# Supplementary material for: PHF3 regulates neuronal gene expression through the Pol II CTD reader domain SPOC
Source: Nat Commun. 2021 Oct 19;12:6078. doi: 10.1038/s41467-021-26360-2 (PMC8526623; doi:10.1038/s41467-021-26360-2)
Supplement: Supplementary file 4 — Supplementary Dataset 1 [file 41467_2021_26360_MOESM4_ESM.xlsx]

## Sheet: Sample Mapping
Experiment	Samplename	Longname
1	Control 1	empty
1	Sample 1	PHF3
2	Control 2	empty
2	Sample 2	PHF3
3	Control 3	empty
3	Sample 3	PHF3
4	Control 4	empty
4	Sample 4	PHF3

## Sheet: Unnormalized ProteinArea
uniProtAcc	Control 1	Sample 1	Control 2	Sample 2	Control 3	Sample 3	Control 4	Sample 4
'1433B_HUMAN	1.64416e+07	1.30819e+07	9.01824e+06	1.11787e+07	1.45193e+07	9.48785e+06	23385684	2.63587e+07
'1433E_HUMAN	1.80602e+07	2.0382e+07	9.36247e+06	1.57163e+07	1.57631e+07	1.06381e+07	2.33792e+07	2.90537e+07
'1433F_HUMAN	1.64416e+07	1.30819e+07	NA	NA	1.45193e+07	9.48785e+06	23385684	2.63587e+07
'1433G_RAT	1.64416e+07	1.49241e+07	9.01824e+06	1.06007e+07	1.45193e+07	9.48785e+06	23385684	2.63587e+07
'1433T_HUMAN	1.42956e+07	1.4375e+07	6.93354e+06	1.50002e+07	1.45193e+07	9.48785e+06	23385684	2.63587e+07
'1433Z_BOVIN	1.51339e+07	1.56468e+07	7.31536e+06	1.13463e+07	1.92037e+07	9.56912e+06	2.28385e+07	2.53305e+07
'172046114	NA	NA	1.15691e+07	1.54954e+07	1.27137e+07	6.61717e+06	4.94036e+06	NA
'1A69_HUMAN	NA	NA	5.54928e+06	NA	6.54169e+06	NA	NA	NA
'1B07_HUMAN	NA	NA	NA	NA	NA	NA	5.24251e+06	3.04305e+06
'1B37_HUMAN	69565.1	6.91647e+06	NA	NA	NA	NA	NA	NA
'1B58_HUMAN	NA	NA	NA	NA	3.20935e+06	NA	NA	NA
'1C06_HUMAN	NA	NA	NA	NA	NA	NA	7.3064e+06	2.37912e+06
'2AAA_HUMAN	1.66092e+07	1.82492e+07	8.44339e+06	1.33533e+07	1.3313e+07	6.59986e+06	1.10899e+07	4.41036e+06
'2AAB_HUMAN	260257	260257	4.74958e+06	7.499e+06	7850573	NA	NA	NA
'2ABA_MOUSE	260257	260257	NA	NA	1.93287e+06	NA	NA	NA
'2ABA_RAT	NA	NA	NA	NA	NA	NA	NA	4.16936e+06
'2ABB_HUMAN	NA	NA	3.20478e+06	4.82404e+06	NA	NA	NA	NA
'41_HUMAN	NA	NA	NA	NA	NA	NA	NA	NA
'4ET_HUMAN	NA	NA	NA	NA	2.66272e+06	3.66311e+06	NA	NA
'4F2_HUMAN	4.83726e+07	3.74773e+07	4.42416e+07	4.7345e+07	4.60915e+07	5.91916e+06	3.58488e+07	2.01715e+07
'5HT6R_HUMAN	NA	NA	NA	NA	NA	NA	NA	NA
'5NT3A_HUMAN	69565.1	69565.1	NA	NA	3.79058e+06	NA	NA	NA
'5NTC_HUMAN	1.59111e+07	1.06628e+07	6.28899e+06	14099231	4.31993e+06	2.16591e+06	NA	NA
'68MP_HUMAN	9.64308e+06	132557	9.57792e+06	1.24179e+07	7.42663e+06	NA	2.06948e+06	NA
'6PGD_HUMAN	NA	NA	NA	NA	NA	NA	NA	NA
'6PGL_HUMAN	NA	NA	NA	NA	NA	NA	4.11579e+06	3.63414e+06
'74754374	69565.1	69565.1	NA	NA	NA	NA	NA	NA
'A20A2_HUMAN	NA	NA	NA	NA	NA	NA	NA	NA
'A2MG_HUMAN	1.80343e+07	1.23392e+07	NA	NA	NA	NA	NA	NA
'A4_HUMAN	2.34123e+06	1.9417e+06	2.85889e+06	NA	NA	NA	NA	NA
'AAAS_HUMAN	NA	NA	3.13823e+06	NA	5.39705e+06	NA	NA	NA
'AAAT_HUMAN	4.73674e+07	3.42094e+07	2.91731e+07	3.97438e+07	3.61181e+07	8.5348e+06	2.36402e+07	1.92333e+07
'AAMDC_HUMAN	1.78198e+07	5.6228e+06	NA	NA	NA	1.53692e+06	1.21809e+07	3.46143e+06
'AAR2_HUMAN	NA	NA	NA	NA	NA	NA	NA	NA
'AASS_HUMAN	NA	NA	NA	NA	2.58555e+06	NA	NA	NA
'AATC_HUMAN	NA	NA	NA	NA	NA	NA	NA	NA
'AATF_HUMAN	NA	NA	NA	NA	NA	NA	NA	NA
'AATM_HUMAN	NA	NA	NA	NA	NA	NA	NA	NA
'ABCA6_HUMAN	NA	NA	3.32503e+07	6.92964e+07	NA	NA	NA	NA
'ABCB7_HUMAN	7.17582e+06	5.27855e+06	8.31503e+06	1.18491e+07	5.69508e+06	1.24268e+06	8.66484e+06	4.74071e+06
'ABCD3_HUMAN	1.87908e+07	1.63349e+07	1.14557e+07	1.84869e+07	3.23655e+07	1.42189e+07	2.43571e+07	8.61776e+06
'ABCE1_HUMAN	NA	NA	NA	NA	NA	NA	NA	NA
'ABCF1_HUMAN	2.61278e+07	9.36088e+06	NA	NA	4.50944e+06	4.08395e+06	2.22934e+06	NA
'ABCF2_HUMAN	1.97369e+07	1.49811e+07	NA	9.85257e+06	1.10393e+07	4.47053e+06	6975793	NA
'ABD12_HUMAN	NA	NA	NA	NA	NA	NA	3.87267e+06	NA
'ABHEB_HUMAN	NA	NA	NA	NA	NA	NA	NA	NA
'ABLM1_HUMAN	NA	NA	5.01255e+06	7.78121e+06	NA	2.23156e+06	NA	NA
'ACAD9_HUMAN	2.50078e+06	1.5195e+06	7.59927e+06	NA	2.05775e+06	NA	6.00104e+06	2.75635e+06
'ACADM_HUMAN	9.17732e+06	6.01448e+06	NA	NA	NA	NA	NA	NA
'ACAP2_HUMAN	1.32575e+07	8.42647e+06	8.25164e+06	1.12788e+07	1.09601e+07	4.10466e+06	NA	NA
'ACATN_HUMAN	69565.1	69565.1	NA	NA	NA	NA	NA	NA
'ACINU_HUMAN	3.76331e+06	1.25309e+07	NA	3.84135e+06	NA	NA	NA	NA
'ACL6A_HUMAN	6.87027e+06	4.01248e+06	NA	NA	NA	NA	5.61225e+06	3.05169e+06
'ACLY_HUMAN	69565.1	69565.1	NA	NA	NA	NA	4.04931e+06	NA
'ACOD_HUMAN	4.05968e+07	4.15056e+07	3.3962e+07	4.36672e+07	2.17546e+07	1.12009e+07	1.85067e+07	1.06468e+07
'ACON_HUMAN	NA	NA	NA	NA	NA	NA	NA	NA
'ACPM_HUMAN	5.3849e+06	4.94655e+06	NA	3.70632e+06	NA	NA	NA	NA
'ACSF4_HUMAN	NA	NA	NA	NA	NA	NA	NA	NA
'ACSL1_HUMAN	NA	NA	NA	NA	2.17412e+06	NA	NA	NA
'ACSL3_HUMAN	1.09173e+07	1.46523e+07	9.7909e+06	1.62732e+07	1.64304e+07	2.70577e+06	1.2158e+07	6.73482e+06
'ACSL4_HUMAN	NA	NA	1.06311e+07	1.30138e+07	1.10274e+07	4.39053e+06	847184	8.31343e+06
'ACTB_RAT	3.39703e+08	2.87819e+08	1.50932e+08	184037348	112803995	5.68262e+07	1.70725e+08	9.01837e+07
'ACTBL_HUMAN	NA	NA	3.32825e+07	4.14565e+07	NA	NA	NA	NA
'ACTC_RAT	NA	NA	NA	NA	6.82147e+07	3.26618e+07	NA	NA
'ACTH_RAT	2.22507e+08	1.68937e+08	9.56837e+07	1.24869e+08	NA	NA	NA	NA
'ACTN2_HUMAN	NA	NA	NA	NA	NA	NA	NA	NA
'ACTN4_HUMAN	69565.1	69565.1	NA	NA	NA	NA	NA	1.45183e+06
'ACTY_HUMAN	1.41389e+07	132557	NA	NA	NA	NA	NA	NA
'ACTZ_CANFA	3.17507e+07	3.7062e+07	9.13022e+06	1.50813e+07	1.4945e+07	1.31607e+07	1.97159e+07	1.49934e+07
'ADAS_HUMAN	2.16713e+07	1.84203e+07	1.05316e+07	1.79786e+07	1.5591e+07	8.15461e+06	5.7478e+06	4.58735e+06
'ADCK3_HUMAN	NA	NA	NA	NA	3.64727e+06	1.24852e+06	NA	NA
'ADCY4_HUMAN	NA	NA	NA	NA	NA	NA	NA	NA
'ADDA_HUMAN	NA	NA	NA	NA	NA	NA	NA	NA
'ADHX_HUMAN	NA	NA	NA	NA	1.4702e+06	NA	4.04343e+06	NA
'ADNP_HUMAN	NA	NA	NA	4.64967e+06	NA	NA	3.92644e+06	NA
'ADRM1_HUMAN	7.30285e+06	132557	NA	NA	7.43e+06	9.93566e+06	3.8778e+06	NA
'ADT1_HUMAN	2.93533e+08	1.8936e+08	1.74159e+08	2.64548e+08	2.27618e+08	6.22841e+07	4.70146e+08	1.85839e+08
'ADT2_HUMAN	4.23402e+08	3.30266e+08	2.98575e+08	436342583	4.07096e+08	1.96299e+08	6.10476e+08	3.32121e+08
'ADT3_HUMAN	3.10871e+08	2.16772e+08	2.05918e+08	3.0474e+08	2.71427e+08	9.8616e+07	5.07088e+08	2.36161e+08
'AF1Q_HUMAN	132557	6.52537e+06	2.93787e+06	5.60557e+06	2.87167e+06	3.3813e+06	2.12097e+06	1.47757e+06
'AFAD_HUMAN	NA	NA	NA	NA	NA	NA	2.5573e+06	NA
'AFF4_HUMAN	NA	NA	NA	NA	NA	NA	3.42012e+06	1.81164e+06
'AFG32_HUMAN	1.574e+07	1.26106e+07	7.52096e+06	1.13791e+07	2.3744e+07	3.66372e+06	2.98177e+07	1.66359e+07
'AGAL_HUMAN	NA	NA	NA	NA	NA	NA	NA	NA
'AGK_HUMAN	3.49546e+07	4.37871e+07	2.85892e+07	4.51524e+07	4.82726e+07	1.26597e+07	5.31053e+07	3.65965e+07
'AGM1_HUMAN	NA	NA	NA	NA	3.0555e+06	NA	2.31205e+06	NA
'AGO2_HUMAN	NA	NA	NA	NA	NA	NA	3.49899e+06	2.26762e+06
'AHSA1_HUMAN	69565.1	1.00288e+07	3.52079e+06	NA	4.2135e+06	4.17809e+06	2.19951e+06	NA
'AIFM1_HUMAN	4.06431e+07	3.00909e+07	1.84731e+07	3.3849e+07	1.7508e+07	8.09043e+06	3.13424e+07	2.17689e+07
'AIMP1_HUMAN	1.52579e+07	2.2413e+07	7.40183e+06	1.62838e+07	6.62362e+06	4.15651e+06	1.63846e+07	7.50649e+06
'AIMP2_HUMAN	69565.1	1.97859e+07	7.257e+06	1.63153e+07	8.74705e+06	4.59783e+06	NA	NA
'AINX_HUMAN	NA	NA	NA	NA	NA	NA	12232363	6.31939e+06
'AIP_HUMAN	6.43427e+06	1.77446e+06	NA	NA	NA	NA	NA	NA
'AKA11_HUMAN	2295203	6.0861e+06	NA	NA	NA	NA	NA	NA
'AKA12_HUMAN	9.08477e+06	4.89173e+06	4.36007e+06	7.57528e+06	3.14397e+06	1.05762e+06	1.26353e+07	7.02136e+06
'AKAP1_HUMAN	1.7972e+07	1.48049e+07	8.87236e+06	1.29353e+07	7.93673e+06	2.91776e+06	1.23982e+07	6.59863e+06
'AKAP8_HUMAN	148698	24137107	NA	2.00142e+07	NA	NA	NA	1.37665e+07
'AKP8L_HUMAN	148698	1.70921e+07	NA	6.59626e+06	4.33673e+06	2.81501e+06	9.82206e+06	8.38242e+06
'AL1B1_HUMAN	9.22672e+06	8.5818e+06	NA	NA	3.50939e+06	NA	8.47399e+06	3.64202e+06
'AL3A2_HUMAN	1.0611e+07	9.27984e+06	6.98936e+06	1.09963e+07	1.12519e+07	4.21185e+06	1.71589e+07	1.17596e+07
'ALBU_HUMAN	6.48634e+07	64344461	5661986	2.35452e+07	1.43637e+07	8.41906e+06	4.65288e+06	6.37051e+06
'ALDOA_HUMAN	3.40271e+07	3.60296e+07	1.33802e+07	3.04129e+07	7.91281e+06	3.86858e+06	3.99579e+07	1.5257e+07
'ALDOC_HUMAN	9.35032e+06	9.7611e+06	NA	NA	3.03493e+06	NA	NA	NA
'ALDR_HUMAN	NA	NA	NA	NA	NA	NA	NA	NA
'ALG13_HUMAN	69565.1	69565.1	9.97041e+06	1.34483e+07	1.32089e+07	7.80936e+06	3.62979e+07	2.03002e+07
'ALG5_HUMAN	260257	260257	NA	NA	8.32584e+06	NA	NA	NA
'ALG6_HUMAN	69565.1	3.55341e+06	NA	NA	NA	NA	NA	NA
'ALKB5_HUMAN	69565.1	6.74657e+06	NA	NA	NA	NA	NA	NA
'AMOL1_HUMAN	1.02451e+06	2.25783e+06	3.89618e+06	6.70974e+06	5.32344e+06	3.61374e+06	NA	NA
'AMOT_HUMAN	1.48597e+07	1.42263e+07	3.87166e+06	6.94091e+06	7.49052e+06	4.86067e+06	3.04461e+07	2.08509e+07
'AMPB_HUMAN	NA	NA	NA	NA	NA	NA	NA	NA
'AMPD2_HUMAN	NA	NA	NA	NA	NA	NA	NA	NA
'AMRP_HUMAN	NA	NA	NA	NA	NA	NA	561388	NA
'AN32A_HUMAN	NA	NA	NA	NA	NA	NA	NA	NA
'AN32B_HUMAN	NA	NA	NA	NA	NA	NA	NA	NA
'AN32C_HUMAN	NA	NA	NA	NA	NA	NA	4469583	NA
'AN36B_HUMAN	NA	NA	NA	NA	4.32802e+06	NA	NA	NA
'ANC2_HUMAN	1.66642e+06	132557	NA	NA	NA	NA	NA	NA
'ANFY1_HUMAN	7.3956e+06	7.39682e+06	NA	NA	9.10189e+06	3.72714e+06	2.08489e+07	2.25131e+07
'ANGE2_HUMAN	NA	NA	NA	NA	NA	NA	NA	3.21185e+06
'ANGL6_HUMAN	NA	NA	NA	NA	NA	NA	NA	NA
'ANK3_HUMAN	247979	247979	NA	NA	NA	NA	NA	NA
'ANKH1_HUMAN	NA	NA	NA	NA	NA	NA	3.75159e+06	3.10574e+06
'ANKL2_HUMAN	69565.1	69565.1	NA	NA	3.92347e+06	NA	NA	2.6017e+06
'ANLN_HUMAN	NA	NA	NA	NA	NA	NA	NA	NA
'ANM1_HUMAN	2.90175e+07	1.57718e+07	NA	4.03399e+06	1.51787e+07	1.06184e+07	3.53112e+07	2.111e+07
'ANM5_HUMAN	3003262697	1988867993	7.09972e+08	1523207683	1823138564	8.1754e+08	1234702714	751106664
'ANO10_HUMAN	NA	NA	NA	NA	3.50632e+06	NA	NA	NA
'ANO6_HUMAN	NA	NA	NA	NA	NA	NA	NA	NA
'ANR17_HUMAN	148698	3.98792e+07	NA	NA	NA	NA	NA	NA
'ANR28_HUMAN	NA	NA	NA	NA	NA	NA	592707	NA
'ANXA1_HUMAN	NA	NA	NA	NA	NA	NA	NA	NA
'ANXA2_HUMAN	4.23061e+06	4.30098e+06	3.15125e+06	NA	5.63658e+06	NA	2.24253e+06	NA
'ANXA5_HUMAN	69565.1	69565.1	NA	NA	NA	NA	2.04043e+06	3.11547e+06
'ANXA6_HUMAN	NA	NA	NA	NA	NA	NA	NA	NA
'AP2A2_HUMAN	NA	NA	NA	NA	NA	NA	NA	NA
'AP2B1_RAT	NA	NA	6.3466e+06	1.07241e+07	NA	NA	NA	1.2159e+06
'AP2M1_RAT	NA	NA	NA	NA	NA	NA	NA	NA
'AP3B1_HUMAN	NA	NA	NA	NA	NA	NA	2.84746e+06	1.95154e+06
'AP3B2_HUMAN	NA	NA	NA	NA	NA	NA	756338	1.42886e+06
'AP3D1_HUMAN	69565.1	2.06865e+06	NA	4.48331e+06	6.33416e+06	2.22287e+06	3.50808e+06	1.68456e+06
'AP3S1_HUMAN	NA	NA	NA	NA	2.45506e+06	2.00473e+06	NA	NA
'AP4E1_HUMAN	148698	6.95578e+06	NA	NA	NA	NA	NA	NA
'AP5S1_HUMAN	NA	NA	NA	NA	NA	NA	NA	NA
'APC1_HUMAN	437962	132557	NA	3.55738e+06	NA	NA	2.026e+06	1.1123e+06
'APC7_HUMAN	352763	132557	NA	NA	NA	NA	NA	NA
'APEX1_HUMAN	1.41722e+06	132557	NA	8.16689e+06	6.24083e+06	4.06843e+06	799909	2.59129e+06
'API5_HUMAN	111338	111338	3.67827e+06	NA	5.27294e+06	3.65282e+06	NA	NA
'APLP2_HUMAN	NA	NA	NA	NA	NA	NA	NA	NA
'APMAP_HUMAN	1.4177e+07	1.03836e+07	8.47314e+06	1.36512e+07	7.98254e+06	2.76895e+06	1.13349e+07	8.97399e+06
'APOA1_HUMAN	69565.1	69565.1	NA	NA	NA	NA	NA	NA
'APOD_HUMAN	NA	NA	NA	NA	NA	NA	NA	NA
'APOO_HUMAN	2.03645e+07	5.65779e+06	9.65238e+06	1.39176e+07	1.56959e+07	NA	7.93409e+06	5.99108e+06
'APOOL_HUMAN	1.38251e+07	1.1535e+07	9.99265e+06	1.64351e+07	1.40263e+07	NA	NA	NA
'AR6P4_HUMAN	1.71579e+08	132475250	8.37831e+07	1.29628e+08	1.6524e+08	8.91239e+07	1.00597e+08	6.43483e+07
'ARF3_RAT	NA	NA	NA	NA	1.35107e+07	NA	NA	NA
'ARF4_HUMAN	NA	NA	NA	NA	NA	NA	NA	NA
'ARF5_RAT	846864	1.64688e+06	NA	NA	1.35107e+07	NA	1.0389e+07	5.82643e+06
'ARFG1_HUMAN	NA	NA	NA	3.54425e+06	NA	NA	1.7246e+06	NA
'ARFP1_HUMAN	NA	NA	NA	NA	NA	NA	NA	2.26989e+07
'ARGI1_HUMAN	NA	NA	NA	NA	NA	NA	NA	NA
'ARGL1_HUMAN	5.99775e+07	5.58855e+07	3.21034e+07	5.82417e+07	6.72905e+07	2.74338e+07	1.97944e+07	1.2667e+07
'ARHG2_HUMAN	NA	NA	NA	NA	NA	NA	3.5501e+06	NA
'ARHG7_HUMAN	NA	NA	NA	NA	NA	NA	1.5552e+06	NA
'ARHGI_HUMAN	111338	111338	NA	NA	NA	NA	NA	NA
'ARI3A_HUMAN	NA	NA	NA	NA	NA	NA	3.12841e+06	NA
'ARI3B_HUMAN	NA	NA	NA	NA	NA	NA	5.60812e+06	1.9261e+06
'ARL1_HUMAN	69565.1	7.42568e+06	NA	NA	NA	NA	NA	NA
'ARL8B_HUMAN	NA	NA	NA	NA	NA	NA	3.46649e+06	5.09883e+06
'ARMC4_HUMAN	NA	NA	NA	NA	NA	NA	NA	NA
'ARMC6_HUMAN	1.01036e+07	132557	4.61794e+06	8.01708e+06	3.87935e+06	NA	2.09685e+06	NA
'AROS_HUMAN	3.6403e+06	1.42551e+06	5.98432e+06	NA	5.12336e+06	3.30695e+06	NA	NA
'ARP19_HUMAN	NA	NA	NA	1.13153e+07	NA	NA	NA	NA
'ARP2_HUMAN	NA	NA	NA	NA	NA	NA	NA	NA
'ARP5_HUMAN	NA	NA	NA	NA	1.96138e+06	NA	NA	NA
'ARPC4_HUMAN	NA	NA	NA	NA	NA	NA	NA	NA
'ASAP1_HUMAN	148698	3.31576e+06	NA	NA	NA	NA	NA	NA
'ASCC3_HUMAN	NA	NA	NA	NA	NA	NA	NA	NA
'ASNA_HUMAN	NA	NA	4.14483e+06	8.22627e+06	NA	2.13961e+06	2.71545e+06	NA
'ASNS_HUMAN	69565.1	69565.1	NA	NA	NA	NA	4.39306e+06	NA
'ASPH_HUMAN	6.29173e+06	5.79114e+06	3.82544e+06	8.38616e+06	5.52424e+06	2.55046e+06	1.34168e+07	7.45837e+06
'ASUN_HUMAN	NA	NA	NA	NA	725730	NA	NA	NA
'AT11C_HUMAN	NA	NA	5.34431e+06	7.13081e+06	5.32248e+06	2.41293e+06	3.87348e+06	NA
'AT131_HUMAN	3.00417e+06	4.74103e+06	3.80923e+06	6.28466e+06	4.16651e+06	1.2657e+06	4.46115e+06	3.21033e+06
'AT1A1_HUMAN	1.23595e+08	1.01501e+08	7.21564e+07	1.12125e+08	8.94901e+07	2.12351e+07	1.13499e+08	7.4775e+07
'AT1A4_HUMAN	NA	NA	NA	NA	4.23652e+07	8.5525e+06	3.90299e+07	3.10602e+07
'AT1B1_HUMAN	260257	260257	NA	3.80869e+06	3.05875e+06	NA	NA	NA
'AT1B3_HUMAN	2.85549e+07	2.14098e+07	2.85042e+07	4.24364e+07	2.65126e+07	6.58029e+06	3.54567e+07	1.75278e+07
'AT2A2_HUMAN	7.76837e+07	6.41369e+07	5.02926e+07	8.03028e+07	6.24923e+07	1.9211e+07	8.82682e+07	5.90957e+07
'AT2B1_HUMAN	1.96357e+07	1.35953e+07	1.08372e+07	1.40151e+07	1.55307e+07	2.95389e+06	1.64888e+07	1.26969e+07
'AT2B2_HUMAN	NA	NA	1.02831e+07	8.49809e+06	1.35004e+07	3.62559e+06	1.33891e+07	8.94309e+06
'AT2B4_HUMAN	1.57104e+07	9.44644e+06	9.6184e+06	1.00458e+07	1.55307e+07	3.2565e+06	1.43041e+07	1.12951e+07
'AT2C1_HUMAN	260257	260257	NA	NA	NA	NA	3.15425e+06	2.1415e+06
'AT5F1_HUMAN	8.08645e+07	5.46903e+07	5.72983e+07	9.06132e+07	7.4991e+07	1.95509e+07	1.34639e+08	6.95522e+07
'ATAD1_HUMAN	2.72081e+06	6.15664e+06	2.93393e+06	3.84853e+06	9.55298e+06	2.84696e+06	1.0221e+07	NA
'ATD3A_HUMAN	2.70569e+07	2.14969e+07	2.58714e+07	4.17074e+07	3.04203e+07	1.63404e+07	5.02089e+07	2.80739e+07
'ATD3B_HUMAN	5.38304e+07	3.94756e+07	3.52633e+07	5.27931e+07	4.29337e+07	2.13113e+07	6.31163e+07	3.36049e+07
'ATG3_HUMAN	NA	NA	NA	NA	NA	NA	NA	NA
'ATIF1_HUMAN	69565.1	3847413	3.1367e+06	9.96998e+06	5.0812e+06	1.43469e+06	NA	1.27706e+06
'ATLA2_HUMAN	260257	260257	3.8744e+06	6.29001e+06	5.91007e+06	NA	5.24624e+06	NA
'ATP5E_HUMAN	1.98981e+07	1.24104e+07	1.21185e+07	1.82937e+07	2.52702e+07	NA	4.27399e+07	39437025
'ATP5H_HUMAN	6.36159e+07	2.51059e+07	5.02957e+07	7.12198e+07	9.78762e+07	2.66348e+07	1.47291e+08	8.21606e+07
'ATP5I_HUMAN	6.49421e+07	5.80083e+07	7.24718e+07	9.58815e+07	8.27445e+07	2.481e+07	1.04492e+08	7.9278e+07
'ATP5J_HUMAN	9.8112e+07	8.03611e+07	6.32693e+07	8.13049e+07	1.01483e+08	3.00481e+07	1.16182e+08	6.86658e+07
'ATP5L_HUMAN	2.81123e+07	1.32401e+07	1.54125e+07	2.89523e+07	11649431	5.90969e+06	3.54525e+07	8.84904e+06
'ATP6_HUMAN	NA	NA	6.78968e+06	7.83983e+06	1.19122e+07	NA	NA	NA
'ATP8_HUMAN	NA	NA	9.28861e+06	1.36784e+07	1.15905e+07	NA	NA	NA
'ATPA_HUMAN	2.82886e+08	2.35486e+08	1.44284e+08	2.90695e+08	1.98507e+08	7.54283e+07	4.29045e+08	3.12673e+08
'ATPB_HUMAN	2.34502e+08	1.80195e+08	7.89242e+07	1.71177e+08	122193048	4.16721e+07	252724075	1.97378e+08
'ATPD_HUMAN	6.95666e+07	3.67336e+07	4.96497e+07	96367511	5.2841e+07	1.99295e+07	1.52794e+08	8.17925e+07
'ATPG_HUMAN	6.76342e+07	4.94153e+07	3.90958e+07	5.55773e+07	7.33749e+07	2.39542e+07	7.27233e+07	8.17724e+07
'ATPK_HUMAN	1.12729e+07	1.70536e+07	4.59047e+06	6.92358e+06	1.22454e+07	262472	1.13266e+07	NA
'ATPO_HUMAN	1.43244e+08	9.83569e+07	6.68112e+07	1.10101e+08	109394169	4.05876e+07	1.77275e+08	1.14243e+08
'ATRIP_HUMAN	27303830	1.72565e+07	NA	NA	1.50942e+07	NA	NA	NA
'ATX10_HUMAN	1.81134e+07	1.3855e+07	2.46258e+07	3.38713e+07	1.7672e+07	7.39605e+06	2.22051e+07	1.19849e+07
'ATX2_HUMAN	NA	NA	NA	NA	NA	NA	NA	NA
'ATX2L_HUMAN	9.63792e+06	1.03249e+07	4.05214e+06	8.0068e+06	5.97772e+06	1.65428e+06	9.74459e+06	NA
'AUP1_HUMAN	2.53225e+06	132557	5.39543e+06	8.77248e+06	1.22996e+07	4.09525e+06	1.20133e+07	2.77206e+06
'AURKB_HUMAN	NA	NA	NA	NA	NA	NA	NA	NA
'AVIL_HUMAN	247979	247979	NA	NA	NA	NA	NA	NA
'B2L13_HUMAN	132557	1.82358e+07	8.53577e+06	1.90964e+07	1.35226e+07	4.93901e+06	8.74696e+06	6.29943e+06
'B2MG_HUMAN	148698	1.38611e+06	2.26226e+06	3.42815e+06	4.30956e+06	NA	4.672e+06	NA
'B3A2_HUMAN	NA	NA	NA	NA	4.65721e+06	NA	8.66295e+06	NA
'BACD2_HUMAN	247979	247979	NA	NA	NA	NA	NA	NA
'BACH_HUMAN	NA	NA	NA	NA	NA	NA	NA	NA
'BAF_HUMAN	1.00304e+07	2.6402e+07	NA	4.60806e+06	NA	NA	2.89637e+06	3.08668e+06
'BAG2_HUMAN	247979	247979	NA	NA	2.58439e+06	NA	NA	3.04388e+06
'BAG3_HUMAN	NA	NA	NA	NA	NA	NA	NA	NA
'BAG6_HUMAN	260257	1.89815e+06	8.96426e+06	1.44628e+07	NA	3.13023e+06	1.1945e+07	2.64603e+06
'BAP29_HUMAN	2.75932e+06	132557	NA	NA	2.5584e+06	NA	1.52347e+06	NA
'BAP31_HUMAN	7.89491e+07	5.58993e+07	5.31664e+07	6.86441e+07	5.78242e+07	1.75678e+07	1.10171e+08	6.54218e+07
'BASI_HUMAN	2.32286e+07	1.6227e+07	2.04505e+07	2.38626e+07	3.05456e+07	8.03929e+06	4.13926e+07	2.0125e+07
'BAX_HUMAN	2.02751e+07	1.0724e+07	1.02484e+07	1.67454e+07	1.06901e+07	1.44349e+06	1.27265e+07	9.21817e+06
'BAZ1A_HUMAN	260257	260257	NA	NA	NA	1.34478e+06	NA	NA
'BAZ1B_HUMAN	3.195e+06	8.8058e+06	2.04333e+06	NA	1.49723e+06	NA	4.5346e+06	3.37807e+06
'BAZ2B_HUMAN	NA	NA	NA	NA	NA	NA	NA	NA
'BCLF1_HUMAN	1090166303	7.64928e+08	1.81916e+08	4.45126e+08	2.39802e+08	128894716	8.21139e+08	358792209
'BCS1_HUMAN	NA	NA	NA	NA	NA	NA	NA	NA
'BET1_HUMAN	260257	260257	NA	NA	NA	NA	2.21098e+06	NA
'BI2L1_HUMAN	NA	NA	NA	NA	NA	NA	NA	NA
'BIG1_HUMAN	NA	NA	NA	NA	3666489	NA	2.68963e+06	NA
'BIG2_HUMAN	NA	NA	NA	NA	NA	NA	NA	NA
'BIRC6_HUMAN	1.35503e+06	132557	NA	NA	1.82878e+06	NA	3.94518e+06	NA
'BL1S2_HUMAN	260257	260257	NA	NA	NA	NA	NA	NA
'BLM_HUMAN	NA	NA	NA	NA	NA	NA	NA	NA
'BLMH_HUMAN	NA	NA	7.16356e+06	NA	NA	NA	NA	NA
'BMS1_HUMAN	9.23884e+06	1.00668e+07	6.32214e+06	7.48411e+06	6.04216e+06	6.12727e+06	9.98742e+06	5.34677e+06
'BOLA2_HUMAN	9.02051e+06	1.19226e+07	NA	NA	1.27671e+07	3.60968e+06	NA	NA
'BOP1_HUMAN	NA	NA	NA	NA	NA	NA	NA	NA
'BORG5_HUMAN	NA	NA	NA	NA	NA	NA	6.15523e+06	NA
'BRD4_HUMAN	NA	NA	NA	NA	NA	NA	NA	NA
'BRD9_HUMAN	NA	NA	NA	NA	NA	NA	NA	NA
'BRE1A_HUMAN	NA	NA	NA	NA	NA	NA	3.14928e+06	3.10771e+06
'BRE1B_HUMAN	69565.1	385811	NA	5.22324e+06	NA	NA	5.86212e+06	4.06571e+06
'BRPF3_HUMAN	260257	6.8745e+06	1.07827e+07	13891386	1.03984e+07	3.53902e+06	NA	NA
'BRX1_HUMAN	NA	NA	NA	NA	NA	NA	NA	NA
'BTAF1_HUMAN	NA	NA	NA	NA	NA	NA	4.2532e+06	2.06485e+06
'BTF3_HUMAN	NA	NA	NA	NA	5805642	NA	NA	NA
'BTK_HUMAN	NA	NA	NA	NA	NA	NA	NA	NA
'BUB1_HUMAN	NA	NA	NA	NA	NA	NA	NA	NA
'BUB3_HUMAN	NA	NA	NA	NA	NA	NA	NA	NA
'BUD13_HUMAN	1.33539e+07	8.27232e+06	NA	NA	5.57387e+06	NA	NA	NA
'BUD31_HUMAN	NA	NA	NA	NA	NA	NA	NA	NA
'BYST_HUMAN	7.06073e+06	8.82381e+06	NA	8.27035e+06	4.09014e+06	1.53478e+06	2100041	1.57368e+06
'BZW1_HUMAN	NA	NA	8.65152e+06	2.34364e+06	NA	NA	11144141	5.70079e+06
'BZW1L_HUMAN	260257	260257	NA	NA	NA	NA	NA	NA
'BZW2_HUMAN	69565.1	7.47136e+06	1.33069e+06	NA	4.52316e+06	1.35977e+06	5.03211e+06	4.79509e+06
'C19L2_HUMAN	1.88343e+07	1.16523e+07	3079793	NA	4.80181e+06	3.9224e+06	NA	NA
'C1QBP_HUMAN	4.99447e+07	6.83196e+07	3.35502e+07	5.67675e+07	6.46051e+07	4.77696e+07	4.6781e+07	2.08222e+07
'C1TC_HUMAN	1.50395e+07	6.55279e+06	1.18018e+07	1.90217e+07	7.75428e+06	6.08988e+06	1.28664e+07	6067371
'C1TM_HUMAN	4.19367e+06	4.46111e+06	NA	NA	4.17178e+06	2.0518e+06	4.21069e+06	2.09567e+06
'C99L2_HUMAN	NA	NA	NA	NA	NA	NA	NA	NA
'CA131_HUMAN	1.53117e+07	1.23443e+07	NA	NA	2.95715e+06	888911	NA	NA
'CAAP1_HUMAN	NA	NA	NA	NA	NA	NA	NA	NA
'CAB45_HUMAN	69565.1	69565.1	4.10066e+06	NA	NA	4.3455e+06	3.717e+06	NA
'CADH2_HUMAN	69565.1	1.05438e+07	1.07297e+07	1.34775e+07	5568964	NA	1.02204e+07	4.51329e+06
'CADM1_HUMAN	260257	1.34958e+06	5.04603e+06	8403054	1.00483e+07	NA	8.11841e+06	4.64061e+06
'CAF1A_HUMAN	NA	NA	NA	NA	NA	NA	NA	NA
'CAH1_HUMAN	NA	NA	NA	NA	NA	NA	NA	NA
'CAH2_HUMAN	2.56161e+07	2.15909e+07	6.70123e+06	6.84424e+06	7.58321e+06	5.11863e+06	7.07247e+07	3.339e+07
'CALD1_HUMAN	NA	NA	NA	NA	NA	NA	NA	NA
'CALL5_HUMAN	NA	NA	3.83093e+06	NA	NA	NA	NA	NA
'CALM_RAT	1.26394e+07	1.02374e+07	1.47764e+07	1.5046e+07	7.09952e+06	4.19215e+06	2.64646e+07	1.79325e+07
'CALR_HUMAN	NA	NA	NA	NA	NA	NA	NA	NA
'CALU_HUMAN	8.14702e+06	6.63119e+06	8.85919e+06	1.55753e+07	1.15807e+07	5.99819e+06	8.11642e+06	7.05781e+06
'CALX_HUMAN	3.85513e+08	3.10372e+08	3.10768e+08	471667148	5.03936e+08	1.18646e+08	5.0957e+08	3.33611e+08
'CAMLG_HUMAN	NA	NA	NA	NA	7.07193e+06	NA	NA	NA
'CAMP1_HUMAN	NA	NA	NA	1.16888e+07	NA	NA	NA	NA
'CAMP3_HUMAN	4.03244e+07	3.09611e+07	5.75507e+07	8.30212e+07	8.64203e+07	5.09085e+07	9.5094e+07	4.42249e+07
'CAN1_HUMAN	NA	NA	NA	NA	NA	NA	NA	NA
'CAN2_HUMAN	NA	NA	NA	NA	NA	NA	NA	NA
'CAND1_HUMAN	4.08712e+06	5.32407e+06	1.64344e+07	2.23926e+07	1.81944e+07	3.25149e+06	4.33945e+07	3.06201e+07
'CAP1_HUMAN	NA	NA	NA	NA	NA	NA	5.42698e+06	NA
'CAPR1_HUMAN	1.91813e+08	2.08813e+08	1.04566e+08	1.13828e+08	9.77297e+07	4.39855e+07	7.26414e+06	3.55217e+06
'CAPZB_HUMAN	NA	NA	NA	NA	NA	NA	NA	NA
'CAPZB_RAT	NA	NA	NA	NA	NA	NA	6.7214e+06	4.64158e+06
'CASC3_HUMAN	NA	NA	NA	NA	NA	NA	NA	NA
'CASP_HUMAN	NA	NA	2.33121e+07	NA	2.67953e+06	NA	3.29065e+06	4.43396e+06
'CASPE_HUMAN	NA	NA	7.19893e+06	NA	NA	NA	NA	NA
'CATIN_HUMAN	NA	NA	NA	NA	6.50418e+06	NA	NA	NA
'CAZA1_HUMAN	1.37914e+07	7.41701e+06	4.28285e+06	8.97517e+06	3.94831e+06	2.59339e+06	5.3694e+06	4.67764e+06
'CB047_HUMAN	NA	NA	NA	NA	1.61186e+06	NA	4.74305e+06	4893983
'CBG_HUMAN	NA	NA	NA	NA	NA	NA	NA	NA
'CBPD_HUMAN	NA	NA	4.23258e+06	5.58104e+06	8.16006e+06	1.91671e+06	9.12481e+06	3.26192e+06
'CBS_HUMAN	69565.1	69565.1	NA	NA	NA	NA	1.33146e+06	521971
'CBWD2_HUMAN	NA	NA	NA	NA	NA	NA	NA	NA
'CBX1_HUMAN	NA	NA	1.68594e+07	2.98867e+07	NA	7.76651e+06	1.64839e+07	9.11423e+06
'CBX3_PONAB	2.02621e+07	3.38237e+07	1.4703e+07	2.61545e+07	1.80018e+07	8.12789e+06	2.04761e+07	8.24501e+06
'CBX4_HUMAN	NA	NA	NA	NA	2.87601e+06	NA	4.8011e+06	NA
'CBX5_HUMAN	NA	NA	NA	NA	NA	NA	NA	NA
'CBX8_HUMAN	69565.1	69565.1	NA	NA	NA	NA	NA	NA
'CC114_HUMAN	NA	NA	NA	NA	NA	NA	NA	NA
'CC124_HUMAN	3.15487e+07	1.71821e+07	NA	7.84426e+06	2.4642e+07	7.49337e+06	2.89253e+06	NA
'CC148_HUMAN	148698	148698	NA	NA	NA	NA	NA	NA
'CC174_HUMAN	260257	260257	NA	NA	NA	NA	NA	NA
'CCAR1_HUMAN	19090257	1.64152e+07	1.03531e+07	1.93962e+07	2.08938e+07	7.99659e+06	2.20052e+07	1.48354e+07
'CCAR2_HUMAN	8.9619e+06	9.29813e+06	NA	6.46061e+06	6.38953e+06	2.00077e+06	1.07102e+07	7.52135e+06
'CCD43_HUMAN	NA	NA	NA	NA	NA	NA	NA	NA
'CCD47_HUMAN	9.60501e+06	1.26816e+07	1.49856e+07	2.04987e+07	2.4148e+07	7.30215e+06	2.15397e+07	1.53005e+07
'CCD51_HUMAN	663131	132557	NA	NA	5.64172e+06	NA	6.25122e+06	3.8333e+06
'CCD68_HUMAN	NA	NA	NA	NA	NA	NA	NA	NA
'CCD73_HUMAN	NA	NA	NA	NA	NA	NA	NA	NA
'CCD86_HUMAN	NA	NA	NA	NA	NA	NA	NA	NA
'CCD87_HUMAN	NA	NA	NA	9.15827e+06	NA	NA	NA	NA
'CCHL_HUMAN	431899	2.07694e+06	8.69508e+06	1.28446e+07	7.12709e+06	NA	NA	2.49205e+06
'CCNK_HUMAN	247979	247979	NA	NA	NA	NA	NA	NA
'CCNT1_HUMAN	7.06119e+06	8.41357e+06	NA	NA	917581	NA	1.99524e+06	1.25962e+06
'CCNT2_HUMAN	NA	NA	5.06704e+06	NA	1.5234e+06	NA	4721370	NA
'CD032_HUMAN	NA	NA	NA	NA	2.41218e+06	NA	NA	NA
'CD11A_HUMAN	69565.1	69565.1	NA	NA	2.87594e+06	1.66981e+06	NA	NA
'CD166_HUMAN	8.80374e+06	8.00829e+06	3.93067e+06	NA	3.62925e+06	NA	NA	2.11332e+06
'CD276_HUMAN	NA	NA	NA	NA	8.80146e+06	NA	NA	NA
'CD2B2_HUMAN	1.58049e+07	1.0774e+07	1.31364e+07	2.29625e+07	1.06273e+07	6.07004e+06	1.13763e+07	6.06175e+06
'CD320_HUMAN	NA	NA	NA	NA	NA	NA	NA	NA
'CD47_HUMAN	NA	NA	NA	NA	NA	NA	NA	NA
'CD99_HUMAN	NA	NA	NA	NA	NA	NA	NA	NA
'CDC16_HUMAN	NA	NA	NA	NA	NA	NA	4.84016e+06	3.39326e+06
'CDC23_HUMAN	NA	NA	NA	NA	NA	NA	NA	NA
'CDC26_HUMAN	NA	NA	NA	NA	NA	NA	NA	NA
'CDC27_HUMAN	8.66715e+06	7.90063e+06	4.097e+06	5.22246e+06	NA	NA	5.34083e+06	NA
'CDC37_HUMAN	2.36897e+07	9.37e+06	7.84972e+06	1.80707e+07	1.8871e+07	6.35796e+06	1.14422e+07	3.05411e+06
'CDC42_BOVIN	4.64189e+06	132557	1.8958e+06	NA	4.33741e+06	NA	2.59532e+06	2.36192e+06
'CDC45_HUMAN	69565.1	69565.1	NA	NA	NA	NA	1.40542e+06	NA
'CDC5L_HUMAN	3.8192e+07	4.50376e+07	2.42857e+07	5.62162e+07	2.08071e+07	1.0654e+07	1.32844e+07	9.54983e+06
'CDC7_HUMAN	NA	NA	NA	NA	NA	NA	NA	NA
'CDC73_HUMAN	7.30723e+06	6.52099e+07	3.95917e+06	4.34985e+07	2.49311e+06	7.79873e+06	7.80788e+06	1.03624e+07
'CDK1_HUMAN	4.92448e+06	2.22248e+06	5.32501e+06	6.15921e+06	1.42577e+07	2.38034e+06	4.38888e+06	NA
'CDK12_HUMAN	NA	NA	NA	NA	2.73185e+06	NA	NA	NA
'CDK20_HUMAN	NA	NA	NA	NA	NA	NA	17816918	NA
'CDK5_HUMAN	NA	NA	NA	NA	NA	NA	1.7574e+06	NA
'CDK6_HUMAN	NA	NA	NA	NA	NA	NA	NA	NA
'CDK9_HUMAN	NA	NA	NA	1.01419e+07	2.7074e+06	1.33198e+06	4.77389e+06	2.68414e+06
'CDKA1_HUMAN	NA	NA	NA	NA	NA	NA	7.05424e+06	3.69153e+06
'CDKAL_HUMAN	NA	NA	NA	NA	3.04119e+06	NA	NA	NA
'CDS2_HUMAN	148698	2.10361e+06	NA	NA	NA	NA	2.18747e+06	NA
'CDV3_HUMAN	NA	NA	NA	NA	NA	1.54844e+06	3.94612e+06	NA
'CE051_HUMAN	148698	4.5965e+06	3.1202e+06	5.07091e+06	2.70692e+06	1.60009e+06	1.70687e+06	NA
'CE112_HUMAN	NA	NA	NA	NA	NA	NA	NA	NA
'CE170_HUMAN	NA	NA	NA	NA	1.6191e+06	3193453	7.61254e+06	4.50587e+06
'CE350_HUMAN	NA	NA	NA	NA	NA	NA	NA	NA
'CEBPZ_HUMAN	247979	247979	NA	NA	NA	NA	NA	NA
'CELF1_HUMAN	NA	NA	NA	NA	NA	NA	NA	NA
'CENPE_HUMAN	69565.1	69565.1	NA	NA	NA	NA	NA	NA
'CENPV_HUMAN	NA	NA	NA	NA	NA	NA	NA	NA
'CEP70_HUMAN	8.21328e+06	5.16887e+06	2.56194e+06	NA	NA	NA	3.32761e+06	NA
'CEP97_HUMAN	NA	NA	NA	NA	NA	NA	2.36103e+06	NA
'CEPT1_HUMAN	132557	132557	NA	NA	9.08291e+06	NA	1.49936e+07	8.61399e+06
'CERS2_HUMAN	2.78409e+07	2.49054e+07	NA	4.91013e+06	3.03671e+07	NA	28484722	1.71101e+07
'CERS6_HUMAN	NA	NA	NA	1.10942e+07	NA	NA	NA	NA
'CERU_HUMAN	3.45797e+07	1.70475e+07	1.31548e+07	2.7115e+07	2.28917e+07	9.46932e+06	1.36434e+07	8.28266e+06
'CF132_HUMAN	260257	260257	NA	NA	NA	NA	NA	NA
'CG050_HUMAN	247979	247979	NA	NA	NA	NA	NA	NA
'CG073_HUMAN	NA	NA	NA	NA	NA	NA	NA	NA
'CGBP1_HUMAN	260257	260257	NA	NA	NA	NA	NA	NA
'CGNL1_HUMAN	NA	NA	NA	NA	NA	NA	NA	NA
'CH059_HUMAN	2.33347e+07	1.99455e+07	NA	NA	NA	NA	NA	NA
'CH10_BOVIN	132557	132557	NA	NA	NA	NA	NA	NA
'CH3L1_HUMAN	NA	NA	NA	NA	NA	NA	NA	NA
'CH60_HUMAN	6.00418e+07	6.1e+07	4.7332e+07	9.0412e+07	4.42136e+07	3.77445e+07	1.14343e+08	4.06001e+07
'CHAP1_HUMAN	NA	NA	NA	NA	NA	NA	3.22966e+06	NA
'CHCH1_HUMAN	132557	132557	1.18886e+07	2.65867e+07	2.10894e+07	8.48324e+06	NA	NA
'CHCH2_HUMAN	1.49157e+07	2.31066e+07	1.12787e+07	2.31489e+07	NA	3.69754e+06	NA	NA
'CHCH3_HUMAN	4.52422e+07	3.16028e+07	1.2717e+07	2.12211e+07	3.03122e+07	1.18083e+07	NA	NA
'CHCH6_HUMAN	69565.1	69565.1	NA	NA	NA	NA	NA	NA
'CHD1_HUMAN	NA	NA	NA	NA	NA	NA	1.7958e+06	4.83452e+06
'CHD1L_HUMAN	957432	132557	NA	NA	NA	NA	3.2288e+06	3.233e+06
'CHD3_HUMAN	NA	NA	NA	7.585e+06	9.73607e+06	NA	1.25777e+07	2.51552e+06
'CHD4_HUMAN	2.36754e+07	1.69638e+07	1.3619e+07	2.40227e+07	1.5744e+07	7.48218e+06	2.38835e+07	1.08781e+07
'CHD8_HUMAN	1.24901e+06	132557	NA	NA	2.17123e+06	1.19836e+06	4001991	2.38653e+06
'CHERP_HUMAN	3.95923e+07	2.09051e+07	2.10662e+07	3.38478e+07	2.88815e+07	1.32715e+07	2.4422e+07	1.40804e+07
'CHK1_HUMAN	260257	260257	NA	NA	NA	NA	NA	NA
'CHM2B_HUMAN	NA	NA	NA	NA	NA	NA	NA	NA
'CHM4B_HUMAN	NA	NA	NA	NA	NA	NA	NA	NA
'CHP1_HUMAN	7.04246e+06	7.54756e+06	4.93495e+06	6.31154e+06	4.32205e+06	NA	4.04851e+06	3.04567e+06
'CHRD1_HUMAN	NA	NA	NA	NA	NA	NA	NA	NA
'CHTOP_HUMAN	5.99936e+07	4.52095e+07	7.81767e+06	1.67142e+07	5.63745e+06	4.53911e+06	1.08099e+07	8.31826e+06
'CI063_HUMAN	NA	NA	NA	NA	NA	3.56087e+07	NA	NA
'CI114_HUMAN	NA	NA	NA	NA	NA	NA	NA	NA
'CIA30_HUMAN	NA	NA	NA	1.86248e+06	NA	NA	NA	1.26902e+06
'CIAO1_HUMAN	NA	NA	NA	NA	NA	NA	2.83223e+06	NA
'CIC_HUMAN	NA	NA	NA	NA	NA	NA	NA	NA
'CIP2A_HUMAN	5.54645e+06	5.03836e+06	5.11376e+06	5.0172e+06	5.9433e+06	1.20811e+06	7.34721e+06	8.46718e+06
'CIR1_HUMAN	3.20713e+07	2.58303e+07	2.00621e+07	2.96202e+07	2.78082e+07	1.61876e+07	5.35505e+07	2.92575e+07
'CIR1A_HUMAN	NA	NA	NA	NA	NA	NA	NA	NA
'CIRBP_HUMAN	3.08255e+08	3.28665e+08	2.00839e+08	2.73441e+08	2.81702e+08	1.56297e+08	2.39173e+08	4.55832e+07
'CISD1_HUMAN	1.94581e+06	132557	NA	NA	1.59327e+07	2.08754e+06	7.45014e+06	7.13118e+06
'CISD2_HUMAN	69565.1	4.50225e+06	3.9981e+06	5.20283e+06	1.7198e+07	NA	NA	NA
'CISY_HUMAN	69565.1	69565.1	NA	NA	NA	NA	NA	NA
'CK057_HUMAN	69565.1	7.4573e+06	NA	NA	3.13442e+06	NA	5.497e+06	1.73518e+06
'CK084_HUMAN	7.13817e+07	4.9893e+07	5.89784e+07	9.8008e+07	1.0597e+08	5.9345e+07	1.02926e+08	8.25371e+07
'CK5P3_HUMAN	NA	NA	NA	NA	3.55511e+06	1.94592e+06	1.07835e+07	7.2067e+06
'CKAP2_HUMAN	6.28236e+06	4.49478e+06	3.19252e+06	NA	3.09e+06	1.41179e+06	9.92466e+06	6.0881e+06
'CKAP4_HUMAN	5.57754e+07	3.9544e+07	2.60652e+07	3.61046e+07	5.10376e+07	1.6947e+07	8.06065e+07	5.85516e+07
'CKAP5_HUMAN	3.25487e+07	2.68207e+07	2.28796e+07	3.84549e+07	2.99106e+07	1.5615e+07	6.63706e+07	3.9248e+07
'CKS1_HUMAN	NA	NA	NA	NA	NA	2.60047e+06	NA	NA
'CKS2_HUMAN	148698	2.16861e+06	3.06521e+06	NA	NA	4.33637e+06	NA	NA
'CL023_HUMAN	1.28058e+07	7.40402e+06	NA	NA	NA	NA	NA	NA
'CL043_HUMAN	NA	NA	NA	NA	NA	NA	NA	NA
'CL065_HUMAN	NA	NA	NA	NA	NA	1.63729e+06	NA	NA
'CL073_HUMAN	NA	NA	2.81112e+06	4.58562e+06	3.83274e+06	NA	NA	NA
'CLAP1_HUMAN	NA	NA	5.50941e+06	8.62435e+06	3.41691e+06	NA	8.63959e+06	6.29749e+06
'CLAP2_HUMAN	1.94287e+07	1.23654e+07	7.57645e+06	1.12973e+07	1.20314e+07	5.3123e+06	2.43353e+07	1.35663e+07
'CLCA_HUMAN	NA	NA	NA	NA	NA	2.21091e+06	7.52611e+06	NA
'CLCC1_HUMAN	1.24825e+07	6.03656e+06	1.1264e+07	1.58667e+07	1.00962e+07	2.06361e+06	1.29307e+07	1.05173e+07
'CLGN_HUMAN	69565.1	69565.1	3.71806e+07	4.73741e+07	2.43359e+07	NA	6.78739e+06	3.50302e+06
'CLH1_HUMAN	2.01496e+07	1.33195e+07	4.54701e+06	8.16863e+06	8.59296e+06	3.04839e+06	1.77206e+07	3.68577e+06
'CLIC1_HUMAN	69565.1	69565.1	NA	NA	NA	NA	NA	NA
'CLIP1_HUMAN	NA	NA	NA	NA	NA	NA	4.84566e+06	3.56904e+06
'CLK1_HUMAN	7904185	3.61675e+06	NA	NA	NA	NA	NA	NA
'CLK4_HUMAN	4.1235e+06	5.65892e+06	NA	NA	NA	505839	NA	NA
'CLP1L_HUMAN	260257	260257	NA	NA	NA	NA	1.00561e+06	NA
'CLPB_HUMAN	NA	NA	NA	NA	NA	NA	3.21649e+06	NA
'CLPT1_HUMAN	1.33998e+07	22822926	1.07151e+07	2.67479e+07	9.26038e+06	2.87709e+06	NA	6.11494e+06
'CLPX_HUMAN	NA	NA	NA	NA	NA	NA	NA	NA
'CLYBL_HUMAN	NA	NA	NA	NA	NA	NA	NA	NA
'CMBL_HUMAN	2.61063e+06	3.50093e+06	NA	NA	NA	1.01482e+06	7.70829e+06	6.25022e+06
'CMC1_HUMAN	1.37861e+07	5.41393e+06	7.22303e+06	1.05244e+07	1.22406e+07	5.56295e+06	1.78024e+07	1.19279e+07
'CMC2_HUMAN	2.49625e+07	2.25582e+07	1.52104e+07	26518401	3.39781e+07	1.27862e+07	2.66068e+07	1.39134e+07
'CN166_HUMAN	132557	1.3545e+07	2704521	1.49726e+07	6.46491e+06	3.63284e+06	642541	NA
'CN37_HUMAN	247979	247979	NA	NA	5.60224e+06	2.37104e+06	7.3677e+06	5.911e+06
'CNBP_RAT	933928	132557	NA	NA	NA	1.71289e+06	NA	NA
'CND1_HUMAN	2.39079e+07	1.6827e+07	1.53317e+07	2.54547e+07	2.78933e+07	1.08316e+07	2.79462e+07	1.84483e+07
'CND2_HUMAN	2.44789e+07	1.73312e+07	2.38307e+07	3.4662e+07	2.38694e+07	1.32822e+07	3.62679e+07	2.50634e+07
'CND3_HUMAN	1.54329e+06	3.33256e+06	6.17828e+06	1.05944e+07	1.06153e+07	4.40965e+06	2.23706e+07	1.23906e+07
'CNDD3_HUMAN	NA	NA	NA	NA	4.53265e+06	NA	5.34379e+06	NA
'CNDG2_HUMAN	132557	132557	NA	NA	3.45456e+06	1481746	5.18596e+06	2.21613e+06
'CNN2_HUMAN	NA	NA	7.69099e+06	1.13726e+07	NA	NA	8.33764e+06	NA
'CNN3_HUMAN	2.26288e+07	132557	NA	NA	4.01984e+06	1.59989e+06	NA	NA
'CNO10_HUMAN	NA	NA	NA	NA	999553	NA	1.348e+06	NA
'CNO11_HUMAN	NA	NA	NA	NA	1.60851e+06	NA	4.0034e+06	NA
'CNOT1_HUMAN	7.59647e+06	132557	NA	NA	NA	NA	4.51884e+06	1.05405e+06
'CNOT3_HUMAN	NA	NA	NA	NA	NA	NA	3.18497e+06	1.16138e+06
'CNOT7_HUMAN	NA	NA	NA	NA	NA	NA	1.89241e+06	NA
'CNPY2_HUMAN	NA	NA	NA	NA	NA	NA	NA	NA
'CNTN2_HUMAN	247979	247979	NA	NA	NA	NA	NA	NA
'CNTP4_HUMAN	5.77058e+06	1.28056e+07	NA	NA	NA	NA	NA	NA
'CO3_HUMAN	7.3875e+06	537625	NA	NA	4.65818e+06	NA	5.19822e+06	NA
'CO4A_HUMAN	7.10401e+07	4.82548e+07	1.87658e+07	2.73123e+07	2.95237e+07	3.20838e+07	1.73899e+07	NA
'CO6A1_HUMAN	NA	NA	NA	NA	NA	NA	NA	NA
'COA1_HUMAN	NA	NA	NA	3.02277e+06	NA	NA	NA	2.47853e+06
'COA3_HUMAN	16311675	1.35163e+07	1.90148e+07	9.55664e+06	1.30492e+07	1.8837e+06	1.17704e+07	9.64222e+06
'COA4_HUMAN	6.13993e+06	132557	1.16617e+06	NA	NA	NA	1.18277e+07	5.22369e+06
'COA5_HUMAN	247979	247979	3.74528e+06	NA	6.33209e+06	4.71073e+06	NA	NA
'COASY_HUMAN	NA	NA	NA	NA	7.41532e+06	NA	NA	NA
'COCA1_HUMAN	NA	NA	NA	NA	NA	NA	NA	2.13221e+06
'COF1_HUMAN	1.90288e+07	1.85168e+07	5.90316e+06	8.97171e+06	4.7102e+06	4.63449e+06	NA	NA
'COIL_HUMAN	NA	NA	5.60047e+06	1.0226e+07	3.35466e+06	3.76132e+06	NA	NA
'COMT_HUMAN	260257	4.61678e+06	1.89933e+06	6.47787e+06	NA	2.35404e+06	NA	NA
'COPA_HUMAN	5.03461e+07	3.57703e+07	2.86047e+07	4.30298e+07	4.12133e+07	1.55319e+07	6.35074e+07	4.51277e+07
'COPB_HUMAN	3.13622e+07	1.44746e+07	1.30979e+07	2.18807e+07	4.15435e+07	1.37514e+07	3.37994e+07	1.84258e+07
'COPB2_HUMAN	3.99261e+07	3.33466e+07	1.68905e+07	2.76336e+07	3.77228e+07	1.18354e+07	3.49497e+07	2.88849e+07
'COPD_HUMAN	2.35707e+07	2.03185e+07	1.41408e+07	2.33844e+07	2.55079e+07	8.23373e+06	3.9276e+07	1.94548e+07
'COPE_HUMAN	1.50841e+07	7633798	2.93212e+07	2.03165e+07	1.41909e+07	8.60756e+06	1.54801e+07	1.17217e+07
'COPG1_HUMAN	1.69688e+07	1.32842e+07	1.49222e+07	2.32139e+07	1.28575e+07	4.30236e+06	2.44664e+07	8.65961e+06
'COPG2_HUMAN	2.32719e+07	1.94847e+07	8.22799e+06	1.56339e+07	1.53993e+07	4.89391e+06	2.44886e+07	1.39556e+07
'COPRS_HUMAN	2.09196e+07	2.31974e+07	1.66771e+07	2.61141e+07	1.26908e+07	8.90128e+06	1.36248e+07	6133997
'COPZ1_HUMAN	1.17774e+07	3.33727e+06	NA	1.13511e+07	NA	3.26286e+06	8.07416e+06	5.67359e+06
'COR1C_HUMAN	69565.1	69565.1	NA	NA	NA	NA	NA	NA
'COX15_HUMAN	NA	NA	NA	NA	NA	NA	NA	3.23956e+06
'COX16_PONAB	247979	247979	NA	NA	NA	NA	NA	NA
'COX17_HUMAN	3.77822e+07	2.56986e+07	1.00938e+07	1.6445e+07	1.63385e+07	8.59443e+06	2.16258e+07	1.27258e+07
'COX19_HUMAN	NA	NA	NA	NA	NA	NA	2.07231e+06	1.71985e+06
'COX2_HUMAN	1719599	132557	NA	NA	1.21077e+07	2.94951e+06	NA	NA
'COX41_HUMAN	6.4704e+07	5.07353e+07	6.92107e+07	9.90596e+07	1.04605e+08	2.98655e+07	NA	NA
'COX41_PANTR	NA	NA	NA	NA	NA	NA	8.44169e+07	3.41342e+07
'COX5A_HUMAN	4.93041e+07	4.34188e+07	4.36524e+07	8.1025e+07	5.65724e+07	1.72232e+07	3.98574e+07	2.09013e+07
'COX5B_HUMAN	8.96093e+07	7.25703e+07	4.81809e+07	7.83638e+07	9.76583e+07	2.93579e+07	8.89038e+07	5.45974e+07
'COX6C_HUMAN	2.10471e+07	2.98491e+07	1.87219e+07	3.93401e+07	6.12214e+07	1.86677e+07	8.22013e+06	NA
'COX7B_HUMAN	1.59034e+07	132557	4.53125e+06	8.28135e+06	4.02028e+06	NA	3.3873e+06	4.953e+06
'COX7C_HUMAN	1.68316e+07	1.48062e+07	1.44729e+07	2.32954e+07	1.92689e+07	7.41649e+06	1.62714e+07	5.17334e+06
'COX7R_HUMAN	24934308	19249832	1.43893e+07	1.24256e+07	1.2762e+07	4.48957e+06	1.76231e+07	7.74145e+06
'CP078_HUMAN	3.68358e+06	132557	NA	NA	NA	NA	NA	NA
'CP2S1_HUMAN	NA	NA	NA	NA	NA	NA	NA	NA
'CP4X1_HUMAN	NA	NA	NA	NA	NA	NA	NA	NA
'CP51A_HUMAN	1.7003e+07	3.02099e+06	1.69495e+07	21194730	1.39965e+07	NA	2.21965e+06	NA
'CPNE3_HUMAN	NA	NA	NA	NA	NA	NA	NA	NA
'CPSF1_HUMAN	132557	132557	NA	NA	9.4409e+06	1.50171e+06	5.56587e+06	6.00407e+06
'CPSF2_HUMAN	8.77571e+06	4.17401e+06	NA	9.14429e+06	3.215e+06	2.83218e+06	8.55005e+06	7.12961e+06
'CPSF3_HUMAN	NA	NA	NA	NA	NA	1.42983e+06	NA	NA
'CPSF4_HUMAN	NA	NA	NA	NA	NA	3.9933e+06	1.25808e+07	8.47742e+06
'CPSF5_HUMAN	6.67246e+06	1.36705e+07	6.84518e+06	1.08023e+07	1.16649e+07	7.39066e+06	6.69062e+06	4.09324e+06
'CPSF6_HUMAN	2.18321e+07	1.30863e+07	6.23706e+06	1.10157e+07	1.16068e+07	6.54265e+06	1.27496e+07	1.9769e+07
'CPSF7_HUMAN	5.5664e+06	947328	NA	5.90327e+06	6.25442e+06	2.21833e+06	1.05847e+07	5.54972e+06
'CPVL_HUMAN	NA	NA	NA	NA	6.19191e+06	1917013	NA	NA
'CQ097_HUMAN	111338	111338	NA	5.06802e+06	5.79632e+06	NA	1.17353e+07	2.92352e+06
'CR3L4_HUMAN	NA	NA	NA	NA	NA	NA	NA	NA
'CRIPT_HUMAN	111338	111338	NA	NA	NA	NA	NA	NA
'CRKL_HUMAN	7.04001e+06	132557	5.0449e+06	8.58499e+06	6.46891e+06	2.19336e+06	NA	NA
'CRNL1_HUMAN	1.77079e+07	132557	NA	NA	NA	NA	1.78653e+07	1.07883e+07
'CRTAP_HUMAN	NA	NA	NA	NA	NA	NA	NA	NA
'CS010_HUMAN	NA	NA	NA	NA	NA	NA	1.54321e+06	NA
'CS025_HUMAN	260257	6.34684e+06	NA	NA	NA	NA	NA	NA
'CS043_HUMAN	148698	148698	NA	NA	NA	NA	NA	NA
'CS047_HUMAN	5.34222e+06	4.50754e+06	NA	NA	NA	NA	NA	NA
'CS052_HUMAN	NA	NA	NA	NA	NA	NA	NA	NA
'CSCL2_HUMAN	NA	NA	NA	NA	NA	NA	918022	NA
'CSDE1_HUMAN	1.79536e+06	4.3241e+06	NA	NA	NA	NA	NA	NA
'CSK21_BOVIN	8.07496e+06	8.35647e+06	NA	NA	3.74049e+06	4.13201e+06	2.46745e+06	2.20014e+06
'CSK22_HUMAN	2.55192e+06	4.27396e+06	NA	NA	NA	NA	2.75838e+06	1.21526e+06
'CSK23_HUMAN	NA	NA	NA	6.7616e+06	NA	NA	NA	NA
'CSK2B_PIG	21159914	1.27377e+07	NA	NA	6.6974e+06	4777151	9.17931e+06	4.99964e+06
'CSMD2_HUMAN	69565.1	69565.1	NA	NA	NA	NA	NA	NA
'CSMT1_HUMAN	NA	NA	NA	NA	3.66375e+06	NA	NA	NA
'CSN2_RAT	NA	NA	NA	NA	NA	NA	NA	NA
'CSRP2_HUMAN	1.73727e+07	1.34841e+07	1.18158e+07	1.28853e+07	6.56284e+06	4.03002e+06	1.1085e+07	5.91198e+06
'CSTF2_HUMAN	69565.1	69565.1	NA	NA	5.68977e+06	NA	1.01529e+07	6.98317e+06
'CSTF3_HUMAN	NA	NA	NA	NA	NA	2.31197e+06	NA	NA
'CT027_HUMAN	1.46547e+07	1.86051e+06	NA	NA	3.65434e+06	NA	1.83104e+07	NA
'CTBL1_HUMAN	NA	NA	NA	NA	NA	NA	NA	NA
'CTBP1_HUMAN	247979	247979	NA	NA	NA	NA	NA	NA
'CTBP2_HUMAN	NA	NA	NA	NA	NA	NA	NA	NA
'CTGE2_HUMAN	NA	NA	NA	NA	NA	NA	2274147	2.08546e+06
'CTGE5_HUMAN	NA	NA	NA	NA	NA	NA	NA	NA
'CTNA1_HUMAN	1.43797e+07	1.15876e+07	7.93409e+06	1.33759e+07	8.40439e+06	4.01882e+06	2.02901e+07	1.14395e+07
'CTNA3_HUMAN	148698	148698	NA	NA	NA	NA	NA	NA
'CTNB1_HUMAN	69565.1	8.64371e+06	9.82484e+06	1.61295e+07	7.24521e+06	2.58945e+06	1.95136e+07	7.20247e+06
'CTND1_HUMAN	NA	NA	NA	NA	NA	NA	NA	NA
'CTR1_HUMAN	247979	247979	NA	NA	NA	NA	NA	NA
'CTR9_HUMAN	3.74442e+06	4.69973e+07	NA	3.48794e+07	NA	7.1851e+06	NA	5.46802e+06
'CUL3_HUMAN	NA	NA	NA	NA	NA	NA	1.74634e+06	590192
'CUL4B_HUMAN	NA	NA	NA	NA	NA	NA	2.90419e+06	NA
'CWC15_PONAB	NA	NA	NA	NA	NA	NA	NA	NA
'CWC22_HUMAN	1.52085e+07	132557	NA	NA	1.09646e+06	NA	NA	NA
'CWC25_HUMAN	5.72401e+07	3.35686e+07	3.43182e+07	4.80139e+07	4.0467e+07	2.38593e+07	1.51433e+07	9.23645e+06
'CX056_HUMAN	247979	247979	NA	NA	2.46818e+06	NA	NA	NA
'CX6B1_HUMAN	6.13749e+06	132557	2.20453e+06	2.02114e+06	2.7491e+07	3.4146e+06	39531516	NA
'CX7A2_HUMAN	8.07705e+07	9.53095e+07	4.60765e+07	9.0404e+07	1.22963e+08	4.82853e+07	5.31132e+07	1.48636e+07
'CXAR_HUMAN	NA	NA	NA	NA	NA	NA	NA	NA
'CXD4_HUMAN	NA	NA	NA	NA	NA	NA	NA	NA
'CXL16_HUMAN	NA	NA	NA	NA	NA	NA	NA	NA
'CY1_HUMAN	1.46987e+07	2.86795e+07	1.40644e+07	2.68408e+07	2.67892e+07	7.81909e+06	1.66245e+07	1.28913e+07
'CYB5_HUMAN	11796002	1.59421e+07	1.78721e+07	2.74546e+07	2.28483e+07	6.39453e+06	8.26079e+06	9.28004e+06
'CYB5B_HUMAN	4.67881e+06	1.00082e+07	6.20624e+06	1.08406e+07	6.33543e+06	3.83259e+06	4.97228e+06	4.46417e+06
'CYBP_HUMAN	NA	NA	NA	NA	836636	NA	NA	NA
'CYC_PANTR	1.51797e+07	1.6326e+07	2.47238e+07	NA	1.20931e+08	8.91188e+07	7.54604e+08	172344047
'CYCL_HUMAN	2.99162e+06	132557	NA	NA	9.74253e+06	6.27203e+06	NA	NA
'CYTB_HUMAN	6.08784e+06	1.60527e+07	4.59895e+06	1.05443e+07	NA	2.35371e+06	8.04001e+06	NA
'D19L1_HUMAN	NA	NA	NA	NA	NA	NA	NA	NA
'DACH1_HUMAN	NA	NA	NA	3.12683e+06	3.5169e+06	751910	5.45575e+06	4.57487e+06
'DAD1_RAT	4.25325e+06	132557	NA	NA	7.15386e+06	NA	NA	NA
'DAG1_HUMAN	NA	NA	NA	NA	3.35261e+06	NA	NA	NA
'DAZP1_HUMAN	NA	NA	NA	NA	6.00636e+06	NA	NA	NA
'DBLOH_HUMAN	NA	NA	3.32205e+06	5.81355e+06	3.31531e+06	NA	NA	NA
'DC1I2_HUMAN	1.06898e+07	4.62796e+06	8.79342e+06	1.70939e+07	5.64212e+06	2.51643e+06	1.36967e+07	9.20835e+06
'DC1L1_HUMAN	1.20641e+06	132557	4.18392e+06	6.64857e+06	7.89882e+06	2.70901e+06	2.83312e+07	8.84685e+06
'DC1L2_HUMAN	132557	132557	NA	NA	NA	2.74841e+06	2.27496e+06	NA
'DCA13_HUMAN	NA	NA	NA	NA	NA	NA	NA	NA
'DCAF7_HUMAN	4.44241e+06	132557	NA	NA	NA	1.58924e+06	2.06612e+06	NA
'DCAKD_HUMAN	NA	NA	8.85161e+06	13635388	6.18876e+06	NA	NA	6.9323e+06
'DCD_HUMAN	1.74689e+07	1.27204e+07	2.04601e+07	1.35588e+07	9.55643e+06	2.84174e+06	NA	3.98676e+06
'DCNL5_HUMAN	NA	NA	NA	NA	NA	NA	18270666	NA
'DCP1A_HUMAN	NA	NA	NA	NA	NA	NA	1.36981e+06	NA
'DCP1B_HUMAN	1.99819e+06	132557	NA	NA	NA	NA	NA	NA
'DCTN1_HUMAN	2.29908e+07	1.68181e+07	2.06752e+07	3.68018e+07	1.15505e+07	8.95e+06	1.50659e+07	8.49192e+06
'DCTN2_HUMAN	2.03593e+07	1.78723e+07	1.04085e+07	1.60476e+07	1.24393e+07	1.04156e+07	1.25209e+07	8.88209e+06
'DCTN3_HUMAN	NA	NA	NA	NA	NA	NA	NA	9.58205e+06
'DCTN4_HUMAN	NA	NA	NA	NA	NA	NA	NA	NA
'DCTP1_HUMAN	NA	NA	NA	NA	NA	NA	954862	NA
'DCX_HUMAN	NA	NA	NA	NA	NA	NA	NA	NA
'DDA1_HUMAN	111338	111338	NA	NA	NA	NA	NA	NA
'DDB1_HUMAN	9.46768e+06	1.07176e+07	NA	NA	5.10023e+06	3.24989e+06	6.54916e+06	8.35336e+06
'DDB2_HUMAN	NA	NA	NA	NA	NA	NA	NA	NA
'DDC8_HUMAN	69565.1	69565.1	NA	NA	NA	NA	NA	NA
'DDHD2_HUMAN	NA	NA	NA	NA	NA	NA	NA	NA
'DDIAS_HUMAN	NA	NA	NA	NA	NA	NA	NA	NA
'DDRGK_HUMAN	260257	260257	NA	4.03804e+06	NA	NA	3.77651e+06	3.56449e+06
'DDX1_HUMAN	1.89547e+06	1.55566e+07	4.89774e+06	1.57528e+07	6.37395e+06	6.36702e+06	2.98465e+06	5.5512e+06
'DDX17_HUMAN	4.49932e+07	2.25817e+08	1.68607e+07	1.53059e+08	2.73998e+07	3.56498e+07	2.43798e+07	2.2289e+08
'DDX18_HUMAN	NA	NA	NA	NA	NA	NA	NA	NA
'DDX20_HUMAN	NA	NA	NA	NA	NA	NA	1.99673e+06	NA
'DDX21_HUMAN	1.22671e+07	2.40805e+07	NA	1.42969e+07	9318525	1.17309e+06	1.08301e+06	4.63534e+06
'DDX23_HUMAN	1.61062e+07	1.47423e+07	7.71777e+06	1.46828e+07	1.22956e+07	8.55098e+06	1.49969e+07	7.64284e+06
'DDX3X_HUMAN	1.21702e+07	3.1917e+07	9.47332e+06	3.33218e+07	8.88247e+06	6.10446e+06	5.06197e+06	3.207e+07
'DDX4_HUMAN	2.83726e+07	132557	NA	NA	NA	NA	NA	NA
'DDX41_HUMAN	1.6313e+07	1.24149e+07	7.38557e+06	1.22633e+07	1.67176e+07	9.58853e+06	1.10563e+07	1.06612e+07
'DDX42_HUMAN	1.69116e+07	1.86716e+07	NA	1.5004e+07	3.42546e+06	1.16577e+06	NA	NA
'DDX46_HUMAN	4.05991e+07	2.58556e+07	2.22573e+07	3.36823e+07	4.84483e+07	2.85913e+07	1.20883e+07	4.89033e+06
'DDX47_HUMAN	NA	NA	NA	NA	NA	NA	NA	NA
'DDX49_HUMAN	148698	415792	NA	NA	NA	NA	NA	3.00903e+06
'DDX5_HUMAN	4.74295e+07	2.00295e+08	1.50013e+07	1.51738e+08	3.07942e+07	3.18569e+07	25178123	2.03092e+08
'DDX50_HUMAN	8.95247e+06	2.61171e+07	NA	1.09143e+07	5.96238e+06	951418	NA	3.15405e+06
'DDX52_HUMAN	NA	NA	NA	NA	NA	NA	NA	NA
'DDX56_HUMAN	491812	132557	NA	NA	9.23832e+06	4541761	NA	NA
'DDX6_HUMAN	1.8451e+07	1.52005e+07	NA	NA	1.11577e+07	NA	1.16752e+07	4.19668e+06
'DEGS1_HUMAN	69565.1	69565.1	NA	NA	NA	NA	NA	NA
'DEK_HUMAN	5.12936e+06	5.04231e+06	NA	NA	4.6339e+06	3.71829e+06	NA	NA
'DEN2D_HUMAN	NA	NA	NA	NA	NA	NA	NA	NA
'DENR_HUMAN	260257	260257	NA	NA	NA	NA	NA	NA
'DESP_HUMAN	NA	NA	NA	NA	NA	NA	NA	NA
'DEST_PIG	69565.1	69565.1	NA	NA	NA	NA	NA	NA
'DFFA_HUMAN	NA	NA	NA	NA	NA	NA	NA	NA
'DGC14_HUMAN	148698	726185	NA	NA	NA	NA	NA	NA
'DGCR8_HUMAN	NA	NA	5.59692e+06	3.34655e+06	5.01295e+06	NA	4.0207e+06	2.85e+06
'DGKE_HUMAN	NA	NA	NA	NA	NA	NA	1.12479e+06	NA
'DHB11_HUMAN	3.09176e+06	132557	2.11421e+06	3.09703e+06	1.33062e+06	NA	1.22294e+06	NA
'DHB12_HUMAN	5.37097e+07	3.84415e+07	3.58025e+07	5.1868e+07	3.66587e+07	9.02043e+06	4.38019e+07	3.11272e+07
'DHB4_HUMAN	2.37562e+06	132557	NA	NA	4.7265e+06	NA	4.38729e+06	NA
'DHC24_HUMAN	NA	NA	8.7111e+06	8.37965e+06	NA	NA	NA	NA
'DHCR7_HUMAN	2.00532e+07	1.18249e+07	1.33681e+07	1.75721e+07	NA	NA	2.02842e+07	10199400
'DHDDS_HUMAN	NA	NA	NA	NA	2.65659e+06	NA	NA	NA
'DHRS7_HUMAN	1.48884e+07	132557	1.13422e+07	17515636	1.01873e+07	1.98026e+06	16165590	1.02571e+07
'DHSA_HUMAN	2.1821e+06	6.92671e+06	NA	NA	NA	NA	NA	NA
'DHSB_HUMAN	7.56206e+06	1.03344e+07	NA	NA	NA	NA	NA	NA
'DHX15_HUMAN	4.82485e+07	3.87925e+07	1.11212e+07	4.17763e+07	1.54022e+07	9.23731e+06	3.48499e+07	2.40653e+07
'DHX30_HUMAN	111338	111338	NA	NA	NA	NA	NA	NA
'DHX36_HUMAN	4.11451e+06	2.63914e+06	NA	NA	5.51944e+06	NA	NA	NA
'DHX37_HUMAN	NA	NA	NA	NA	NA	NA	NA	NA
'DHX40_HUMAN	NA	NA	NA	NA	NA	NA	1.17331e+06	NA
'DHX57_HUMAN	NA	NA	NA	NA	NA	NA	NA	875611
'DHX8_HUMAN	NA	NA	NA	NA	NA	NA	NA	NA
'DHX9_HUMAN	3.29068e+07	3.29309e+07	1.08173e+07	2.75187e+07	1.44432e+07	8.76321e+06	2.15673e+07	1.94229e+07
'DIA1_HUMAN	260257	260257	NA	NA	3.22794e+06	NA	6.18926e+06	NA
'DIAP1_HUMAN	NA	NA	NA	NA	NA	NA	NA	NA
'DIAP3_HUMAN	NA	NA	NA	NA	NA	NA	4.10131e+06	NA
'DIC_HUMAN	1.44155e+07	7.46615e+06	4.52148e+06	8.04519e+06	1.05717e+07	NA	7.71655e+06	6.39411e+06
'DIDO1_HUMAN	148698	9.66391e+07	NA	1.24517e+08	NA	NA	1.45164e+06	4.91831e+07
'DIRA2_HUMAN	247979	247979	NA	NA	NA	NA	NA	NA
'DJB11_HUMAN	NA	NA	NA	NA	NA	NA	NA	NA
'DJB12_HUMAN	8.06038e+06	132557	4.59822e+06	1.00292e+07	2.78767e+06	2.40667e+06	6.35896e+06	7.22726e+06
'DJC10_HUMAN	7.51505e+06	5.40837e+06	3.26839e+06	5.00662e+06	4.22253e+06	2.43767e+06	4.60305e+07	5.55546e+06
'DJC11_HUMAN	2.52847e+06	2.9073e+06	5.13067e+06	3.97722e+06	1.16976e+07	3.16807e+06	3.58806e+06	NA
'DJC13_HUMAN	NA	NA	NA	NA	NA	NA	NA	NA
'DKC1_HUMAN	NA	NA	NA	NA	NA	NA	2.73438e+06	NA
'DLDH_HUMAN	NA	NA	NA	NA	NA	NA	NA	NA
'DLGP5_HUMAN	1.09294e+06	132557	NA	NA	NA	NA	NA	NA
'DLRB1_HUMAN	1.88411e+06	132557	4.12116e+06	8.48873e+06	9.13573e+06	5.67072e+06	5.82208e+06	3.73966e+06
'DMAP1_HUMAN	2.17832e+06	132557	NA	NA	NA	NA	2.70378e+06	NA
'DNJA1_HUMAN	4.67964e+07	4.72098e+07	1.87166e+07	2.19565e+07	2.14789e+07	1.35605e+07	2.26401e+07	1.17766e+07
'DNJA2_HUMAN	1.11302e+07	1.39555e+07	8.83978e+06	1.23563e+07	1.18389e+07	5.56164e+06	1.31273e+07	8.19989e+06
'DNJA3_HUMAN	1.07836e+07	1.2155e+07	7.78917e+06	1.4003e+07	7.42076e+06	5.74646e+06	9.34243e+06	9.37758e+06
'DNJA4_HUMAN	132557	132557	NA	18223077	5.81108e+06	2.85576e+06	1.04603e+07	5.97023e+06
'DNJB1_HUMAN	NA	NA	NA	NA	NA	NA	NA	NA
'DNJB6_HUMAN	6.37823e+06	9.71541e+06	6.50243e+06	1.21467e+07	4.82114e+06	NA	NA	NA
'DNJB8_HUMAN	NA	NA	NA	NA	NA	NA	1.26993e+07	8401011
'DNJC1_HUMAN	NA	NA	NA	NA	3.35443e+06	NA	NA	NA
'DNJC7_HUMAN	1.4231e+06	132557	3.76287e+06	1.03602e+07	3.694e+06	1.00711e+06	5.01258e+06	2.74499e+06
'DNJC8_HUMAN	1.10308e+07	7.55351e+06	9.70695e+06	1.74153e+07	1.20153e+07	6.56936e+06	9.77287e+06	8.58549e+06
'DNJC9_HUMAN	69565.1	2.25777e+06	NA	4.32036e+06	5.60744e+06	1.88509e+06	NA	NA
'DNMT1_HUMAN	NA	NA	NA	NA	NA	NA	NA	NA
'DOCK1_HUMAN	NA	NA	NA	NA	NA	NA	NA	NA
'DOCK6_HUMAN	402584	635760	NA	NA	1.45603e+07	NA	NA	NA
'DOCK7_HUMAN	6.12022e+06	4.39471e+06	NA	NA	7.02286e+06	4.57053e+06	1.12616e+07	6.60453e+06
'DPM1_HUMAN	2.0606e+07	1.5412e+07	1.84472e+07	1.827e+07	1.55806e+07	2.7036e+06	1.18184e+07	8.32067e+06
'DPOD3_HUMAN	4.30131e+06	132557	NA	NA	1.60944e+06	1.40745e+06	4.4778e+06	2.75252e+06
'DPY30_HUMAN	148698	2.02505e+06	NA	NA	NA	NA	4.12249e+06	NA
'DREB_HUMAN	NA	NA	NA	NA	NA	NA	NA	NA
'DRG1_HUMAN	69565.1	69565.1	3.03471e+06	NA	6.21383e+06	3.81096e+06	NA	NA
'DRS7B_HUMAN	NA	NA	NA	NA	NA	NA	1.49892e+06	NA
'DSC1_HUMAN	NA	NA	1.15931e+07	NA	NA	NA	NA	NA
'DSC3_HUMAN	1.12984e+07	3.05648e+06	6.55825e+06	8.87779e+06	7.38016e+06	4.61202e+06	NA	NA
'DSG1_HUMAN	NA	NA	1.01463e+07	NA	NA	NA	NA	NA
'DSG2_HUMAN	4.89047e+06	4.52877e+06	4.42326e+06	6.08042e+06	5.35935e+06	NA	1.19349e+06	NA
'DSRAD_HUMAN	132557	132557	NA	5.40431e+06	NA	904388	NA	1.66052e+06
'DTX3_HUMAN	NA	NA	8.38648e+06	1.02677e+07	NA	NA	NA	NA
'DUOX1_HUMAN	NA	NA	1.1163e+07	9.51399e+06	NA	NA	NA	NA
'DUT_HUMAN	4.94546e+06	3.43959e+06	NA	NA	NA	NA	736379	1.00797e+06
'DX39A_HUMAN	69565.1	7.60316e+06	NA	21261592	NA	NA	6.55282e+06	1.73407e+06
'DX39B_HUMAN	NA	NA	NA	NA	NA	NA	NA	NA
'DYH1_HUMAN	NA	NA	NA	NA	NA	NA	NA	NA
'DYH11_HUMAN	260257	260257	NA	129435	NA	NA	NA	NA
'DYH6_HUMAN	NA	NA	NA	NA	NA	NA	NA	NA
'DYHC1_HUMAN	1.59735e+07	1.52701e+07	8.47896e+06	1.61846e+07	1.47348e+07	6.51463e+06	3.21645e+07	1.57341e+07
'DYHC2_HUMAN	NA	NA	NA	NA	1.92497e+06	NA	8.30359e+06	2.72093e+06
'DYL1_MACFA	7.3953e+06	3.67016e+06	1.36122e+07	2.55266e+07	1.56072e+07	6.59063e+06	9.64826e+06	4.29513e+06
'DYL2_RAT	NA	NA	NA	NA	4.99126e+06	1.51226e+06	NA	NA
'DYLT1_BOVIN	NA	NA	NA	NA	NA	NA	NA	NA
'DYN2_HUMAN	NA	NA	NA	NA	NA	NA	2.71742e+06	NA
'DYN3_HUMAN	NA	NA	NA	NA	NA	NA	NA	NA
'DYR_HUMAN	NA	NA	NA	NA	NA	NA	NA	NA
'DYR6_PROMI	NA	NA	NA	NA	NA	NA	NA	1.32582e+07
'E2AK2_HUMAN	NA	NA	NA	NA	NA	NA	NA	NA
'E2AK3_HUMAN	1.08701e+06	132557	2.05533e+07	4.06707e+07	5433732	2.95459e+06	4.64113e+06	3.72609e+06
'E2F7_HUMAN	8.35224e+06	7.44627e+06	1.73447e+07	2.65354e+07	2.47369e+07	1.28588e+07	3.46003e+07	2.45006e+07
'E41L2_HUMAN	NA	NA	NA	NA	NA	NA	NA	NA
'E41L3_HUMAN	69565.1	5.9085e+06	NA	6.42957e+06	1.84171e+06	1.03255e+06	NA	NA
'EAF6_HUMAN	111338	111338	NA	NA	NA	NA	NA	NA
'EBP_HUMAN	6914168	4.16983e+06	NA	NA	7.03015e+06	NA	7.1539e+06	5.24257e+06
'EBP2_HUMAN	NA	NA	NA	NA	NA	NA	NA	NA
'ECE1_HUMAN	NA	NA	NA	NA	NA	NA	NA	NA
'ECHA_HUMAN	1.83402e+07	1.75924e+07	8.30539e+06	2.12752e+07	1.05552e+07	4.72086e+06	4.46277e+07	2.41444e+07
'ECHB_HUMAN	1.43646e+07	1.45534e+07	1.19409e+07	2.46605e+07	1.43982e+07	4.93946e+06	3.90846e+07	3.03703e+07
'ECHM_HUMAN	NA	NA	NA	NA	NA	NA	NA	NA
'ECM2_HUMAN	NA	NA	NA	NA	NA	2.22843e+06	NA	NA
'ECM29_HUMAN	1.21376e+07	1.04105e+07	7.59289e+06	1.68587e+07	1.43841e+07	NA	1.29566e+07	8.43669e+06
'ECSIT_HUMAN	NA	NA	NA	NA	NA	NA	3.49312e+06	NA
'EDC4_HUMAN	5.28954e+06	132557	NA	NA	NA	NA	3.77206e+06	1.8741e+06
'EDEM3_HUMAN	NA	NA	NA	NA	4.37397e+06	NA	NA	NA
'EDF1_HUMAN	3.70398e+07	23812556	3.28213e+07	4.80737e+07	5.83941e+07	2.12073e+07	1.8046e+07	4.51105e+06
'EF1A1_HUMAN	7.85004e+08	5.71196e+08	1.89639e+08	3.79114e+08	343548116	1.78542e+08	776974368	5.76368e+08
'EF1A2_HUMAN	7.85004e+08	5.63058e+08	NA	NA	3.24826e+08	1.74415e+08	759838304	5.76368e+08
'EF1B_HUMAN	100016431	1.05832e+08	3.80405e+07	5.136e+07	4.06832e+07	35556387	9.9371e+07	8.51886e+07
'EF1D_HUMAN	1.7482e+08	1.39193e+08	5.03642e+07	9.88357e+07	7.70178e+07	4.09621e+07	1.47333e+08	9.89336e+07
'EF1G_HUMAN	8.69873e+07	1.1964e+08	4.02534e+07	7.65209e+07	3.6018e+07	1.40462e+07	8.54524e+07	6.69385e+07
'EF2_HUMAN	1.49388e+07	1.38177e+07	7.06993e+06	1.41525e+07	1.2633e+07	4.77837e+06	1.98765e+07	9.96668e+06
'EFCB6_HUMAN	NA	NA	NA	NA	NA	NA	NA	NA
'EFTU_HUMAN	4.49064e+07	3.29086e+07	4.90232e+06	8.97312e+06	1.26586e+07	1.09927e+07	1.50584e+07	6.55429e+06
'EGFR_HUMAN	NA	NA	NA	NA	NA	NA	NA	NA
'EI2BA_HUMAN	NA	NA	NA	NA	NA	NA	NA	NA
'EI2BB_HUMAN	69565.1	69565.1	NA	NA	NA	925641	NA	NA
'EI2BD_HUMAN	7.11016e+06	7.61188e+06	6.4866e+06	11278315	5.50214e+06	1.52562e+06	1.41831e+07	5.20126e+06
'EI2BE_HUMAN	2.93666e+06	1.94858e+06	8.60888e+06	1.42377e+07	NA	NA	6.66395e+06	1.94534e+06
'EI2BG_HUMAN	8.58709e+06	7.10901e+06	5.03598e+06	1.19168e+07	5.49616e+06	2.1442e+06	5.53384e+06	3.86607e+06
'EID3_HUMAN	111338	111338	NA	NA	NA	NA	NA	NA
'EIF1_HUMAN	2.37286e+07	1.73723e+07	7.71934e+06	9.40712e+06	6.38531e+06	5.14424e+06	NA	NA
'EIF3A_HUMAN	4.53746e+07	4.34131e+07	2.42861e+07	4.38968e+07	1.63779e+07	5156902	3.03123e+07	2.14583e+07
'EIF3B_HUMAN	5.59834e+07	5.50787e+07	2.2342e+07	39421332	1.70099e+07	1.02022e+07	2.52843e+07	1.0822e+07
'EIF3C_HUMAN	4.1917e+07	2.95663e+07	1.71477e+07	2.70898e+07	9.51243e+06	6.02427e+06	2.67731e+07	2.21069e+07
'EIF3D_HUMAN	1.22929e+07	1.60159e+07	7.86707e+06	1.64756e+07	7.63455e+06	3.8702e+06	8.95371e+06	1.59666e+07
'EIF3E_HUMAN	2.61743e+07	2.54598e+07	1.46795e+07	1.16182e+07	9.5552e+06	4.82637e+06	2.4458e+07	1.13859e+07
'EIF3F_HUMAN	2.97596e+07	3.08898e+07	7.49545e+06	2.07717e+07	7.69174e+06	2.15489e+06	2.23355e+07	17985934
'EIF3G_HUMAN	5.48872e+07	5.68518e+07	3.07299e+07	5.18189e+07	1.39156e+07	9.4533e+06	2.27941e+07	1.05954e+07
'EIF3H_HUMAN	3.74243e+07	3.10231e+07	1.31211e+07	2.76571e+07	5.98915e+06	3.16e+06	2.7624e+07	1.03336e+07
'EIF3I_HUMAN	4.37976e+07	3.62738e+07	1.72332e+07	2.76906e+07	1.91455e+07	8.38629e+06	3.86665e+07	2.47046e+07
'EIF3J_HUMAN	NA	NA	NA	NA	NA	NA	NA	NA
'EIF3K_HUMAN	3.0571e+07	2.27053e+07	2.32687e+07	2.0421e+07	NA	5.23111e+06	1.17686e+07	8.85062e+06
'EIF3L_HUMAN	3.22201e+07	2.51817e+07	8.33242e+06	2.17955e+07	5.54219e+06	2.78592e+06	3.57424e+07	2.03406e+07
'EIF3M_HUMAN	6.1128e+06	2.78821e+06	1.74918e+06	3.39766e+06	NA	NA	7.86987e+06	2.13766e+06
'ELAV1_HUMAN	1.52176e+07	5.86328e+06	NA	14917655	6.54587e+06	NA	6.35435e+06	5.32767e+06
'ELAV2_PONAB	NA	NA	NA	NA	NA	NA	NA	NA
'ELL3_HUMAN	NA	NA	NA	9.3908e+07	NA	NA	NA	NA
'ELMD2_HUMAN	1.54511e+06	132557	NA	NA	NA	NA	NA	NA
'ELOA1_HUMAN	NA	NA	NA	NA	NA	NA	NA	NA
'ELOB_HUMAN	111338	111338	NA	6.2397e+06	5.59275e+06	2.72278e+06	5.71642e+06	NA
'ELOC_HUMAN	3.20383e+06	2.45353e+06	2.24231e+06	4.96466e+06	4.22538e+06	1.36695e+06	5.33053e+06	3.90929e+06
'ELOF1_HUMAN	148698	14740437	NA	3.37347e+06	NA	NA	NA	NA
'ELP1_HUMAN	NA	NA	NA	NA	NA	NA	3.1065e+06	1.63597e+06
'ELYS_HUMAN	NA	NA	NA	NA	NA	NA	805001	NA
'EMAL5_HUMAN	148698	625319	NA	NA	NA	NA	NA	NA
'EMAL6_HUMAN	NA	NA	NA	5.65306e+06	NA	NA	NA	NA
'EMC1_HUMAN	1.15483e+07	5.42769e+06	2.66609e+06	6.40031e+06	8.69264e+06	NA	1.43329e+07	9323738
'EMC2_HUMAN	3.03356e+07	2.05122e+07	9.4925e+06	1.8635e+07	1.75271e+07	3.80349e+06	2.15249e+07	1.16187e+07
'EMC3_HUMAN	4.34017e+06	132557	4.55506e+06	10839929	8.75079e+06	NA	5.76474e+06	3.76129e+06
'EMC4_PONAB	3.21814e+06	2.84327e+07	1.13508e+07	18834481	1.38891e+07	5.87072e+06	3.9544e+06	1.03526e+07
'EMC7_HUMAN	3965456	10994698	1.08435e+07	1.76985e+07	1.89389e+07	8.24072e+06	1.8958e+07	8.75308e+06
'EMC8_HUMAN	9.85845e+06	8.82446e+06	7.41537e+06	1.23836e+07	1.1831e+07	NA	1.74273e+07	1.03251e+07
'EMD_HUMAN	3.31273e+07	2.58711e+07	2.92993e+07	5.14247e+07	1.79133e+07	1.0836e+07	4.33862e+07	1.63513e+07
'ENAH_HUMAN	5.33539e+06	4.34339e+06	4.90077e+06	1.11728e+07	1.05643e+07	NA	1.88135e+07	1.32301e+07
'ENDD1_HUMAN	NA	NA	NA	NA	NA	NA	NA	NA
'ENKUR_HUMAN	NA	NA	NA	NA	NA	NA	NA	NA
'ENL_HUMAN	NA	NA	NA	NA	NA	NA	NA	NA
'ENOA_HUMAN	1.10575e+07	2.7509e+06	7.15524e+06	7.97985e+06	1.42798e+07	5.62697e+06	8.53779e+06	4.97627e+06
'ENOB_HUMAN	NA	NA	NA	NA	2.03838e+07	4.57188e+06	NA	NA
'ENPL_HUMAN	2.8098e+07	6.92699e+06	1.99517e+07	NA	1.93652e+07	NA	3.35623e+07	1.73e+07
'ENPP1_HUMAN	NA	NA	NA	NA	1.91257e+06	NA	NA	NA
'ENSA_HUMAN	1.39926e+07	132557	NA	NA	3.99801e+06	4.17326e+06	NA	NA
'ENTP2_HUMAN	NA	NA	NA	NA	NA	NA	NA	NA
'ENTP6_HUMAN	NA	NA	NA	NA	NA	NA	NA	NA
'ENY2_HUMAN	69565.1	1.00236e+07	7395632	2.7357e+06	NA	1.05134e+07	NA	NA
'EP15R_HUMAN	NA	NA	NA	NA	NA	NA	NA	NA
'EPHA5_HUMAN	148698	1.44434e+06	NA	NA	NA	NA	NA	NA
'EPN4_HUMAN	NA	NA	NA	NA	NA	NA	NA	NA
'EPS15_HUMAN	NA	NA	NA	NA	NA	NA	NA	NA
'ERAL1_HUMAN	6.32876e+06	6.83354e+06	NA	NA	NA	1.76903e+06	3.46089e+06	NA
'ERC6L_HUMAN	NA	NA	NA	NA	NA	NA	NA	NA
'ERCC2_HUMAN	NA	NA	NA	NA	NA	1.56321e+06	NA	NA
'ERCC6_HUMAN	NA	NA	NA	NA	NA	NA	NA	NA
'ERF1_MOUSE	NA	NA	NA	NA	NA	NA	NA	NA
'ERF3A_HUMAN	NA	NA	NA	NA	6.99839e+06	5.27378e+06	NA	NA
'ERF3B_HUMAN	69565.1	8.11384e+06	4.65173e+06	7.83021e+06	5.67578e+06	7.6135e+06	2.81195e+06	NA
'ERG7_HUMAN	NA	NA	NA	NA	2.16154e+06	NA	NA	NA
'ERGI1_HUMAN	NA	NA	NA	NA	NA	NA	NA	NA
'ERGI2_HUMAN	111338	111338	NA	NA	2.25998e+06	1.6913e+06	NA	NA
'ERGI3_HUMAN	3.69918e+06	3.94014e+06	5.03003e+06	7281495	1.24014e+07	4.61742e+06	1.99219e+07	8.14199e+06
'ERH_MOUSE	8.3779e+08	4.51255e+08	1.00593e+08	228131438	2.64161e+08	1.38881e+08	3.38248e+08	8.72235e+07
'ERLEC_HUMAN	NA	NA	NA	NA	4.73772e+06	NA	3.43483e+06	1.86144e+06
'ERLN2_HUMAN	7.71265e+06	3.3543e+06	3.92197e+06	5.6233e+06	2.72811e+06	NA	NA	NA
'ERN2_HUMAN	NA	NA	NA	NA	NA	NA	3.65505e+07	1.81412e+07
'ERO1A_HUMAN	NA	NA	NA	NA	NA	NA	NA	NA
'ERP29_HUMAN	NA	NA	NA	NA	NA	NA	NA	NA
'ERP44_HUMAN	69565.1	69565.1	NA	NA	NA	NA	NA	NA
'ESF1_HUMAN	260257	6.42515e+06	NA	NA	NA	NA	NA	NA
'ESYT1_HUMAN	5.80439e+06	1.0366e+07	1.32215e+07	2.08025e+07	1.47177e+07	NA	6.67176e+06	5.18641e+06
'ESYT2_HUMAN	7.0535e+06	7.91706e+06	5.64636e+06	7.33908e+06	1.14728e+07	NA	9.25755e+06	8.09339e+06
'ETFA_HUMAN	69565.1	69565.1	NA	NA	NA	NA	NA	NA
'ETFB_HUMAN	NA	NA	NA	NA	NA	NA	NA	NA
'ETV2_HUMAN	NA	NA	NA	NA	NA	NA	NA	NA
'EWS_HUMAN	2.59332e+08	2.09858e+08	1.4919e+08	1.99955e+08	2.20378e+08	9.92524e+07	7.35441e+07	7.08879e+07
'EXD2_HUMAN	NA	NA	NA	NA	3295968	NA	NA	NA
'EXOC1_HUMAN	260257	260257	NA	3.33226e+06	1.3525e+06	NA	7.42041e+06	5.23596e+06
'EXOC2_HUMAN	3.04628e+06	5.48621e+06	NA	4.69158e+06	4.51456e+06	3.46788e+06	4.79305e+06	2.77543e+06
'EXOC3_HUMAN	NA	NA	NA	NA	NA	NA	9.9314e+06	6.02896e+06
'EXOC4_HUMAN	3561508	6.37397e+06	NA	NA	1.72503e+06	NA	5.02805e+06	9.85615e+06
'EXOC5_HUMAN	247979	247979	1.31494e+06	5.2194e+06	4.89206e+06	NA	5.75442e+06	2.66003e+06
'EXOC6_HUMAN	NA	NA	2.51567e+06	3.82212e+06	2.75553e+06	NA	6.45988e+06	2.17919e+06
'EXOC7_HUMAN	9.94229e+06	132557	NA	NA	5.156e+06	2.27772e+06	8.81723e+06	1.92059e+07
'EXOC8_HUMAN	NA	NA	NA	NA	1.93064e+06	NA	4.67571e+06	3.90323e+06
'EXOS1_HUMAN	NA	NA	NA	NA	NA	NA	3.75951e+06	NA
'EXOS8_HUMAN	NA	NA	NA	NA	NA	NA	NA	1.17365e+06
'EXOSX_HUMAN	1.50842e+07	132557	5.12213e+06	6.77243e+06	NA	NA	5.2376e+06	NA
'EZH2_HUMAN	247979	247979	NA	NA	NA	NA	NA	NA
'EZRI_HUMAN	69565.1	69565.1	NA	NA	NA	NA	NA	NA
'F10A1_HUMAN	NA	NA	NA	NA	3.48054e+06	NA	NA	NA
'F115A_HUMAN	247979	247979	NA	NA	NA	NA	NA	NA
'F118A_HUMAN	NA	NA	NA	NA	NA	NA	NA	NA
'F120A_HUMAN	NA	NA	NA	NA	NA	NA	NA	NA
'F133B_HUMAN	9.93003e+07	6.74751e+07	5.45745e+07	1.00239e+08	7.47456e+07	3.96654e+07	1.08884e+08	9.29286e+07
'F135A_HUMAN	788013	132557	NA	NA	NA	NA	NA	NA
'F136A_HUMAN	NA	NA	NA	NA	NA	NA	NA	NA
'F162A_HUMAN	7.09198e+06	7.46866e+06	7.7142e+06	1.19353e+07	6.55069e+06	NA	5.52577e+06	3.57929e+06
'F179B_HUMAN	NA	NA	NA	NA	NA	NA	NA	NA
'F186A_HUMAN	NA	NA	NA	NA	NA	NA	NA	2.48567e+06
'F195B_HUMAN	NA	NA	NA	NA	NA	NA	NA	NA
'F204A_HUMAN	6.62664e+06	132557	NA	NA	1.88998e+06	2.04998e+06	NA	5.0877e+06
'F207A_HUMAN	3.61002e+06	1.03693e+07	NA	1.93038e+06	3.60825e+06	NA	NA	NA
'F208A_HUMAN	148698	4.02129e+06	NA	8.82319e+06	1.35335e+06	2.43139e+06	4.72179e+06	6.89563e+06
'F210A_HUMAN	69565.1	69565.1	NA	NA	NA	NA	NA	NA
'F213A_HUMAN	260257	260257	6.23203e+06	6.21189e+06	7.52796e+06	NA	NA	1.99283e+06
'F262_HUMAN	1.42352e+07	132557	NA	NA	NA	NA	NA	NA
'F263_HUMAN	12216149	1.87803e+06	NA	6.49482e+06	8.07732e+06	4.9516e+06	NA	NA
'F263_PONAB	NA	NA	NA	NA	NA	NA	1.18532e+07	6.05307e+06
'FA21B_HUMAN	NA	NA	NA	4.44971e+06	NA	NA	796669	1.99414e+06
'FA32A_HUMAN	3.59086e+07	3.16806e+07	2.58422e+07	3.69086e+07	2.20215e+07	1.46432e+07	4.80599e+06	3.22515e+06
'FA50A_HUMAN	NA	NA	NA	NA	NA	1.09049e+06	NA	NA
'FA76B_HUMAN	69565.1	69565.1	3.68485e+06	5.16536e+06	3.70448e+06	1.87736e+06	7.01684e+06	2.5035e+06
'FA98A_HUMAN	1.3203e+06	1.12012e+07	NA	1.21958e+07	3.46403e+06	3.0483e+06	NA	NA
'FA98B_HUMAN	NA	NA	NA	NA	NA	NA	NA	NA
'FAAH2_HUMAN	NA	NA	NA	NA	NA	NA	NA	NA
'FABP5_HUMAN	NA	NA	NA	NA	NA	NA	NA	NA
'FACD2_HUMAN	4.60724e+06	132557	NA	1.75994e+07	3.26536e+06	NA	5.71335e+06	1.81003e+06
'FACE1_HUMAN	24700679	1.63285e+07	1.54727e+07	3.06034e+07	1.79507e+07	3.78215e+06	1.12473e+07	9.10457e+06
'FACR1_HUMAN	1.26163e+07	12901459	8.38952e+06	12914700	7.22633e+06	2.35063e+06	6.55692e+06	2.48369e+06
'FADS2_HUMAN	247979	247979	NA	NA	NA	NA	NA	NA
'FAF1_HUMAN	69565.1	69565.1	NA	NA	NA	NA	NA	NA
'FAF2_HUMAN	2.48237e+07	1.28516e+07	2.05337e+07	26907848	1.85111e+07	7.50883e+06	2.66269e+07	1.43123e+07
'FAK1_HUMAN	NA	NA	NA	NA	NA	NA	3.06202e+06	NA
'FAKD5_HUMAN	NA	NA	NA	NA	NA	NA	NA	NA
'FAM3C_HUMAN	2.31966e+07	1.23269e+07	1.07937e+07	1.5052e+07	7.74417e+06	2.2289e+06	1.4309e+07	6.63049e+06
'FANCI_HUMAN	7.47067e+06	7.96345e+06	8.27323e+06	NA	6.46566e+06	1.15763e+06	1.22739e+07	8.43923e+06
'FARP1_HUMAN	132557	132557	NA	NA	NA	NA	NA	NA
'FAS_HUMAN	2.07224e+07	2.14309e+07	5.523e+06	8.499e+06	6.86057e+06	3.82189e+06	8.95854e+06	4.21763e+06
'FBRL_HUMAN	4.33262e+08	3.23629e+08	1.72381e+08	2.3469e+08	195800513	8.63625e+07	1.32076e+08	5.61356e+07
'FEN1_HUMAN	1.10753e+07	1.62375e+07	3.81187e+06	8.2415e+06	5.16776e+06	6.07138e+06	4.6962e+06	2.50693e+06
'FERM1_HUMAN	NA	NA	NA	NA	NA	NA	NA	NA
'FETUA_HUMAN	NA	NA	NA	NA	7.60335e+06	NA	NA	NA
'FGF2_HUMAN	NA	NA	NA	NA	NA	NA	NA	2.02953e+06
'FHL1_HUMAN	1.87952e+07	1.29293e+07	NA	NA	5.25275e+06	2.7165e+06	1.65832e+07	6.61994e+06
'FHOD1_HUMAN	NA	NA	NA	NA	NA	NA	703354	NA
'FILA_HUMAN	NA	NA	NA	NA	NA	NA	NA	NA
'FILA2_HUMAN	111338	111338	2.0108e+07	4.76785e+06	NA	NA	NA	NA
'FIP1_HUMAN	2.84012e+07	2.33897e+07	9.01496e+06	1.94297e+07	1.18409e+07	7.29024e+06	1.65069e+07	1.12768e+07
'FKB1A_HUMAN	24051772	18246265	NA	NA	NA	3.39165e+06	3.26016e+07	1.67858e+07
'FKBP3_HUMAN	1.71786e+07	1.22833e+07	1.08935e+07	2.10899e+07	1.11098e+07	8.59693e+06	1.01689e+07	4.51975e+06
'FKBP4_HUMAN	NA	NA	NA	NA	NA	NA	NA	NA
'FKBP8_HUMAN	1.26651e+07	1.9962e+07	7.97021e+06	1.27342e+07	1.01918e+07	5.17426e+06	8.71424e+06	4.83427e+06
'FL2D_HUMAN	6.48079e+06	8.79955e+06	NA	1.1164e+07	NA	NA	624264	1.16576e+07
'FLII_HUMAN	NA	NA	NA	NA	3.52099e+06	NA	3.88371e+06	2.53008e+06
'FLNA_HUMAN	1.10653e+08	9.28931e+07	4.85583e+07	77046840	6.87828e+07	2.94841e+07	9.7093e+07	6.28364e+07
'FLNB_HUMAN	6.26412e+06	1.03726e+07	NA	NA	NA	7.09845e+06	8.16505e+06	5.3281e+06
'FLNC_HUMAN	NA	NA	NA	NA	NA	NA	2.0369e+07	1.38121e+07
'FLOT2_HUMAN	NA	NA	NA	NA	1.52494e+06	NA	NA	NA
'FLT3_HUMAN	148698	148698	NA	NA	NA	NA	NA	NA
'FLVC1_HUMAN	NA	NA	NA	NA	NA	NA	5.15797e+06	NA
'FMR1_HUMAN	69565.1	9.64443e+06	NA	4.0467e+07	5.51132e+06	3.09618e+06	NA	5.59227e+06
'FND3A_HUMAN	7.7332e+06	7.24251e+06	NA	1.06881e+07	5.82898e+06	1.84553e+06	7.55e+06	3.9013e+06
'FOXP1_HUMAN	NA	NA	NA	NA	NA	NA	NA	NA
'FOXP4_HUMAN	247979	247979	4.33312e+06	7.54118e+06	4.39963e+06	1.26416e+06	4.75857e+06	2.45528e+06
'FPRP_HUMAN	111338	111338	NA	NA	2.23886e+06	NA	5.40239e+06	3.39796e+06
'FRG1_HUMAN	5.66758e+07	4.55022e+07	2.86983e+07	4.38512e+07	4.99818e+07	2.69917e+07	2.35812e+07	1.01437e+07
'FRYL_HUMAN	NA	NA	NA	NA	NA	NA	NA	NA
'FSIP2_HUMAN	NA	NA	NA	NA	NA	NA	NA	NA
'FUBP1_HUMAN	NA	NA	NA	6.58966e+06	1.00357e+06	2.42573e+06	5.31977e+06	4.71237e+06
'FUBP2_HUMAN	1.85193e+07	1.68955e+07	11030395	2.64202e+07	1.22831e+07	7.8482e+06	2.10949e+07	1.16377e+07
'FUBP3_HUMAN	1.51294e+06	3094725	NA	NA	1.00357e+06	731820	1.2371e+06	3.97252e+06
'FUND2_HUMAN	260257	260257	NA	NA	NA	NA	1.13045e+07	1.10479e+07
'FUS_HUMAN	4.247e+08	4.08521e+08	2.46571e+08	4.19477e+08	4.32444e+08	1.8833e+08	2.22734e+08	1.7359e+08
'FXR1_HUMAN	69565.1	1.30928e+07	NA	33018978	5.51132e+06	5.45552e+06	NA	NA
'FXR2_HUMAN	293732	8.7131e+06	NA	3.12178e+07	5.51132e+06	5.45552e+06	NA	NA
'FZD3_HUMAN	NA	NA	NA	NA	NA	NA	NA	NA
'G3BP1_HUMAN	9.1889e+06	7.46183e+06	NA	3.42501e+06	5.63967e+06	2.53072e+06	NA	NA
'G3BP2_PONAB	NA	NA	NA	NA	NA	NA	3.3128e+06	1.79518e+06
'G3P_HUMAN	3.4433e+07	2.42699e+07	1.56519e+07	1.47657e+07	1.45586e+07	1.03643e+07	4.01404e+07	2.25589e+07
'G3PT_HUMAN	NA	NA	NA	NA	NA	NA	NA	NA
'G45IP_HUMAN	2.21851e+07	1.29132e+07	4.2879e+06	6.99346e+06	4.6007e+06	2.1083e+06	6.65965e+06	4339145
'G6PD_HUMAN	NA	NA	NA	NA	NA	NA	NA	NA
'G6PI_HUMAN	69565.1	69565.1	NA	NA	NA	NA	4.80093e+06	1.95179e+06
'GA2L3_HUMAN	NA	NA	NA	NA	NA	NA	NA	NA
'GAK18_HUMAN	NA	NA	NA	NA	NA	NA	NA	NA
'GALK1_HUMAN	NA	NA	NA	NA	NA	NA	NA	3.306e+06
'GALT1_HUMAN	NA	NA	NA	NA	3.01823e+06	NA	NA	NA
'GALT2_HUMAN	4.02925e+06	132557	NA	NA	5.07354e+06	NA	9.0532e+06	3.97673e+06
'GALT7_HUMAN	NA	NA	NA	NA	1.47137e+06	NA	NA	NA
'GANAB_HUMAN	69565.1	3.75235e+06	7.10946e+06	1.23921e+07	NA	NA	NA	NA
'GANP_HUMAN	NA	NA	NA	NA	NA	NA	NA	5.8796e+06
'GAPD1_HUMAN	641225	132557	NA	NA	NA	NA	NA	NA
'GAR1_HUMAN	1.07108e+08	8.96058e+07	4.7009e+07	5.57216e+07	3.22808e+07	1.9576e+07	4.37739e+07	2.27074e+07
'GBB1_BOVIN	6.71346e+06	6.09421e+06	NA	NA	NA	NA	NA	NA
'GBB2_HUMAN	NA	NA	NA	NA	NA	NA	NA	NA
'GBB4_HUMAN	NA	NA	NA	NA	NA	NA	1.32745e+07	6.5654e+06
'GBF1_HUMAN	550874	132557	NA	2.75009e+06	3.07244e+06	2.33847e+06	6.18815e+06	4.47177e+06
'GBG11_RAT	NA	NA	NA	NA	NA	NA	NA	NA
'GBG12_HUMAN	NA	NA	NA	NA	NA	NA	NA	NA
'GBG5_RAT	5.55238e+06	3.83616e+06	3.01611e+06	5699595	7.26157e+06	1.20796e+06	9.19416e+06	8.02198e+06
'GBLP_RAT	NA	NA	NA	NA	NA	NA	NA	NA
'GBRL2_BOVIN	NA	NA	NA	NA	NA	5.37195e+06	2.19985e+06	NA
'GCDH_HUMAN	NA	NA	NA	NA	NA	NA	7.89891e+06	2.77643e+06
'GCN1L_HUMAN	1.86521e+07	1.62541e+07	1.74192e+07	1.56378e+07	2.48256e+07	8.91065e+06	2.85444e+07	1.96959e+07
'GCP2_HUMAN	2.95326e+06	3524697	NA	3.90498e+06	2.53401e+06	503409	2.68877e+06	NA
'GCYB1_HUMAN	NA	NA	NA	NA	NA	NA	NA	NA
'GDE_HUMAN	1.09135e+08	6.97541e+07	3.94337e+07	7.86819e+07	1.40465e+07	1.33848e+07	NA	NA
'GDIA_HUMAN	NA	NA	NA	NA	NA	NA	NA	NA
'GDIB_HUMAN	NA	NA	NA	NA	NA	NA	NA	NA
'GDIR1_HUMAN	NA	NA	NA	NA	NA	NA	NA	NA
'GDPD1_HUMAN	260257	260257	NA	NA	3.03253e+06	NA	NA	NA
'GDS1_HUMAN	NA	NA	NA	NA	NA	NA	NA	NA
'GEM_HUMAN	NA	NA	NA	NA	NA	NA	6.76338e+06	NA
'GEMI4_HUMAN	132557	9.4717e+06	NA	NA	2.1725e+06	NA	NA	NA
'GEMI5_HUMAN	9.21358e+06	4.09692e+06	NA	NA	NA	NA	6.53444e+06	5.14867e+06
'GEPH_HUMAN	NA	NA	NA	NA	NA	NA	4.85426e+06	NA
'GET4_HUMAN	260257	260257	NA	NA	3.43244e+06	NA	3.93671e+06	NA
'GFPT1_HUMAN	NA	NA	NA	NA	NA	NA	NA	NA
'GGCT_HUMAN	NA	NA	NA	NA	NA	NA	NA	NA
'GHC2_HUMAN	5.27293e+06	1.68634e+06	5112871	NA	8048816	2.50227e+06	1.74307e+07	8.40311e+06
'GHDC_HUMAN	NA	NA	NA	NA	NA	NA	2.5412e+06	1.65632e+06
'GHITM_HUMAN	1.63504e+07	1.00933e+07	NA	1.48646e+07	4.69532e+06	NA	9.15517e+06	3.89909e+06
'GID8_HUMAN	69565.1	4.07481e+06	NA	NA	3.39809e+06	2.60924e+06	NA	NA
'GIMA4_HUMAN	NA	NA	NA	NA	NA	NA	NA	NA
'GLB1L_HUMAN	NA	NA	NA	NA	NA	NA	NA	NA
'GLBL2_HUMAN	NA	NA	NA	NA	NA	NA	NA	NA
'GLMN_HUMAN	260257	260257	3.74434e+06	5.32901e+06	3.74317e+06	NA	4.90695e+06	3.05092e+06
'GLO2_HUMAN	28432975	2.31553e+07	4.62424e+06	9.67654e+06	1.9189e+07	6.45671e+06	2.70223e+07	1.03565e+07
'GLOD4_HUMAN	69565.1	69565.1	NA	NA	NA	NA	NA	NA
'GLPK_HUMAN	NA	NA	NA	NA	2.98278e+06	NA	NA	NA
'GLRX3_HUMAN	NA	NA	NA	NA	NA	NA	NA	NA
'GLU2B_HUMAN	1.87907e+07	1.68959e+07	1.04136e+07	1.90714e+07	7.38014e+06	3.68039e+06	4.52753e+06	NA
'GLYC_HUMAN	NA	NA	NA	NA	NA	NA	1.59088e+06	NA
'GLYG_HUMAN	111338	111338	NA	NA	NA	NA	NA	NA
'GLYM_HUMAN	NA	NA	NA	NA	NA	NA	3.4872e+06	NA
'GLYR1_HUMAN	NA	NA	NA	NA	NA	NA	NA	NA
'GNA13_HUMAN	2.80892e+07	2.16647e+07	1.39045e+07	1.65353e+07	2.49245e+07	5.22502e+06	2.01808e+07	1.4031e+07
'GNA14_HUMAN	260257	260257	NA	NA	NA	NA	NA	NA
'GNAI3_HUMAN	260257	260257	NA	NA	NA	NA	NA	NA
'GNAS_CANFA	NA	NA	NA	NA	NA	NA	NA	NA
'GNL3_HUMAN	9.8481e+06	9.48088e+06	7.93448e+06	1.76284e+07	4.28475e+06	3.96047e+06	4.39504e+06	4.54733e+06
'GNL3L_HUMAN	4.68274e+06	7.55034e+06	NA	NA	NA	NA	NA	NA
'GNS_HUMAN	NA	NA	NA	NA	NA	NA	NA	NA
'GOGA2_HUMAN	NA	NA	NA	NA	NA	NA	1.83565e+06	NA
'GOGA3_HUMAN	NA	NA	NA	NA	NA	NA	3.51359e+06	NA
'GOGA5_HUMAN	3.73758e+06	132557	NA	NA	1.8251e+06	810318	5.74956e+06	4.40621e+06
'GOLI4_HUMAN	2.07306e+06	132557	5.12116e+06	6.49748e+06	4.27783e+06	2.74027e+06	3.52823e+06	3.83855e+06
'GOLM1_HUMAN	8.00225e+06	1.47703e+06	NA	NA	4.67028e+06	NA	6.66739e+06	6.73786e+06
'GORS1_HUMAN	NA	NA	NA	NA	NA	NA	636406	NA
'GORS2_HUMAN	NA	NA	NA	NA	NA	NA	NA	NA
'GOSR1_HUMAN	NA	NA	4.31456e+06	NA	4.09201e+06	NA	NA	2.4173e+06
'GOSR2_HUMAN	2.00638e+06	1.24324e+06	NA	NA	4.60884e+06	NA	NA	NA
'GP124_HUMAN	NA	NA	NA	NA	NA	NA	NA	NA
'GP180_HUMAN	NA	NA	NA	NA	3.3886e+06	NA	3.27814e+06	1.79736e+06
'GPAT4_HUMAN	NA	NA	5.66579e+06	NA	NA	NA	1.353e+06	1.41471e+06
'GPDM_HUMAN	NA	NA	NA	NA	NA	NA	NA	2.72489e+06
'GPHRC_HUMAN	NA	NA	NA	NA	NA	NA	NA	NA
'GPI8_HUMAN	1.8607e+07	5.74312e+06	NA	1.3061e+07	8.57237e+06	3.98803e+06	4.17229e+06	6.41967e+06
'GPKOW_HUMAN	260257	260257	NA	NA	NA	NA	NA	NA
'GPN1_HUMAN	NA	NA	NA	NA	NA	NA	NA	NA
'GPT11_HUMAN	NA	NA	5.46967e+06	7.97446e+06	3.7658e+06	NA	4.68449e+06	NA
'GPTC1_HUMAN	NA	NA	NA	NA	4.41476e+06	4.83964e+06	4.22243e+06	NA
'GPTC4_HUMAN	4.0953e+06	7.54439e+06	4.0961e+06	5.93657e+06	6.90353e+06	2.17105e+06	NA	NA
'GPTC8_HUMAN	NA	NA	NA	NA	2.40353e+06	NA	3.92534e+06	2.27346e+06
'GPX4_HUMAN	NA	NA	NA	NA	NA	NA	1.5946e+06	NA
'GPX8_HUMAN	NA	NA	NA	NA	3.30607e+06	NA	NA	NA
'GRAP1_HUMAN	NA	NA	NA	986256	NA	NA	NA	NA
'GRB2_RAT	NA	NA	NA	NA	NA	NA	NA	NA
'GRDN_HUMAN	69565.1	1.96056e+06	3.3186e+06	NA	2.99331e+06	NA	3.91755e+06	1.21804e+06
'GRIA4_HUMAN	69565.1	6.92721e+07	NA	NA	5.99229e+07	2.80156e+07	NA	NA
'GRP75_HUMAN	7.00283e+07	8.84965e+07	2.29243e+07	4.52717e+07	2.64976e+07	1.58094e+07	5.80331e+07	4.59777e+07
'GRP78_HUMAN	2.52072e+08	345826362	9.14582e+07	2.10664e+08	1.34215e+08	7.8762e+07	2.13302e+08	1.97766e+08
'GRPE1_HUMAN	NA	NA	NA	NA	NA	NA	NA	NA
'GRSF1_HUMAN	NA	NA	NA	NA	NA	NA	NA	NA
'GRWD1_HUMAN	NA	NA	NA	NA	NA	NA	NA	NA
'GSAS1_HUMAN	NA	NA	NA	NA	NA	NA	NA	NA
'GSC2_HUMAN	NA	NA	NA	NA	NA	2.48189e+06	NA	NA
'GSLG1_HUMAN	5.35722e+06	2.90012e+06	NA	NA	5.63479e+06	3.4022e+06	8.02371e+06	5.72344e+06
'GSTK1_HUMAN	NA	NA	NA	NA	NA	NA	1.11914e+06	NA
'GSTM2_HUMAN	NA	NA	NA	NA	NA	NA	NA	NA
'GT2D1_HUMAN	69565.1	69565.1	NA	NA	NA	NA	NA	NA
'GTF2I_HUMAN	4.82619e+07	4.48456e+07	6.53835e+07	1.23436e+08	1.65586e+08	7.47567e+07	1.35803e+08	7.11903e+07
'GTPB1_HUMAN	247979	247979	NA	NA	NA	NA	NA	NA
'GTR1_HUMAN	69565.1	69565.1	NA	NA	1.69749e+06	NA	NA	NA
'GYS1_HUMAN	771431	132557	NA	NA	NA	NA	2.87456e+06	NA
'GYS2_HUMAN	NA	NA	NA	NA	NA	NA	5.16031e+06	NA
'H10_HUMAN	247979	247979	NA	NA	8.85311e+06	NA	4.67248e+06	4.19983e+06
'H12_HUMAN	7.16836e+08	8.85417e+08	2.88033e+08	6.28666e+08	9.00863e+08	2.83599e+08	1.20645e+08	1.01021e+08
'H13_HUMAN	7.16836e+08	8.85417e+08	2.88033e+08	6.28666e+08	NA	NA	NA	NA
'H14_HUMAN	NA	NA	NA	NA	9.00863e+08	2.83599e+08	NA	NA
'H1X_HUMAN	1.2133e+07	1.80086e+07	5.59859e+06	1.61258e+07	1.77728e+07	4.50951e+06	NA	NA
'H2A1J_HUMAN	NA	NA	NA	NA	NA	NA	2.86461e+08	4.31712e+08
'H2A2B_HUMAN	1.48519e+08	1.78846e+08	NA	NA	234213402	1.52865e+08	NA	NA
'H2A2C_HUMAN	2.53759e+08	8.94921e+08	1.81335e+08	390968451	1.87222e+08	1.30934e+08	NA	NA
'H2AV_CHICK	2.02753e+08	4.19134e+08	129840144	2.8072e+08	1.5189e+08	9.0038e+07	2.66899e+08	3.01374e+08
'H2AW_HUMAN	518248	912107	NA	NA	NA	NA	NA	NA
'H2AX_HUMAN	NA	NA	1.82945e+08	2.65957e+08	NA	NA	NA	NA
'H2AY_HUMAN	6.32726e+06	1.8338e+07	NA	NA	NA	NA	NA	4.36311e+06
'H2B1B_HUMAN	NA	NA	NA	NA	174855817	3.61433e+07	NA	NA
'H2B1M_MOUSE	2.92994e+08	5.03789e+08	1.30123e+08	2.93069e+08	174855817	4.30838e+07	2.69462e+08	4.69552e+08
'H2B2D_HUMAN	NA	NA	NA	NA	NA	NA	3.72414e+07	6.57301e+07
'H2B3B_HUMAN	2.92994e+08	4.52261e+08	1.21921e+08	2.69113e+08	NA	NA	NA	NA
'H3_DROME	1.35727e+08	1.00295e+08	2.96228e+07	1.05824e+08	NA	NA	1.75765e+07	3.69256e+07
'H31_HUMAN	NA	NA	NA	NA	8.42781e+07	5.98436e+07	NA	NA
'H33_RAT	1.35727e+08	1.00295e+08	2.96228e+07	1.05824e+08	NA	NA	1.39926e+07	2.94059e+07
'H4_MYTTR	4.71978e+08	6.82777e+08	145444717	3.07824e+08	1.63334e+08	1.40404e+08	3.75178e+08	5.84248e+08
'H90B4_HUMAN	1.25575e+08	8.8966e+07	5.85606e+07	107896697	6.66396e+07	3.18836e+07	5.99684e+07	3.8053e+07
'HACD2_HUMAN	4.5474e+06	2.13753e+06	3.54028e+06	4.55358e+06	NA	NA	5.65995e+06	3.46914e+06
'HACD3_HUMAN	2.3216e+07	4.29519e+07	1.37981e+07	3.3545e+07	5.31397e+07	2.04058e+07	4.97212e+07	1.9506e+07
'HAP28_HUMAN	3.67832e+06	132557	20779308	NA	NA	2.07184e+07	NA	NA
'HAUS6_HUMAN	NA	NA	NA	NA	NA	NA	NA	1.74154e+06
'HAUS8_HUMAN	NA	NA	NA	NA	NA	NA	NA	NA
'HAX1_HUMAN	132557	132557	1.12406e+07	1.42582e+07	8.51732e+06	NA	NA	NA
'HBA_HUMAN	1.94999e+07	1.20115e+07	6.28685e+06	NA	1.20162e+07	NA	NA	NA
'HBD_HUMAN	NA	NA	4.96472e+06	NA	5.18479e+06	NA	NA	NA
'HBS1L_HUMAN	NA	NA	NA	NA	NA	NA	NA	NA
'HCD2_HUMAN	69565.1	69565.1	NA	NA	NA	NA	NA	NA
'HCFC1_HUMAN	5.98586e+06	132557	NA	NA	3.69311e+06	NA	5.21832e+06	2.25537e+06
'HDAC1_HUMAN	3.21353e+07	2.2778e+07	1.05032e+07	1.97423e+07	2.41007e+07	9.03562e+06	2.75881e+07	1.79888e+07
'HDAC2_HUMAN	3.19378e+07	2.38228e+07	1.05032e+07	2.07357e+07	2.41007e+07	7.77162e+06	2.64697e+07	1.71233e+07
'HDDC2_HUMAN	NA	NA	NA	NA	NA	NA	2.68993e+06	NA
'HDGF_HUMAN	NA	NA	NA	NA	NA	NA	NA	NA
'HDGR2_HUMAN	148698	1.14251e+07	NA	1.42832e+07	NA	1.51381e+06	NA	1.18328e+06
'HDX_HUMAN	1.42829e+06	132557	1.00675e+07	8.79219e+06	1.35298e+07	4.21002e+06	9.46685e+06	NA
'HEAT1_HUMAN	9.81936e+06	8.50634e+06	4.09745e+06	4.66004e+06	5.16187e+06	NA	6.52168e+06	4.76065e+06
'HEAT2_HUMAN	9.18512e+06	4.94922e+06	3.20698e+06	6.70046e+06	6.65632e+06	2.33028e+06	5.65304e+06	3.30825e+06
'HEBP1_HUMAN	NA	NA	NA	NA	NA	NA	NA	NA
'HECW2_HUMAN	NA	NA	NA	NA	NA	NA	NA	NA
'HELLS_HUMAN	132557	3.60623e+06	NA	NA	NA	NA	NA	NA
'HELZ2_HUMAN	NA	NA	NA	NA	NA	NA	NA	NA
'HEMO_HUMAN	69565.1	5.57492e+06	NA	3.32863e+06	NA	NA	NA	NA
'HEXI1_HUMAN	NA	NA	NA	NA	4.54887e+06	2.62999e+06	NA	NA
'HGS_HUMAN	NA	NA	NA	NA	NA	NA	NA	NA
'HHLA2_HUMAN	NA	NA	NA	NA	NA	NA	NA	NA
'HIG1A_HUMAN	NA	NA	NA	NA	NA	NA	NA	NA
'HINT1_HUMAN	6916059	132557	NA	NA	NA	NA	NA	NA
'HIP1R_HUMAN	NA	NA	NA	NA	NA	NA	3.8428e+06	1.06808e+06
'HLAH_HUMAN	2.12615e+07	1.09724e+07	7.13858e+06	1.19691e+07	9.87404e+06	NA	NA	NA
'HLTF_HUMAN	2.09272e+06	132557	NA	2.23909e+06	650450	NA	1.15847e+06	1.94787e+06
'HM13_HUMAN	1.46996e+07	8.52287e+06	6.39283e+06	1.22615e+07	2.9794e+07	5.12024e+06	NA	137570
'HM20A_HUMAN	NA	NA	NA	2.9739e+06	NA	NA	NA	NA
'HMCN2_HUMAN	NA	NA	NA	NA	NA	NA	NA	NA
'HMGA1_HUMAN	2.17451e+07	8.45049e+06	1.40589e+07	2.38636e+07	2.07201e+07	7.8539e+06	2.69201e+06	1.1649e+06
'HMGB1_HUMAN	2.88047e+07	2.96202e+07	2.88057e+07	4.69738e+07	2.93804e+07	9.18089e+06	2.50005e+07	6.29115e+06
'HMGB2_HUMAN	2.34622e+07	1.35609e+07	1.14579e+07	2.08683e+07	1.41531e+07	8.15815e+06	8.30495e+06	3.01428e+06
'HMGB3_HUMAN	1.25121e+07	132557	7.06128e+06	NA	NA	5.11343e+06	NA	NA
'HMGN1_HUMAN	5.82838e+06	8.5805e+06	4.71495e+06	7.1163e+06	7.63577e+06	5.12418e+06	2.14139e+06	2.78429e+06
'HMGN2_HUMAN	4.84384e+07	3.88659e+07	2.68682e+07	4.84423e+07	3.18586e+07	9.55269e+06	1.38126e+07	7.8892e+06
'HMGN4_HUMAN	8.39997e+06	1.76939e+06	NA	NA	NA	NA	NA	NA
'HMGX4_HUMAN	NA	NA	NA	NA	NA	782775	NA	NA
'HMOX1_HUMAN	5.62894e+06	4.31761e+06	NA	9.26963e+06	NA	NA	NA	NA
'HMOX2_HUMAN	2.15196e+07	1.0295e+07	1.27657e+07	3.07229e+07	1.84107e+07	4.51468e+06	1.32222e+07	1.0392e+07
'HMX3_HUMAN	111338	111338	NA	NA	NA	NA	NA	NA
'HN1L_HUMAN	5.41311e+06	1.95921e+06	3.09335e+06	NA	NA	NA	4.66205e+06	NA
'HNRDL_HUMAN	2.95977e+07	5.98875e+07	1.43531e+07	4.77383e+07	1.85148e+07	1.26347e+07	2.48056e+07	2.71116e+07
'HNRH1_HUMAN	8.74332e+07	1.63274e+08	4.97051e+07	1.56796e+08	1.05123e+08	7.67836e+07	8.02157e+07	7.18651e+07
'HNRH2_HUMAN	8.74332e+07	1.24591e+08	NA	NA	1.05123e+08	7.28751e+07	6.81413e+07	7.18651e+07
'HNRH3_HUMAN	7.11768e+06	1.2911e+07	NA	9.51424e+06	3.72583e+07	2.4536e+07	4.74e+07	4.06503e+07
'HNRL1_HUMAN	NA	NA	NA	1.3264e+07	4.02398e+06	1.46137e+06	NA	2.64885e+06
'HNRL2_HUMAN	1.21611e+07	1.2106e+07	NA	8.60899e+06	NA	1.21759e+06	5.18315e+06	3.05283e+06
'HNRPC_PONAB	2.3574e+08	4.50116e+08	3.69641e+07	1.22657e+08	2.86269e+07	2.52501e+07	7.58705e+07	6.41804e+07
'HNRPD_HUMAN	4.4122e+07	1.09234e+08	2.35596e+07	6.11825e+07	2.43324e+07	1.60819e+07	3.38201e+07	4.01715e+07
'HNRPF_HUMAN	2.62392e+07	6.07246e+07	2.45143e+07	65304853	4.45559e+07	3.05392e+07	2.39178e+07	2.32791e+07
'HNRPK_RAT	8.71307e+07	9.6267e+07	5.65145e+07	1.27623e+08	8.80072e+07	6.12248e+07	8.37524e+07	6.2503e+07
'HNRPL_HUMAN	57144117	3.2812e+07	8.89166e+06	2.33662e+07	8.21264e+06	9.18947e+06	2.31298e+07	9.87543e+06
'HNRPM_HUMAN	2.51616e+07	6.36368e+07	1.0243e+07	6.50242e+07	2.022e+07	2.08039e+07	1.65947e+07	5.46706e+07
'HNRPQ_HUMAN	5.36073e+07	5.07507e+07	1.31041e+07	3.28356e+07	1.88354e+07	1.31624e+07	3.37003e+07	2.4071e+07
'HNRPR_HUMAN	6.24094e+07	6.66567e+07	1.17246e+07	3.05526e+07	1.5416e+07	1.20408e+07	3.05872e+07	2.00097e+07
'HNRPU_HUMAN	3.64654e+08	360913257	1.20304e+08	2.24086e+08	9.67348e+07	6.78735e+07	1.84322e+08	1.14499e+08
'HOME1_HUMAN	593381	1.61213e+06	NA	4.01832e+06	2.42944e+06	NA	NA	2.29809e+06
'HOME2_HUMAN	5.12881e+06	132557	NA	4.89045e+06	3.20787e+06	NA	NA	NA
'HOOK1_HUMAN	1.01292e+07	5653122	3.07338e+06	NA	3.84234e+06	NA	1.06025e+07	8.01961e+06
'HOOK3_HUMAN	NA	NA	NA	NA	NA	NA	NA	NA
'HORN_HUMAN	4.8962e+06	132557	5.98705e+06	8.88719e+06	NA	462359	NA	2.76834e+06
'HP1B3_HUMAN	NA	NA	NA	NA	NA	NA	NA	NA
'HPRT_HUMAN	2.05727e+07	132557	NA	NA	NA	NA	NA	NA
'HRG_HUMAN	NA	NA	NA	NA	4.10164e+07	NA	NA	NA
'HS105_HUMAN	1.14099e+07	1.4692e+07	8.26122e+06	1.39622e+07	6.07392e+06	2.8726e+06	1.79957e+07	1.33241e+07
'HS74L_HUMAN	69565.1	4.75489e+06	NA	NA	NA	NA	8.77511e+06	6.6611e+06
'HS90A_HUMAN	1.61753e+08	118944421	9.46726e+07	160972686	8.11582e+07	3.99107e+07	7.96597e+07	4.79334e+07
'HS90B_HUMAN	1.61753e+08	118944421	9.46726e+07	160972686	8.11582e+07	3.99107e+07	8.60341e+07	4.79334e+07
'HSBP1_HUMAN	NA	NA	NA	NA	NA	NA	NA	NA
'HSDL1_HUMAN	NA	NA	NA	NA	2.20134e+06	NA	NA	NA
'HSDL2_HUMAN	NA	NA	NA	NA	NA	NA	NA	NA
'HSP71_PONAB	3.21456e+08	3.94195e+08	1.24438e+08	2.95547e+08	1.55249e+08	8.43246e+07	3.07246e+08	2.86208e+08
'HSP72_HUMAN	3.63059e+08	4.54839e+08	1.18581e+08	2.8693e+08	1.94885e+08	1.15795e+08	350191783	3.25374e+08
'HSP74_HUMAN	1.02149e+07	5.7688e+06	7.07544e+06	8.37223e+06	1.05824e+06	NA	1.38184e+07	9.13124e+06
'HSP76_HUMAN	246850345	2.74498e+08	8.58401e+07	2.12704e+08	1.50005e+08	6.98877e+07	NA	NA
'HSP7C_HUMAN	4.03619e+08	520247235	1.57534e+08	333125502	2.06326e+08	1.15795e+08	3.56435e+08	3.2941e+08
'HSPB1_HUMAN	1.51455e+07	1.49401e+07	NA	NA	NA	NA	NA	NA
'HTR5B_HUMAN	NA	NA	NA	NA	NA	NA	NA	NA
'HTSF1_HUMAN	5.48788e+06	5.34285e+06	7.28971e+06	1.27131e+07	3.2447e+06	2.25855e+06	7.90739e+06	8.22514e+06
'HUWE1_HUMAN	4.34544e+06	5.62769e+06	NA	5.26915e+06	2.3431e+06	1.59012e+06	8.59761e+06	6.43903e+06
'HV319_HUMAN	NA	NA	4.20575e+07	NA	NA	NA	NA	NA
'HXB9_HUMAN	NA	NA	NA	NA	NA	NA	NA	NA
'HYAS1_HUMAN	NA	NA	1.61344e+07	NA	NA	NA	4.32885e+07	NA
'HYDIN_HUMAN	NA	NA	NA	NA	NA	NA	1.01061e+07	6.38654e+06
'HYOU1_HUMAN	NA	NA	NA	NA	NA	NA	NA	NA
'I2BP2_HUMAN	NA	NA	NA	NA	NA	NA	NA	NA
'IC1_HUMAN	148698	3.77114e+06	NA	NA	NA	NA	NA	NA
'ICAM5_HUMAN	NA	NA	NA	NA	NA	NA	NA	NA
'ICLN_HUMAN	2.63152e+08	2.48557e+08	1.85432e+08	3.23036e+08	1.73609e+08	1.35465e+08	4.16619e+07	27762973
'ICMT_HUMAN	NA	NA	8.4524e+06	NA	8.54802e+06	NA	NA	NA
'ICT1_HUMAN	3.01839e+07	2.09514e+07	5.95067e+06	1.32398e+07	1.43069e+07	6.23652e+06	5.40469e+07	32273011
'IDH3B_HUMAN	1.11511e+07	132557	NA	NA	NA	NA	NA	NA
'IF16_HUMAN	NA	NA	NA	NA	NA	NA	NA	NA
'IF1AX_HUMAN	9.39893e+07	6.24095e+07	4.64185e+07	7.72584e+07	4.28725e+07	2.3634e+07	3.56821e+07	1.77205e+07
'IF2A_HUMAN	69565.1	2.71462e+06	NA	NA	4.78214e+06	NA	7.05239e+06	3.1078e+06
'IF2B1_HUMAN	3.63747e+07	3.25393e+07	4.24579e+06	2.36082e+07	1.31756e+07	9.36089e+06	1.72598e+07	1.19582e+07
'IF2B2_HUMAN	NA	NA	NA	NA	NA	NA	NA	1.10363e+07
'IF2B3_HUMAN	1.4803e+07	3.01464e+06	NA	NA	9.09044e+06	4.03756e+06	3.66244e+06	6.21373e+06
'IF2BL_HUMAN	69565.1	4.8039e+06	NA	1.64657e+06	3.8768e+06	731448	1.24022e+06	NA
'IF2G_HUMAN	NA	NA	NA	NA	NA	NA	NA	NA
'IF2P_HUMAN	7.01895e+06	7.21864e+06	4.60489e+06	1.00555e+07	8.44125e+06	3.87974e+06	5.49161e+06	5.15558e+06
'IF4A1_HUMAN	1.05503e+07	9.7275e+06	4.3452e+06	1.33756e+07	2.87712e+06	6375708	7.49489e+06	5.58552e+06
'IF4A3_HUMAN	8.74394e+06	1.11393e+07	NA	NA	NA	4.50663e+06	8.25938e+06	7.99591e+06
'IF4B_HUMAN	3.99397e+08	2.63922e+08	5.431e+08	916924888	842580011	2.86063e+08	4.13477e+08	2.50393e+08
'IF4E_HUMAN	NA	NA	NA	NA	3.62233e+06	NA	2.17748e+06	1.26057e+06
'IF4G1_HUMAN	354446	2.05967e+06	5.9024e+06	8.91056e+06	5.65925e+06	2.9023e+06	7.43101e+06	3.22735e+06
'IF4G2_HUMAN	NA	NA	NA	6.7934e+06	NA	3.29672e+06	NA	NA
'IF4H_HUMAN	NA	NA	NA	1.38029e+07	NA	4.27021e+06	NA	4.45389e+06
'IF5_HUMAN	NA	NA	2.78968e+06	3.162e+06	805461	1.74841e+06	1.14727e+06	858500
'IF5A1_BOVIN	6.64995e+07	8.84969e+07	3.55383e+07	6.11043e+07	5.64359e+07	2.6695e+07	1.20252e+08	6.55452e+07
'IF6_HUMAN	NA	NA	NA	NA	NA	NA	NA	NA
'IFT81_HUMAN	NA	NA	NA	NA	NA	NA	NA	NA
'IGBP1_HUMAN	NA	NA	NA	NA	3.30814e+06	NA	NA	NA
'IGHG2_HUMAN	1618079885	1075268769	3.69193e+08	4.88225e+08	6.96082e+08	1.78974e+08	8.92001e+08	4.8256e+08
'IKIP_HUMAN	1.08438e+07	7.87722e+06	4.54206e+06	6.28195e+06	8.05892e+06	2.61306e+06	9.66308e+06	6.52808e+06
'ILF2_HUMAN	3.34304e+07	3.70605e+07	1.14079e+07	1.56635e+07	1.24079e+07	6.33674e+06	1.17331e+07	9.94616e+06
'ILF3_HUMAN	4.20612e+07	4.78759e+07	4.99518e+06	3.21451e+07	1.55343e+07	7.68693e+06	2.4637e+07	2.41477e+07
'IMA1_HUMAN	2.18616e+07	2.13314e+07	NA	15894232	817345	1.56282e+06	2.16113e+06	NA
'IMA7_HUMAN	NA	NA	NA	NA	NA	NA	NA	NA
'IMB1_HUMAN	4.79544e+07	4.07461e+07	3.24561e+07	7.54743e+07	7.34334e+07	1.44482e+07	4.96405e+07	2.82647e+07
'IMDH1_HUMAN	NA	NA	NA	NA	3.11916e+06	2.37172e+06	NA	NA
'IMDH2_HUMAN	NA	NA	2.8445e+06	6.05872e+06	3.03443e+06	2.24245e+06	NA	1.50868e+06
'IMMT_HUMAN	5.43797e+07	4.03637e+07	1.64665e+07	3.20826e+07	3.67229e+07	1.71698e+07	NA	NA
'IMPA3_HUMAN	9.84072e+06	5.77314e+06	NA	NA	5.60999e+06	NA	1.27013e+07	1.19872e+07
'INT1_HUMAN	NA	NA	NA	NA	NA	NA	2.80922e+06	NA
'INT12_HUMAN	NA	NA	NA	NA	NA	NA	5.89865e+06	NA
'INT2_HUMAN	NA	NA	NA	11859968	NA	NA	6.91014e+06	5.95004e+06
'INT3_HUMAN	247979	247979	NA	NA	NA	NA	NA	NA
'IPO11_HUMAN	1.00419e+07	132557	NA	7.51562e+06	NA	NA	5.6622e+06	NA
'IPO4_HUMAN	NA	NA	NA	NA	NA	NA	NA	1.38251e+06
'IPO5_HUMAN	3.25021e+07	1.78754e+07	2.3906e+07	4.0961e+07	2.65282e+07	3.90246e+06	4.60397e+07	3.16815e+07
'IPO7_HUMAN	6.74227e+07	4.6414e+07	4.35826e+07	6.36264e+07	4.34953e+07	1.44767e+07	6.76392e+07	4.11213e+07
'IPO8_HUMAN	1.70691e+08	1.09621e+08	1.84852e+08	2.44611e+08	2.61618e+08	1.15098e+08	2.7735e+08	1.51057e+08
'IPO9_HUMAN	10082947	9.29355e+06	NA	4.98253e+06	7.77126e+06	1.27431e+06	1.9109e+07	1.10305e+07
'IPYR_HUMAN	1.08167e+07	607482	NA	NA	NA	2.66107e+06	NA	NA
'IPYR2_HUMAN	NA	NA	NA	NA	NA	NA	NA	NA
'IQCE_HUMAN	NA	NA	NA	NA	NA	NA	NA	NA
'IQGA1_HUMAN	69565.1	69565.1	NA	4.10294e+06	3.55877e+06	NA	5.21068e+06	5.11841e+06
'IQGA2_HUMAN	4.4938e+06	5.66399e+06	3.16563e+06	5.8043e+06	3.18877e+06	NA	6.81315e+06	4.91357e+06
'IQGA3_HUMAN	NA	NA	NA	NA	1.96092e+06	NA	NA	NA
'IRAK2_HUMAN	NA	NA	7.67864e+06	NA	NA	NA	NA	NA
'IREB2_HUMAN	NA	NA	NA	1.71358e+06	794645	NA	1.25034e+06	NA
'IRF9_HUMAN	NA	NA	NA	NA	NA	NA	NA	NA
'IRS4_HUMAN	3.68119e+07	2.39397e+07	3.59635e+07	4.32476e+07	2.20823e+07	1.39392e+07	3.25394e+07	1.91785e+07
'ISCU_HUMAN	247979	247979	NA	NA	NA	NA	NA	NA
'ISK5_HUMAN	NA	NA	NA	NA	NA	NA	NA	NA
'ISY1_HUMAN	NA	NA	NA	NA	NA	NA	NA	NA
'ITA6_HUMAN	260257	260257	NA	NA	NA	NA	NA	NA
'ITB1_HUMAN	1.49761e+06	132557	3.73746e+06	1.6266e+07	1.24219e+07	2.55729e+06	3.94827e+06	8.38551e+06
'ITB2_HUMAN	NA	NA	NA	NA	9.71588e+06	NA	NA	NA
'IWS1_HUMAN	2.12871e+06	2.49095e+07	NA	2.1121e+07	NA	2.85166e+06	NA	4.81067e+06
'JAK1_HUMAN	1.37502e+07	1.0339e+07	6.52347e+06	1.39722e+07	2.53441e+07	2.61774e+07	1.60294e+07	3.71831e+06
'JAK2_HUMAN	2.78197e+06	132557	NA	NA	NA	NA	NA	NA
'JAM3_HUMAN	NA	NA	NA	NA	3.0003e+06	NA	NA	NA
'JIP2_HUMAN	3.23593e+06	132557	NA	NA	NA	NA	NA	NA
'JIP4_HUMAN	7.20598e+06	5.30441e+06	NA	NA	1.60196e+06	NA	6.35081e+06	3.97737e+06
'JMJD6_PONAB	NA	NA	NA	NA	NA	NA	NA	NA
'JPH1_HUMAN	NA	NA	NA	NA	NA	NA	NA	NA
'JPH3_HUMAN	247979	247979	NA	NA	NA	NA	NA	NA
'K0020_HUMAN	NA	NA	NA	NA	NA	NA	NA	NA
'K0040_HUMAN	NA	NA	NA	NA	NA	NA	NA	NA
'K1109_HUMAN	NA	NA	NA	NA	3.08491e+06	NA	NA	NA
'K1468_HUMAN	111338	111338	NA	1.85271e+06	NA	NA	1.43665e+06	NA
'K1731_HUMAN	NA	NA	NA	3.29086e+06	NA	NA	NA	NA
'K1C10_HUMAN	4.54379e+07	8.93914e+06	7.70058e+08	2.40844e+08	2.54706e+07	1.71426e+07	5.36831e+07	2.50824e+07
'K1C13_HUMAN	3.4439e+06	132557	134695800	8.56371e+07	7.82594e+06	7.86516e+06	4.71954e+07	2.59136e+07
'K1C14_HUMAN	3.1376e+07	8.7011e+06	491872990	2.05243e+08	1.67274e+07	9.40736e+06	2.85733e+07	9.56441e+06
'K1C16_HUMAN	NA	NA	491872990	2.05243e+08	NA	NA	NA	NA
'K1C17_HUMAN	NA	NA	2.7983e+08	1.58451e+08	NA	NA	NA	NA
'K1C18_HUMAN	NA	NA	NA	NA	NA	NA	NA	NA
'K1C19_HUMAN	NA	NA	2.7983e+08	1.58451e+08	NA	NA	NA	NA
'K1C23_HUMAN	NA	NA	NA	NA	NA	NA	NA	NA
'K1C39_HUMAN	NA	NA	NA	NA	NA	NA	NA	NA
'K1C9_HUMAN	4.12439e+07	2.51447e+07	2.67387e+08	2.44666e+08	2.0172e+07	1.9523e+07	3.2681e+07	4.63056e+07
'K1H1_HUMAN	NA	NA	1.03925e+08	1.52025e+08	NA	NA	NA	NA
'K22E_HUMAN	7.27228e+07	2.55537e+07	5.99077e+08	3.36039e+08	3.52605e+07	1.90075e+07	6.40903e+07	3.72152e+07
'K2C1_HUMAN	9.64442e+07	4.57192e+07	9.94529e+08	4.25231e+08	6.90153e+07	7.10292e+07	9.63915e+07	8.10595e+07
'K2C1B_HUMAN	NA	NA	4.4985e+08	2.10286e+08	NA	NA	NA	NA
'K2C4_HUMAN	NA	NA	1.81109e+08	1.26401e+08	1.40227e+07	7.03076e+06	NA	NA
'K2C5_HUMAN	2.19812e+07	132557	2.18705e+08	1.65957e+08	1.30111e+07	4.9759e+06	24451029	1.32768e+07
'K2C6A_HUMAN	NA	NA	2.16179e+08	1.65957e+08	1.69189e+07	7.21658e+06	NA	NA
'K2C6B_HUMAN	NA	NA	4.69995e+08	2.40544e+08	NA	NA	NA	NA
'K2C74_HUMAN	NA	NA	8.20277e+07	5.08756e+07	1.32998e+07	8.20002e+06	NA	NA
'K2C78_HUMAN	NA	NA	2.44058e+07	3.37731e+07	NA	NA	NA	NA
'K2C8_HUMAN	2.17611e+06	7.67644e+06	NA	NA	1.32998e+07	7.42957e+06	2.41187e+07	1.20691e+07
'K319L_HUMAN	NA	NA	NA	NA	NA	NA	4.55566e+06	2.85838e+06
'KAD2_HUMAN	69565.1	673533	NA	NA	NA	NA	NA	NA
'KAP0_HUMAN	247979	247979	NA	4.59395e+06	4.13119e+06	2.88845e+06	4.80047e+06	2.275e+06
'KAP2_HUMAN	NA	NA	NA	NA	NA	NA	3.96148e+06	NA
'KAPCA_HUMAN	NA	NA	NA	4.84514e+06	NA	NA	9.37086e+06	NA
'KBTB3_HUMAN	69565.1	3.44998e+07	NA	NA	NA	NA	NA	NA
'KBTBC_HUMAN	NA	NA	NA	NA	NA	NA	NA	NA
'KCC2A_PONAB	NA	NA	NA	NA	NA	NA	4.19503e+06	NA
'KCC2D_MOUSE	NA	NA	NA	NA	NA	NA	NA	NA
'KCD12_HUMAN	NA	NA	NA	NA	NA	NA	NA	NA
'KCD17_HUMAN	1.23488e+07	3.75887e+07	1.36003e+07	1.63481e+07	3.40206e+07	1.03279e+07	9.51369e+06	NA
'KCRB_HUMAN	69565.1	4.86623e+06	NA	3.87278e+06	NA	4.75356e+06	3.72068e+06	2.7214e+06
'KCRU_HUMAN	NA	NA	9.23192e+06	NA	NA	NA	1.99921e+06	2.32412e+06
'KCTD2_HUMAN	2.28074e+07	1.17587e+07	NA	NA	1.29561e+07	3.52723e+06	1.2504e+07	3.97289e+06
'KCTD5_HUMAN	2.51129e+08	1.95598e+08	7.7142e+07	1.1161e+08	1.65284e+08	5.52437e+07	1.19834e+08	3.70404e+07
'KCTD7_HUMAN	247979	247979	NA	NA	NA	NA	NA	NA
'KDM1A_HUMAN	260257	260257	NA	NA	NA	NA	5.01511e+06	3.55301e+06
'KDM6B_HUMAN	NA	NA	NA	NA	NA	NA	NA	NA
'KHDR1_HUMAN	2.04109e+07	4.4099e+07	1.46351e+07	5.29473e+07	9.74808e+06	1.49184e+07	1.71869e+07	2.15803e+07
'KI67_HUMAN	NA	NA	NA	NA	NA	NA	NA	NA
'KIF11_HUMAN	3.04816e+08	1.43881e+08	7.84572e+07	1.14927e+08	8.81558e+07	5.06672e+07	1.37818e+08	7.80202e+07
'KIF23_HUMAN	NA	NA	NA	NA	NA	NA	NA	NA
'KIF2A_HUMAN	NA	NA	NA	NA	NA	NA	NA	NA
'KIF2C_HUMAN	NA	NA	NA	NA	NA	NA	NA	NA
'KIF4A_HUMAN	NA	NA	NA	NA	NA	NA	NA	NA
'KINH_HUMAN	1.14442e+07	3.17362e+06	7.14882e+06	1.24991e+07	3.40077e+06	3.15315e+06	1.46561e+07	1.02138e+07
'KITH_HUMAN	148698	3.75864e+06	NA	NA	NA	NA	NA	NA
'KLC1_HUMAN	NA	NA	NA	NA	NA	NA	NA	2.52868e+06
'KLC2_HUMAN	NA	NA	NA	NA	NA	NA	NA	NA
'KLD10_HUMAN	NA	NA	NA	NA	NA	NA	NA	NA
'KLK11_HUMAN	NA	NA	NA	9.31741e+06	NA	NA	NA	NA
'KLOTB_HUMAN	685559	132557	NA	NA	NA	NA	NA	NA
'KLRG2_HUMAN	NA	NA	NA	NA	2.88261e+06	NA	NA	NA
'KNOP1_HUMAN	148698	1.58781e+06	NA	NA	NA	NA	NA	NA
'KNTC1_HUMAN	NA	NA	NA	NA	NA	NA	2.7461e+06	2.3206e+06
'KPB1_HUMAN	5.7595e+06	4.78695e+06	NA	NA	2.25558e+06	1.08014e+06	NA	NA
'KPBB_HUMAN	1.24598e+07	1.001e+07	5.60488e+06	8.41694e+06	1.85996e+06	1.84416e+06	2.97248e+06	2.30748e+06
'KPCZ_HUMAN	1.26599e+07	132557	NA	NA	NA	NA	NA	NA
'KPRB_HUMAN	NA	NA	NA	NA	NA	NA	NA	NA
'KPRP_HUMAN	NA	NA	9.81138e+06	NA	NA	NA	NA	NA
'KPYM_HUMAN	3.59155e+07	4.13054e+07	10062747	2.02174e+07	1.87082e+07	1.39218e+07	1.13247e+07	4.81731e+06
'KRI1_HUMAN	NA	NA	NA	NA	NA	NA	NA	NA
'KRR1_HUMAN	NA	NA	NA	NA	NA	NA	NA	NA
'KRT86_HUMAN	NA	NA	2.04686e+07	3.93261e+07	NA	NA	NA	NA
'KS6A1_HUMAN	148698	1.19578e+07	NA	NA	NA	NA	NA	NA
'KT3K_HUMAN	6.32301e+06	5.99483e+06	NA	NA	NA	NA	1.45825e+07	1.15726e+07
'KTN1_HUMAN	7.64278e+06	4.58279e+06	4.7082e+06	7.59323e+06	3.52271e+06	1.09723e+06	5.04552e+06	3.45613e+06
'KV204_HUMAN	76845743238	27641602063	19694177500	27565578070	15391778084	7252221523	20621515576	21720514802
'L10K_HUMAN	9.16284e+07	6.90411e+07	7.17699e+07	9.36799e+07	9.45916e+07	5.09964e+07	5.00883e+06	6.18251e+06
'LA_HUMAN	69565.1	69565.1	NA	NA	2.02366e+06	NA	NA	NA
'LAC6_HUMAN	69565.1	69565.1	NA	NA	NA	NA	NA	NA
'LALBA_HUMAN	260257	260257	NA	NA	NA	NA	NA	NA
'LAMP2_HUMAN	260257	797930	NA	NA	3.90026e+06	NA	NA	NA
'LANC1_HUMAN	NA	NA	NA	NA	NA	NA	4.92725e+06	NA
'LANC2_HUMAN	NA	NA	NA	NA	NA	NA	3.76007e+06	NA
'LAP2A_HUMAN	1.22552e+08	1.01116e+08	1.18444e+08	1.81198e+08	1.16964e+08	3.42581e+07	1.18542e+08	8.70185e+07
'LAP2B_HUMAN	1.22552e+08	1.01116e+08	1.18444e+08	1.81198e+08	1.24388e+08	3.92546e+07	1.3341e+08	9.7393e+07
'LAR4B_HUMAN	NA	NA	NA	NA	NA	NA	3.19687e+06	NA
'LARP1_HUMAN	NA	NA	6.89814e+06	1.23218e+07	3.64622e+06	625632	3.52699e+06	2.39531e+06
'LARP4_HUMAN	NA	NA	NA	NA	3.37242e+06	NA	NA	NA
'LARP7_HUMAN	NA	NA	NA	NA	NA	NA	NA	NA
'LAT1_HUMAN	3.4779e+07	2.14208e+07	2.5882e+07	3.80827e+07	3.97358e+07	6.42651e+06	6.50821e+07	2.44104e+07
'LBR_HUMAN	3.3478e+07	2.18457e+07	3.46891e+07	5.35487e+07	6.95313e+07	2.29024e+07	7.67214e+07	5.05111e+07
'LC7L2_HUMAN	4.371e+08	2.91924e+08	8.50279e+07	1.3107e+08	1.75515e+08	8.42171e+07	3.71275e+07	1.13409e+07
'LC7L3_PONAB	3.13619e+07	3.87041e+07	5.32649e+06	5.12745e+06	9.18236e+06	5.72553e+06	NA	NA
'LCA5L_HUMAN	NA	NA	NA	NA	NA	NA	NA	6.97411e+06
'LCLT1_HUMAN	260257	879630	8.39544e+06	1.39763e+07	1.3947e+07	NA	7.38549e+06	5.89339e+06
'LDHA_HUMAN	3.25608e+06	4.67366e+06	2.89388e+06	NA	4.72657e+06	3.07717e+06	NA	2.74847e+06
'LDHB_HUMAN	4.29971e+06	6.31108e+06	4.09343e+06	2.4049e+06	2.9547e+06	3.7207e+06	4.64458e+06	2.09237e+06
'LEG1_HUMAN	7.17977e+06	132557	NA	NA	2.78468e+06	1.36373e+06	6.37159e+06	7.37563e+06
'LEMD2_HUMAN	NA	NA	NA	NA	NA	NA	NA	2.30559e+06
'LEO1_HUMAN	148698	4.1283e+07	NA	3.19072e+07	NA	9.63389e+06	4.03305e+06	6.36087e+06
'LEP_HUMAN	NA	NA	NA	NA	1.69566e+07	1.38244e+06	NA	NA
'LETM1_HUMAN	4.76369e+07	3.73541e+07	3.87348e+07	6.77644e+07	4.0608e+07	6.26012e+06	4.32321e+07	3.07243e+07
'LGMN_HUMAN	247979	247979	NA	NA	NA	NA	NA	NA
'LGUL_HUMAN	NA	NA	NA	NA	NA	NA	928392	1.44051e+06
'LIMA1_HUMAN	NA	NA	NA	NA	NA	NA	1.5132e+06	NA
'LIMD1_HUMAN	NA	NA	NA	NA	NA	NA	NA	NA
'LIPA1_HUMAN	NA	NA	NA	NA	NA	NA	2.84876e+06	NA
'LIPB1_HUMAN	NA	NA	NA	NA	2.0989e+07	1.02553e+07	NA	NA
'LIPS_HUMAN	NA	NA	NA	NA	NA	3.35257e+06	NA	NA
'LKHA4_HUMAN	NA	NA	NA	NA	NA	NA	NA	NA
'LMA2L_HUMAN	NA	NA	NA	NA	7.78658e+06	NA	4.98061e+06	4.77403e+06
'LMAN1_HUMAN	56499879	4.61066e+07	2.89656e+07	5.35217e+07	64920173	1.7434e+07	5.92929e+07	3.77201e+07
'LMAN2_HUMAN	1.86816e+07	1.18646e+07	9.71264e+06	1.83265e+07	3.09519e+07	6.41134e+06	2.13554e+07	2.79932e+07
'LMBD2_HUMAN	NA	NA	NA	NA	1.75279e+06	NA	NA	NA
'LMNA_HUMAN	20608190	1.34796e+07	1.44447e+07	3.85579e+07	1.22232e+07	7.35438e+06	2.52772e+07	8.74075e+06
'LMNB1_HUMAN	60110282	4.85778e+07	3.51099e+07	1.63434e+08	1.9736e+07	8.37436e+06	4.27195e+07	1.64247e+07
'LMNB2_HUMAN	3.36349e+07	2.52916e+07	2.04275e+07	7.28664e+07	1.60132e+07	5.21176e+06	3.52923e+07	1.69702e+07
'LMO7_HUMAN	NA	NA	4.75752e+06	NA	4.52856e+06	9.7915e+06	1.86735e+07	5.84717e+06
'LNP_HUMAN	NA	NA	NA	NA	17192886	3861812	1.30192e+07	NA
'LONM_HUMAN	NA	NA	NA	NA	NA	NA	1.19955e+06	NA
'LOXH1_HUMAN	NA	NA	NA	NA	NA	NA	1.04264e+07	NA
'LPPRC_HUMAN	1.17066e+07	3.36451e+06	1.12032e+07	1.59184e+07	1.07682e+07	3.16454e+06	1.59905e+07	1.38575e+07
'LRBA_HUMAN	NA	NA	NA	NA	NA	NA	4.45058e+06	5.6301e+06
'LRC30_HUMAN	NA	NA	1.54332e+07	NA	NA	NA	NA	NA
'LRC40_HUMAN	NA	NA	NA	NA	NA	NA	NA	NA
'LRC47_HUMAN	NA	NA	NA	NA	NA	NA	3.32498e+06	NA
'LRC59_HUMAN	8.69626e+07	6.72219e+07	3.9658e+07	7.1864e+07	9.91051e+07	3.72151e+07	1.22692e+08	8.63792e+07
'LRCH2_HUMAN	NA	NA	NA	NA	5.07857e+06	NA	9424386	6.65085e+06
'LRP2_HUMAN	NA	NA	NA	NA	NA	NA	NA	NA
'LRRD1_HUMAN	NA	NA	NA	NA	NA	NA	NA	NA
'LRRF1_HUMAN	132557	7945999	4.84934e+06	8.1036e+06	3.13898e+06	NA	1.08186e+07	4.2275e+06
'LRRT2_HUMAN	NA	NA	NA	8.33151e+06	NA	NA	NA	NA
'LS14A_HUMAN	2.01288e+08	150954270	8.4006e+07	1.34686e+08	1.0356e+08	6.44862e+07	8.03252e+07	4.89568e+07
'LS14B_HUMAN	1.67633e+07	1.56705e+07	5.24964e+06	8.49856e+06	9036175	6.26307e+06	1.28236e+06	1.03115e+06
'LSG1_HUMAN	3.29185e+06	1.29772e+07	NA	NA	NA	NA	NA	NA
'LSM11_HUMAN	1.28294e+06	132557	NA	NA	3.4096e+06	NA	NA	NA
'LSM12_PONAB	1.11878e+07	4.89146e+06	NA	7.85381e+06	NA	NA	7925211	NA
'LSM4_HUMAN	9.3611e+06	132557	5.90667e+06	NA	NA	1.29611e+07	NA	NA
'LSM6_HUMAN	NA	NA	NA	NA	NA	NA	NA	NA
'LSM7_HUMAN	NA	NA	NA	NA	NA	1.9015e+06	NA	3.73209e+06
'LSM8_HUMAN	NA	NA	NA	NA	NA	NA	NA	NA
'LSR_HUMAN	1.37832e+06	132557	NA	NA	1.00269e+06	NA	4.75387e+06	2.73907e+06
'LTBP1_HUMAN	1.49784e+07	1.4085e+07	9.35265e+06	1.76386e+07	9.29816e+06	4.23847e+06	5.17101e+06	2.92706e+06
'LTN1_HUMAN	NA	NA	NA	NA	NA	NA	3082372	NA
'LTOR1_PONAB	1.85512e+07	8.38027e+06	6.25675e+06	1.11981e+07	8.88816e+06	NA	NA	2.73181e+06
'LTOR3_HUMAN	260257	260257	NA	NA	9.43308e+06	NA	NA	NA
'LTOR5_HUMAN	69565.1	2.49358e+06	NA	NA	NA	NA	NA	NA
'LTV1_HUMAN	2.43935e+07	1.74715e+07	6.46624e+06	4.57675e+06	8.65652e+06	1.53584e+06	8.83951e+06	4.46494e+06
'LUC7L_HUMAN	2.29197e+08	1.49322e+08	5.24717e+07	8.05912e+07	1.07214e+08	3.74292e+07	NA	NA
'LYAR_HUMAN	132557	7.69601e+06	NA	NA	4.80832e+06	NA	NA	NA
'LYRIC_HUMAN	1.98462e+07	1.37071e+07	1.5001e+07	2.30773e+07	9.58592e+06	3.04295e+06	2.19326e+07	1.70827e+07
'M2OM_HUMAN	111338	111338	NA	NA	4.79345e+06	2.4639e+06	2.70545e+06	1.44263e+06
'M3K7_HUMAN	1.8857e+07	1.33896e+07	19294362	3.70138e+07	3.1371e+07	1.74293e+07	2.83169e+07	1.90486e+07
'M4A14_HUMAN	69565.1	69565.1	NA	NA	NA	NA	NA	NA
'MA1A1_HUMAN	NA	NA	NA	NA	1.43531e+06	NA	NA	NA
'MA1A2_HUMAN	NA	NA	5.50976e+06	NA	NA	NA	NA	NA
'MA1B1_HUMAN	NA	NA	NA	NA	NA	NA	NA	NA
'MA7D1_HUMAN	148698	4.80664e+06	NA	NA	NA	NA	1.96327e+06	1.61337e+06
'MA7D2_HUMAN	NA	NA	NA	NA	NA	NA	NA	NA
'MA7D3_HUMAN	2.67317e+07	1.96393e+07	6.32042e+06	9.18739e+06	1.11109e+07	8.58254e+06	NA	NA
'MACF1_HUMAN	NA	NA	NA	NA	NA	NA	NA	NA
'MACOI_HUMAN	NA	NA	NA	NA	NA	NA	NA	NA
'MAEA_HUMAN	4.01109e+06	132557	NA	NA	NA	NA	6.37653e+06	NA
'MAGD1_HUMAN	9.90527e+06	7.98016e+06	3.00615e+06	5.32849e+06	2.1871e+06	NA	4.47208e+06	2.75901e+06
'MAGD2_HUMAN	7.87697e+06	1.41086e+06	7.48367e+06	1.90367e+07	5.55384e+06	2.51681e+06	2.18419e+07	1.31857e+07
'MAGT1_HUMAN	NA	NA	NA	5.20739e+06	3.45919e+06	NA	4.30674e+06	NA
'MAN1_HUMAN	NA	NA	3.71838e+06	NA	491550	NA	661067	NA
'MANF_HUMAN	NA	NA	NA	NA	3.0016e+06	NA	NA	NA
'MANS1_HUMAN	2.20653e+06	132557	NA	NA	NA	NA	NA	NA
'MAP11_HUMAN	NA	NA	NA	NA	NA	NA	NA	NA
'MAP1A_HUMAN	NA	NA	NA	NA	1.11073e+07	7.71529e+06	NA	NA
'MAP1B_HUMAN	1.43187e+07	9.71153e+06	8.31172e+06	1.44989e+07	1.25162e+07	7.82792e+06	2.50731e+07	1.52778e+07
'MAP1S_HUMAN	NA	NA	NA	NA	NA	NA	2.32464e+06	1.2022e+06
'MAP4_HUMAN	4.31821e+06	132557	6.16304e+06	7.5672e+06	NA	NA	1.1026e+07	4.55852e+06
'MAP7_HUMAN	4.1942e+06	1.11652e+07	1.38294e+07	1.92139e+07	2.61125e+07	1.18602e+07	6.94808e+06	5.72554e+06
'MARC1_HUMAN	260257	260257	5.53412e+06	NA	5.67438e+06	NA	2.53618e+06	2.40735e+06
'MARCS_HUMAN	1.3284e+07	1.03821e+07	1.75008e+07	3.5035e+07	1.09032e+07	2.85222e+06	4123846	NA
'MARE1_HUMAN	NA	NA	NA	NA	NA	NA	NA	NA
'MARE2_HUMAN	69565.1	4.66039e+06	NA	NA	NA	NA	NA	NA
'MATR3_HUMAN	3.08111e+07	9.74615e+07	1.83761e+07	6.35791e+07	1.75458e+07	2.00803e+07	3.11244e+07	3.92858e+07
'MAVS_HUMAN	1.5329e+07	1.01673e+07	8.4958e+06	1.63672e+07	1.33672e+07	1.71874e+06	1.48124e+07	8.8727e+06
'MAX_HUMAN	1.18726e+07	7.3529e+06	NA	NA	NA	4457770	6.2881e+06	2.06568e+06
'MAZ_HUMAN	132557	378782	NA	NA	NA	NA	NA	NA
'MBB1A_HUMAN	2.91686e+07	1.0511e+07	1.74717e+07	2.54289e+07	2.02952e+07	6.64856e+06	3.53177e+07	2.50108e+07
'MBD3_HUMAN	1.3204e+07	7.67267e+06	4.79393e+06	1.06232e+07	2.18628e+06	4.55653e+06	4.44531e+06	NA
'MBOA7_HUMAN	111338	111338	NA	NA	1.09608e+07	NA	2.06758e+07	6.99655e+06
'MCA3_HUMAN	26987698	15313413	5.24519e+06	NA	7.47487e+06	NA	6.98631e+06	NA
'MCE1_HUMAN	NA	NA	NA	NA	NA	NA	NA	NA
'MCM10_HUMAN	NA	NA	NA	NA	NA	NA	NA	NA
'MCM2_HUMAN	69565.1	828649	8.37099e+06	8.22266e+06	NA	2.69045e+06	NA	NA
'MCM3_HUMAN	1.18948e+06	6.00124e+06	6.62749e+06	8.39777e+06	1.70164e+07	3.78418e+06	3.53667e+06	NA
'MCM4_HUMAN	69565.1	3.60802e+06	4.16185e+06	6.72109e+06	3.138e+06	NA	NA	NA
'MCM5_HUMAN	69565.1	69565.1	NA	NA	6921567	NA	NA	NA
'MCM6_HUMAN	69565.1	3.40103e+06	4.095e+06	NA	NA	1.9655e+06	NA	NA
'MCM7_HUMAN	3.0307e+06	2.34985e+06	NA	NA	1.908e+06	1.45164e+06	NA	NA
'MCU_HUMAN	NA	NA	NA	NA	NA	NA	2.60007e+06	NA
'MCUR1_HUMAN	NA	NA	NA	NA	NA	NA	NA	3.97913e+06
'MD1L1_HUMAN	NA	NA	NA	NA	NA	NA	NA	NA
'MDC1_HUMAN	NA	NA	NA	NA	NA	NA	NA	NA
'MDHC_HUMAN	69565.1	69565.1	NA	NA	NA	NA	NA	NA
'MDHM_HUMAN	260257	260257	NA	NA	1.51849e+06	NA	NA	NA
'MDN1_HUMAN	4.84683e+06	132557	2.22016e+06	3.1375e+06	6.20411e+06	1.7498e+06	3.4536e+06	NA
'MELK_HUMAN	NA	NA	NA	NA	NA	NA	NA	NA
'MEN1_HUMAN	69565.1	1.31686e+06	NA	NA	NA	NA	NA	NA
'MEP50_HUMAN	2179898511	1216212837	4.03462e+08	9.34684e+08	1999054263	1248275181	6.84086e+08	3.53466e+08
'MEPCE_HUMAN	NA	NA	NA	NA	NA	NA	NA	NA
'MEPE_HUMAN	NA	NA	NA	NA	NA	3.48459e+06	NA	NA
'MESD_HUMAN	NA	NA	NA	NA	NA	NA	NA	NA
'MET2B_HUMAN	NA	NA	NA	NA	NA	NA	NA	NA
'METK1_HUMAN	247979	247979	NA	NA	NA	NA	NA	NA
'METK2_HUMAN	2.66519e+07	2.52408e+07	2.11924e+07	3.75922e+07	1.69286e+07	8.45043e+06	2.87995e+07	2.90208e+07
'MFAP1_HUMAN	1.59433e+07	1.43583e+07	1.14317e+07	3.07736e+07	1.6394e+07	1.01775e+07	1.67534e+06	912739
'MFF_HUMAN	NA	NA	NA	NA	NA	NA	NA	NA
'MFN1_HUMAN	NA	NA	NA	NA	NA	NA	NA	NA
'MFN2_HUMAN	NA	NA	NA	NA	NA	NA	1.23703e+06	934562
'MGAP_HUMAN	4.30438e+07	3.30915e+07	1.1921e+07	2.04084e+07	1.4705e+07	7.95348e+06	1.05161e+07	4.72633e+06
'MGN_HUMAN	148698	9.87945e+06	NA	7.9105e+06	NA	4.35132e+06	NA	NA
'MIA3_HUMAN	6.74372e+06	132557	NA	NA	5.04647e+06	NA	5.17066e+06	2.00869e+06
'MIC19_HUMAN	NA	NA	NA	NA	NA	NA	2.25367e+07	1.31042e+07
'MIC60_HUMAN	NA	NA	NA	NA	NA	NA	3.63237e+07	1.95764e+07
'MIF_HUMAN	NA	NA	NA	NA	NA	NA	NA	NA
'MIMIT_HUMAN	1.48811e+07	1.8287e+07	9.73153e+06	1.98228e+07	1.65591e+07	3.07293e+06	9.76542e+06	3.95218e+06
'MINT_HUMAN	NA	NA	NA	NA	NA	NA	NA	NA
'MIP18_HUMAN	NA	NA	NA	NA	NA	NA	2.52377e+06	NA
'MIRO1_HUMAN	247979	247979	NA	NA	9.72181e+06	2.66688e+06	NA	1.72719e+06
'MIRO2_HUMAN	8.95474e+06	2.96815e+06	NA	NA	1.11834e+07	2.66688e+06	5.63192e+06	3.99378e+06
'MK_HUMAN	3.80033e+07	2.60015e+07	1.09681e+07	1.93036e+07	1.60585e+07	8.66277e+06	3.43012e+07	1.63684e+07
'MK01_HUMAN	714425	132557	NA	3.68632e+06	NA	NA	NA	NA
'MK06_HUMAN	3.39473e+06	132557	NA	NA	NA	NA	NA	NA
'MK67I_HUMAN	NA	NA	NA	NA	NA	NA	NA	NA
'MKRN3_HUMAN	247979	247979	NA	NA	NA	NA	NA	NA
'ML12A_HUMAN	2.07181e+07	1.49809e+07	7.17382e+06	1.8683e+07	9.61605e+06	4.35417e+06	1.76463e+07	1.37281e+07
'MLEC_HUMAN	1.05001e+07	5.55425e+06	9.3407e+06	9.25323e+06	1.54248e+07	3.06951e+06	2.22365e+07	1.30284e+07
'MLP3C_HUMAN	NA	NA	NA	NA	NA	NA	NA	NA
'MLXIP_HUMAN	NA	NA	NA	NA	NA	NA	NA	3.80755e+07
'MMGT1_HUMAN	587209	1.69153e+07	2.12718e+07	2.80298e+07	2.80521e+07	8.87933e+06	2.0125e+07	8.29819e+06
'MMS19_HUMAN	NA	NA	NA	NA	NA	NA	1.93192e+06	NA
'MMTA2_HUMAN	2.04522e+08	1.46799e+08	8.94755e+07	1.29875e+08	1.86114e+08	1.19189e+08	1.6166e+08	9.26744e+07
'MO4L1_HUMAN	8.35527e+06	5517463	NA	5.70979e+06	NA	NA	NA	NA
'MO4L2_HUMAN	2.81757e+07	3.63413e+07	5.21555e+06	2.16342e+07	1.23466e+07	9.76048e+06	7.28995e+06	6.89594e+06
'MOB2_HUMAN	111338	111338	NA	NA	NA	NA	2.264e+06	2.18819e+06
'MOES_HUMAN	NA	NA	NA	NA	NA	NA	NA	NA
'MOFA1_HUMAN	NA	NA	NA	NA	NA	NA	NA	NA
'MON2_HUMAN	NA	NA	NA	NA	NA	NA	3.34558e+06	NA
'MORC1_HUMAN	NA	NA	NA	NA	NA	NA	NA	NA
'MORC2_HUMAN	69565.1	69565.1	NA	NA	NA	NA	NA	NA
'MOT1_HUMAN	7.84026e+07	5.0937e+07	6.40926e+07	1.01543e+08	9.05439e+07	1.9073e+07	1.23074e+08	8.25053e+07
'MOV10_HUMAN	NA	NA	NA	9.04078e+06	NA	NA	NA	NA
'MPCP_HUMAN	1.40036e+08	8.68504e+07	7.61433e+07	1.08634e+08	1.16961e+08	2.46989e+07	171393195	1.10982e+08
'MPP10_HUMAN	NA	NA	NA	NA	NA	NA	NA	NA
'MPP8_HUMAN	NA	NA	NA	4.15966e+06	NA	NA	NA	NA
'MPRI_HUMAN	4.02917e+06	5.83394e+06	3.85027e+06	8.31357e+06	1.00333e+07	2.74789e+06	1.69501e+07	7.97468e+06
'MPRIP_HUMAN	NA	NA	NA	NA	NA	NA	NA	NA
'MPZL1_HUMAN	69565.1	69565.1	NA	NA	NA	NA	NA	NA
'MRCKA_HUMAN	NA	NA	NA	NA	5.21856e+06	NA	NA	NA
'MRCKB_HUMAN	NA	NA	NA	NA	NA	NA	NA	2.35215e+06
'MRM3_HUMAN	NA	NA	NA	NA	NA	NA	729946	NA
'MRP_HUMAN	69565.1	3.48955e+06	1.081e+07	1.95046e+07	3.12773e+07	1.95671e+06	NA	NA
'MRP1_HUMAN	NA	NA	NA	NA	2.29987e+06	NA	4.6482e+06	4.1855e+06
'MRRP1_HUMAN	247979	247979	NA	NA	NA	NA	NA	NA
'MRT4_HUMAN	NA	NA	NA	NA	1.30778e+06	NA	NA	NA
'MSH2_HUMAN	1.1591e+06	132557	NA	NA	1.82959e+06	NA	NA	NA
'MSH3_HUMAN	NA	NA	NA	3.25968e+06	3.59378e+06	NA	NA	NA
'MSH4_HUMAN	NA	NA	NA	NA	NA	NA	NA	NA
'MSH6_HUMAN	1.73033e+07	1.31328e+07	4.7652e+06	7481386	5.54496e+06	4289619	7.93873e+06	6.0355e+06
'MSI2H_HUMAN	7.73275e+06	8.09933e+06	NA	NA	NA	1.31045e+06	NA	NA
'MST4_HUMAN	NA	NA	NA	NA	NA	NA	NA	NA
'MTA1_HUMAN	1.33178e+06	1.08216e+06	5.53406e+06	8.73758e+06	9.88145e+06	5.39057e+06	6.77234e+06	6.45497e+06
'MTA2_HUMAN	1.63e+07	1.53887e+07	2.58636e+07	3.60223e+07	8.49469e+06	6.46397e+06	2.38802e+07	1.35542e+07
'MTA70_HUMAN	NA	NA	NA	NA	NA	NA	NA	2.11802e+06
'MTAP_HUMAN	148698	6.34284e+06	NA	NA	NA	NA	2.99576e+06	NA
'MTAP2_HUMAN	NA	NA	NA	NA	NA	NA	NA	NA
'MTCH2_PONAB	9.92873e+06	1.04814e+07	7.0964e+06	1.1567e+07	4.59648e+06	2.38868e+06	7.15596e+06	NA
'MTDC_HUMAN	1876537	132557	5.73695e+06	8647035	3.66185e+06	3.08032e+06	4.20368e+06	1.87204e+06
'MTFP1_HUMAN	NA	NA	NA	NA	NA	NA	NA	NA
'MTMR1_HUMAN	NA	NA	NA	NA	NA	NA	NA	NA
'MTMR2_HUMAN	NA	NA	NA	NA	NA	NA	NA	1.53214e+07
'MTOR_HUMAN	260257	260257	NA	NA	3.39821e+06	1.63788e+06	7.34492e+06	4.81419e+06
'MTPN_HUMAN	32720740	19841027	5.49083e+06	NA	3.76909e+06	4447647	1.24969e+07	6.87896e+06
'MTR1L_HUMAN	NA	NA	NA	NA	NA	NA	678858	NA
'MTSS1_HUMAN	NA	NA	NA	1.9745e+07	NA	NA	NA	NA
'MTUS1_HUMAN	NA	NA	5.53116e+06	NA	NA	NA	NA	NA
'MTX1_HUMAN	NA	NA	NA	NA	2.30215e+06	NA	NA	NA
'MTX2_HUMAN	260257	260257	NA	NA	NA	NA	NA	NA
'MUSK_HUMAN	NA	NA	NA	NA	NA	NA	NA	NA
'MXRA7_HUMAN	NA	NA	NA	NA	6.74624e+06	NA	NA	NA
'MYCB2_HUMAN	3.38832e+06	132557	NA	8.61263e+06	NA	NA	NA	NA
'MYCBP_HUMAN	4.43642e+07	4.22423e+07	1.43778e+08	2.17721e+08	1.87912e+08	1.22622e+08	3.53368e+08	1.92434e+08
'MYCN_HUMAN	NA	NA	NA	NA	NA	NA	NA	NA
'MYEF2_HUMAN	NA	NA	NA	NA	NA	NA	NA	NA
'MYG_HUMAN	NA	NA	NA	NA	NA	1.65839e+06	NA	NA
'MYH10_HUMAN	1.75068e+07	3.16269e+07	1.43033e+07	2.68573e+07	9.48896e+06	4.45603e+06	1.89751e+07	1.74999e+07
'MYH6_HUMAN	NA	NA	NA	NA	NA	NA	NA	NA
'MYH8_HUMAN	NA	NA	1.11109e+07	NA	NA	NA	NA	NA
'MYH9_HUMAN	2.94848e+07	3.7466e+07	1.8726e+07	3.349e+07	1.22345e+07	8.08086e+06	2.76072e+07	2.34363e+07
'MYL6_PIG	4.45609e+07	4.01614e+07	2.21486e+07	4.12221e+07	1.95087e+07	9.56328e+06	4.38873e+07	3.34336e+07
'MYL6B_HUMAN	37958163	3.43912e+07	NA	NA	NA	NA	3.03849e+07	2.99827e+07
'MYO1B_HUMAN	2.27721e+06	736504	5.29707e+06	5.6338e+06	5.35374e+06	NA	6.27139e+06	8.23081e+06
'MYO1C_HUMAN	4.7013e+06	132557	NA	NA	NA	NA	NA	NA
'MYO9A_HUMAN	69565.1	69565.1	NA	NA	NA	NA	NA	NA
'MYPT1_HUMAN	NA	NA	NA	NA	NA	NA	NA	NA
'MYSM1_HUMAN	NA	NA	NA	NA	NA	NA	NA	NA
'N2DL4_HUMAN	NA	NA	NA	NA	NA	NA	NA	NA
'NAA10_HUMAN	69565.1	69565.1	NA	NA	NA	NA	NA	NA
'NAA25_HUMAN	NA	NA	NA	NA	NA	NA	NA	NA
'NACA_HUMAN	9.8567e+06	3.08573e+07	6.55965e+06	1.9151e+07	7.03712e+06	2.6924e+06	NA	NA
'NADAP_HUMAN	4.25177e+06	4.10815e+06	3.37881e+06	8.22493e+06	4.83416e+06	2.54609e+06	4.03468e+06	NA
'NAF1_HUMAN	NA	NA	NA	NA	NA	NA	NA	NA
'NAL13_HUMAN	NA	NA	NA	NA	NA	NA	NA	NA
'NALP7_HUMAN	NA	NA	NA	NA	NA	NA	3.9844e+07	NA
'NAMPT_HUMAN	NA	NA	NA	NA	1.33156e+07	NA	1.6973e+07	7.24214e+06
'NASP_HUMAN	NA	NA	NA	NA	NA	NA	4.67472e+06	NA
'NAT10_HUMAN	NA	NA	NA	NA	NA	NA	NA	NA
'NB5R1_HUMAN	1.814e+07	2.52695e+07	8.69824e+06	1.5757e+07	1.25346e+07	3.74471e+06	6.22365e+06	5.67135e+06
'NB5R3_HUMAN	4.61084e+07	4.22759e+07	2.71635e+07	4.54455e+07	6.29189e+07	1.4748e+07	3.63715e+07	3.61726e+07
'NBAS_HUMAN	NA	NA	NA	NA	NA	NA	774976	NA
'NCAM1_HUMAN	5.97087e+06	3.38876e+06	NA	3.06495e+06	5.53752e+06	NA	3.69198e+06	5.13649e+06
'NCBP1_HUMAN	3.27906e+06	132557	NA	NA	NA	1.54365e+06	2.54404e+06	2.75204e+06
'NCBP2_HUMAN	NA	NA	NA	NA	NA	NA	NA	NA
'NCDN_HUMAN	111338	111338	NA	NA	NA	NA	NA	NA
'NCK5L_HUMAN	NA	NA	NA	NA	NA	NA	NA	NA
'NCLN_HUMAN	NA	NA	NA	NA	4.73638e+06	NA	4.82082e+06	1.16077e+06
'NCOA5_HUMAN	148698	3.16565e+06	NA	NA	NA	NA	NA	NA
'NCPR_HUMAN	1.42743e+07	1.53849e+07	1.1967e+07	1.9237e+07	2.24417e+07	4.38414e+06	2.20993e+07	1.50892e+07
'NDC1_HUMAN	6421193	3042902	4.04839e+06	7.15643e+06	NA	NA	1.09234e+07	9.56265e+06
'NDKA_HUMAN	69565.1	69565.1	NA	NA	6.16841e+06	1.37822e+06	2.56693e+07	1.33869e+07
'NDKB_HUMAN	1.36004e+07	132557	NA	NA	9.03707e+06	NA	2.56693e+07	9.85501e+06
'NDUA2_HUMAN	8.90103e+06	3.93806e+06	NA	NA	1.14115e+07	3.64894e+06	9.53602e+06	NA
'NDUA3_HUMAN	5.6777e+06	132557	NA	NA	2.40861e+06	NA	NA	NA
'NDUA4_HUMAN	3.45172e+07	2.11277e+07	3.2797e+07	4.49121e+07	4.24463e+07	1.25716e+07	5.88867e+07	2.24346e+07
'NDUA5_HUMAN	2.84815e+07	2.08549e+07	1.09924e+07	1.62205e+07	2.93268e+07	1.15944e+07	2.26475e+07	1.25386e+07
'NDUA6_HUMAN	8.99544e+06	1.12364e+07	6.15281e+06	17315418	2.31528e+07	8.49759e+06	NA	NA
'NDUA7_HUMAN	8.52307e+06	1.09514e+07	8.51312e+06	9.38459e+06	1.23018e+07	5.44976e+06	8.64454e+06	NA
'NDUA8_HUMAN	2.22546e+07	2.25043e+07	1.90577e+07	2.22052e+07	2.39794e+07	1.66287e+07	1.48854e+07	3.80414e+06
'NDUA9_HUMAN	1.34186e+07	1.03594e+07	6.20003e+06	5.6938e+06	1.21383e+07	5.25189e+06	7.19321e+06	1.02973e+06
'NDUAA_HUMAN	1.65194e+07	1.31555e+07	2.70758e+06	NA	7.24244e+06	5.60678e+06	8.22774e+06	NA
'NDUAC_HUMAN	1.35562e+07	1.15508e+07	1.29858e+07	1.93862e+07	1.69586e+07	6.85192e+06	8.2138e+06	NA
'NDUAD_HUMAN	2.46261e+07	2.85044e+07	5.65077e+06	7.09937e+06	8.11373e+06	1.56697e+06	6.67298e+06	1.02121e+06
'NDUB3_HUMAN	260257	1.32907e+07	NA	NA	NA	NA	7.91326e+06	NA
'NDUB4_HUMAN	260257	1.22319e+06	NA	NA	NA	NA	NA	NA
'NDUB5_HUMAN	1.57341e+07	1.00254e+07	NA	NA	7.72574e+06	NA	NA	NA
'NDUB6_HUMAN	132557	3.63364e+06	NA	5.87342e+06	NA	NA	NA	NA
'NDUB7_HUMAN	1.00153e+07	132557	8.13383e+06	1.09235e+07	1.56492e+07	4.50786e+06	1.53742e+07	NA
'NDUB8_HUMAN	1.52954e+06	1.9217e+07	1.38586e+07	1.72064e+07	NA	NA	1.18529e+07	NA
'NDUB9_HUMAN	NA	NA	4.67192e+06	NA	NA	NA	NA	NA
'NDUBA_HUMAN	1.82493e+07	2.07135e+07	9.14335e+06	1.52474e+07	1.11147e+07	3.23613e+06	1.20489e+07	7.12103e+06
'NDUBB_HUMAN	NA	NA	NA	NA	6.05673e+07	1.41893e+07	NA	NA
'NDUC2_HUMAN	2.03417e+07	1.52164e+07	1.84727e+07	2.75066e+07	3.14952e+07	5.30817e+06	1.56831e+07	4.66863e+06
'NDUF4_HUMAN	1.38032e+07	3.48818e+07	1.24467e+07	3.75871e+07	1.20202e+07	3.51905e+06	1.49289e+07	1.05168e+07
'NDUS1_HUMAN	1.83571e+07	1.55699e+07	4.36113e+06	8.69888e+06	1.75938e+07	9.11758e+06	1.1764e+07	NA
'NDUS2_HUMAN	8.54883e+06	5.67154e+06	NA	2.58585e+07	1.62893e+07	7.37436e+06	1.34992e+07	6.44721e+06
'NDUS3_HUMAN	1.08329e+07	1.88489e+07	8.33226e+06	1.42061e+07	3.23453e+07	9.66554e+06	16820087	4.8775e+06
'NDUS4_HUMAN	2.0208e+07	2.22957e+07	1.11028e+07	2.23504e+07	2.45279e+07	1.27811e+07	2.09316e+07	4.51245e+06
'NDUS5_HUMAN	1.05975e+07	8.19945e+06	4.06237e+06	6.31134e+06	9.26397e+06	3.70395e+06	1.19406e+07	NA
'NDUS6_HUMAN	5.89451e+06	3.54497e+06	5.13474e+06	8.17129e+06	1.08706e+07	4.73289e+06	3.48564e+06	1.29757e+06
'NDUS7_HUMAN	NA	NA	NA	NA	NA	NA	5.1008e+06	NA
'NDUS8_HUMAN	3.70748e+07	2.28702e+07	1.4079e+07	1.66568e+07	5.8565e+06	3.61259e+06	2.01538e+07	5.74931e+06
'NDUV1_HUMAN	4.82314e+06	132557	5.98328e+06	8.5869e+06	5.27166e+06	4.78209e+06	8.59902e+06	NA
'NDUV2_HUMAN	1.47886e+07	1.52883e+07	9513368	1.48953e+07	1.20899e+07	7.66238e+06	3.02988e+06	NA
'NDUV3_HUMAN	NA	NA	NA	NA	NA	NA	NA	NA
'NEDD8_HUMAN	NA	NA	NA	NA	NA	NA	3.00774e+06	NA
'NEK3_HUMAN	NA	NA	NA	NA	NA	NA	NA	NA
'NEK5_HUMAN	670597	132557	NA	NA	NA	NA	NA	NA
'NEK8_HUMAN	NA	NA	NA	NA	NA	NA	2.50697e+07	13350517
'NEK9_HUMAN	NA	NA	NA	NA	NA	NA	637484	896738
'NELFA_HUMAN	NA	NA	NA	NA	3.87095e+06	NA	2.39733e+06	689615
'NELFB_HUMAN	NA	NA	NA	NA	2.84415e+06	1.11578e+06	8.2821e+06	4.31549e+06
'NELFD_HUMAN	NA	NA	NA	NA	NA	NA	2.44269e+06	NA
'NELFE_HUMAN	NA	NA	2.53756e+06	NA	3.46785e+06	NA	5.24888e+06	NA
'NEP1_HUMAN	NA	NA	NA	NA	NA	NA	NA	NA
'NF1_HUMAN	NA	NA	NA	NA	2.07454e+06	NA	3.54364e+06	NA
'NF1L5_HUMAN	69565.1	69565.1	NA	NA	NA	NA	NA	NA
'NFAC1_HUMAN	655858	132557	NA	NA	NA	NA	NA	NA
'NFIL3_HUMAN	NA	NA	NA	NA	1.41522e+06	NA	3.48576e+06	5.3683e+06
'NFL_HUMAN	NA	NA	NA	NA	NA	NA	NA	NA
'NFM_HUMAN	1.62546e+07	8.98357e+06	NA	NA	NA	NA	NA	NA
'NFXL1_HUMAN	260257	260257	NA	NA	1.43216e+06	NA	NA	NA
'NGDN_HUMAN	NA	NA	NA	NA	NA	NA	NA	NA
'NH2L1_HUMAN	69565.1	69565.1	NA	NA	NA	NA	NA	NA
'NID2_HUMAN	NA	NA	NA	NA	NA	NA	NA	NA
'NIP7_HUMAN	NA	NA	NA	NA	NA	NA	NA	NA
'NIPBL_HUMAN	NA	NA	NA	NA	NA	NA	2077273	2.33884e+06
'NIPS1_HUMAN	8.39555e+06	4943846	NA	NA	NA	NA	6.13721e+06	NA
'NIPS2_HUMAN	247979	247979	NA	NA	4.52564e+06	NA	6.57313e+06	4.48427e+06
'NKAP_HUMAN	1.03465e+08	7.59586e+07	3.06148e+07	4.75171e+07	4.07527e+07	2.76362e+07	2.10364e+07	1.27444e+07
'NKRF_HUMAN	247979	247979	NA	NA	NA	NA	2.772e+06	NA
'NMT1_HUMAN	NA	NA	NA	NA	NA	NA	NA	NA
'NMT2_HUMAN	NA	NA	NA	6.75277e+07	NA	NA	NA	NA
'NNTM_HUMAN	1.56677e+07	1.52025e+07	1.07993e+07	1.8956e+07	3.58421e+07	7.52398e+06	3.23618e+07	1.97242e+07
'NO40_HUMAN	2.71611e+08	1.69252e+08	6.37168e+07	9.16555e+07	150972737	7.30258e+07	1.08903e+08	6.64811e+07
'NOC3L_HUMAN	NA	NA	NA	NA	NA	NA	NA	NA
'NOC4L_HUMAN	69565.1	9.4312e+06	5.44917e+06	NA	8758729	NA	4.13178e+06	572192
'NOG1_HUMAN	NA	NA	NA	NA	NA	NA	NA	NA
'NOG2_HUMAN	260257	2.75208e+06	NA	NA	NA	NA	NA	NA
'NOL10_HUMAN	69565.1	69565.1	NA	NA	NA	NA	NA	NA
'NOL11_HUMAN	NA	NA	NA	NA	NA	NA	2.8764e+06	NA
'NOL12_HUMAN	247979	247979	NA	NA	NA	NA	NA	NA
'NOL6_HUMAN	NA	NA	NA	NA	NA	NA	NA	NA
'NOL7_HUMAN	69565.1	69565.1	NA	NA	NA	NA	NA	NA
'NOL8_HUMAN	NA	NA	NA	NA	NA	NA	NA	NA
'NOL9_HUMAN	111338	111338	NA	NA	NA	NA	NA	NA
'NOLC1_HUMAN	1.17968e+08	7.34142e+07	2.02249e+07	3.08601e+07	1.59108e+07	1.07826e+07	3.40483e+06	NA
'NOM1_HUMAN	111338	111338	NA	931426	3.19138e+06	1.4542e+06	3.80987e+06	3.19034e+06
'NOMO3_HUMAN	2.0901e+07	1.59294e+07	7.05362e+06	1.57856e+07	1.55286e+07	3.25565e+06	2.53443e+07	1.4767e+07
'NONO_PONAB	8.09235e+07	6.52974e+07	7.14195e+07	1.19204e+08	8.59825e+07	3.62211e+07	1.07167e+08	6.13366e+07
'NOP14_HUMAN	1.54423e+07	1.91988e+07	1.17266e+07	1.69164e+07	1.86332e+07	8.39917e+06	1.02736e+07	8.78575e+06
'NOP16_HUMAN	NA	NA	NA	NA	NA	NA	NA	NA
'NOP2_HUMAN	1.89126e+07	1.07746e+07	NA	NA	4.49744e+06	2.54238e+06	NA	NA
'NOP56_HUMAN	NA	NA	NA	NA	NA	NA	NA	NA
'NOP58_HUMAN	NA	NA	NA	2.76597e+06	1.71334e+06	NA	985551	NA
'NOP9_HUMAN	NA	NA	NA	NA	3.69086e+06	NA	NA	NA
'NOTC2_HUMAN	111338	111338	8.11899e+06	7.79636e+06	9.99332e+06	NA	9.96431e+06	5.06815e+06
'NP1L1_HUMAN	4.89146e+07	4.39717e+07	NA	1.2075e+07	1.57884e+07	7.60928e+06	9.1262e+06	3.41895e+06
'NP1L4_HUMAN	8.08688e+06	3.14545e+06	NA	NA	7.67196e+06	NA	3.75206e+06	1.90278e+06
'NPC1_HUMAN	NA	NA	NA	NA	2.89336e+06	NA	1.41285e+06	NA
'NPL4_HUMAN	111338	111338	NA	NA	NA	NA	2.75308e+06	2.2489e+06
'NPM_HUMAN	1.04478e+08	7.77811e+07	4.91918e+07	8.79727e+07	1.73094e+08	2.78389e+07	2.47485e+07	7.57474e+06
'NPTN_HUMAN	NA	NA	NA	NA	NA	NA	3.91447e+06	2038933
'NS1BP_HUMAN	5.96245e+07	7.60042e+07	3.47543e+07	5.67634e+07	5.05514e+07	3.89447e+07	2.50249e+07	1.2966e+07
'NSA2_HUMAN	NA	NA	NA	NA	NA	NA	NA	NA
'NSD2_HUMAN	NA	NA	NA	NA	NA	NA	NA	NA
'NSDHL_HUMAN	1.33084e+07	1.02498e+07	1.00477e+07	1.36328e+07	1.69743e+07	4.55822e+06	2.10794e+07	1.49116e+07
'NSE1_HUMAN	NA	NA	NA	NA	NA	NA	1.28218e+06	NA
'NSF_HUMAN	3.54549e+07	2.28028e+07	1.35596e+07	2.3893e+07	2.37272e+07	4.80001e+06	2.561e+07	1.64191e+07
'NSMA3_HUMAN	NA	NA	NA	NA	2.36555e+06	NA	NA	NA
'NSRP1_HUMAN	NA	NA	8.71828e+06	1.50837e+07	1.10292e+07	6.66073e+06	3.38902e+06	2.72801e+06
'NSUN2_HUMAN	NA	NA	NA	NA	NA	NA	NA	NA
'NTPCR_HUMAN	2.00065e+07	8.02319e+06	8.02248e+06	NA	6.33659e+06	3.37082e+06	NA	NA
'NU107_HUMAN	1.22237e+07	8.78409e+06	1.15806e+07	1.17382e+07	6.51064e+06	3.19711e+06	1.53598e+07	1.28333e+07
'NU133_HUMAN	1.00065e+07	7.11744e+06	NA	4.99568e+06	5.18885e+06	5.57974e+06	1.56588e+07	6.47209e+06
'NU153_HUMAN	3.21278e+06	132557	3.58423e+06	NA	4.4436e+06	NA	9.55138e+06	7.15356e+06
'NU155_HUMAN	NA	NA	NA	NA	NA	NA	NA	NA
'NU160_HUMAN	9.33131e+06	132557	NA	NA	4.60303e+06	2.37713e+06	9.6179e+06	3.2282e+06
'NU188_HUMAN	NA	NA	NA	NA	NA	NA	4.29958e+06	NA
'NU1M_HUMAN	1.25349e+07	132557	1.16587e+06	NA	NA	298216	NA	NA
'NU205_HUMAN	2.54863e+07	1.47349e+07	1.47011e+07	2.00171e+07	1.82037e+07	4.18772e+06	2.59412e+07	1.91013e+07
'NU214_HUMAN	1.01735e+07	132557	NA	NA	NA	NA	3.79417e+06	1.87629e+06
'NUAK2_HUMAN	NA	NA	NA	NA	NA	NA	NA	NA
'NUBP1_HUMAN	NA	NA	NA	NA	NA	NA	2.13644e+06	NA
'NUCKS_HUMAN	NA	NA	NA	NA	NA	1.9189e+06	NA	NA
'NUCL_HUMAN	90274792	1.10559e+08	2.65228e+07	5.29458e+07	4.80236e+07	1.95949e+07	3.24295e+07	2.09839e+07
'NUDC_HUMAN	4.4523e+06	6.95788e+06	3.29391e+06	NA	2.57736e+06	1.23631e+06	4.4047e+06	2.51286e+06
'NUDC1_HUMAN	NA	NA	NA	NA	NA	NA	NA	NA
'NUDT5_HUMAN	NA	NA	NA	NA	NA	NA	NA	NA
'NUFP2_HUMAN	7.41332e+07	4.30356e+07	9.6149e+06	476206	1.18437e+07	6.07364e+06	1.43594e+07	8.10693e+06
'NUMA1_HUMAN	148698	6.30256e+06	NA	NA	NA	NA	NA	NA
'NUP43_HUMAN	148698	1.86344e+06	NA	NA	9.01154e+06	2.79801e+06	8.79977e+06	7.05738e+06
'NUP50_HUMAN	NA	NA	NA	NA	NA	NA	NA	NA
'NUP53_HUMAN	NA	NA	NA	NA	NA	NA	NA	5.45208e+06
'NUP54_HUMAN	NA	NA	NA	NA	NA	NA	NA	NA
'NUP62_HUMAN	NA	NA	NA	5.51251e+06	NA	2.41642e+06	7.45828e+06	4.82726e+06
'NUP85_HUMAN	8247078	4.26336e+06	NA	NA	5.56853e+06	3.57212e+06	1.23732e+07	8.56441e+06
'NUP88_HUMAN	NA	NA	NA	NA	NA	NA	NA	NA
'NUP93_HUMAN	2.87866e+07	2.21495e+07	1.34271e+07	1.98932e+07	1.17372e+07	4.62271e+06	1.94953e+07	1.25192e+07
'NUP98_HUMAN	1.049e+07	132557	6.24207e+06	8.2349e+06	4.73906e+06	3.78091e+06	1.81208e+07	1.15429e+07
'NUSAP_HUMAN	7.00133e+06	5.50442e+06	NA	NA	2.05188e+06	NA	2.35325e+06	NA
'NVL_HUMAN	NA	NA	NA	NA	NA	NA	NA	NA
'NXF1_HUMAN	NA	NA	NA	5.30025e+06	NA	NA	NA	NA
'NXF2_HUMAN	NA	NA	NA	NA	NA	NA	NA	NA
'NXPE4_HUMAN	NA	NA	NA	NA	NA	NA	NA	NA
'O5AC1_HUMAN	NA	NA	NA	NA	NA	NA	NA	NA
'OAS3_HUMAN	NA	NA	NA	NA	NA	NA	NA	NA
'OAT_HUMAN	1.29268e+07	8.93532e+06	4.98848e+06	1.00219e+07	2347304	NA	5.3832e+06	2.82914e+06
'OCAD1_HUMAN	3.45571e+07	1.38577e+07	1.12055e+07	1.73038e+07	7.44187e+06	2.05227e+06	NA	NA
'OCLN_HUMAN	1.21341e+06	132557	NA	7.75752e+06	5.5812e+06	NA	NA	2.19119e+06
'ODO2_HUMAN	69565.1	69565.1	NA	NA	NA	NA	NA	NA
'ODP2_HUMAN	69565.1	69565.1	NA	NA	NA	NA	NA	NA
'ODPA_HUMAN	111338	111338	NA	NA	NA	NA	NA	NA
'ODPB_HUMAN	2.55418e+07	1.58424e+07	3.7219e+06	6.25155e+06	3952092	NA	5.0816e+06	3.74593e+06
'ODR4_HUMAN	2.82929e+07	9.61256e+06	1.31644e+07	1.22859e+07	1.15362e+07	1.13386e+07	3.60843e+07	2.20175e+07
'OGT1_HUMAN	1.48627e+07	1.42268e+07	NA	6.74525e+06	3.33272e+06	3.32236e+06	4.35544e+06	3.34152e+06
'OLA1_HUMAN	NA	NA	NA	NA	NA	NA	NA	NA
'OMA1_HUMAN	NA	NA	NA	NA	NA	NA	5.30001e+06	2.83982e+06
'OPA1_HUMAN	1.99593e+06	322776	3.97133e+06	5.52164e+06	5.13362e+06	NA	7.63834e+06	2.35098e+06
'OR4K3_HUMAN	NA	NA	NA	NA	NA	NA	NA	NA
'ORC2_HUMAN	NA	NA	NA	NA	NA	NA	NA	NA
'ORC3_HUMAN	NA	NA	NA	NA	2.377e+06	NA	NA	NA
'OS9_HUMAN	NA	NA	NA	NA	5.2563e+06	NA	NA	NA
'OSATC_HUMAN	69565.1	1.072e+07	NA	NA	NA	NA	NA	NA
'OSB11_HUMAN	NA	NA	NA	NA	4.39923e+06	NA	5.22621e+06	3.1465e+06
'OSBL8_HUMAN	NA	NA	NA	NA	3.35009e+06	NA	6.6599e+06	3.96834e+06
'OSBL9_HUMAN	NA	NA	NA	NA	2.9465e+06	NA	3.01351e+06	2.49612e+06
'OSBP1_HUMAN	NA	NA	NA	NA	NA	NA	NA	3.79204e+06
'OST48_HUMAN	6.69709e+07	7.2966e+07	5.06574e+07	8.51541e+07	9.18452e+07	2.32259e+07	1.01584e+08	4.6193e+07
'OSTC_HUMAN	NA	NA	3.64338e+06	4.35511e+06	3.64676e+06	NA	3.20912e+06	NA
'OTUB1_HUMAN	NA	NA	NA	NA	NA	NA	NA	NA
'OTUD3_HUMAN	247979	247979	NA	NA	NA	NA	NA	NA
'OTUD4_HUMAN	1.46175e+07	4.02226e+06	5.73904e+07	1.66909e+08	7.63728e+07	4.03137e+07	1.49716e+08	1.31779e+08
'OTX1_HUMAN	NA	NA	NA	NA	NA	NA	2.78494e+06	2.02175e+06
'OVOS2_HUMAN	NA	NA	NA	NA	NA	NA	NA	NA
'OXA1L_HUMAN	9.72585e+06	5.57308e+06	7.1206e+06	1.13893e+07	1.13191e+07	NA	1.11353e+07	5.94032e+06
'OXR1_HUMAN	NA	NA	NA	NA	NA	NA	3.93508e+06	NA
'P121C_HUMAN	NA	NA	NA	NA	NA	NA	NA	NA
'P20L1_HUMAN	260257	3.53824e+07	1.1301e+07	43348488	3.78126e+07	7.0464e+06	9.15384e+06	NA
'P4HA1_HUMAN	1.22693e+07	8.52087e+06	6.96913e+06	9.60639e+06	4.78484e+06	2.77318e+06	1.46415e+07	9.8659e+06
'P4R3A_HUMAN	247979	247979	NA	NA	1.93788e+06	NA	NA	1.42716e+06
'P53_HUMAN	NA	NA	NA	NA	NA	NA	NA	NA
'P5CR1_PONAB	NA	NA	NA	NA	2.11651e+06	NA	1.82572e+06	NA
'P5CR2_HUMAN	69565.1	1.73225e+07	5.99462e+06	NA	4.6953e+06	4.01002e+06	NA	NA
'P5CR3_HUMAN	NA	NA	NA	NA	NA	NA	NA	NA
'P5CS_HUMAN	766448	4.89864e+06	NA	NA	4.83737e+06	2.98043e+06	2.91582e+06	NA
'P5I11_HUMAN	260257	260257	NA	NA	1.20723e+07	NA	NA	NA
'P66A_HUMAN	1.97276e+07	1.10454e+07	5.67615e+06	1.34124e+07	3.5196e+06	3.07488e+06	1.32872e+07	6.79016e+06
'P66B_HUMAN	1.8127e+07	1.52206e+07	4.31493e+06	1.46196e+07	3.35016e+06	3.45003e+06	1.22844e+07	7.45847e+06
'P80C_HUMAN	1.88567e+07	1.66237e+07	NA	NA	NA	NA	NA	NA
'P85A_HUMAN	NA	NA	NA	NA	NA	1.52255e+06	NA	NA
'PA24A_HUMAN	NA	NA	NA	NA	NA	NA	1.61983e+06	NA
'PA2G4_HUMAN	6.97558e+06	3.98515e+06	NA	NA	2331866	NA	3.15372e+06	NA
'PABP1_HUMAN	2.95486e+07	3.83413e+07	1.87182e+07	4.12453e+07	3.24936e+07	1.07691e+07	4.2811e+07	3.05483e+07
'PABP2_HUMAN	69565.1	69565.1	NA	NA	3.22692e+06	NA	7.56493e+06	3.83387e+06
'PABP4_HUMAN	9.10615e+06	1.68002e+07	9.80307e+06	2.28039e+07	1.62758e+07	6.16277e+06	2.26224e+07	1.71817e+07
'PABP5_HUMAN	NA	NA	9.13275e+06	2.35475e+07	NA	NA	NA	NA
'PAF1_HUMAN	7.0638e+06	8.28325e+07	4.77105e+06	6.16465e+07	1710423	1.23824e+07	8.86158e+06	1.05577e+07
'PAIRB_HUMAN	4.39302e+07	4.05735e+07	2.75963e+07	4.91518e+07	8.52386e+07	3.71733e+07	2.00226e+07	1.4535e+07
'PALLD_HUMAN	NA	NA	NA	NA	NA	NA	NA	NA
'PALM2_HUMAN	69565.1	69565.1	NA	NA	NA	NA	NA	NA
'PANK4_HUMAN	NA	NA	NA	NA	NA	NA	NA	NA
'PAPD1_HUMAN	NA	NA	NA	NA	NA	NA	NA	NA
'PAR16_HUMAN	NA	NA	NA	NA	NA	NA	NA	NA
'PARK7_HUMAN	260257	260257	NA	4.1176e+06	NA	NA	5.78018e+06	3.1762e+06
'PARP1_HUMAN	4.23087e+07	7.45095e+07	2.32248e+07	5.32024e+07	1.79574e+07	1.21691e+07	6.55545e+07	7.65776e+07
'PARP2_HUMAN	NA	NA	NA	NA	NA	NA	NA	NA
'PAX3_HUMAN	NA	NA	NA	2.52011e+07	NA	NA	NA	NA
'PAXB1_HUMAN	NA	NA	NA	3.589e+06	NA	NA	NA	4.41005e+06
'PCAT1_HUMAN	69565.1	3.86442e+06	NA	3.94358e+06	NA	NA	NA	NA
'PCBP1_RABIT	3.37371e+07	2.82402e+07	4.59581e+06	1.63011e+07	2.45253e+07	1.27785e+07	2.29484e+07	5.23149e+06
'PCBP2_HUMAN	2.82525e+07	1.79364e+07	4.59581e+06	1.65573e+07	1.95443e+07	8.44001e+06	NA	NA
'PCBP2_MOUSE	NA	NA	NA	NA	NA	NA	2.58818e+07	6.81582e+06
'PCH2_HUMAN	14012205	132557	NA	NA	4.35693e+06	NA	NA	NA
'PCID2_HUMAN	NA	NA	NA	NA	NA	NA	NA	NA
'PCNA_HUMAN	1.35092e+07	1.37309e+07	5.13994e+06	7.84527e+06	1.43212e+07	5.40335e+06	6.16109e+06	4.50623e+06
'PCNP_HUMAN	7.2023e+06	6.53351e+06	5.7481e+06	NA	6.44121e+06	2.99951e+06	1.11397e+07	4.08314e+06
'PCX1_HUMAN	111338	111338	NA	NA	NA	NA	NA	NA
'PCY1A_HUMAN	NA	NA	NA	NA	NA	NA	NA	NA
'PCYOX_HUMAN	260257	1.02094e+06	NA	NA	4.1644e+06	686695	4.52109e+06	5.87354e+06
'PDC6I_HUMAN	NA	NA	NA	NA	NA	NA	NA	NA
'PDCD5_HUMAN	1.79408e+06	132557	NA	3.21372e+06	1.87289e+06	913259	NA	NA
'PDCD6_HUMAN	NA	NA	NA	NA	NA	NA	NA	NA
'PDGFA_HUMAN	NA	NA	NA	NA	NA	NA	2.14569e+06	NA
'PDIA1_HUMAN	8.11347e+06	6.42385e+06	5.4677e+06	7.60517e+06	4.20176e+06	3.48191e+06	1.20681e+07	5.04296e+06
'PDIA3_HUMAN	2.04833e+07	1.49895e+07	6.02142e+06	8.36437e+06	6.44963e+06	4.05991e+06	9.63727e+06	3.47831e+06
'PDIA4_HUMAN	4.0201e+07	4.45292e+07	5.10316e+06	6.47041e+07	3.25925e+06	1.93718e+06	1.0931e+07	6.22967e+06
'PDIA6_HUMAN	2.20444e+07	2.05523e+07	1.16163e+07	1.57192e+07	7.3021e+06	7.61471e+06	1.35381e+07	5.83578e+06
'PDIP2_HUMAN	111338	111338	NA	NA	NA	NA	2.0306e+07	9.35535e+06
'PDIP3_HUMAN	2.01245e+08	1.63112e+08	6.20216e+07	9.73083e+07	8.29789e+07	4.86802e+07	4.82316e+07	2.47419e+07
'PDS5A_HUMAN	260257	260257	3.26775e+06	9.25835e+06	4.88528e+06	NA	7.51195e+06	4.77622e+06
'PDS5B_HUMAN	NA	NA	NA	NA	NA	NA	3.44535e+06	3224011
'PDXD1_HUMAN	260257	260257	5.29941e+06	8.66822e+06	5.15817e+06	NA	8.28579e+06	7.47667e+06
'PDZD8_HUMAN	NA	NA	NA	NA	2.93463e+06	2.35705e+06	NA	NA
'PEBP1_HUMAN	NA	NA	NA	NA	NA	NA	2.31447e+07	NA
'PELO_HUMAN	2.34847e+06	132557	1.53988e+06	NA	NA	NA	2.96464e+06	NA
'PERE_HUMAN	NA	NA	2.04077e+08	NA	NA	NA	NA	NA
'PERQ2_HUMAN	3.53599e+06	132557	NA	5.36382e+06	NA	NA	4.19825e+06	1.0412e+06
'PESC_HUMAN	NA	NA	NA	1.20153e+07	NA	NA	NA	NA
'PEX14_HUMAN	3.11776e+06	2.5224e+06	NA	6.02017e+06	4.74112e+06	1.22559e+06	9.55219e+06	3.38262e+06
'PEX5_HUMAN	69565.1	69565.1	NA	NA	NA	NA	NA	NA
'PFD1_HUMAN	NA	NA	NA	NA	NA	1.0027e+06	4.48862e+06	1.95426e+06
'PFD2_HUMAN	NA	NA	NA	NA	NA	2.74688e+06	8.86377e+06	5.7198e+06
'PFD3_HUMAN	NA	NA	NA	NA	1.11989e+06	NA	NA	1.351e+06
'PFD5_HUMAN	NA	NA	NA	NA	NA	NA	NA	NA
'PFD6_HUMAN	NA	NA	NA	1.42932e+06	NA	NA	NA	NA
'PFKAL_HUMAN	NA	NA	NA	NA	NA	1.52869e+06	NA	NA
'PFKAP_HUMAN	NA	NA	NA	NA	NA	NA	NA	NA
'PGAM1_HUMAN	NA	NA	NA	NA	NA	NA	NA	NA
'PGAM5_HUMAN	3.04893e+07	2.19424e+07	2.13559e+07	3.63252e+07	3.62462e+07	1.24588e+07	3.38999e+07	1.30402e+07
'PGES2_HUMAN	260257	260257	NA	NA	NA	NA	1.44406e+06	5.4796e+06
'PGK1_HUMAN	NA	NA	NA	NA	1.02456e+07	3.4591e+06	NA	NA
'PGK2_HUMAN	69565.1	69565.1	NA	NA	NA	NA	NA	NA
'PGRC1_HUMAN	1.27707e+08	1.02084e+08	7.31867e+07	110326568	1.28538e+08	4.22192e+07	121933807	8.08791e+07
'PGRC2_HUMAN	3.22685e+07	2.60452e+07	2.17655e+07	3.10765e+07	3.52874e+07	1.27523e+07	4.18385e+07	2.99469e+07
'PHB_HUMAN	5.73571e+07	4.4142e+07	3.43189e+07	5.17742e+07	4.57037e+07	2.04556e+07	1.07749e+08	5.20946e+07
'PHB2_HUMAN	6.84043e+07	4.67555e+07	3.21397e+07	4.89331e+07	4.27434e+07	1.78357e+07	9.87971e+07	4.09065e+07
'PHF3_HUMAN	148698	5536746786	NA	6.90532e+08	NA	1.54164e+08	3.49322e+06	1824035177
'PHF5A_RAT	3.10924e+07	2.48047e+07	2.02402e+07	3.81231e+07	2.9583e+07	1.46823e+07	3.1931e+07	1.12185e+07
'PHF6_HUMAN	69565.1	69565.1	NA	NA	1.36893e+07	NA	1.77047e+06	NA
'PHF8_HUMAN	3.91127e+06	132557	NA	NA	NA	NA	NA	NA
'PHOCN_RAT	NA	NA	NA	NA	NA	NA	NA	3.51364e+06
'PHRF1_HUMAN	NA	NA	NA	NA	NA	NA	NA	NA
'PHS_RAT	132557	2.35215e+06	NA	NA	NA	NA	8969653	4.88004e+06
'PI3R4_HUMAN	NA	NA	NA	NA	NA	NA	1.59479e+06	NA
'PI4KA_HUMAN	NA	NA	NA	NA	2.91883e+06	NA	3.79954e+06	1.373e+06
'PI51A_HUMAN	5.26304e+06	213124	NA	NA	4.96651e+06	2.95685e+06	783111	NA
'PIGG_HUMAN	69565.1	69565.1	NA	NA	NA	NA	NA	NA
'PIGU_HUMAN	69565.1	7.08274e+06	2.68609e+06	NA	NA	4.61374e+06	1.62305e+07	1.3882e+07
'PIMT_HUMAN	69565.1	69565.1	2.35459e+06	4.04837e+06	4.64971e+06	1.59461e+06	4.90085e+06	NA
'PIN4_HUMAN	4.85973e+07	5.87597e+07	3.86352e+07	7.1343e+07	6.70797e+07	3.03575e+07	26645265	1.37245e+07
'PININ_HUMAN	9.02797e+06	3.84608e+07	NA	2.31866e+07	2.07033e+06	5.41931e+06	NA	NA
'PINX1_HUMAN	69565.1	69565.1	NA	NA	2.3072e+06	NA	NA	NA
'PIP_HUMAN	NA	NA	3.80975e+06	NA	NA	NA	NA	NA
'PIPNB_HUMAN	NA	NA	NA	NA	NA	NA	NA	NA
'PITH1_HUMAN	69565.1	69565.1	NA	NA	NA	NA	4.45817e+06	3.00353e+06
'PK1IP_HUMAN	NA	NA	NA	NA	NA	NA	NA	NA
'PKHS1_HUMAN	69565.1	6.02237e+06	NA	NA	NA	NA	NA	NA
'PKP2_HUMAN	NA	NA	NA	NA	NA	NA	NA	3.43986e+06
'PLA1A_HUMAN	NA	NA	NA	NA	NA	NA	NA	NA
'PLAK_HUMAN	NA	NA	NA	6.17943e+06	5.3549e+06	NA	4897256	NA
'PLAP_HUMAN	391643	132557	2.69842e+06	1.78068e+06	2.34103e+06	NA	3.62323e+06	1.81359e+06
'PLCC_HUMAN	NA	NA	NA	NA	2.03523e+06	NA	2.33403e+06	NA
'PLCD_HUMAN	NA	NA	NA	NA	NA	NA	NA	NA
'PLCE1_HUMAN	111338	111338	NA	NA	NA	NA	NA	NA
'PLCH1_HUMAN	NA	NA	NA	NA	3.96176e+07	NA	NA	NA
'PLEC_HUMAN	NA	NA	7.37437e+06	NA	NA	NA	NA	NA
'PLIN3_HUMAN	1.68532e+06	132557	NA	5.45791e+06	NA	NA	5.40902e+06	3.49287e+06
'PLOD1_HUMAN	111338	111338	2.40255e+07	3.18419e+07	NA	NA	NA	NA
'PLRG1_HUMAN	132557	132557	1.10357e+07	24498535	1.9055e+06	1.51826e+07	5685502	2.96559e+06
'PLST_HUMAN	69565.1	69565.1	NA	NA	NA	NA	NA	NA
'PM14_HUMAN	1.69437e+07	1.34334e+07	NA	NA	NA	NA	NA	NA
'PMYT1_HUMAN	NA	NA	NA	NA	748055	NA	NA	NA
'PNO1_HUMAN	NA	NA	NA	NA	NA	NA	NA	NA
'PNPH_HUMAN	NA	NA	NA	NA	NA	NA	3.23853e+06	1.57476e+06
'PO210_HUMAN	2.18168e+06	132557	NA	NA	6.77457e+06	1.69546e+06	1.3306e+07	7.23869e+06
'PO3F1_HUMAN	132557	132557	NA	NA	NA	NA	NA	NA
'POGZ_HUMAN	NA	NA	NA	NA	NA	NA	874636	NA
'POLI_HUMAN	1.50379e+07	132557	NA	NA	NA	NA	NA	NA
'PON2_HUMAN	NA	NA	NA	3.27323e+06	NA	NA	NA	NA
'POP1_HUMAN	260257	260257	NA	NA	NA	NA	NA	NA
'POPD2_HUMAN	NA	NA	NA	5.90644e+06	NA	NA	NA	NA
'PP1A_RAT	260257	931005	NA	5.76382e+06	3308509	1.6523e+06	3.7073e+06	5.30141e+06
'PP1B_PIG	NA	NA	NA	NA	NA	362902	NA	NA
'PP1G_HUMAN	NA	NA	NA	NA	NA	362902	2.06953e+06	5.4106e+06
'PP1R8_HUMAN	NA	NA	NA	NA	NA	NA	NA	NA
'PP1RA_HUMAN	148698	4.14207e+06	5.62521e+06	3.72073e+07	3.84981e+06	8.06541e+06	4.29683e+06	1.2204e+07
'PP2AB_RAT	4.94541e+06	4.43405e+06	NA	NA	4.42448e+06	NA	3.86342e+06	NA
'PP4C_HUMAN	NA	NA	NA	NA	NA	NA	NA	1.40474e+06
'PP4R2_HUMAN	NA	NA	NA	NA	NA	NA	1.283e+06	NA
'PP6R1_HUMAN	NA	NA	NA	NA	NA	NA	2.83709e+06	1.43362e+06
'PP6R3_HUMAN	NA	NA	NA	NA	NA	1.61813e+06	NA	NA
'PPAC_HUMAN	69565.1	69565.1	NA	NA	NA	643208	NA	NA
'PPE1_HUMAN	NA	NA	NA	1.8217e+07	NA	NA	NA	NA
'PPHLN_HUMAN	69565.1	4.90061e+06	6.54316e+06	1.51226e+07	1.00944e+07	5.83571e+06	2.89002e+06	4.88307e+06
'PPIA_HUMAN	4.58137e+07	37245589	9.95328e+06	15367150	1.01672e+07	1.57398e+07	1.57517e+07	6.21469e+06
'PPIB_HUMAN	2.78453e+07	3.00753e+07	1.80254e+07	2.27108e+07	2.16644e+07	1.09823e+07	8.48961e+06	4.75112e+06
'PPID_HUMAN	NA	NA	NA	NA	NA	NA	NA	NA
'PPIG_HUMAN	7.50582e+06	825958	NA	NA	2.91807e+06	NA	4.25685e+06	NA
'PPIH_HUMAN	69565.1	69565.1	NA	NA	NA	NA	NA	NA
'PPIL1_HUMAN	NA	NA	NA	NA	NA	NA	NA	NA
'PPIL3_HUMAN	5.18707e+06	132557	NA	4.82834e+06	3.03901e+06	4.55544e+06	1.65312e+06	1.31096e+06
'PPIL4_HUMAN	1.76584e+07	1.36842e+07	2.07316e+07	3.22875e+07	6.16449e+07	1.65452e+07	1.00656e+07	5.68202e+06
'PPM1A_HUMAN	NA	NA	1.56993e+07	3.29897e+07	9.96526e+06	6.9236e+06	NA	NA
'PPM1B_HUMAN	3.70004e+07	2.87175e+07	3.05849e+07	4.52391e+07	3.35792e+07	2.36698e+07	4.1309e+07	2.04052e+07
'PPM1G_HUMAN	NA	NA	NA	NA	NA	NA	NA	NA
'PPP6_HUMAN	NA	NA	NA	NA	NA	NA	7.0895e+06	NA
'PPT1_HUMAN	1.12586e+07	5.55367e+06	4.86821e+06	9.13582e+06	NA	NA	3.58269e+06	2.39994e+06
'PQBP1_HUMAN	69565.1	1381410	NA	NA	NA	NA	NA	NA
'PR38A_HUMAN	148698	1.07903e+06	NA	NA	1.26956e+07	8.68654e+06	NA	NA
'PR38B_HUMAN	1.35721e+07	1.22823e+07	NA	1.03551e+07	1.32235e+07	1.68092e+07	7.22496e+06	NA
'PR40A_HUMAN	69565.1	3.71146e+06	NA	NA	4.53799e+06	NA	NA	NA
'PRAF1_HUMAN	247979	247979	NA	NA	NA	NA	NA	2.60636e+06
'PRAF2_HUMAN	148698	724363	3.12112e+06	4.31242e+06	4.64216e+06	NA	NA	NA
'PRAF3_HUMAN	1.32311e+07	3.79135e+06	9.7692e+06	1.4439e+07	1.34375e+07	NA	NA	NA
'PRC2A_HUMAN	9.88849e+06	8.70134e+06	1.13149e+07	1.54456e+07	9.34121e+06	4.35246e+06	1.35851e+07	5.337e+06
'PRC2C_HUMAN	7.16912e+06	7.13077e+06	6.68973e+06	1.20877e+07	8.38802e+06	NA	7.84201e+06	1.9604e+06
'PRCC_HUMAN	4.01542e+06	5.63425e+06	7.3042e+06	1.21029e+07	4.56784e+06	NA	NA	NA
'PRDM2_HUMAN	NA	NA	NA	NA	NA	NA	NA	NA
'PRDX1_HUMAN	7.23871e+07	4.84794e+07	1.53612e+07	2.42409e+07	2.92118e+07	8.75752e+06	3.26069e+07	1.25952e+07
'PRDX2_HUMAN	5.09377e+07	32359177	7.26513e+06	6.97801e+06	6.82501e+06	3.35042e+06	6.68503e+06	NA
'PRDX3_HUMAN	4.62781e+06	132557	NA	NA	NA	NA	6.31992e+06	3.49987e+06
'PRDX4_HUMAN	1.82534e+07	1.82492e+07	7.19689e+06	1.08138e+07	2.9153e+07	6.91168e+06	2.86147e+07	9.24102e+06
'PRDX5_HUMAN	NA	NA	NA	NA	NA	NA	NA	NA
'PRDX6_HUMAN	1.77918e+07	1.14676e+07	NA	NA	1.22907e+07	6.60768e+06	NA	2.46398e+06
'PREB_HUMAN	NA	NA	NA	NA	6.64766e+06	1.20434e+06	NA	3.26936e+06
'PRI2_HUMAN	NA	NA	NA	NA	NA	NA	NA	NA
'PRKDC_HUMAN	4.86926e+07	4.02672e+07	1.73739e+07	3.13703e+07	2.09439e+07	1.32678e+07	3.87108e+07	2.5752e+07
'PROF1_HUMAN	8.0576e+06	132557	NA	NA	5.13618e+06	1.21699e+06	5.03461e+06	5.30563e+06
'PROF2_HUMAN	NA	NA	NA	NA	NA	NA	NA	NA
'PRP16_HUMAN	6.07737e+06	2.63469e+06	5.20332e+06	1.29167e+07	4.31062e+06	1.45727e+06	3.56939e+06	3.33001e+06
'PRP17_HUMAN	NA	NA	NA	NA	NA	NA	NA	NA
'PRP19_HUMAN	1.23216e+07	2.50623e+07	1.40141e+07	5.16631e+07	4.95796e+07	2.56322e+07	5.19921e+07	3.46479e+07
'PRP31_HUMAN	1.96169e+08	1.51665e+08	135561609	2.19804e+08	1.75898e+08	9.64976e+07	1.2196e+08	7.57733e+07
'PRP39_HUMAN	NA	NA	NA	NA	NA	NA	NA	2.31186e+06
'PRP4_HUMAN	1.07275e+07	5.76611e+06	4181257	13838554	3.58944e+06	2.02832e+06	5.20699e+06	1.53038e+06
'PRP4B_HUMAN	4.82945e+07	2.76053e+07	NA	1.04577e+07	7.86043e+06	3.6374e+06	1.597e+06	NA
'PRP6_HUMAN	3.1457e+07	1.88792e+07	1.66172e+07	3.51419e+07	2.32508e+07	8441324	2.63447e+07	1.48916e+07
'PRP8_HUMAN	3.076e+07	3.48621e+07	1.49122e+07	3.51337e+07	1.74518e+07	1.7958e+07	3.35898e+07	1.27302e+07
'PRPF3_HUMAN	5.84213e+06	8.47755e+06	5.84463e+06	4.30981e+07	4.94836e+06	2.91795e+06	7044736	5.32827e+06
'PRPS1_RAT	NA	NA	NA	NA	NA	NA	4.49898e+06	2.26454e+06
'PRPS3_HUMAN	5.96297e+06	4.49027e+06	2.80895e+06	6.3018e+06	NA	3.37122e+06	NA	NA
'PRS10_HUMAN	2.57182e+07	2.51443e+07	1.08109e+07	3.10514e+07	1.29524e+07	1.98082e+07	2.9607e+07	1.44414e+07
'PRS4_RAT	4.29529e+07	3.67253e+07	2.98766e+07	4.51005e+07	4.27773e+07	3.1436e+07	7.48014e+07	3.93511e+07
'PRS6A_HUMAN	5.17746e+07	4.423e+07	2.17042e+07	3.84146e+07	3.32679e+07	2.71659e+07	4.48749e+07	2.58976e+07
'PRS6B_HUMAN	2.0591e+07	4.02021e+07	2.28569e+07	3.72802e+07	3.43981e+07	2.46913e+07	4.39362e+07	2.60943e+07
'PRS7_HUMAN	3.83826e+07	3.24346e+07	2.54841e+07	4.22724e+07	2.42987e+07	2.62767e+07	6.70447e+07	3.52484e+07
'PRS8_PIG	4.47997e+07	3.86857e+07	2.01349e+07	3.50762e+07	3.346e+07	2.17437e+07	3.62103e+07	1.86535e+07
'PRSS8_HUMAN	260257	260257	NA	NA	NA	NA	NA	NA
'PSA_HUMAN	2.5832e+07	1.76704e+07	5.32707e+06	1.07383e+07	6.53878e+06	2.03665e+06	9.93494e+06	5.81728e+06
'PSA1_HUMAN	1.14487e+07	1.10262e+07	2.85175e+06	5.00449e+06	NA	NA	5.67058e+06	4.87178e+06
'PSA2_HUMAN	69565.1	9.47999e+06	NA	2.34936e+06	NA	NA	1.10526e+06	NA
'PSA3_HUMAN	6.75383e+06	132557	NA	NA	NA	NA	NA	7.09456e+06
'PSA4_HUMAN	2.69325e+07	1.30642e+07	8.76751e+06	1.15104e+07	1.06719e+07	6.13693e+06	1.88731e+07	1.15571e+07
'PSA5_MOUSE	260257	260257	NA	NA	NA	NA	8.95898e+06	NA
'PSA6_RAT	4.65959e+06	7.1868e+06	NA	NA	NA	NA	9.16559e+06	9.4683e+06
'PSA7_HUMAN	1.66856e+07	1.27262e+07	NA	6.05336e+06	NA	NA	1.70828e+07	1.35094e+07
'PSB1_HUMAN	2.54535e+07	2.42024e+07	1.33066e+07	2.39327e+07	1.39123e+07	1.03467e+07	3.22209e+07	1.93731e+07
'PSB2_HUMAN	1.14537e+07	8.21567e+06	NA	NA	NA	NA	4.21849e+06	1.51219e+06
'PSB4_HUMAN	NA	NA	NA	NA	NA	NA	NA	NA
'PSB5_HUMAN	NA	NA	NA	NA	NA	NA	1.86283e+06	NA
'PSB6_HUMAN	NA	NA	NA	NA	NA	NA	5.98822e+06	1.90653e+06
'PSB7_HUMAN	NA	NA	NA	NA	NA	NA	NA	6.54929e+06
'PSD10_HUMAN	7.07306e+06	5.82767e+06	5.99716e+06	1.204e+07	1.97663e+07	1.35245e+07	9.59692e+06	1.88051e+06
'PSD11_HUMAN	1.3962e+07	1.21137e+07	9.23195e+06	1.67499e+07	2.2527e+07	1.07651e+07	2.63632e+07	1.43023e+07
'PSD12_HUMAN	2.26008e+07	1.89544e+07	5.97487e+06	2.40242e+07	1.58644e+07	9.17822e+06	2.22554e+07	1.22542e+07
'PSD13_HUMAN	1.31253e+07	9.19537e+06	4.1634e+06	8.47783e+06	9.18079e+06	4.02161e+06	2.00084e+07	1.83978e+07
'PSD7_HUMAN	1.0473e+07	1.31068e+07	NA	NA	NA	NA	NA	NA
'PSDE_HUMAN	1.79917e+07	1.10784e+07	1.39968e+07	27788694	9.06239e+06	4.94208e+06	1.02759e+07	7.80183e+06
'PSIP1_HUMAN	NA	NA	5.20664e+06	1.44366e+07	2201921	3.65888e+06	NA	NA
'PSMD1_HUMAN	4.42577e+07	3.97882e+07	2.41941e+07	3.97951e+07	4.19697e+07	2.22531e+07	3.4376e+07	1.94391e+07
'PSMD2_HUMAN	4.32067e+07	3.16566e+07	9.22117e+06	3.61024e+07	3.4585e+07	1.4788e+07	4.49148e+07	2.07194e+07
'PSMD3_HUMAN	1.85091e+07	2.41829e+07	1.40406e+07	2.24133e+07	2.33972e+07	9.23981e+06	2.68787e+07	2.17034e+07
'PSMD4_HUMAN	9.84063e+06	1.53165e+07	9.38539e+06	2.02352e+07	1.24894e+07	6.69357e+06	1.36728e+07	8.07265e+06
'PSMD6_HUMAN	2.59499e+07	2.40155e+07	18509006	3.98791e+07	1.78148e+07	9.89345e+06	9.78913e+06	1.11267e+07
'PSMD7_HUMAN	NA	NA	4.75381e+06	9.39342e+06	1.1758e+07	8.44695e+06	1.45075e+07	7.1892e+06
'PSMD8_HUMAN	1.5664e+06	132557	5.78358e+06	7.51773e+06	1.09797e+07	4.21476e+06	1.21928e+07	7.82095e+06
'PSMD9_HUMAN	NA	NA	NA	NA	NA	NA	4.86093e+06	3.39533e+06
'PSME1_HUMAN	NA	NA	NA	NA	NA	NA	NA	NA
'PSME2_HUMAN	NA	NA	NA	NA	NA	NA	NA	NA
'PSME3_PIG	69565.1	4.45791e+06	5.46733e+06	8.76966e+06	NA	3.4925e+06	4.3273e+06	NA
'PSPC1_HUMAN	5.20113e+06	5.40031e+06	2.79185e+06	1.22941e+07	6.46555e+06	1.63606e+06	4.77535e+06	NA
'PT100_HUMAN	NA	NA	NA	NA	NA	NA	NA	NA
'PTBP1_HUMAN	1.42348e+07	1.44007e+07	9.77161e+06	1.97211e+07	7.93966e+06	4.60129e+06	5.18051e+06	5.79664e+06
'PTBP2_HUMAN	132557	1.11816e+06	NA	NA	NA	NA	NA	NA
'PTCD3_HUMAN	5.69136e+06	8.30815e+06	7.26506e+06	1.38977e+07	8.1949e+06	3.23957e+06	2.01768e+07	1.22549e+07
'PTH2_HUMAN	2.05508e+07	1.15594e+07	6.43497e+06	1.53607e+07	1.38034e+07	5.98328e+06	9.25913e+06	6.97193e+06
'PTK7_HUMAN	NA	NA	NA	4.89616e+06	1.26336e+07	2.12403e+06	2.22277e+06	4.1491e+06
'PTMA_HUMAN	NA	NA	NA	NA	NA	NA	NA	NA
'PTN1_HUMAN	1.22394e+07	1.04164e+07	1.22874e+07	1.49271e+07	2.28117e+07	3.63004e+06	1.38964e+07	1.08798e+07
'PTN11_HUMAN	69565.1	69565.1	NA	NA	NA	NA	2.26119e+06	NA
'PTPRF_HUMAN	NA	NA	NA	NA	4.7441e+06	NA	NA	NA
'PTPS_HUMAN	3.40328e+07	2.29016e+07	9.2047e+06	1.56637e+07	2.00883e+07	6.22536e+06	1.53996e+07	NA
'PUF60_HUMAN	3.39818e+07	43972977	7.07678e+06	1.40523e+07	2.60526e+07	2.20109e+07	4.39216e+06	NA
'PUM1_HUMAN	NA	NA	3.72557e+06	NA	5.32523e+06	NA	7.4106e+06	2.75861e+06
'PUR2_HUMAN	5.92566e+06	8.74487e+06	NA	2.57608e+06	1.0511e+06	2.19584e+06	8.93854e+06	4.53633e+06
'PUR4_HUMAN	NA	NA	NA	NA	NA	NA	NA	NA
'PUR6_HUMAN	69565.1	69565.1	9.01555e+06	2.07739e+07	5.8273e+06	5.27466e+06	5.26733e+06	5.72651e+06
'PUR8_HUMAN	NA	NA	NA	NA	NA	NA	NA	NA
'PUR9_HUMAN	NA	NA	NA	NA	NA	NA	NA	NA
'PURA_HUMAN	NA	NA	NA	NA	NA	NA	NA	NA
'PWP1_HUMAN	NA	NA	NA	NA	NA	NA	NA	NA
'PX11B_HUMAN	3.90318e+06	132557	NA	NA	3.03334e+06	NA	NA	NA
'PYGB_HUMAN	NA	NA	NA	NA	NA	NA	NA	NA
'PYGL_HUMAN	69565.1	69565.1	NA	NA	1.8347e+06	NA	5.67911e+06	NA
'PYR1_HUMAN	1.25922e+07	5.11284e+06	6.84078e+06	1.01428e+07	7.79479e+06	4.25257e+06	2.50241e+07	1.31567e+07
'PYRG1_HUMAN	1.74983e+07	9.82544e+06	9.25928e+06	1.48444e+07	7.51705e+06	3.26083e+06	1.01277e+07	6.23252e+06
'QCR1_HUMAN	2.10607e+07	2.80666e+07	1.28871e+07	3.05226e+07	3.76472e+07	7.71426e+06	3.34471e+07	1.26086e+07
'QCR2_HUMAN	5.20545e+07	4.62877e+07	2.41978e+07	4.02969e+07	3.86239e+07	1.44219e+07	3.4079e+07	1.31999e+07
'QCR6_HUMAN	2.06952e+07	3.32914e+07	3.14048e+07	5.08512e+07	2.78193e+07	1.25482e+07	3.65025e+07	2.62226e+07
'QCR7_HUMAN	3.24985e+07	3.68162e+07	2.43103e+07	3.97725e+07	3.81677e+07	1.72844e+07	3.43203e+07	1.05107e+07
'QCR8_HUMAN	1.13546e+07	7.3432e+06	3.84742e+06	1.04017e+07	1.15895e+07	NA	NA	NA
'QIL1_HUMAN	5.64148e+06	132557	NA	NA	1.15855e+07	NA	NA	NA
'QKI_HUMAN	NA	NA	NA	NA	NA	NA	NA	NA
'QORL1_HUMAN	NA	NA	NA	NA	NA	NA	NA	NA
'QPCT_HUMAN	NA	NA	NA	NA	NA	NA	NA	NA
'QPCTL_HUMAN	247979	247979	NA	NA	9.36636e+06	5.1662e+06	1.00278e+07	NA
'QSOX2_HUMAN	NA	NA	NA	NA	NA	NA	1.56382e+06	2.03818e+06
'R13P3_HUMAN	NA	NA	NA	NA	NA	NA	NA	1.39779e+07
'R39L5_HUMAN	9.7262e+07	1.07695e+08	2.47673e+07	4.13051e+07	1.12157e+08	4.17497e+07	5.95963e+07	3.15778e+07
'RA1L2_HUMAN	NA	NA	8.79518e+07	2.5404e+08	6.29622e+07	3.14439e+07	NA	NA
'RAB10_HUMAN	1.12732e+07	1.38987e+07	1.85037e+07	2.59522e+07	2.39383e+07	5.9867e+06	1.47794e+07	4.89153e+06
'RAB14_MOUSE	3.21693e+07	3.36103e+07	1.73019e+07	2.33754e+07	1.76599e+07	NA	NA	NA
'RAB14_RAT	NA	NA	NA	NA	NA	NA	6.98486e+06	9.65358e+06
'RAB15_HUMAN	NA	NA	NA	3.34636e+06	NA	NA	8.69849e+06	8.38163e+06
'RAB18_HUMAN	1.00297e+07	7.64157e+06	5.37632e+06	9.16248e+06	9.30198e+06	NA	3.5839e+06	NA
'RAB1A_HUMAN	5.4681e+07	5.59884e+07	5.04648e+07	6.37263e+07	4.11067e+07	6.9104e+06	2.27409e+07	9.66071e+06
'RAB1B_HUMAN	52829847	5.74622e+07	3.40775e+07	5.2399e+07	4.06812e+07	7.34031e+06	2.27409e+07	1.47699e+07
'RAB21_HUMAN	6.61972e+06	6.1373e+06	7.67562e+06	1.43583e+07	5.71949e+06	NA	5.63525e+06	4.18447e+06
'RAB2A_HUMAN	3.15537e+07	4.60342e+06	4.69353e+06	7.15235e+07	1.64696e+07	1.0873e+07	1.03395e+07	1.31406e+07
'RAB32_HUMAN	NA	NA	NA	NA	NA	NA	2.62532e+06	NA
'RAB35_HUMAN	5.04957e+06	9.99572e+06	4.74002e+06	5.84869e+07	5.98176e+06	NA	NA	3.5042e+06
'RAB5A_HUMAN	1.36597e+07	2.75977e+06	5.8622e+06	8.66543e+06	1.04615e+07	NA	7.30448e+06	1.1662e+07
'RAB5B_HUMAN	NA	NA	NA	NA	1.17916e+07	NA	621083	1.95521e+07
'RAB5C_HUMAN	2.77486e+07	2.96995e+07	2.46378e+07	3.36844e+07	2.27929e+07	1.05753e+07	1.5415e+07	1.99017e+07
'RAB6A_HUMAN	69565.1	2.87453e+06	8.19864e+06	NA	1.10835e+07	NA	1.01147e+07	2.90857e+06
'RAB7A_HUMAN	6.82725e+07	6.03885e+07	5.38767e+07	8.58333e+07	7.03853e+07	1.89997e+07	3.21673e+07	1.88409e+07
'RAB7L_HUMAN	NA	NA	NA	NA	NA	NA	NA	NA
'RAB8A_CANFA	3.73411e+06	4.72273e+06	6.57844e+06	1.46427e+07	8.98954e+06	2.09133e+06	4.6423e+06	4.61508e+06
'RAB9A_HUMAN	1.19932e+07	132557	NA	NA	8.50145e+06	3.22084e+06	1.24234e+07	1.0126e+07
'RAB9B_HUMAN	NA	NA	9.2541e+06	1.40696e+07	NA	NA	NA	NA
'RABL3_HUMAN	69565.1	69565.1	NA	2.77291e+06	2.76531e+06	NA	5.83445e+06	1.41331e+06
'RABL6_HUMAN	NA	NA	NA	NA	3.08938e+06	NA	NA	NA
'RAD21_HUMAN	69565.1	3.76747e+06	NA	4.40763e+06	1.80869e+06	NA	6.36721e+06	4.02142e+06
'RAD50_HUMAN	69565.1	69565.1	NA	NA	NA	NA	NA	NA
'RAD51_HUMAN	NA	NA	NA	NA	NA	NA	NA	NA
'RAD54_HUMAN	NA	NA	NA	NA	NA	NA	NA	5.61257e+06
'RADIL_HUMAN	NA	NA	NA	NA	NA	NA	2.95182e+06	1.14603e+06
'RAE1L_HUMAN	NA	NA	NA	NA	NA	NA	NA	NA
'RAGP1_HUMAN	2.39573e+07	1.55618e+07	1.71564e+07	2.52389e+07	9.58126e+06	3.28091e+06	1.13354e+07	8.11968e+06
'RALA_HUMAN	2.36174e+07	6.86978e+06	1.22844e+07	1.93687e+07	6.43294e+06	4.40248e+06	1.15081e+07	6.31569e+06
'RALB_HUMAN	NA	NA	1.93218e+07	2.10167e+07	6.49917e+06	2.48577e+06	NA	NA
'RALY_HUMAN	7.53144e+06	7.25571e+06	NA	4.81993e+06	934369	1.40954e+06	6.06587e+06	5.32538e+06
'RALYL_HUMAN	69565.1	1.55097e+07	NA	NA	NA	NA	4.58734e+06	4.34073e+06
'RAN_RAT	8.30469e+07	5.89217e+07	4.36942e+07	7.07481e+07	5.93961e+07	2.53341e+07	9.70664e+07	6.42792e+07
'RANB9_HUMAN	NA	NA	NA	NA	1.71663e+06	NA	NA	NA
'RANG_HUMAN	1.45364e+07	1.79266e+07	1.70375e+07	2.81174e+07	1.64331e+07	8.36512e+06	2.32464e+07	1.99365e+07
'RAP1A_RAT	2.12285e+07	2.08564e+07	NA	NA	NA	NA	1.89345e+07	2.07163e+07
'RAP1B_MOUSE	2.69557e+07	2.17226e+07	2.10798e+07	3.13592e+07	1.10824e+07	6.94135e+06	1.91327e+07	2.07163e+07
'RAP2A_HUMAN	260257	260257	NA	NA	5.04535e+06	NA	NA	NA
'RASH_HUMAN	NA	NA	NA	NA	NA	NA	7.43733e+06	3.06783e+06
'RASN_HUMAN	4.48407e+06	2.85368e+06	3.55802e+06	6491930	5.70417e+06	NA	NA	NA
'RAVR1_HUMAN	NA	NA	NA	NA	NA	NA	3.59218e+06	1.65297e+06
'RB11B_HUMAN	5.09836e+07	3.07227e+07	4.32899e+07	7.45524e+07	6.57288e+07	1.38428e+07	8.44132e+07	4.70434e+07
'RB12B_HUMAN	NA	NA	NA	NA	NA	NA	NA	NA
'RB15B_HUMAN	NA	NA	NA	NA	NA	NA	NA	NA
'RB3GP_HUMAN	NA	NA	NA	NA	NA	NA	NA	NA
'RBAK_HUMAN	2.43321e+06	2.2745e+06	NA	NA	NA	NA	NA	NA
'RBBP4_HUMAN	7.15398e+07	5.89816e+07	3.82222e+07	7.37163e+07	6.10957e+07	3.47209e+07	6.89894e+07	3.92478e+07
'RBBP6_HUMAN	6.98359e+07	4.52274e+07	8.67711e+06	1.46988e+07	1.21485e+07	5.5957e+06	8.53429e+06	5.07031e+06
'RBBP7_HUMAN	2.94044e+07	2.31796e+07	2.1178e+07	4.4643e+07	4.23321e+07	2.24197e+07	4.88683e+07	2.64929e+07
'RBCC1_HUMAN	NA	NA	NA	NA	1.77258e+06	NA	1.14499e+06	706737
'RBG10_HUMAN	NA	NA	NA	9.62145e+06	NA	NA	NA	NA
'RBG1L_HUMAN	NA	NA	NA	NA	NA	NA	1906306	NA
'RBGP1_HUMAN	NA	NA	NA	NA	NA	NA	2.55668e+06	NA
'RBGPR_HUMAN	NA	NA	NA	NA	NA	NA	4.5299e+06	2.94821e+06
'RBM10_HUMAN	7.38189e+08	528236958	4.29121e+08	6.80933e+08	6.68131e+08	345259551	580578522	3.13824e+08
'RBM14_HUMAN	8.85096e+06	1.03544e+07	5.25007e+06	1.89375e+07	9.02322e+06	3.87107e+06	1.7771e+06	1.2767e+07
'RBM15_HUMAN	148698	4.29685e+06	NA	9.68695e+06	NA	NA	NA	1.41455e+07
'RBM22_HUMAN	NA	NA	NA	NA	NA	NA	NA	NA
'RBM25_HUMAN	5.00004e+06	8.65928e+06	NA	6.06525e+06	8.33756e+06	2.65948e+06	4.88647e+06	6.36591e+06
'RBM26_HUMAN	6.9491e+06	4.25517e+06	3.74315e+06	7.88087e+06	4.24818e+06	2.33064e+06	1.36842e+07	8.87176e+06
[truncated: 1,018 more rows]

## Sheet: FC and p value
Protein	pValue	FoldChange
'1A69
'4ET						Formula cementary
'5HT6R					B5:	WENNFEHLER(SVERWEIS(B$1 & " " &$A5;LimmaData;WENN(B$3="pValue";4;3);FALSCH);"")
'5NT3A
'6PGL
'A20A2
'A2MG
'A4
'AAAS
'AAR2
'AATM
'ABCA6
'ABLM1
'ACINU
'ACL6A
'ACLY
'ACPM
'ACSF4
'ACTBL
'ACTN4
'ADCK3
'ADCY4
'ADHX
'ADNP
'AGM1
'AINX
'ALDOC
'ALDR
'ALG5
'ALG6
'ALKB5
'AMRP
'AN32A
'AN32B
'ANKL2
'ANLN
'ANR17
'ANXA1
'ANXA5
'ANXA6
'AP2A2
'AP3B1
'AP3S1
'AP5S1
'APC7
'APLP2
'APOD
'ARGI1
'ARHG2
'ARI3B
'ARL1
'ARL8B
'ARMC4
'ARP2
'ARP5
'ASCC3
'ASNA
'ASNS
'AT1A4
'AT1B1
'ATG3
'ATP6
'ATP8
'ATRIP
'AURKB
'AVIL
'B3A2
'BAG2
'BAG3
'BAZ1A
'BAZ2B
'BET1
'BIG1
'BIG2
'BLM
'BLMH
'BOLA2
'BRD9
'BRE1A
'BTF3
'BTK
'BUB1
'BUB3
'BUD13
'BUD31
'BZW1
'CA131
'CAAP1
'CAH1
'CALL5
'CALR
'CAMLG
'CAMP1
'CAN2
'CASC3
'CASPE
'CATIN
'CB047
'CBG
'CBS
'CBX4
'CBX5
'CC114
'CCD43
'CCD68
'CCD73
'CCD87
'CD11A
'CD276
'CD320
'CDC23
'CDC26
'CDC45
'CDK12
'CDK5
'CDK6
'CDV3
'CE112
'CE170
'CE350
'CG050
'CG073
'CGBP1
'CGNL1
'CH3L1
'CHD3
'CHM2B
'CHM4B
'CI063
'CI114
'CIC
'CISY
'CK5P3
'CKS1
'CKS2
'CL065
'CL073
'CLCA
'CLIP1
'CLK1
'CLK4
'CLP1L
'CLPX
'CNDD3
'CNN2
'CNN3
'CNO10
'CNO11
'CNOT1
'CO6A1
'COASY
'COIL
'COR1C
'COX15
'COX2
'CP2S1
'CP4X1
'CPNE3
'CPSF3
'CPSF4
'CPVL
'CR3L4
'CS025
'CS043
'CS052
'CSDE1
'CSTF3
'CTBL1
'CTBP2
'CTGE5
'CTND1
'CUL4B
'CWC22
'CX056
'CXAR
'CXD4
'CXL16
'CYBP
'CYCL
'DAG1
'DBLOH
'DC1L2
'DCAF7
'DCAKD
'DCP1A
'DCTN3
'DCTN4
'DDIAS
'DDX18
'DDX20
'DDX4
'DDX49
'DDX52
'DDX56
'DEGS1
'DEK
'DENR
'DGC14
'DHC24
'DHDDS
'DHX30
'DHX36
'DHX37
'DHX40
'DHX8
'DJB11
'DJC13
'DKC1
'DLDH
'DMAP1
'DNJB1
'DNJC1
'DNMT1
'DOCK1
'DOCK6
'DPY30
'DREB
'DSG1
'DTX3
'DUOX1
'DUT
'DX39B
'DYH1
'DYH6
'DYHC2
'DYN2
'DYR
'EBP2
'ECHM
'EFCB6
'EGFR
'EI2BB
'EIF3J
'ELL3
'ELMD2
'ELOA1
'ELOF1
'ELYS
'EMAL6
'ENDD1
'ENKUR
'ENOB
'ENSA
'ENTP2
'ENTP6
'EP15R
'EPN4
'EPS15
'ERAL1
'ERC6L
'ERCC6
'ERF3A
'ERGI2
'ERLEC
'ERN2
'ERP29
'ERP44
'ESF1
'ETFA
'ETV2
'EXD2
'EXOC3
'EXOC8
'EXOS1
'EZRI
'F10A1
'F115A
'F120A
'F135A
'F136A
'F179B
'F195B
'F207A
'F210A
'F262
'FA21B
'FA50A
'FAAH2
'FABP5
'FAKD5
'FETUA
'FILA
'FILA2
'FKBP4
'FLII
'FOXP1
'FRYL
'FUND2
'FZD3
'G3PT
'G6PI
'GA2L3
'GAK18
'GALK1
'GALT7
'GANAB
'GAPD1
'GBB2
'GBB4
'GDIA
'GDIB
'GDIR1
'GDPD1
'GEMI5
'GEPH
'GFPT1
'GGCT
'GID8
'GIMA4
'GLOD4
'GLPK
'GLYR1
'GNL3L
'GOSR1
'GOSR2
'GP124
'GP180
'GPAT4
'GPDM
'GPHRC
'GPTC1
'GPTC8
'GPX8
'GRIA4
'GSAS1
'GSC2
'GSTK1
'GTPB1
'GTR1
'GYS2
'H13
'H14
'H2A2B
'H2AW
'H2AX
'H2AY
'H2B1B
'H2B3B
'H31
'HAP28
'HAUS8
'HBD
'HCD2
'HDGF
'HECW2
'HELLS
'HELZ2
'HEMO
'HEXI1
'HHLA2
'HIG1A
'HINT1
'HMGB3
'HMGN4
'HMOX1
'HOME2
'HOOK3
'HP1B3
'HRG
'HS74L
'HSPB1
'HXB9
'HYDIN
'HYOU1
'ICAM5
'ICMT
'IF16
'IF2B2
'IF2G
'IF4E
'IF4G2
'IF6
'IFT81
'IGBP1
'IMA7
'IMDH1
'IPO11
'IPYR
'IQCE
'IQGA3
'IREB2
'ISY1
'ITB2
'JPH1
'K0040
'K1468
'K1C16
'K1C17
'K1C18
'K1C19
'K1C23
'K1H1
'K2C1B
'K2C4
'K2C6A
'K2C6B
'K2C74
'K2C78
'KAPCA
'KCD12
'KIF23
'KIF2A
'KIF2C
'KLC1
'KLD10
'KLK11
'KPRB
'KRT86
'KT3K
'LA
'LAMP2
'LAR4B
'LARP4
'LEP
'LGUL
'LIMD1
'LIPB1
'LKHA4
'LMA2L
'LMBD2
'LNP
'LONM
'LRCH2
'LRP2
'LRRD1
'LSM11
'LSM4
'LSM6
'LSM7
'LSM8
'LTN1
'LYAR
'M4A14
'MA1A2
'MA7D1
'MA7D2
'MAEA
'MAGT1
'MANF
'MANS1
'MAP1A
'MARE1
'MARE2
'MCE1
'MCM10
'MCM5
'MCM6
'MCM7
'MDHC
'MDHM
'MELK
'MEPE
'MET2B
'MFF
'MFN1
'MFN2
'MINT
'MK06
'MLP3C
'MO4L1
'MOB2
'MOES
'MOFA1
'MON2
'MORC1
'MORC2
'MOV10
'MPP8
'MPRIP
'MRCKA
'MRP1
'MRRP1
'MRT4
'MSH2
'MSH4
'MSI2H
'MST4
'MTA70
'MTAP
'MTAP2
'MTMR1
'MTMR2
'MTSS1
'MUSK
'MXRA7
'MYCB2
'MYCN
'MYEF2
'MYG
'MYH6
'MYSM1
'N2DL4
'NAF1
'NAL13
'NALP7
'NAMPT
'NASP
'NAT10
'NCBP2
'NCK5L
'NCLN
'NCOA5
'NDUB3
'NDUB4
'NDUB5
'NDUB6
'NDUB9
'NDUBB
'NDUV3
'NEDD8
'NEK3
'NELFA
'NELFB
'NF1
'NF1L5
'NFIL3
'NFL
'NFM
'NFXL1
'NH2L1
'NIPS1
'NKRF
'NMT1
'NMT2
'NOG1
'NOL7
'NOL9
'NOP16
'NOP2
'NOP56
'NOP58
'NPC1
'NPL4
'NPTN
'NSD2
'NSUN2
'NU155
'NU188
'NU1M
'NU214
'NUAK2
'NUCKS
'NUDT5
'NUMA1
'NUP54
'NXF1
'O5AC1
'OAS3
'ODP2
'ODPA
'OR4K3
'ORC2
'ORC3
'OS9
'OSB11
'OSBL8
'OSBL9
'OTX1
'P4R3A
'P5CR3
'P5I11
'P85A
'PA24A
'PABP5
'PALLD
'PANK4
'PAPD1
'PARP2
'PAX3
'PAXB1
'PCH2
'PDIP2
'PDZD8
'PEBP1
'PFD2
'PFD3
'PFD6
'PFKAL
'PGAM1
'PGK1
'PGK2
'PHRF1
'PI4KA
'PIGG
'PINX1
'PIP
'PKP2
'PLA1A
'PLAK
'PLCC
'PLCD
'PLEC
'PLOD1
'PLST
'PNPH
'POP1
'POPD2
'PP1G
'PP4C
'PP6R1
'PP6R3
'PPAC
'PPID
'PPIH
'PPIL1
'PPM1A
'PPM1G
'PQBP1
'PR38A
'PR40A
'PRDM2
'PRDX3
'PRDX5
'PREB
'PROF2
'PRP17
'PSB2
'PSB4
'PSIP1
'PSMD9
'PSME1
'PT100
'PTMA
'PTPRF
'PURA
'PWP1
'PX11B
'QIL1
'QPCT
'RA1L2
'RAB15
'RAB5B
'RAB7L
'RAB9B
'RABL6
'RAE1L
'RALB
'RALYL
'RANB9
'RAP2A
'RAVR1
'RB3GP
'RBCC1
'RBG10
'RBGPR
'RBM22
'RBM28
'RBM4
'RBM4B
'RCC1
'RCD1
'RCL1
'RD23B
'RECQ5
'REEP5
'RENR
'RENT1
'RET3
'RFA1
'RFA3
'RFC5
'RGAG1
'RGAP1
'RL13A
'RL14
'RL18A
'RL26L
'RL36
'RL36L
'RL39L
'RM02
'RM03
'RM11
'RM13
'RM14
'RM15
'RM17
'RM22
'RM28
'RM33
'RM37
'RM44
'RM50
'RM55
'RMD3
'RMTL1
'RN126
'RNF17
'RNF32
'RNF5
'RPAB4
'RPAC1
'RPOM
'RRBP1
'RRP12
'RRP15
'RRP44
'RSSA
'RT11
'RT12
'RT25
'RTN1
'RYR1
'S10A8
'S10A9
'S10AD
'S18B1
'S22AP
'S30BP
'S35B2
'S35E1
'S38A1
'S4A7
'SAAL1
'SAC1
'SAE1
'SAFB2
'SAHH
'SAMH1
'SAP18
'SAR1A
'SBDS
'SC5D
'SCAM2
'SCO1
'SCRB2
'SDA1
'SDHB
'SEC20
'SEH1
'SELH
'SEP13
'SETD2
'SETX
'SFXN2
'SGPL1
'SGTA
'SHLB1
'SHOT1
'SIM12
'SIN3A
'SKIV2
'SLTM
'SLU7
'SMBT2
'SMCA1
'SMCE1
'SMOC2
'SMRC2
'SNAG
'SNRPA
'SNUT2
'SODC
'SPAT5
'SPB1
'SPEE
'SPG20
'SPIN4
'SPS2L
'SPT2
'SPTB2
'SPTC2
'SREK1
'SRPK1
'SRS10
'SRSF4
'SRSF5
'SRSF6
'SRSF9
'SSRA
'STBD1
'STOM
'STRAP
'STRN
'STRN4
'STX6
'STX8
'SUCA
'SUCB1
'SUGP1
'SUGT1
'SUMO1
'SUSD5
'SYAP1
'SYFA
'SYFB
'SYJ2B
'SYNE2
'SYNPO
'SYRM
'SYSC
'SYT7
'SYYC
'T126A
'T185B
'TAAR1
'TAF8
'TALD3
'TALDO
'TARB1
'TB10B
'TBC15
'TBC8B
'TBCA
'TBCD
'TBCK
'TBG1
'TBG2
'TBL1R
'TCEA1
'TCP1L
'TCPW
'TCRG1
'TE2IP
'TEBP
'TERF2
'TF3C1
'TF3C2
'TF3C4
'TFG
'THADA
'THIL
'THIOM
'THOC1
'THTM
'THYG
'THYN1
'TIAR
'TIM
'TIM10
'TIM23
'TIM8A
'TIM9
'TIPRL
'TITIN
'TKT
'TLE2
'TLN1
'TM175
'TM230
'TM263
'TM55B
'TMCC1
'TMED3
'TMM70
'TNR6A
'TOE1
'TPD52
'TPD54
'TPIS
'TPM1
'TPM3
'TPM3L
'TPPC8
'TPX2
'TRA2A
'TRFE
'TRHY
'TSPOA
'TTC1
'TTC13
'TTC28
'TTLL5
'TUT7
'TX264
'TXND5
'UB2Q1
'UBA1
'UBAP2
'UBE2C
'UBE2N
'UBE2O
'UBE2S
'UBP10
'UBP11
'UBP34
'UBP7
'UBQL2
'UBR4
'UBR5
'UCK2
'UD2B7
'UFM1
'UIF
'UQCC2
'UTY
'VAMP8
'VANG2
'VATF
'VIGLN
'VP13A
'VPS16
'VPS4A
'VTDB
'VTI1B
'VWA9
'WAC
'WDR26
'WDR43
'WDR5
'WIBG
'XCT
'XIRP2
'XPP3
'XRN2
'YETS2
'YETS4
'YIF1B
'YIPF4
'YJ005
'YTDC1
'Z280C
'ZC11A
'ZC3H1
'ZC3H4
'ZC3HE
'ZCH18
'ZDBF2
'ZDH17
'ZFR
'ZGPAT
'ZMYM4
'ZN207
'ZN281
'ZN438
'ZN469
'ZN620
'ZN766
'ZNF66
'ZNRF1
'ZNT9
'ZO2
'ZP2
'PHF3	3.88303e-05	1774.65
'RPB1	0.000162604	152.306
'SPT6H	0.000111258	90.5236
'RPR1B	0.000119969	83.5835
'RPRD2	9.52762e-05	81.3633
'RPB4	0.00014992	67.6662
'SPT5H	0.000171371	67.5825
'RPB3	0.00108979	66.285
'DIDO1	0.0163688	43.0934
'SON	0.000410774	42.5293
'RPR1A	0.000347763	38.6884
'RPB9	0.000405108	36.635
'RPB2	2.79995e-05	36.4529
'LEO1	0.00396102	28.3395
'RPB11	0.00093854	28.0266
'SSRP1	0.00567432	23.0779
'RPAB1	0.0111519	22.9685
'ZN326	0.0111406	22.6844
'CTR9	0.000310396	20.8998
'AKAP8	0.0139213	18.9963
'FMR1	0.0256817	17.6072
'SFR19	0.00248123	15.3523
'SCAFB	0.00234061	15.3126
'RL21	0.0723475	15.1859
'IWS1	0.000288534	13.9261
'SFR15	0.0691644	12.7767
'HDGR2	0.00900314	12.152
'RBM8A	0.00452154	11.5969
'SAFB1	0.00617452	10.6455
'RBM15	0.0269394	10.362
'RED	0.0875685	8.69244
'FXR1	0.171815	8.24198
'KCRB	0.0598947	8.19662
'RL34	0.0780285	8.01738
'RL3	0.161583	7.98806
'PAF1	0.00294231	7.7405
'MGN	0.084269	7.68611
'RPAB3	0.0830349	7.63671
'PP1RA	0.0951697	7.40798
'IF4H	0.175041	7.34602
'RU1C	0.161632	6.9348
'RBMX	0.000553202	6.33706
'DDX17	0.000551674	6.21163
'F208A	0.0627255	6.19688
'WBP11	0.10983	5.88487
'TOX4	0.320284	5.81644
'CDC73	0.00263131	5.78262
'ENY2	0.249715	5.61954
'AKP8L	0.121225	5.60844
'DDX5	0.000942043	5.59387
'DX39A	0.194332	5.27366
'THOC2	0.190229	5.18386
'FXR2	0.219679	5.12078
'TRAP1	0.246062	4.99999
'PPHLN	0.252069	4.57183
'RT27	0.26076	4.57102
'ATIF1	0.210805	4.4807
'PIGU	0.314399	4.4667
'SP16H	0.0297968	4.35673
'FL2D	0.0817075	4.34386
'YLPM1	0.235374	4.30461
'WDR82	0.314667	4.22669
'SRSF7	0.133505	4.21716
'AIMP2	0.382684	4.14094
'RL12	0.0902647	3.99652
'COMT	0.176207	3.99006
'E41L3	0.251189	3.89291
'B2L13	0.280301	3.86169
'AF1Q	0.183256	3.81419
'PININ	0.282771	3.73188
'CN166	0.344661	3.69775
'SUN2	0.350833	3.67995
'RT10	0.299917	3.63843
'SRP68	0.344136	3.60815
'WDR61	0.0168053	3.5651
'SARNP	0.0978155	3.50668
'HNRPM	0.00196769	3.49668
'DDX1	0.0404997	3.4069
'VIR	0.154657	3.34287
'DDX3X	0.00992041	3.24098
'SUGP2	0.109887	3.23844
'RL18	0.224857	3.19192
'RL13	0.191752	3.18897
'DSRAD	0.274742	3.08033
'DDX50	0.154188	3.05741
'VPRBP	0.188832	2.99962
'RL6	0.0837111	2.96857
'CTNB1	0.442852	2.93218
'SNW1	0.180848	2.89566
'HNRL1	0.467192	2.88811
'FA98A	0.313301	2.87478
'RBM27	0.071837	2.7489
'MCM2	0.466822	2.73586
'AP3D1	0.391598	2.69716
'SURF4	0.155173	2.68275
'RAD21	0.395546	2.67933
'CLPT1	0.236951	2.67711
'BAG6	0.40935	2.59858
'THOC3	0.0753206	2.59816
'MATR3	0.0118742	2.56711
'CBX1	0.626903	2.55389
'RUXGL	0.584182	2.55289
'ZMAT2	0.4876	2.5441
'NUP62	0.533688	2.53529
'KHDR1	0.0128491	2.53446
'RU2A	0.313315	2.4916
'RBM14	0.0713545	2.44483
'DDX21	0.196895	2.443
'ERF3B	0.549879	2.43912
'DNJC9	0.475357	2.43854
'COPZ1	0.199555	2.43818
'RL35A	0.220568	2.40403
'FUBP1	0.5513	2.40104
'RL22L	0.366814	2.38683
'BZW2	0.499402	2.34512
'STIP1	0.424527	2.34439
'HNRL2	0.186719	2.32959
'SRRT	0.489621	2.31326
'ZN638	0.454103	2.30041
'PLRG1	0.618839	2.24372
'BRE1B	0.505513	2.24209
'RLA2	0.178004	2.2217
'RAB35	0.441015	2.21062
'HNRH3	0.42083	2.18897
'CHCH2	0.564161	2.13872
'SKA1	0.545371	2.13611
'SK2L2	0.572965	2.06049
'FLNB	0.451399	2.04542
'SNR40	0.275621	2.0344
'BAF	0.392835	2.00803
'RL4	0.308297	1.9771
'IMDH2	0.633667	1.97128
'HOME1	0.30677	1.96073
'P5CR2	0.661262	1.96069
'RALY	0.168608	1.95092
'EIF3K	0.433843	1.94565
'HNRPD	0.0541355	1.92965
'HNRDL	0.0425884	1.92698
'MMGT1	0.544673	1.92068
'ROAA	0.129448	1.90528
'ACSL4	0.715089	1.90385
'PRPF3	0.213591	1.90283
'PDIA4	0.341278	1.90131
'IF4A1	0.08477	1.89427
'XRCC5	0.119231	1.88747
'IF4A3	0.500468	1.88717
'RU17	0.221859	1.86933
'ROA3	0.234668	1.86626
'DNJA4	0.674754	1.86276
'TBL2	0.67586	1.85752
'RFOX2	0.149099	1.85363
'OGT1	0.173287	1.84678
'RNPS1	0.199732	1.83967
'HNRPF	0.156245	1.83337
'MO4L2	0.142011	1.82077
'CADH2	0.677599	1.81637
'HNRH1	0.11374	1.80391
'RBM25	0.214533	1.79068
'PRPS3	0.548776	1.78428
'BRPF3	0.680376	1.7841
'ILF3	0.165224	1.76747
'PUR2	0.304122	1.75536
'SPF30	0.665188	1.75224
'ROA2	0.176722	1.75135
'RTCB	0.171715	1.74438
'UBP15	0.521915	1.74104
'ALBU	0.337331	1.73655
'SF3A3	0.443103	1.73203
'LRRF1	0.64714	1.73161
'EXOC2	0.234861	1.72493
'PARP1	0.21438	1.72101
'NDUS2	0.421099	1.71927
'RNBP6	0.517276	1.70588
'SMD1	0.160025	1.70333
'HUWE1	0.260425	1.69065
'STX18	0.468318	1.67821
'CPSF2	0.281768	1.6563
'RL7	0.617033	1.6509
'PRP19	0.409751	1.63216
'SRP72	0.47721	1.63129
'BYST	0.275168	1.61754
'GPI8	0.341859	1.61467
'EIF3D	0.141867	1.61338
'IF2B1	0.212818	1.61041
'ZW10	0.73217	1.60358
'CDK9	0.746571	1.60333
'CE051	0.675388	1.60129
'RLA1	0.685469	1.59616
'PUR6	0.793233	1.5798
'MCM4	0.724227	1.57341
'PRS10	0.250914	1.5488
'GNL3	0.242409	1.53963
'IF2BL	0.708905	1.5387
'CYB5B	0.269463	1.53657
'SEPT2	0.215937	1.53392
'RL28	0.487257	1.52891
'FEN1	0.306925	1.52868
'FUBP3	0.457948	1.52248
'IF4G1	0.654738	1.52209
'HMGN1	0.36374	1.51914
'RAB2A	0.517447	1.50455
'IF5	0.75315	1.49963
'MRP	0.813821	1.49184
'P66B	0.270972	1.48677
'DDRGK	0.68423	1.47969
'GRP78	0.206337	1.4742
'H2A2C	0.86316	1.46861
'NP1L1	0.59951	1.46582
'HSP72	0.247625	1.46427
'PSA7	0.698575	1.4639
'IMA1	0.730269	1.45213
'1433T	0.392382	1.44844
'1433E	0.34639	1.44539
'DNJA3	0.230823	1.44225
'NDUF4	0.385928	1.44198
'DDX42	0.745104	1.43403
'RT33	0.823449	1.43385
'SF3B4	0.216929	1.43035
'SRPR	0.798995	1.42886
'RL9	0.775981	1.42806
'CCHL	0.742707	1.42692
'MYH10	0.335093	1.41736
'SEPT7	0.804413	1.4163
'P20L1	0.831625	1.41527
'HNRPR	0.320131	1.40587
'HSP7C	0.268314	1.4038
'FND3A	0.4437	1.40146
'XRCC6	0.364211	1.4003
'DHX9	0.223691	1.39814
'MAP7	0.61089	1.39644
'APEX1	0.757575	1.39619
'TOP1	0.461562	1.39594
'PRS6B	0.443302	1.38965
'NU133	0.553416	1.3888
'DCD	0.705248	1.38105
'PTBP1	0.346807	1.38097
'SRSF1	0.264913	1.38089
'PTK7	0.834922	1.37931
'UFD1	0.78726	1.37894
'KAP0	0.76955	1.37608
'NUP43	0.802379	1.36783
'MYH9	0.324199	1.36781
'CCAR2	0.51684	1.36505
'PSMD6	0.385626	1.36361
'CPSF5	0.482297	1.36214
'DHX15	0.336414	1.36148
'U520	0.307499	1.35761
'PABP4	0.480459	1.35694
'HTSF1	0.480903	1.35561
'UBL4A	0.810627	1.3511
'AHSA1	0.83438	1.35005
'TCPG	0.356566	1.34883
'UCRI	0.54192	1.34724
'SMD2	0.362197	1.34636
'HNRPQ	0.320472	1.34295
'GRP75	0.36465	1.3417
'CK057	0.810678	1.33523
'SOAT1	0.40051	1.33137
'RSMB	0.565589	1.32965
'YIPF3	0.861588	1.32934
'RM12	0.40117	1.32872
'RL35	0.464594	1.32689
'RLA0	0.759853	1.32551
'NACA	0.817646	1.3225
'U5S1	0.339475	1.31984
'RM01	0.567503	1.31981
'FKB1A	0.816093	1.31861
'TAB1	0.539365	1.31655
'TAF2	0.849288	1.31206
'PSD12	0.435731	1.31065
'RS27A	0.445871	1.30999
'EF1B	0.446372	1.30949
'PSMD4	0.464284	1.30687
'PRP8	0.456379	1.30051
'PARK7	0.794145	1.29884
'TCPQ	0.421907	1.29665
'CDC5L	0.524758	1.28893
'TERA	0.53597	1.28866
'CHTOP	0.578666	1.28683
'RL27A	0.421567	1.28673
'SNAA	0.461593	1.28625
'LDHA	0.757227	1.28038
'IF2P	0.466754	1.27732
'REN3B	0.792566	1.26443
'ROA0	0.606304	1.2641
'AIMP1	0.478452	1.26395
'KPBB	0.57146	1.26378
'CPSF6	0.494347	1.26266
'CMBL	0.769301	1.25971
'TCPE	0.52484	1.25942
'EMC7	0.700371	1.25711
'TADBP	0.877526	1.25014
'RANG	0.555922	1.24991
'U2AF1	0.806378	1.24968
'SNP29	0.612656	1.24741
'RL22	0.590749	1.24612
'RAB5C	0.48643	1.24568
'TBB2A	0.486508	1.2439
'TCPB	0.534365	1.24371
'RT22	0.56488	1.23882
'ICLN	0.733722	1.23817
'CND3	0.789859	1.23686
'METK2	0.529159	1.23434
'QCR6	0.598597	1.23397
'LS14B	0.763733	1.23375
'CY1	0.578901	1.23351
'NSRP1	0.904288	1.23288
'NS1BP	0.64802	1.22919
'RTN4	0.543931	1.22845
'TNR6B	0.914003	1.22813
'AMOL1	0.846083	1.22526
'MFAP1	0.811349	1.22508
'PRDX6	0.849734	1.22024
'DCTN2	0.519595	1.21904
'HNRPU	0.510325	1.21889
'RT23	0.683233	1.21823
'EF1G	0.583018	1.21706
'PRS7	0.618574	1.21638
'SMC1A	0.565248	1.21482
'ANM1	0.80751	1.21231
'PSA1	0.803026	1.20806
'FUBP2	0.554357	1.20608
'PPIA	0.666011	1.20466
'K1C9	0.812142	1.20401
'PSB1	0.562577	1.20389
'AMOT	0.720182	1.20312
'HS105	0.628307	1.20285
'C1QBP	0.665184	1.20272
'YTHD2	0.580958	1.20112
'MAX	0.83319	1.19943
'FIP1	0.495315	1.19669
'KPYM	0.700937	1.19058
'1433B	0.688708	1.18854
'SRRM2	0.652145	1.18672
'HNRPL	0.644067	1.18626
'SMD3	0.574329	1.18619
'RCN2	0.783761	1.18556
'RT31	0.629933	1.18288
'PRS6A	0.600404	1.18281
'H12	0.775717	1.18203
'FKBP8	0.616913	1.18144
'PSMD7	0.927041	1.17903
'MSH6	0.561067	1.17792
'SMRC1	0.68157	1.17782
'BMS1	0.636635	1.17769
'DDX41	0.644072	1.17711
'RS13	0.595407	1.17657
'ST38L	0.669389	1.17491
'TCPZ	0.623739	1.17469
'NOP14	0.639997	1.17392
'SMC3	0.68177	1.17306
'TBR1	0.921577	1.17215
'NB5R1	0.653993	1.17207
'TCPD	0.615961	1.16842
'HACD3	0.737835	1.16803
'PABP1	0.652898	1.16742
'PTCD3	0.751721	1.16497
'MTA1	0.856547	1.16348
'PSMD3	0.669416	1.1626
'ML12A	0.617332	1.16186
'RRP1B	0.855461	1.16131
'SMCA4	0.826214	1.16049
'ILF2	0.629706	1.15993
'SCFD1	0.689829	1.15911
'L10K	0.866081	1.15795
'CYB5	0.740886	1.15717
'SRRM1	0.889729	1.15581
'EIF3F	0.746154	1.15548
'NUCL	0.678391	1.15394
'CAZA1	0.586255	1.15368
'CALU	0.726077	1.15351
'TIF1B	0.686236	1.15218
'PRKDC	0.623982	1.14663
'SRC8	0.764173	1.14634
'STK38	0.782356	1.1441
'SF3B5	0.634926	1.14255
'RT07	0.701635	1.14144
'DDX23	0.682528	1.14108
'LMNB1	0.791086	1.13948
'ROCK1	0.753672	1.13911
'TBB4B	0.657445	1.13612
'ADAS	0.753689	1.13574
'RT29	0.72954	1.13533
'RL29	0.767585	1.1352
'TCPA	0.719725	1.13228
'RT35	0.69342	1.13218
'ECHA	0.788586	1.13049
'P66A	0.725656	1.12863
'DNJC8	0.746915	1.12835
'CH60	0.755785	1.12747
'EIF3L	0.807463	1.12582
'EIF3C	0.719554	1.1248
'TBB6	0.659716	1.12404
'RT14	0.885865	1.12198
'PSD13	0.796489	1.12087
'AT131	0.767793	1.11822
'DCTN1	0.763508	1.11798
'MTA2	0.799395	1.1176
'SRS11	0.864362	1.11749
'PDIA6	0.737373	1.1172
'PSMD2	0.770774	1.11656
'F133B	0.740531	1.11629
'TCOF	0.747698	1.11552
'FA32A	0.86533	1.11481
'EF1A1	0.765831	1.11408
'EF1D	0.724152	1.1127
'ECHB	0.823606	1.11257
'FUS	0.75258	1.1114
'EIF3G	0.792294	1.10945
'COPRS	0.776837	1.10782
'VAPA	0.814776	1.10686
'RS8	0.785743	1.10377
'RT28	0.956442	1.10323
'EI2BG	0.751098	1.10049
'RT34	0.944892	1.09965
'S39A6	0.888816	1.09756
'RS10	0.82287	1.09534
'CK084	0.83587	1.09409
'PAIRB	0.859802	1.09365
'PIN4	0.843549	1.09348
'SSRD	0.768449	1.09341
'ASPH	0.82527	1.09212
'DNJA2	0.789079	1.09023
'RBBP4	0.784635	1.09011
'SF3A1	0.797084	1.08946
'MYCBP	0.910661	1.08921
'TACC3	0.838029	1.08761
'M3K7	0.854513	1.08746
'EFTU	0.857035	1.08634
'PSDE	0.81221	1.08589
'E2F7	0.897394	1.08368
'SART3	0.829341	1.08292
'SMC4	0.833732	1.08172
'CYTB	0.942292	1.08004
'LDHB	0.865324	1.07667
'SYWC	0.954856	1.07454
'RL17	0.890566	1.07436
'STX4	0.900953	1.07302
'TCPH	0.835121	1.07295
'DACH1	0.961096	1.07197
'RT18B	0.797322	1.07111
'RM40	0.937865	1.07047
'RBP56	0.83532	1.07043
'RBBP7	0.87136	1.06997
'FKBP3	0.85942	1.06941
'RUVB2	0.866043	1.06854
'WDR33	0.865848	1.06761
'EWS	0.868825	1.06642
'SERPH	0.902389	1.06623
'NKAP	0.880186	1.0649
'RS3A	0.816215	1.06407
'TM192	0.953899	1.06283
'ATPA	0.868676	1.06278
'COF1	0.958237	1.06219
'SMCA5	0.862667	1.06209
'UCHL5	0.932505	1.0612
'STAT3	0.844866	1.06111
'RBM26	0.893898	1.0594
'LTBP1	0.887217	1.05886
'SNUT1	0.925003	1.05828
'LS14A	0.855893	1.05812
'MAP1B	0.894145	1.05494
'ALDOA	0.902831	1.05401
'MIRO1	0.964066	1.05318
'ALG13	0.979329	1.05207
'EIF3B	0.881379	1.05187
'THOC4	0.865378	1.05182
'ATPB	0.88729	1.05084
'PSMD1	0.879755	1.05052
'ARGL1	0.915227	1.04913
'TYY1	0.929829	1.0475
'PTH2	0.876269	1.04747
'AIFM1	0.871281	1.04577
'RS2	0.897263	1.04549
'YBOX3	0.906492	1.04435
'SET	0.949615	1.04414
'RU2B	0.912792	1.04396
'SF3B1	0.892502	1.04284
'PCNA	0.912381	1.04137
'CKAP5	0.91993	1.04103
'PRP31	0.907316	1.04086
'RM34	0.909306	1.04038
'HNRH2	0.980223	1.03973
'TM9S3	0.946532	1.0397
'TMED2	0.919712	1.03962
'TBA1C	0.886849	1.039
'RIOK1	0.941535	1.03654
'LMNB2	0.932093	1.03626
'FAS	0.918731	1.03479
'MEP50	0.948174	1.03456
'CCAR1	0.920111	1.03371
'GTF2I	0.954228	1.03341
'AR6P4	0.929201	1.03151
'TAF12	0.96661	1.03149
'NDUA6	0.981136	1.03072
'CISD2	0.983915	1.02975
'SRP09	0.977529	1.02947
'HSP76	0.98862	1.02943
'PSD11	0.947376	1.02898
'RM36	0.980351	1.02766
'RBP2	0.925057	1.02665
'BCLF1	0.946292	1.02589
'MPRI	0.961172	1.02565
'K2C8	0.981626	1.02554
'ELOC	0.95039	1.02529
'ICT1	0.961078	1.02511
'SPIN3	0.989743	1.02454
'TAF4	0.940409	1.02396
'PPM1B	0.948504	1.02366
'H90B4	0.939508	1.02146
'CND2	0.956392	1.02127
'DYHC1	0.958272	1.02039
'RSRC1	0.947542	1.01992
'NDC1	0.982673	1.0184
'EXOC1	0.986378	1.01821
'ACOD	0.963045	1.01697
'RM48	0.991215	1.01686
'DNJA1	0.958838	1.01649
'CCD47	0.972478	1.01603
'ANM5	0.961028	1.01579
'SYEP	0.95576	1.01562
'GDE	0.992564	1.01541
'PPIB	0.974079	1.0148
'JAK1	0.981763	1.01467
'EIF3A	0.967228	1.01441
'IF2A	0.990757	1.01437
'ATD3A	0.972566	1.01389
'SF3B2	0.961189	1.01361
'RBM39	0.993931	1.01323
'PDIP3	0.97538	1.01258
'MMTA2	0.972659	1.01244
'PEX14	0.981248	1.01233
'PDIA1	0.973449	1.01169
'ATPG	0.974815	1.01163
'CIR1	0.979441	1.00958
'DDB1	0.992127	1.00792
'P4HA1	0.984711	1.00668
'TOM70	0.992084	1.00596
'IPO9	0.992334	1.00594
'EIF3I	0.984429	1.00572
'OTUD4	0.996054	1.0053
'RS14	0.986937	1.00525
'LRC59	0.991056	1.00429
'HS90A	0.989266	1.00406
'FLNA	0.989218	1.00375
'SLAI2	0.995992	1.00171
'CTNA1	0.996368	1.00152
'T2FA	0.999363	1.00088
'R39L5	0.999761	1.00013
'LMNA	0.998901	0.999469
'CD2B2	0.99784	0.999053
'RM41	0.994289	0.997512
'VIME	0.994445	0.996501
'SKP1	0.99185	0.996209
'ROA1	0.998193	0.995661
'NB5R3	0.98934	0.995548
'AGK	0.990031	0.995522
'TIM50	0.988807	0.995242
'XPO1	0.987177	0.994178
'COPB2	0.982766	0.99326
'THIO	0.979488	0.992665
'AL3A2	0.98326	0.992317
'EF2	0.977808	0.991048
'TMED4	0.971522	0.988645
'SR140	0.968202	0.987139
'RSRC2	0.992475	0.987139
'H1X	0.991518	0.986979
'EIF3H	0.975165	0.98657
'PCYOX	0.988006	0.985347
'COX17	0.957448	0.985245
'2AAA	0.965046	0.984934
'HS90B	0.959524	0.98492
'G3BP1	0.986285	0.983658
'PRP16	0.967309	0.982649
'TR150	0.959833	0.981055
'PPT1	0.974147	0.976585
'SLAI1	0.953697	0.975887
'TECR	0.941146	0.975354
'RUVB1	0.950523	0.975175
'NDUBA	0.925109	0.972567
'HDAC1	0.927841	0.972564
'LMAN2	0.949385	0.972326
'RS3	0.927412	0.972153
'APMAP	0.92075	0.971341
'SFPQ	0.925828	0.968258
'MGAP	0.935089	0.968234
'SF3B3	0.928842	0.967003
'RBM10	0.915776	0.966136
'SNR27	0.94913	0.965733
'PCBP2	0.977637	0.964125
'SYIC	0.919946	0.963438
'KINH	0.938838	0.963168
'EMD	0.91687	0.962553
'GBF1	0.971613	0.962255
'GAR1	0.901096	0.962135
'CMC2	0.909867	0.960651
'MK	0.895299	0.960612
'HDAC2	0.887127	0.95844
'SYVC	0.898472	0.957981
'NOM1	0.971292	0.956541
'CAMP3	0.930856	0.955506
'IF1AX	0.891606	0.954811
'SPI2A	0.95853	0.954242
'RBBP6	0.919472	0.952954
'CND1	0.889147	0.952427
'ADT2	0.887464	0.952025
'NU107	0.894924	0.951868
'PGRC2	0.884717	0.95127
'PRP4	0.899439	0.949155
'CWC25	0.908658	0.948841
'YMEL1	0.884549	0.946775
'IRS4	0.868547	0.945522
'LAP2B	0.870125	0.945394
'ATD3B	0.857935	0.944868
'NUP93	0.831775	0.943373
'COPG2	0.852513	0.943208
'CHCH1	0.974206	0.941855
'COPA	0.858117	0.941647
'SMC2	0.876952	0.940741
'FRG1	0.886456	0.940624
'G45IP	0.842763	0.939367
'TCP4	0.861105	0.939361
'TIM44	0.867473	0.937592
'SYLC	0.865744	0.935697
'VAPB	0.887652	0.934398
'CSRP2	0.818106	0.934145
'RS19	0.827155	0.93392
'CAH2	0.911381	0.931715
'ZBT24	0.870224	0.931378
'SYRC	0.822223	0.931365
'CHD4	0.811166	0.93107
'LAP2A	0.829171	0.929207
'AT2A2	0.815441	0.929147
'APC1	0.929086	0.928587
'ATPO	0.823856	0.928489
'ATP5I	0.845891	0.927015
'GPTC4	0.93801	0.925767
'SPTN1	0.830259	0.92555
'G3P	0.825312	0.924588
'NO40	0.811078	0.923412
'TAP26	0.927306	0.922013
'LYRIC	0.831475	0.921678
'MA7D3	0.948158	0.921678
'PGRC1	0.789036	0.921531
'COX5A	0.819847	0.920152
'CAPR1	0.932984	0.920021
'PRP6	0.782331	0.919714
'C1TC	0.825351	0.91937
'RPN1	0.74907	0.918742
'FOXP4	0.938721	0.917543
'LMAN1	0.790179	0.917175
'NDUS3	0.864551	0.916693
'QCR7	0.823099	0.916677
'CERU	0.78541	0.915015
'IQGA1	0.950717	0.914752
'CX7A2	0.857563	0.914331
'VDAC2	0.79578	0.914021
'SYMPK	0.808058	0.913505
'FA76B	0.952271	0.913464
'SCAM3	0.822169	0.913363
'TMEDA	0.79213	0.912515
'DC1I2	0.830927	0.912468
'VDAC1	0.786939	0.912061
'PSA	0.781112	0.91168
'PHB	0.805846	0.911457
'RPN2	0.747536	0.911063
'KV204	0.749719	0.910208
'NDUS4	0.83575	0.909874
'TM9S2	0.924587	0.90938
'USO1	0.819019	0.90931
'HMGN2	0.81715	0.90828
'RBM6	0.900227	0.904854
'QCR1	0.800789	0.904645
'COX5B	0.748473	0.904052
'HORN	0.923238	0.903185
'SERF2	0.804221	0.902604
'PYRG1	0.708974	0.901382
'5NTC	0.92421	0.900977
'1433F	0.923029	0.900437
'ATX10	0.786857	0.898876
'SDHA	0.948012	0.898444
'CKAP4	0.780502	0.898137
'NDUA5	0.754392	0.897785
'AKAP1	0.695481	0.896349
'TBA4B	0.817585	0.896263
'ERGI3	0.856301	0.896006
'RAGP1	0.748497	0.895777
'CLAP2	0.746706	0.895015
'NCPR	0.766608	0.892619
'PDIA3	0.723502	0.892472
'HEAT2	0.694409	0.892178
'RM24	0.860967	0.89212
'DDX46	0.845083	0.891636
'IF4B	0.814586	0.890945
'EIF1	0.922245	0.890484
'COPD	0.744693	0.889535
'SATB2	0.782025	0.888559
'STX7	0.71641	0.888542
'KIF11	0.653834	0.886639
'SPF45	0.693145	0.886606
'CHERP	0.695994	0.88643
'PSA4	0.675094	0.88593
'CAND1	0.877557	0.885498
'FACE1	0.72399	0.884691
'RAB7A	0.751074	0.88449
'HMOX2	0.729022	0.883597
'PSD10	0.852164	0.88347
'IMB1	0.737727	0.883054
'HMGB2	0.774246	0.881935
'IKIP	0.673088	0.881775
'PRC2A	0.734503	0.881574
'GLO2	0.764113	0.881463
'LBR	0.797142	0.880132
'ABCD3	0.769512	0.879743
'EXOC4	0.874905	0.87966
'NNTM	0.776634	0.8796
'TXTP	0.658491	0.879223
'IMMT	0.931514	0.876977
'S12A2	0.762282	0.876317
'QCR2	0.675804	0.875796
'VDAC3	0.76837	0.874128
'RO52	0.893544	0.87396
'SR1IP	0.76383	0.873929
'OST48	0.700396	0.872129
'NDUA8	0.784507	0.870262
'CIP2A	0.737322	0.870237
'NOMO3	0.703099	0.869789
'TMA16	0.904681	0.869783
'LARP1	0.927766	0.869578
'DHCR7	0.892196	0.86954
'ATPD	0.756562	0.868293
'KTN1	0.65128	0.867668
'RM04	0.907143	0.866143
'PRP4B	0.901013	0.865561
'SLIK5	0.82023	0.865406
'IPO8	0.738019	0.864821
'ACSL3	0.698216	0.864671
'IPO7	0.632177	0.86453
'RBMX2	0.626842	0.864311
'AT1A1	0.625153	0.860398
'SYMC	0.62325	0.859481
'NSDHL	0.693753	0.859328
'HACD2	0.818282	0.858641
'RP9	0.656038	0.858601
'RAB1B	0.679821	0.856598
'PR38B	0.89258	0.854953
'FACR1	0.676086	0.854366
'STXB3	0.858165	0.854253
'GCN1L	0.682908	0.854135
'SRPRB	0.632134	0.853572
'FBRL	0.665371	0.85069
'ODR4	0.717204	0.850146
'EI2BD	0.686736	0.849156
'AAAT	0.582132	0.849025
'SEC13	0.914344	0.849015
'CALX	0.646602	0.848113
'MIMIT	0.678402	0.84772
'GHITM	0.820625	0.846967
'SERA	0.59195	0.845143
'RCN1	0.900412	0.844102
'ATP5J	0.597153	0.843398
'PPIL4	0.780797	0.841864
'DHB12	0.573749	0.840083
'EIF3E	0.599448	0.839746
'ANFY1	0.860265	0.839247
'PHB2	0.60099	0.83832
'TMX1	0.677474	0.835467
'K2C1	0.826618	0.833175
'AKA12	0.670102	0.83253
'ADT3	0.606369	0.832214
'CMC1	0.654664	0.831763
'SF01	0.691946	0.831467
'OCLN	0.853715	0.830697
'COX7C	0.635598	0.830607
'PYR1	0.684601	0.829902
'TIM16	0.568544	0.829469
'RALA	0.599221	0.829383
'EI2BE	0.82726	0.82794
'SF3B6	0.92625	0.827669
'ITB1	0.871602	0.824747
'RS29	0.876673	0.824154
'F263	0.854765	0.823169
'ELAV1	0.782625	0.821378
'BAP31	0.570648	0.820422
'RL5	0.86435	0.819657
'PGAM5	0.571833	0.816574
'TMED5	0.889405	0.816133
'COPE	0.662901	0.815564
'F213A	0.861805	0.814634
'CPSF7	0.75665	0.814491
'SSRG	0.550094	0.812665
'EMC2	0.479524	0.808423
'NDUS6	0.700765	0.807941
'XPOT	0.871519	0.807533
'RL1D1	0.851524	0.806871
'CIRBP	0.646878	0.805828
'LC7L2	0.760507	0.802383
'LETM1	0.569214	0.801586
'RM49	0.779132	0.80022
'TI17B	0.863461	0.799859
'AT2B2	0.900304	0.798833
'FAF2	0.512467	0.798403
'NSF	0.448441	0.797135
'SND1	0.869627	0.795414
'MOT1	0.570065	0.794914
'CHCH3	0.872812	0.793889
'COPG1	0.519416	0.793385
'RN219	0.407324	0.793232
'AT5F1	0.540334	0.793121
'RAB10	0.626178	0.791855
'TMX2	0.443823	0.788079
'S39A7	0.652457	0.787339
'STAU1	0.722599	0.787142
'COPB	0.557188	0.786266
'CN37	0.843587	0.785595
'RBM5	0.455172	0.783787
'IQGA2	0.670886	0.783504
'S39AA	0.504418	0.783498
'AT1B3	0.506388	0.783178
'RT05	0.798616	0.782445
'ZRAB2	0.828951	0.780011
'RS16	0.5025	0.779373
'GNA13	0.400748	0.778459
'NU205	0.460391	0.777964
'HMGB1	0.564915	0.775786
'SRSF3	0.509192	0.775746
'SCMC1	0.582393	0.775018
'AT2B1	0.425911	0.774725
'MTOR	0.818675	0.771551
'CADM1	0.817457	0.771453
'PTN1	0.510352	0.771258
'SE1L1	0.545173	0.770937
'EIF3M	0.681876	0.770804
'NDUS8	0.505538	0.770685
'PLIN3	0.783941	0.768432
'RCC2	0.818789	0.767618
'PPIL3	0.779778	0.766681
'STX12	0.399888	0.766228
'TFAM	0.803416	0.766223
'ABCB7	0.513934	0.765713
'MAGD2	0.705197	0.764949
'STT3B	0.547747	0.761611
'PRDX1	0.401694	0.761464
'IGHG2	0.394358	0.761227
'RB11B	0.509161	0.760553
'MBB1A	0.493238	0.760348
'PRAF2	0.802236	0.759595
'MPCP	0.44049	0.759284
'VAMP7	0.598498	0.757506
'EF1A2	0.893388	0.756608
'KCTD5	0.44088	0.752005
'PRDX4	0.501637	0.749732
'AAMDC	0.741705	0.748859
'SEC63	0.62573	0.748022
'CLCC1	0.473121	0.746832
'TAB3	0.761886	0.745882
'ATP5L	0.430709	0.744806
'M2OM	0.815478	0.744638
'DOCK7	0.723724	0.744624
'USMG5	0.394453	0.744334
'LUC7L	0.874149	0.743507
'CBPD	0.852224	0.742626
'GRDN	0.793252	0.74185
'HSP74	0.702136	0.740613
'RS9	0.481912	0.738922
'HMGA1	0.683094	0.738359
'SEP11	0.794899	0.737699
'TMED9	0.453477	0.73696
'RM30	0.626371	0.736424
'C1TM	0.621215	0.735158
'XPO5	0.555481	0.735083
'ADT1	0.391728	0.734566
'MAGD1	0.56462	0.734114
'TMA7	0.489677	0.733717
'E2AK3	0.817856	0.73344
'AFG32	0.484313	0.731713
'F204A	0.756823	0.731703
'BASI	0.42558	0.731631
'LPPRC	0.534681	0.731095
'AT2B4	0.349361	0.731061
'ACAP2	0.784725	0.730412
'COX7R	0.273544	0.72937
'COX41	0.85824	0.727623
'TAGL2	0.744791	0.724865
'SFXN1	0.451521	0.724666
'FAM3C	0.307649	0.721841
'EXOC5	0.762271	0.721128
'MAVS	0.389394	0.721074
'NCAM1	0.562855	0.720982
'PDS5A	0.782115	0.71807
'NDUB8	0.801979	0.717863
'U2AF2	0.817514	0.717411
'RDH11	0.274204	0.716117
'IPO5	0.460282	0.715471
'GSLG1	0.662514	0.715126
'NDUA4	0.39684	0.713944
'RM39	0.741479	0.712353
'NUP85	0.681791	0.712338
'TF3C3	0.80402	0.71045
'RAB1A	0.463779	0.709676
'RS15A	0.456663	0.709461
'SEPT9	0.809541	0.706923
'DPM1	0.324347	0.706109
'ZYX	0.827183	0.701009
'CCNT1	0.584533	0.70092
'CLAP1	0.824935	0.700488
'CLH1	0.327257	0.700439
'RING2	0.679677	0.698656
'EDF1	0.541288	0.696129
'ATP5H	0.481717	0.694784
'BAX	0.341383	0.694168
'LCLT1	0.770475	0.694103
'BAZ1B	0.608032	0.692842
'MBD3	0.692718	0.691121
'HLTF	0.599968	0.690003
'CDC37	0.380354	0.688674
'OAT	0.5425	0.688092
'DJC10	0.527704	0.67775
'P5CS	0.69248	0.675662
'XPO2	0.372505	0.675581
'PDXD1	0.754433	0.673954
'CNDG2	0.743987	0.673378
'DSC3	0.711301	0.668902
'SC22B	0.765434	0.665925
'TAB2	0.605879	0.664941
'CPSF1	0.765578	0.66236
'PUF60	0.73837	0.657409
'LMO7	0.81474	0.656856
'TNPO1	0.318405	0.655973
'TIDC1	0.445384	0.653429
'NPM	0.503583	0.651385
'TPR	0.466202	0.64781
'ENOA	0.366923	0.646829
'TFR1	0.360715	0.646031
'ELOB	0.761376	0.644187
'IF2B3	0.584916	0.64413
'CHP1	0.423116	0.644011
'GLMN	0.683739	0.642536
'NUDC	0.463143	0.641963
'K22E	0.606946	0.64162
'MLEC	0.342622	0.64006
'HM13	0.719621	0.639439
'4F2	0.233345	0.636933
'RAB21	0.487384	0.63476
'FHL1	0.595944	0.631768
'DLRB1	0.683464	0.631186
'GOLI4	0.644523	0.627772
'NCBP1	0.595058	0.62649
'NDUC2	0.294457	0.625947
'MCM3	0.66995	0.624307
'LAT1	0.255207	0.623381
'RABL3	0.720118	0.622518
'OCAD1	0.696731	0.621698
'CC124	0.681067	0.617657
'UBP2L	0.24004	0.617097
'ABCF2	0.638372	0.612443
'ODPB	0.454836	0.61181
'WDR60	0.579657	0.611293
'SEC62	0.478186	0.607109
'DNJB6	0.646955	0.60673
'COA3	0.210817	0.606473
'RM47	0.676255	0.606288
'NOC4L	0.713402	0.606228
'CQ097	0.717665	0.605786
'EXOC6	0.72086	0.605152
'RS27	0.32424	0.603649
'NDKA	0.769218	0.601278
'NDUV2	0.631356	0.598084
'LTV1	0.185502	0.594363
'XPO7	0.657174	0.590195
'NDUA9	0.332817	0.589335
'RIF1	0.528877	0.587142
'RFC3	0.304031	0.587066
'NDUAD	0.379106	0.586179
'PRCC	0.611866	0.584689
'F162A	0.399461	0.583807
'NADAP	0.524499	0.583637
'USP9X	0.411926	0.582988
'TMCO1	0.105837	0.578678
'GCP2	0.424143	0.577969
'SRP14	0.565731	0.57565
'MTDC	0.591745	0.575332
'CD166	0.496773	0.572075
'ESYT1	0.483789	0.571945
'DNJC7	0.576136	0.569487
'CAB45	0.703344	0.568396
'HEAT1	0.311524	0.562981
'RFC1	0.435314	0.558773
'RHG21	0.701517	0.557667
'DJB12	0.567172	0.557618
'MTPN	0.487908	0.553468
'RFC2	0.539797	0.550772
'PSPC1	0.494651	0.550077
'ENAH	0.451561	0.546309
'RS5	0.0757854	0.546101
'ZBTB9	0.28944	0.54431
'TFP11	0.251053	0.543194
'PDCD5	0.481823	0.542873
'SYNRG	0.594958	0.541925
'JIP4	0.384919	0.539521
'DRG1	0.680099	0.538659
'TOM22	0.5658	0.537898
'COA5	0.626982	0.536338
'FPRP	0.60431	0.536284
'CKAP2	0.362626	0.535391
'ESYT2	0.35203	0.532089
'API5	0.646493	0.529246
'S23IP	0.331054	0.529037
'TM165	0.623632	0.527752
'PSMD8	0.588456	0.522272
'TF2B	0.67221	0.520273
'NOLC1	0.621608	0.516965
'B2MG	0.542905	0.513611
'GLU2B	0.513521	0.511673
'C19L2	0.559637	0.511325
'SCAM1	0.47892	0.509372
'VAS1	0.472042	0.50751
'RS17	0.587146	0.506539
'UMPS	0.232457	0.50136
'MIRO2	0.358339	0.500749
'PERQ2	0.416585	0.50045
'ECM29	0.3433	0.499315
'DGCR8	0.634163	0.496889
'EMC1	0.310437	0.496727
'MYO1B	0.393022	0.496563
'K1C14	0.502455	0.494592
'AT11C	0.660248	0.492879
'STMN1	0.440141	0.489286
'TRY1	0.604063	0.487773
'RFC4	0.385832	0.487438
'EMC8	0.322702	0.481997
'CERS2	0.476011	0.481426
'K1C10	0.483206	0.480153
'ERLN2	0.403556	0.478633
'TIM14	0.525425	0.477793
'DIC	0.240451	0.477715
'DC1L1	0.55373	0.476071
'STX5	0.452842	0.475432
'KCTD2	0.392857	0.472931
'VAT1	0.392789	0.470479
'RT09	0.264931	0.469989
'RASN	0.402106	0.464968
'PABP2	0.582956	0.463719
'2AAB	0.530975	0.463563
'PIMT	0.604407	0.46177
'VATH	0.378072	0.461201
'RAB6A	0.584967	0.460315
'SPTC1	0.490922	0.45995
'NIPS2	0.478483	0.45899
'SF3A2	0.44227	0.458693
'KCD17	0.512822	0.458315
'CDC27	0.410886	0.457742
'COX6C	0.540307	0.452094
'STML2	0.393764	0.449516
'TIM13	0.237953	0.445767
'CHD8	0.359464	0.444913
'MAN1	0.456125	0.444655
'TM41B	0.461651	0.443672
'PRC2C	0.215602	0.443303
'MARCS	0.451914	0.440076
'UFL1	0.485233	0.438923
'K1C13	0.61618	0.438864
'TET2	0.362861	0.435414
'CSTF2	0.586285	0.434346
'NOTC2	0.58791	0.433267
'PCNP	0.246752	0.433264
[truncated: 161 more rows]

## Sheet: LimmaDataPivot
	Spaltenbeschriftungen
	IR		IR mitotic		IR no middle		IR PARPi		untreaded no middle		untreated		untreated mitotic		untreated PARPi		UV		UV mitotic		UV no middle		UV PARPi		IR no middle mitotic		untreaded no middle mitotic		UV no middle mitotic		Gesamt: Maximum von p	Gesamt: Maximum von foldChange
Zeilenbeschriftungen	Maximum von p	Maximum von foldChange	Maximum von p	Maximum von foldChange	Maximum von p	Maximum von foldChange	Maximum von p	Maximum von foldChange	Maximum von p	Maximum von foldChange	Maximum von p	Maximum von foldChange	Maximum von p	Maximum von foldChange	Maximum von p	Maximum von foldChange	Maximum von p	Maximum von foldChange	Maximum von p	Maximum von foldChange	Maximum von p	Maximum von foldChange	Maximum von p	Maximum von foldChange	Maximum von p	Maximum von foldChange	Maximum von p	Maximum von foldChange	Maximum von p	Maximum von foldChange
'1433B	0.722344	1.2414	0	1.65265	0	1.43632	0	0.770059	0.035244	3.54496	0.688708	1.18854	0	1.92457	0	1.18416	0.319975	1.80225	0	1.0452	0	3.26761	0	0.901238	0	4.66662	0	3.18019	0	3.48041	0.722344	4.66662
'1433E	0.588054	1.3798	0	1.6808	0	1.85851	0	1.05487	0.0262001	3.75532	0.34639	1.44539	0	2.86513	0	1.2641	0.410599	1.68709	0	1.14381	0	3.37809	0	0.923239	0	4.75746	0	4.75545	0	4.01858	0.588054	4.75746
'1433F			0	1.65265	0	1.47475			0.035244	3.54496	0.923029	0.900437	0	1.92457					0	1.0452	0	3.26761			0	4.66662	0	3.18019	0	3.48041	0.923029	4.66662
'1433T	0.530065	1.47586	0	1.65265	0	1.40563	0	1.04855	0.035244	3.54496	0.392382	1.44844	0	2.72088	0	1.53966	0.37469	1.75299	0	1.48023	0	3.26761	0	1.21357	0	4.66662	0	4.49602	0	4.92901	0.530065	4.92901
'1A69			0	0.0518501									0	0.556948					0	0.0986012	0	0.884014	0	0.0465496	0	0.129386	0	0.0735847	0	0.537874	0	0.884014
'2AAA	0.237374	0.526866	0	0.649736	0	0.240829	0	1.06037	0.435195	0.700952	0.965046	0.984934	0	0.93878	0	1.37661	0.377368	0.569638	0	0.387838	0	0.378621	0	1.38043	0	0.609268	0	1.58976	0	0.500092	0.965046	1.58976
'2AAB							0	0.18485			0.530975	0.463563			0	0.0427442							0	0.0421874							0.530975	0.463563
'4ET																					0	0.0343447									0	0.0343447
'4F2	0.964015	0.975734	0	1.28346	0	1.74663	0	0.966213	0.20027	0.555562	0.233345	0.636933	0	0.515765	0	0.686013	0.808369	0.900103	0	1.01114	0	1.31497	0	0.837954	0	0.704164	0	0.740909	0	0.800529	0.964015	1.74663
'5HT6R																			0	3.16387											0	3.16387
'5NT3A			0	4.75623									0	2.07067																	0	4.75623
'5NTC	0.136529	0.645156	0	1.171	0	0.486748			0.425994	2.17953	0.92421	0.900977	0	0.984505			0.193803	0.640833	0	0.907754	0	1.42892			0	0.99891	0	0.860027	0	0.771327	0.92421	2.17953
'68MP	0.750886	1.16579	0	23.6905			0	1.18788	0.101091	0.265137	0.0502778	0.103561			0	0.676714			0	5.81184	0	17.7184	0	0.814715	0	12.5887	0	6.19147			0.750886	23.6905
'6PGL																					0	0.0442315									0	0.0442315
'A20A2					0	0.173225																									0	0.173225
'A2MG							0	0.0537204							0	0.0212891							0	0.0162705							0	0.0537204
'A4															0	0.122364							0	0.0606308	0	10.4943					0	10.4943
'AAAS															0	0.0979648							0	0.114578							0	0.114578
'AAAT	0.717939	1.14012	0	0.710543	0	1.06349	0	1.07614	0.158565	0.489753	0.582132	0.849025	0	0.540336	0	0.663526	0.996136	0.998076	0	0.689783	0	0.83517	0	0.820077	0	0.469435	0	0.563745	0	0.551871	0.996136	1.14012
'AAMDC			0	9.5329	0	1.06795			0.570957	1.95172	0.741705	0.748859	0	4.01659					0	0.939151	0	0.0255352							0	0.109929	0.741705	9.5329
'AAR2			0	7.53944																											0	7.53944
'AATM					0	0.0667634																									0	0.0667634
'ABCA6			0	291.246			0	0.0241397											0	71.7371			0	0.00622543							0	291.246
'ABCB7	0.704656	0.831882	0	0.086433			0	1.20683	0.184273	0.29001	0.513934	0.765713	0	0.101958	0	1.50085	0.643749	1.29202	0	3.34419	0	0.436245	0	1.01755	0	0.215684	0	0.179414			0.704656	3.34419
'ABCD3	0.567979	0.812507	0	0.600932	0	0.609779	0	1.01287	0.12644	0.466649	0.769512	0.879743	0	0.363886	0	1.0664	0.185449	0.263283	0	0.440843	0	0.721734	0	0.85083	0	0.481222	0	0.330807	0	0.434402	0.769512	1.0664
'ABCF1			0	0.988746	0	0.620925			0.439945	0.423172	0.371925	0.387126	0	1.64644					0	0.506981	0	0.729259			0	1.07228	0	1.81833	0	0.526237	0.439945	1.81833
'ABCF2	0.308856	1.66743	0	1.31382	0	3.21576	0	3.82389	0.543367	0.364137	0.638372	0.612443	0	5.15458	0	1.22704	0.309513	1.51209	0	3.6934	0	2.0874	0	0.783231	0	1.44454	0	2.73194	0	2.29958	0.638372	5.15458
'ABLM1			0	14.0263	0	0.550438	0	0.198822					0	0.615373	0	0.723895			0	1.05342	0	11.9188	0	0.0535707			0	0.742686	0	0.0965833	0	14.0263
'ACAD9	0.00950432	2.81576	0	5.29979	0	1.02999	0	4.202	0.737774	0.837504	0.0767151	0.279786							0	2.35517									0	0.858545	0.737774	5.29979
'ACAP2	0.853437	0.905048	0	0.83126	0	1.37652	0	0.742688			0.784725	0.730412	0	1.15949	0	0.722684	0.682951	0.802068	0	1.52408	0	0.593046	0	1.01755	0	1.02608	0	0.463747	0	1.39206	0.853437	1.52408
'ACINU					0	5.06877											0.104016	3.43082			0	25.9532	0	7.61445	0	6.85513	0	5.96035	0	4.08517	0.104016	25.9532
'ACL6A																			0	2.6248	0	0.0165293									0	2.6248
'ACLY			0	13.9923					0.47102	2.0258			0	8.4026					0	3.79938	0	16.4158			0	19.4736					0.47102	19.4736
'ACOD	0.50648	1.80757	0	0.618858	0	8.8445	0	0.93651	0.176406	0.53876	0.963045	1.01697	0	0.482878	0	0.658787	0.374723	0.317233	0	11.6852	0	1.8563	0	0.833552	0	0.369143	0	0.19435	0	8.92754	0.963045	11.6852
'ACPM													0	1.6228	0	2.03717							0	0.700843	0	5.02979					0	5.02979
'ACSF4																					0	0.0571839									0	0.0571839
'ACSL3	0.458279	1.403	0	0.927357	0	1.77045	0	1.17339	0.189038	0.51622	0.698216	0.864671	0	0.789186	0	1.15645	0.705355	1.15041	0	0.975916	0	0.667576	0	0.725517	0	0.882762	0	0.68719	0	0.782504	0.705355	1.77045
'ACSL4			0	0.664448	0	0.94615	0	1.26786	0.632691	0.493228	0.715089	1.90385	0	1.01279	0	1.11099			0	0.635258	0	1.30596	0	0.950175	0	0.935217	0	0.711137	0	0.481318	0.715089	1.90385
'ACTBL							0	1.25526							0	1.09648							0	0.722804							0	1.25526
'ACTN4													0	6.55923																	0	6.55923
'ADAS	0.417596	0.741238	0	0.216858	0	0.0642264	0	0.527966	0.542203	0.653333	0.753689	1.13574	0	0.026087	0	1.04594	0.963363	0.979254	0	0.364202	0	0.98959	0	1.21379	0	0.031642	0	0.0459047	0	0.0127898	0.963363	1.21379
'ADCK3			0	5.94242									0	0.474673					0	1.78324	0	5.8555					0	0.17829			0	5.94242
'ADCY4					0	4.76232															0	12.2608			0	29.1667	0	9.72315	0	7.58571	0	29.1667
'ADHX									0.033764	0.203459																					0.033764	0.203459
'ADNP													0	1.84445					0	0.823504	0	1.14202									0	1.84445
'ADRM1			0	0.657877	0	1.03299			0.528872	0.65443	0.168154	0.176294	0	1.08719					0	0.896919	0	1.63991			0	0.870282	0	0.599578	0	0.665915	0.528872	1.63991
'ADT1	0.859394	1.06515	0	1.5591	0	1.53608	0	1.02	0.535704	0.735705	0.391728	0.734566	0	1.34202	0	0.945073	0.0565789	0.435471	0	1.63767	0	1.12753	0	0.850934	0	1.55999	0	1.39437	0	1.35907	0.859394	1.63767
'ADT2	0.581531	0.838052	0	0.788107	0	0.58728	0	0.98567	0.47103	0.719481	0.887464	0.952025	0	0.864053	0	0.854423	0.450787	0.805852	0	0.83844	0	1.03751	0	0.808476	0	0.760294	0	0.733736	0	0.674131	0.887464	1.03751
'ADT3	0.725779	0.89274	0	1.04629	0	0.900958	0	1.00231	0.493851	0.715924	0.606369	0.832214	0	0.996952	0	0.895443	0.13157	0.61537	0	1.12183	0	1.06766	0	0.855763	0	1.02043	0	0.971597	0	0.918858	0.725779	1.12183
'AF1Q	0.834448	0.910566	0	0.338339	0	0.259353	0	1.90805	0.0630468	0.356919	0.183256	3.81419	0	1.85664	0	0.197207	0.854384	0.883703	0	0.597845	0	0.27194	0	0.106171	0	0.152842	0	1.38184	0	0.33576	0.854384	3.81419
'AFG32	0.706066	0.837132	0	1.94388	0	0.685212	0	0.805861	0.185096	0.560058	0.484313	0.731713	0	1.54908	0	1.39741	0.245873	0.670151	0	2.21925	0	0.372402	0	1.62565	0	1.47201	0	1.29962	0	0.554865	0.706066	2.21925
'AGK	0.458238	1.25123	0	0.562821	0	0.849398	0	1.03364	0.113081	0.478215	0.990031	0.995522	0	0.410857	0	0.798909	0.651335	1.15138	0	0.794456	0	0.791578	0	0.88709	0	0.357036	0	0.306238	0	0.52609	0.990031	1.25123
'AGM1									0.0180948	0.186638																					0.0180948	0.186638
'AHSA1	0.907405	0.945904	0	0.208703	0	0.105191			0.263049	0.554366	0.83438	1.35005	0	0.304845			0.684491	1.50341			0	0.0223197	0	0.074674	0	0.134494	0	0.115955			0.907405	1.50341
'AIFM1	0.866266	0.951717	0	1.0307	0	0.603337	0	0.932556	0.549335	0.767379	0.871281	1.04577	0	0.429906	0	1.46967	0.645617	0.858559	0	0.722297	0	0.669018	0	0.851277	0	0.675483	0	0.363902	0	0.363113	0.871281	1.46967
'AIMP1	0.485877	0.640067	0	1.18553	0	0.616083	0	0.900056	0.42109	0.670805	0.478452	1.26395	0	1.14464	0	1.37027	0.471815	1.26589	0	6.32372	0	0.638535	0	1.40113	0	0.828879	0	0.530233	0	3.54397	0.485877	6.32372
'AIMP2	0.539606	0.776196	0	0.298493	0	0.0262492	0	1.18342			0.382684	4.14094	0	0.565642	0	4.42886	0.114683	0.179437			0	0.00879855	0	0.967194	0	0.0778084	0	0.0603898			0.539606	4.42886
'AINX					0	3.41768			0.627496	1.79197			0	0.0766119							0	17.875			0	18.4854	0	1.11854	0	2.99089	0.627496	18.4854
'AKA12	0.578675	0.7981	0	7.0269	0	2.01746	0	0.959939	0.563215	0.696303	0.670102	0.83253	0	2.67569	0	0.0680167	0.0525722	0.261041	0	1.57516	0	0.0219167	0	0.0671547	0	5.84276					0.670102	7.0269
'AKAP1	0.512134	1.42417	0	1.49459	0	4.91698	0	0.91874	0.631397	0.817982	0.695481	0.896349	0	0.883714	0	0.761424	0.293125	0.370097	0	1.13536	0	1.53802	0	0.808915	0	0.16059	0	0.920485	0	0.848334	0.695481	4.91698
'AKAP8	0.0240849	12.5678	0	11.8659	0	17.4299	0	8.68039	0.000376724	39.8586	0.0139213	18.9963	0	6.05306	0	2.41786	0.0303133	18.9651	0	2.23879	0	78.75	0	23.6115	0	51.6342	0	19.9288	0	7.47808	0.0303133	78.75
'AKP8L	0.0358565	8.74849	0	0.781761	0	6.4709	0	3.34957	0.601089	1.27879	0.121225	5.60844	0	0.631324					0	1.01257	0	32.9114			0	1.79282	0	1.26968	0	1.81728	0.601089	32.9114
'AL1B1			0	0.731345	0	2.50727			0.414733	0.639106	0.275376	0.427939	0	1.27829					0	0.931943	0	4.01412			0	0.26011	0	0.210277	0	0.499396	0.414733	4.01412
'AL3A2	0.216498	0.343882	0	1.04921	0	0.144411	0	0.718778	0.291584	0.56174	0.98326	0.992317	0	0.786362	0	0.0580862	0.443453	0.552532	0	0.942947	0	0.597299	0	0.0469709	0	0.898502	0	0.954617	0	0.457878	0.98326	1.04921
'ALBU	0.884125	0.925093	0	2.70801	0	5.0296	0	0.832294	0.567334	1.57575	0.337331	1.73655	0	0.895718	0	2.0318	0.720047	0.791249	0	9.05944	0	2.20363	0	1.58162	0	1.57978	0	2.03367	0	0.844281	0.884125	9.05944
'ALDOA	0.358698	1.44197	0	1.81419	0	0.670163	0	0.919022	0.747966	1.26578	0.902831	1.05401	0	3.73796	0	0.758782	0.876851	1.06513	0	1.75519	0	0.438638	0	0.88709	0	2.81694	0	1.04368	0	0.99689	0.902831	3.73796
'ALDOC			0	30.5647									0	4.84748					0	0.227781	0	0.955568							0	0.132405	0	30.5647
'ALDR			0	5.14176									0	7.31012																	0	7.31012
'ALG13	0.927374	0.814904	0	1.24447	0	0.763723	0	0.828068	0.235375	0.445448	0.979329	1.05207	0	0.755219	0	0.941207	0.792	0.786942	0	0.696811	0	0.936787	0	0.867605	0	0.950715	0	0.588324	0	0.398333	0.979329	1.24447
'ALG5													0	7.9088					0	2.15881					0	6.13089			0	2.25254	0	7.9088
'ALG6			0	12.1959			0	0.14835					0	0.0867542	0	0.043137			0	2.61369			0	0.036567			0	0.15266			0	12.1959
'ALKB5			0	6.36875	0	0.542228							0	1.07386					0	0.347494	0	0.0314008					0	0.242299	0	0.721574	0	6.36875
'AMOL1	0.130037	3.01714			0	0.101866	0	0.745804			0.846083	1.22526			0	0.884833	0.907701	0.949954			0	0.0133376	0	0.908619							0.907701	3.01714
'AMOT	0.267886	1.54101	0	2.03941	0	1.29774	0	0.683052	0.970021	1.02385	0.720182	1.20312	0	8.12449	0	1.12048	0.930051	1.03716	0	1.31466	0	0.47178	0	0.950239	0	9.74323	0	6.2969	0	1.35544	0.970021	9.74323
'AMRP																					0	0.0367519									0	0.0367519
'AN32A			0	8.53404	0	3.09589							0	8.00366					0	1.98868	0	12.16			0	13.3015	0	5.02278	0	2.95752	0	13.3015
'AN32B					0	0.816128							0	6.39524																	0	6.39524
'ANFY1	0.245774	2.1361	0	1.5082	0	1.00965			0.942013	1.03973	0.860265	0.839247	0	1.17824			0.588978	1.54115	0	0.840505	0	0.719793	0	0.0715095	0	1.20813	0	0.908204	0	0.547801	0.942013	2.1361
'ANKL2			0	3.00665									0	1.68284							0	0.0393266									0	3.00665
'ANLN													0	1.386																	0	1.386
'ANM1			0	0.790489	0	0.233162			0.282948	0.522554	0.80751	1.21231	0	0.551541					0	0.628923	0	0.738219			0	0.692744	0	0.566796	0	0.306766	0.80751	1.21231
'ANM5	0.524905	0.792618	0	0.994841	0	0.588273	0	1.23158	0.28332	0.602561	0.961028	1.01579	0	0.995702	0	2.05639	0.414186	0.677035	0	0.826354	0	0.595955	0	0.727719	0	0.664416	0	0.750061	0	0.52077	0.961028	2.05639
'ANR17																							0	0.00107763							0	0.00107763
'ANXA1					0	0.877335																									0	0.877335
'ANXA2			0	4.4416	0	0.176508	0	0.110108	0.267501	0.479824	0.0297797	0.186336	0	0.862184					0	1.41163	0	1.11592	0	0.109965	0	5.71604	0	0.895965	0	1.7103	0.267501	5.71604
'ANXA5			0	6.88491					0.0629404	4.22656			0	9.5625							0	1.16241					0	2.16813			0.0629404	9.5625
'ANXA6													0	2.31689																	0	2.31689
'AP2A2					0	0.118676							0	2.10298																	0	2.10298
'AP3B1									0.319889	2.07071											0	0.0234479									0.319889	2.07071
'AP3D1			0	10.8109	0	2.86249	0	1.64742	0.376294	0.337172	0.391598	2.69716	0	1.97144			0.746116	0.611715	0	3.24217	0	5.46565	0	0.128182			0	2.08632	0	2.02081	0.746116	10.8109
'AP3S1			0	10.8587	0	0.0603416							0	0.64455					0	2.1088	0	0.0319901	0	0.0796913			0	0.112146			0	10.8587
'AP5S1					0	4.12909							0	6.32339					0	2.93374	0	19.2654			0	11.8198	0	4.47583			0	19.2654
'APC1											0.929086	0.928587									0	8.35772									0.929086	8.35772
'APC7																			0	1.67921											0	1.67921
'APEX1	0.36196	1.80349	0	24.3784	0	1.53293	0	1.17736	0.518532	1.85017	0.757575	1.39619	0	0.912027	0	0.893396			0	0.726653	0	0.770259	0	0.732212	0	23.5256	0	0.0711802	0	0.310165	0.757575	24.3784
'API5	0.312716	0.249008	0	1.90121	0	1.8555	0	3.2682			0.646493	0.529246	0	6.93552			0.744087	0.577077	0	0.111565	0	0.0157583	0	0.0549524	0	0.236385			0	0.881294	0.744087	6.93552
'APLP2													0	1.33071																	0	1.33071
'APMAP	0.542092	1.37743	0	0.975257	0	4.59349	0	1.20447	0.90978	0.95481	0.92075	0.971341	0	0.885518	0	0.553523	0.356763	2.5402	0	1.32252	0	21.6649	0	0.839799	0	0.61411	0	0.81341	0	0.964486	0.92075	21.6649
'APOD																					0	0.0112452									0	0.0112452
'APOO	0.364256	1.65217	0	1.68694			0	1.29267	0.223624	0.520742	0.1234	0.343334	0	0.31928	0	0.534834	0.233186	0.33618	0	0.664283	0	1.05273	0	0.84549	0	0.320303	0	0.0378637	0	0.037921	0.364256	1.68694
'APOOL	0.696028	0.886302	0	0.552669	0	0.299813	0	0.896889			0.446255	0.387143	0	0.581722	0	1.14469	0.419042	2.38606	0	0.47083			0	0.876081	0	0.282522	0	0.482935	0	0.351446	0.696028	2.38606
'AR6P4	0.559884	0.796299	0	0.738086	0	0.408622	0	0.833797	0.327124	0.599705	0.929201	1.03151	0	0.55294	0	0.795594	0.152597	0.447137	0	0.664794	0	0.74477	0	0.985164	0	0.572707	0	0.491955	0	0.483494	0.929201	1.03151
'ARGI1							0	0.263303																							0	0.263303
'ARGL1	0.445011	0.754602	0	1.59357	0	1.0214	0	0.968765	0.436326	0.56676	0.915227	1.04913	0	0.794285	0	1.08196	0.063285	0.334182	0	1.08664	0	1.55002	0	0.966749	0	1.05094	0	0.895557	0	0.487933	0.915227	1.59357
'ARHG2									0.822413	1.18613																					0.822413	1.18613
'ARI3B									0.681901	1.49463																					0.681901	1.49463
'ARL1			0	11.2502									0	0.621856													0	0.116481			0	11.2502
'ARL8B			0	0.990478					0.255197	2.50948									0	2.86135					0	0.193472					0.255197	2.86135
'ARMC4			0	14.5576									0	5.65493																	0	14.5576
'ARMC6	0.707958	0.551798	0	4.81347	0	0.0853019	0	2.84196	0.0215887	0.173931	0.0451923	0.129095	0	0.464465	0	0.0654152											0	0.169854			0.707958	4.81347
'AROS	0.0861336	0.228761	0	0.775342	0	0.408823	0	4.4521			0.318033	0.364206	0	0.420758	0	0.850041	0.341296	3.80176	0	0.561966	0	0.00936508	0	0.742832	0	0.227048	0	0.0816484	0	0.0484199	0.341296	4.4521
'ARP2													0	4.70442																	0	4.70442
'ARP5			0	5.42663									0	1.89191							0	0.0443624									0	5.42663
'ASCC3																					0	0.0498578									0	0.0498578
'ASNA			0	5.91683															0	1.74008	0	0.0470271	0	0.0602459							0	5.91683
'ASNS			0	3.29028									0	2.18435					0	0.680633											0	3.29028
'ASPH	0.994301	1.00186	0	0.912717	0	0.101804	0	2.76276	0.392795	0.614485	0.82527	1.09212	0	0.51477	0	0.0666298	0.464694	0.600167	0	0.639071	0	1.45102	0	0.0721622	0	0.849416	0	0.673652	0	0.771186	0.994301	2.76276
'AT11C			0	0.559563	0	3.95606	0	0.209459	0.330763	0.321905	0.660248	0.492879	0	0.437306	0	0.0598335			0	0.57154	0	2.72425			0	0.504491	0	0.229814	0	0.638114	0.660248	3.95606
'AT131			0	1.08208	0	0.607843	0	1.04337	0.253578	0.537164	0.767793	1.11822	0	0.636387	0	0.0642241	0.0541575	0.30639	0	0.695401	0	1.64496			0	0.761848	0	0.989053	0	0.853344	0.767793	1.64496
'AT1A1	0.658402	1.15109	0	1.20942	0	0.573555	0	1.01857	0.251211	0.589235	0.625153	0.860398	0	0.528201	0	0.774513	0.804157	1.09127	0	0.698443	0	1.11965	0	0.967736	0	0.640055	0	0.577934	0	0.614819	0.804157	1.20942
'AT1A4			0	1.37287	0	2.42536			0.0932025	0.435861			0	0.560227					0	1.4149	0	1.24406			0	1.09971	0	0.811915	0	1.0221	0.0932025	2.42536
'AT1B1			0	11.6279	0	1.01038							0	0.0962015											0	4.59518	0	0.169284			0	11.6279
'AT1B3	0.245488	1.84093	0	1.14337	0	2.37898	0	1.59126	0.272453	0.626675	0.506388	0.783178	0	0.30494	0	0.905136	0.914215	0.955062	0	0.553936	0	1.17124	0	0.82484	0	0.605047	0	0.43428	0	0.496945	0.914215	2.37898
'AT2A2	0.843597	0.950869	0	0.763454	0	0.715294	0	0.964642	0.277549	0.607245	0.815441	0.929147	0	0.544921	0	0.760338	0.571237	0.796431	0	0.648836	0	1.0386	0	0.955042	0	0.516271	0	0.473514	0	0.492158	0.843597	1.0386
'AT2B1	0.33231	1.74518	0	0.911342	0	7.0729	0	1.16625	0.320639	0.65674	0.425911	0.774725	0	0.551321	0	0.70055	0.712462	0.865872	0	0.793795	0	1.37972	0	0.805695	0	0.543053	0	0.605771	0	0.68058	0.712462	7.0729
'AT2B2			0	1.61302	0	7.6039			0.492311	0.744789	0.900304	0.798833	0	0.83828	0	0.0296217			0	0.811424	0	3.12737	0	0.87851	0	1.21414	0	0.775427	0	0.522037	0.900304	7.6039
'AT2B4	0.268502	1.84422	0	1.09134	0	7.0729	0	0.933856	0.413879	0.708828	0.349361	0.731061	0	0.597407	0	0.614724	0.647955	0.821216	0	0.854728	0	1.23212	0	1.25471	0	0.624594	0	0.66138	0	0.732823	0.647955	7.0729
'AT5F1	0.698681	1.1647	0	1.47119	0	1.98652	0	0.947938	0.382893	0.66287	0.540334	0.793121	0	0.730079	0	0.866547	0.190628	0.608339	0	0.89928	0	1.19966	0	0.842819	0	1.17393	0	1.05548	0	1.10468	0.698681	1.98652
'ATAD1	0.996365	1.00263	0	0.600645	0	0.51532	0	0.450218	0.105385	0.137228	0.362075	0.425261	0	0.354804	0	0.106833	0.567647	0.635139	0	0.544754	0	0.348549	0	0.0971028	0	0.220329	0	0.179376	0	0.141318	0.996365	1.00263
'ATD3A	0.689804	0.88308	0	1.02057	0	0.786559	0	0.904006	0.193041	0.548679	0.972566	1.01389	0	0.978824	0	0.791952	0.549966	0.827346	0	0.964535	0	0.981246	0	0.862197	0	0.572021	0	0.644388	0	0.619885	0.972566	1.02057
'ATD3B	0.594899	0.856801	0	1.18672	0	1.10166	0	0.822718	0.208184	0.567794	0.857935	0.944868	0	0.996133	0	0.772017	0.28224	0.720116	0	0.975231	0	0.871185	0	0.822138	0	0.775153	0	0.703843	0	0.614428	0.857935	1.18672
'ATG3													0	1.74705																	0	1.74705
'ATIF1	0.76128	1.6021	0	3.63609	0	0.413138	0	1.06119			0.210805	4.4807	0	0.0727855	0	0.491992	0.0274702	0.0830997	0	1.60053	0	0.0202893	0	1.1051	0	0.181391	0	0.128079	0	0.678157	0.76128	4.4807
'ATLA2							0	0.903348	0.00406841	0.0890881	0.266709	0.268453			0	1.02747							0	0.0663167							0.266709	1.02747
'ATP5E	0.978443	0.987217	0	1.53953	0	0.0576099	0	1.05727	0.142855	0.120061	0.325167	0.396787	0	1.01533	0	0.905356	0.234197	0.673286	0	0.0366251	0	0.00515173	0	0.846432	0	0.0641192	0	0.0407278	0	0.0212895	0.978443	1.53953
'ATP5H	0.880385	0.929076	0	1.27249	0	1.63431	0	0.780499	0.286295	0.621604	0.481717	0.694784	0	0.776586	0	0.890736	0.208323	0.560976	0	0.930333	0	1.05638	0	0.783915	0	0.833439	0	0.841993	0	0.73177	0.880385	1.63431
'ATP5I	0.906704	0.958943	0	0.993383	0	1.02874	0	0.859545	0.319454	0.630083	0.845891	0.927015	0	0.598095	0	0.799746	0.968169	0.985774	0	0.737546	0	0.928791	0	0.974405	0	0.714021	0	0.543114	0	0.57902	0.968169	1.02874
'ATP5J	0.790267	1.08834	0	1.16534	0	1.56693	0	0.905343	0.317726	0.657241	0.597153	0.843398	0	0.858487	0	0.631532	0.595397	0.841758	0	0.847133	0	0.904726	0	1.02064	0	0.607158	0	0.777158	0	0.652609	0.790267	1.56693
'ATP5L	0.544618	0.849915	0	0.967949	0	0.357078	0	0.780192	0.443847	0.655154	0.430709	0.744806	0	0.739815	0	0.84901	0.337728	0.455136	0	1.21269	0	1.50976	0	0.881092	0	0.657781	0	0.776318	0	0.659079	0.544618	1.50976
'ATP6			0	15.0977	0	7.25275	0	0.899776					0	0.384702	0	0.835125					0	1.14362	0	0.837372	0	13.085	0	0.0751508			0	15.0977
'ATP8			0	3.85336			0	1.05144					0	1.06805					0	3.92609	0	1.54986	0	18.4346	0	0.313605	0	1.25951			0	18.4346
'ATPA	0.968454	0.9897	0	0.850329	0	0.823656	0	1.00232	0.591762	0.75795	0.868676	1.06278	0	0.679699	0	0.92846	0.987219	0.995353	0	0.750028	0	1.14979	0	1.06571	0	0.699046	0	0.643519	0	0.561408	0.987219	1.14979
'ATPB	0.497189	1.21476	0	0.867568	0	1.09825	0	1.28404	0.590665	0.755162	0.88729	1.05084	0	0.746471	0	1.57291	0.707168	1.11954	0	0.730803	0	1.05017	0	1.02002	0	0.694832	0	0.722083	0	0.560256	0.88729	1.57291
'ATPD	0.729174	1.14847	0	1.21611	0	1.72565	0	1.03717	0.464615	0.653401	0.756562	0.868293	0	1.00058	0	1.45799	0.282763	0.644728	0	1.01801	0	0.828535	0	0.902364	0	0.849491	0	0.912808	0	0.81833	0.756562	1.72565
'ATPG	0.966183	1.01239	0	1.04092	0	1.12137	0	0.922528	0.68508	0.842665	0.974815	1.01163	0	0.797891	0	0.889115	0.830491	1.07259	0	0.910336	0	2.08382	0	0.947564	0	0.898891	0	0.840141	0	0.757353	0.974815	2.08382
'ATPK	0.173069	1.5615	0	0.035943	0	0.749761	0	0.347744	0.307189	0.645423	0.118974	0.200984	0	1.47133	0	0.539122	0.386949	1.77966	0	0.914019	0	0.186056	0	1.05243	0	0.477831	0	1.54871	0	0.705256	0.386949	1.77966
'ATPO	0.571982	1.20775	0	1.14318	0	1.7605	0	0.869939	0.410911	0.690621	0.823856	0.928489	0	0.801238	0	1.03973	0.823605	0.939449	0	1.00378	0	0.979383	0	0.917306	0	0.906876	0	0.702231	0	0.813036	0.823856	1.7605
'ATRIP	0.275735	0.368002	0	0.942969	0	0.842662							0	0.71271							0	38.087	0	0.0160901	0	0.816677	0	0.524494	0	6.80452	0.275735	38.087
'ATX10	0.389835	0.721754	0	0.784675	0	0.518691	0	0.964622	0.25414	0.58865	0.786857	0.898876	0	0.724616	0	0.676279	0.369502	0.69549	0	0.694667	0	0.838408	0	0.726862	0	0.846745	0	0.667407	0	0.621861	0.786857	0.964622
'ATX2L	0.5106	0.754497	0	0.841343	0	0.385102	0	1.01066	0.722628	0.860342	0.286317	0.388232	0	0.897507	0	0.761624	0.112031	0.293983	0	0.648714	0	0.620344	0	1.02033	0	0.773205	0	0.866292	0	0.611014	0.722628	1.02033
'AUP1	0.530091	1.5493	0	0.831313	0	3.88213	0	5.03236	0.0931617	0.116727	0.372639	0.366096	0	0.304185	0	0.999726			0	0.425854	0	15.9961	0	0.698242	0	0.627993	0	0.294556	0	0.384889	0.530091	15.9961
'AURKB																											0	1.76976			0	1.76976
'AVIL					0	0.0482878																									0	0.0482878
'B2L13	0.282965	1.73795	0	0.300255	0	1.71982	0	0.933433	0.0990614	0.410205	0.280301	3.86169	0	0.0410316	0	1.34509	0.094667	2.00611	0	0.688477	0	0.87704	0	0.412478	0	0.208113	0	0.0722024	0	0.640478	0.282965	3.86169
'B2MG							0	2.29003	0.00550757	0.110554	0.542905	0.513611											0	0.101037							0.542905	2.29003
'B3A2			0	0.471217	0	3.07148			0.105812	0.172969			0	4.02475					0	1.10549	0	1.12017			0	0.0990004	0	6.43288	0	1.23201	0.105812	6.43288
'BAF					0	2.13695			0.0861915	4.20005	0.392835	2.00803	0	2.73695											0	10.0237	0	1.48961			0.392835	10.0237
'BAG2															0	0.155961	0.359601	0.413522			0	0.0414555									0.359601	0.413522
'BAG3													0	2.14136							0	0.102665									0	2.14136
'BAG6	0.576586	0.48518	0	0.834558	0	1.09754	0	0.500505	0.417323	2.65117	0.40935	2.59858	0	0.506523	0	0.613167	0.264983	4.70167	0	0.572665	0	19.2191	0	0.624378	0	0.153994	0	0.711747	0	0.615189	0.576586	19.2191
'BAP29							0	0.768131	0.0425128	0.251269	0.00309591	0.149477			0	0.231568															0.0425128	0.768131
'BAP31	0.673433	1.18817	0	1.42963	0	2.14679	0	0.878754	0.429581	0.689345	0.570648	0.820422	0	0.895417	0	0.723758	0.373713	0.75357	0	1.21612	0	1.23148	0	0.876068	0	1.0374	0	0.942385	0	1.01266	0.673433	2.14679
'BASI	0.943818	1.02646	0	0.964613	0	1.21361	0	0.723797	0.127233	0.489788	0.42558	0.731631	0	0.589018	0	0.604848	0.92783	0.970812	0	0.786747	0	0.922953	0	0.993168	0	0.633509	0	0.522983	0	0.585033	0.943818	1.21361
'BAX			0	1.64831	0	4.45295	0	1.68689	0.37682	0.694569	0.341383	0.694168	0	0.739124	0	0.563959	0.74258	0.807832	0	1.2503	0	3.31253	0	0.847918	0	0.898552	0	0.86289	0	1.28835	0.74258	4.45295
'BAZ1A																					0	0.0520793					0	1.56633			0	1.56633
'BAZ1B			0	8.30504	0	1.63678			0.227866	0.333617	0.608032	0.692842	0	3.25045					0	2.16222	0	1.27972					0	2.08364			0.608032	8.30504
'BAZ2B			0	0.0362379	0	0.0115604							0	0.0226302					0	0.087331					0	0.0904276	0	0.0398219	0	0.0507639	0	0.0904276
'BCLF1	0.914227	1.04322	0	1.07339	0	2.18899	0	1.23684	0.75811	0.843214	0.946292	1.02589	0	1.13352	0	1.64776	0.93124	0.965272	0	0.94935	0	2.00112	0	1.58219	0	1.06936	0	1.18782	0	1.08071	0.946292	2.18899
'BET1					0	2.29963															0	9.18347									0	9.18347
'BIG1									0.0131835	0.157968									0	1.64247											0.0131835	1.64247
'BIG2			0	3.56837															0	0.928166											0	3.56837
'BIRC6									0.200882	0.444108	0.00844705	0.153085	0	2.33998					0	0.104628	0	1.0666							0	0.0221238	0.200882	2.33998
'BLM													0	1.23572																	0	1.23572
'BLMH																					0	0.0607274									0	0.0607274
'BMS1	0.961274	1.02411	0	0.799365	0	0.369765	0	0.949075	0.325774	0.651304	0.636635	1.17769	0	2.73901	0	0.62469	0.582698	0.673054	0	0.780584	0	0.129041	0	0.935417	0	0.518589	0	0.342939	0	0.416323	0.961274	2.73901
'BOLA2			0	0.0257897	0	0.225606							0	0.0302812							0	0.00776481			0	0.0643553	0	0.871148			0	0.871148
'BRD9			0	12.1725									0	0.0988678													0	0.173976			0	12.1725
'BRE1A					0	1.04641																									0	1.04641
'BRE1B	0.633231	0.503873					0	1.65017			0.505513	2.24209	0	2.6998	0	0.127622					0	1.14875	0	8.09796							0.633231	8.09796
'BRPF3	0.419754	1.77789	0	1.15369			0	0.986384			0.680376	1.7841	0	1.0568	0	0.948183	0.596438	1.9174	0	0.899602	0	1.22611	0	1.19277	0	1.21396	0	0.853257	0	0.959786	0.680376	1.9174
'BTF3					0	3.44991							0	4.50437					0	3.2127							0	4.53491	0	4.04255	0	4.53491
'BTK																											0	7.51759			0	7.51759
'BUB1			0	0.692962									0	2.77181					0	0.588664					0	0.759788			0	0.0834366	0	2.77181
'BUB3													0	7.47748																	0	7.47748
'BUD13			0	0.8518	0	3.05077							0	1.03697					0	0.716832	0	20.046			0	0.545176	0	0.815552	0	0.478702	0	20.046
'BUD31					0	0.593423															0	3.79195									0	3.79195
'BYST	0.543653	1.36234	0	0.921289					0.0216857	0.169261	0.275168	1.61754	0	1.64695			0.371405	1.69494	0	1.10125	0	0.0228848			0	0.225193	0	0.204182	0	0.101245	0.543653	1.69494
'BZW1			0	2.28742			0	0.315847	0.601777	1.89006			0	1.91654	0	0.299389			0	0.121492	0	4.82992	0	0.050277					0	0.240574	0.601777	4.82992
'BZW2			0	7.7568	0	0.766472			0.109957	0.479382	0.499402	2.34512	0	0.544187			0.0306496	0.0914681			0	0.0373191	0	0.0708313			0	0.610531			0.499402	7.7568
'C19L2	0.379495	0.513305	0	0.809329	0	0.746148	0	0.370144			0.559637	0.511325	0	0.912298	0	1.65038	0.214994	0.296891	0	0.483287	0	1.22793	0	0.101407	0	0.493934	0	0.607286	0	0.0301514	0.559637	1.65038
'C1QBP	0.988509	1.00699	0	0.446858	0	0.227345	0	1.13408	0.475044	0.726709	0.665184	1.20272	0	0.486829	0	0.737155	0.441011	1.38945	0	0.472392	0	0.559198	0	0.94782	0	0.389316	0	0.353259	0	0.34212	0.988509	1.38945
'C1TC	0.811393	1.12751	0	1.3684	0	1.11637	0	0.907297	0.716708	1.16782	0.825351	0.91937	0	2.23339	0	0.515943	0.730819	0.856056	0	1.55507	0	0.740802	0	0.454812	0	0.775618	0	1.20001	0	0.0472212	0.825351	2.23339
'C1TM	0.157914	4.61553	0	1.11153	0	0.60916	0	1.04902	0.283572	0.612562	0.621215	0.735158	0	0.894446	0	3.00474			0	0.898571	0	3.55091	0	0.0576653	0	0.429679	0	0.664574	0	0.605254	0.621215	4.61553
'CA131			0	11.0451	0	0.205779	0	0.661072					0	2.13045	0	0.0694582	0.718248	1.13865	0	3.92751	0	0.0192099	0	0.849649			0	1.08778			0.718248	11.0451
'CAAP1																					0	1.30029									0	1.30029
'CAB45			0	27.446	0	12.3431					0.703344	0.568396			0	0.0693957			0	6.60793	0	58.1257					0	18.1355			0.703344	58.1257
'CADH2	0.535391	1.49879	0	0.0328707			0	1.10163	0.0553338	0.198219	0.677599	1.81637	0	0.0288327	0	0.817561	0.459559	0.482021	0	0.0633925	0	0.032556	0	1.06644	0	0.0820251	0	0.0507362	0	0.0368489	0.677599	1.81637
'CADM1			0	17.2174	0	4.43224	0	1.58828	0.0500852	0.176041	0.817457	0.771453	0	0.0376265			0.964048	1.05248	0	0.60331	0	2.04093	0	0.812864			0	0.0662105	0	0.0399235	0.964048	17.2174
'CAH1					0	0.0800546																									0	0.0800546
'CAH2	0.800164	0.862603	0	0.667439	0	0.283802	0	0.678301	0.880113	0.869211	0.911381	0.931715	0	1.49773			0.563161	1.68632	0	0.880403	0	1.19782	0	0.95306	0	0.352392	0	0.632765	0	0.344817	0.911381	1.68632
'CALL5							0	0.252056							0	0.127432															0	0.252056
'CALR					0	0.0771367							0	5.68328																	0	5.68328
'CALU	0.507079	0.7584	0	0.952799	0	0.924705	0	0.913826	0.349623	0.565823	0.726077	1.15351	0	0.343466	0	0.717981	0.594708	0.787389	0	0.595332	0	1.46505	0	0.772009	0	0.560224	0	0.606963	0	0.470743	0.726077	1.46505
'CALX	0.569819	1.22936	0	0.880928	0	1.62609	0	1.12152	0.218137	0.586686	0.646602	0.848113	0	0.646049	0	0.7763	0.78836	1.0939	0	0.686851	0	1.2503	0	0.839708	0	0.504195	0	0.611254	0	0.601522	0.78836	1.62609
'CAMLG			0	12.9736			0	3.39791					0	0.727663	0	0.0608305			0	2.77137			0	0.0632897			0	0.121458	0	2.47401	0	12.9736
'CAMP1							0	6.42679																							0	6.42679
'CAMP3	0.625785	0.716955	0	0.614553	0	0.357133	0	0.809585	0.127641	0.491371	0.930856	0.955506	0	0.519812	0	0.752299	0.266015	0.554851	0	0.548088	0	0.575745	0	0.984424	0	0.450137	0	0.388432	0	0.366448	0.930856	0.984424
'CAN2													0	2.30272							0	7.40043									0	7.40043
'CAND1	0.353546	0.230048	0	0.722629	0	0.572315	0	0.908597	0.376217	0.575043	0.877557	0.885498	0	0.551032	0	0.678574	0.703818	0.745352	0	0.469743	0	1.47138	0	0.908623	0	0.681183	0	0.467284	0	0.434064	0.877557	1.47138
'CAPR1	0.706859	0.866935	0	0.947753	0	0.598399	0	1.03891	0.699428	0.556853	0.932984	0.920021	0	0.831306	0	0.562934	0.786687	0.902156	0	0.719764	0	1.16566	0	1.07887	0	0.72885	0	0.685808	0	0.601013	0.932984	1.16566
'CASC3																													0	0.764562	0	0.764562
'CASP			0	162.536	0	29.9298			0.0121889	0.167059	0.440781	0.29336	0	0.0110818	0	17.0407					0	145.923					0	1.3856			0.440781	162.536
'CASPE							0	0.0161988																							0	0.0161988
'CATIN			0	0.140753									0	0.312564					0	1.11232	0	0.588681			0	0.0858821	0	0.0528532	0	0.0795062	0	1.11232
'CAZA1	0.968853	1.01042	0	12.3641	0	0.678696	0	0.922762	0.976619	1.01179	0.586255	1.15368	0	1.30997	0	1.19972	0.497094	1.29696	0	1.05393	0	1.21658	0	1.11197			0	0.914703	0	1.13499	0.976619	12.3641
'CB047									0.770596	0.764887									0	0.820347											0.770596	0.820347
'CBG															0	0.135774															0	0.135774
'CBPD			0	0.0853359	0	1.70036	0	3.2425	0.420222	0.694071	0.852224	0.742626	0	0.332928	0	0.0743173			0	0.484386	0	0.453276	0	0.113704	0	0.212946	0	0.120812	0	0.0883404	0.852224	3.2425
'CBS																					0	0.058888									0	0.058888
'CBX1			0	0.498208	0	0.248643	0	1.1632	0.404425	2.98714	0.626903	2.55389	0	0.776065	0	1.29497			0	0.491569	0	1.41097	0	0.684501	0	0.420806	0	0.654523	0	0.298684	0.626903	2.98714
'CBX4									0.00897748	0.133498									0	2.26011	0	0.0288213									0.00897748	2.26011
'CBX5					0	1.40665																							0	1.06286	0	1.40665
'CC114							0	0.0178439					0	32.1915									0	0.00561315							0	32.1915
'CC124			0	1.89488	0	1.17916	0	1.15971	0.872475	0.828635	0.681067	0.617657	0	1.15727	0	1.83342	0.370398	0.471112	0	1.41777	0	1.92475	0	0.810366	0	0.926392	0	0.878853	0	1.12712	0.872475	1.92475
'CCAR1	0.970775	0.988257	0	1.0454	0	0.675758	0	0.493279	0.24306	0.605077	0.920111	1.03371	0	1.03815	0	1.0941	0.150025	0.55003	0	1.19266	0	0.586214	0	1.36911	0	0.923435	0	0.723687	0	0.534711	0.970775	1.36911
'CCAR2	0.209504	1.63438	0	7.57274			0	2.87712	0.257967	0.54044	0.51684	1.36505	0	3.69173					0	1.7767	0	0.513898	0	6.95767			0	4.69573	0	0.445922	0.51684	7.57274
'CCD43																					0	0.0774559									0	0.0774559
'CCD47	0.454841	1.42958	0	1.19472	0	2.27017	0	0.951771	0.264203	0.608323	0.972478	1.01603	0	0.763032	0	0.997363	0.494446	0.802526	0	0.595563	0	0.853014	0	0.799709	0	0.505028	0	0.59876	0	0.634589	0.972478	2.27017
'CCD51	0.973168	1.04362							0.14148	0.291791	0.225287	0.282809							0	1.29014											0.973168	1.29014
'CCD68																			0	0.138226	0	0.0113279	0	0.0570415					0	0.0803481	0	0.138226
'CCD73																			0	6.59812											0	6.59812
'CCD87															0	0.0561578															0	0.0561578
'CCHL	0.376043	3.03943	0	15.7693	0	2.94732	0	1.30131	0.539518	2.03283	0.742707	1.42692	0	0.819498	0	0.658195	0.705451	0.54222	0	3.04907	0	1.3819	0	0.985978	0	10.4884	0	0.128833	0	3.31995	0.742707	15.7693
'CCNT1	0.908037	1.06306							0.628869	0.773973	0.584533	0.70092	0	2.21543					0	1.02451	0	0.271934									0.908037	2.21543
'CCNT2			0	14.2789					0.0320347	0.184969	0.197707	0.189739	0	2.65454	0	0.728028					0	0.0407932	0	9.58873							0.197707	14.2789
'CD11A			0	9.0512									0	3.25592					0	0.861503	0	0.022453							0	0.0835561	0	9.0512
'CD166	0.415966	0.352347									0.496773	0.572075	0	3.71491			0.00786674	14.9681													0.496773	14.9681
'CD276															0	0.0676875							0	0.0572088							0	0.0676875
'CD2B2	0.607412	0.841014	0	0.779548	0	0.353089	0	1.05834	0.220493	0.582176	0.99784	0.999053	0	0.742399	0	0.585365	0.582018	0.75087	0	0.825778	0	0.910666	0	1.16953	0	0.542091	0	0.370724	0	0.465676	0.99784	1.16953
'CD320															0	0.0920097															0	0.0920097
'CDC23																					0	8.6956									0	8.6956
'CDC26																			0	1.57592											0	1.57592
'CDC27							0	2.51414			0.410886	0.457742			0	1.35404	0.641672	1.74072			0	1.24582	0	0.745681							0.641672	2.51414
'CDC37	0.747607	1.11757	0	0.848641	0	0.454334	0	1.01134	0.196	0.484992	0.380354	0.688674	0	0.968487	0	1.06692	0.654564	0.829816	0	0.871226	0	1.30797	0	1.0301	0	0.440095	0	0.642212	0	0.524403	0.747607	1.30797
'CDC45					0	1.54978			0.0996004	2.69091									0	1.60734											0.0996004	2.69091
'CDC5L	0.883474	1.04321	0	1.05379	0	1.75185	0	1.44803	0.731491	0.780941	0.524758	1.28893	0	1.23941	0	1.32689	0.970641	1.01133	0	0.857657	0	1.88067	0	1.51725	0	1.46469	0	1.30575	0	1.2492	0.970641	1.88067
'CDC73	0.000356989	8.77305	0	76.0437	0	18.7586	0	6.83895	0.0532634	4.0818	0.00263131	5.78262	0	39.8908	0	6.82627	0.00328141	6.99096	0	19.8632	0	12.2234	0	7.92558	0	49.1005	0	19.0505	0	12.1452	0.0532634	76.0437
'CDK1	0.876461	1.3096	0	0.037309	0	0.156362	0	0.257981	0.279465	0.222124	0.176337	0.294324	0	1.7676	0	0.788843	0.0976247	0.315715	0	1.01943	0	0.0233533	0	0.927041	0	0.771851	0	0.0780045	0	0.0403315	0.876461	1.7676
'CDK12			0	1.86778															0	0.527913											0	1.86778
'CDK5			0	2.98268																											0	2.98268
'CDK6													0	0.033093													0	0.373139			0	0.373139
'CDK9			0	0.84183	0	0.4184	0	0.748516	0.287083	0.521164	0.746571	1.60333			0	0.917559			0	1.88996	0	0.0338828	0	0.0742482	0	0.289197					0.746571	1.88996
'CDV3			0	1.43463	0	0.15758																			0	0.339019					0	1.43463
'CE051	0.474114	2.25952	0	0.482507	0	0.1345	0	1.70119	0.493244	0.730315	0.675388	1.60129	0	0.0681484	0	0.0874265	0.565096	2.00255	0	0.520356	0	0.0522153	0	0.0933328	0	0.22388	0	0.236561	0	0.242808	0.675388	2.25952
'CE112																			0	0.0722222									0	0.0419814	0	0.0722222
'CE170			0	5.47413	0	1.2792	0	0.954057	0.331239	0.484808			0	0.409571	0	0.0839943			0	1.45313	0	0.793686			0	4.86477	0	0.193112	0	1.07444	0.331239	5.47413
'CE350					0	153.162	0	0.00738829					0	204.146	0	112.091							0	338.932			0	828.737			0	828.737
'CEP70	0.0923662	0.330187			0	0.0944307	0	0.700767			0.134415	0.290214	0	0.0910075	0	0.0777906			0	0.113185			0	0.0741976			0	0.160144	0	0.0657924	0.134415	0.700767
'CEPT1			0	0.0275688					0.212016	0.239759	0.497472	0.369413	0	0.0276366			0.326776	0.259362	0	0.057062	0	0.022046			0	0.0687949	0	0.0486315	0	0.0331691	0.497472	0.369413
'CERS2									0.10953	0.114279	0.476011	0.481426																			0.476011	0.481426
'CERU	0.505486	0.803141	0	0.63925	0	0.693615	0	0.775866	0.101159	0.0958422	0.78541	0.915015	0	0.619911	0	0.94141	0.205444	0.126762	0	0.535154	0	0.904439	0	0.607336	0	0.495395	0	0.446866	0	0.371607	0.78541	0.94141
'CG050					0	2.49738																					0	3.72974	0	3.5241	0	3.72974
'CG073															0	0.0180295															0	0.0180295
'CGBP1			0	4.27153																											0	4.27153
'CGNL1													0	0.0145752	0	6.29935							0	0.942056			0	0.462712			0	6.29935
'CH3L1																			0	0.73233											0	0.73233
'CH60	0.73038	1.1719	0	1.37276	0	0.996974	0	0.954285	0.719168	1.19691	0.755785	1.12747	0	2.28978	0	0.780805	0.839234	1.0959	0	2.05645	0	1.13007	0	0.875301	0	1.21854	0	1.27003	0	1.41911	0.839234	2.28978
'CHCH1	0.185775	0.109129	0	0.515152	0	0.209781	0	0.760602			0.974206	0.941855	0	0.581438	0	0.949798	0.252286	0.159619	0	0.527472	0	0.509473	0	1.12757	0	0.276451	0	0.537017	0	0.318455	0.974206	1.12757
'CHCH2	0.600624	0.427527	0	15.4254			0	0.595356			0.564161	2.13872			0	0.567566	0.931332	1.17812			0	1.51758	0	1.70589			0	6.25195			0.931332	15.4254
'CHCH3	0.577895	0.830222	0	0.817604	0	1.33679	0	1.06131			0.872812	0.793889	0	1.13462	0	0.708554	0.208129	0.616707	0	0.657997	0	0.672478	0	0.940094	0	0.797964	0	0.58502	0	0.738993	0.872812	1.33679
'CHD3			0	20.7911			0	1.05502	0.148284	0.303356			0	10.864	0	3.51549			0	7.60049			0	1.70344	0	24.5403					0.148284	24.5403
'CHD4	0.502973	1.30352	0	1.01499	0	1.28235	0	0.873785	0.175174	0.535653	0.811166	0.93107	0	1.43223	0	0.689509	0.154731	0.596272	0	1.37722	0	1.02352	0	1.37748	0	0.827183	0	0.644947	0	0.603044	0.811166	1.43223
'CHD8									0.509974	0.740002	0.359464	0.444913							0	1.52862	0	1.14594									0.509974	1.52862
'CHERP	0.85315	0.950315	0	1.13024	0	0.913322	0	1.19252	0.224605	0.571875	0.695994	0.88643	0	1.07472	0	0.857095	0.378007	0.767536	0	1.12914	0	0.690065	0	0.909637	0	0.599192	0	0.713489	0	0.567852	0.85315	1.19252
'CHM2B																			0	2.40699											0	2.40699
'CHM4B			0	7.46041	0	1.97683							0	4.92716							0	2.60834									0	7.46041
'CHP1	0.0175877	2.44961	0	0.757804	0	1.70955	0	1.26817	0.495885	0.751781	0.423116	0.644011	0	0.551137	0	0.812702	0.264386	1.69432	0	0.402434	0	1.99775	0	0.997242	0	0.575648	0	0.584959	0	0.342018	0.495885	2.44961
'CHTOP	0.408386	2.05985	0	15.3224	0	0.583145	0	6.43717	0.758638	1.19533	0.578666	1.28683	0	7.54844	0	1.09138	0.508402	1.52121	0	3.18674	0	1.71571	0	38.1281	0	30.8622	0	10.2018	0	12.3646	0.758638	38.1281
'CI063													0	0.0745338									0	0.0652204			0	0.131156			0	0.131156
'CI114																			0	0.670829	0	0.122864									0	0.670829
'CIC			0	0.53843																					0	1.34359					0	1.34359
'CIP2A	0.257922	0.69565	0	1.02471	0	0.518124	0	0.557388	0.639187	0.755382	0.737322	0.870237	0	1.1347	0	0.0535406	0.860341	0.942207	0	1.15244	0	0.827125	0	1.00429	0	0.700807	0	0.928003	0	0.949409	0.860341	1.15244
'CIR1	0.659489	1.17282	0	0.980355	0	0.734674	0	0.89865	0.362818	0.648995	0.979441	1.00958	0	0.89707	0	1.0539	0.547908	0.821302	0	1.02426	0	0.964837	0	0.983085	0	0.477914	0	0.674042	0	0.693612	0.979441	1.17282
'CIRBP	0.173599	0.644807	0	0.540675	0	0.345485	0	0.896121	0.0806591	0.353564	0.646878	0.805828	0	0.534983	0	0.778172	0.692176	0.894302	0	0.48503	0	0.549391	0	1.00871	0	0.357177	0	0.340895	0	0.391033	0.692176	1.00871
'CISD1			0	33.3937	0	6.03026			0.60747	0.755032	0.330835	0.312885	0	0.811769					0	0.852843	0	29.8459					0	0.656237	0	0.704436	0.60747	33.3937
'CISD2	0.452339	1.48701	0	0.967524	0	3.88491	0	0.236455	0.802465	0.700173	0.983915	1.02975	0	0.410962	0	0.0622701	0.254823	0.420658	0	0.382875	0	1.49214	0	1.01413	0	0.14894	0	0.0949781	0	0.0978796	0.983915	3.88491
'CISY					0	0.790965							0	6.60389					0	1.12298							0	1.97688			0	6.60389
'CK057			0	10.0923	0	1.72468			0.446324	0.678217	0.810678	1.33523	0	3.94699			0.0022643	0.182748	0	4.677	0	0.701484							0	1.34334	0.810678	10.0923
'CK084	0.762941	0.85662	0	1.00543	0	0.733449	0	0.797809	0.519331	0.751749	0.83587	1.09409	0	0.85041	0	0.942461	0.851782	0.916802	0	1.02117	0	1.00874	0	1.09189	0	0.726816	0	0.680036	0	0.593187	0.851782	1.09409
'CK5P3			0	1.39635	0	0.877912	0	2.12441	0.693906	0.80328			0	0.745516					0	0.553275	0	1.84154			0	0.967903	0	0.393694	0	0.0612991	0.693906	2.12441
'CKAP2	0.65769	1.17163	0	1.053	0	1.36377	0	1.1136	0.662059	0.790562	0.362626	0.535391	0	1.29246	0	0.905431	0.0408408	0.297955	0	0.694204	0	1.1799	0	0.995889	0	1.42221	0	0.974229	0	1.15134	0.662059	1.42221
'CKAP4	0.788004	1.07271	0	0.995885	0	0.833515	0	1.00608	0.281294	0.585904	0.780502	0.898137	0	0.67873	0	0.790769	0.778753	0.921534	0	0.721981	0	0.81336	0	0.98618	0	0.763288	0	0.576458	0	0.542043	0.788004	1.07271
'CKAP5	0.464414	0.757949	0	0.550422	0	0.436799	0	0.887461	0.316429	0.604398	0.91993	1.04103	0	0.784696	0	0.993191	0.273382	0.688102	0	0.835547	0	0.798049	0	0.915216	0	0.531434	0	0.531574	0	0.473184	0.91993	1.04103
'CKS1					0	0.0472632							0	0.077608							0	0.0179003					0	0.136565			0	0.136565
'CKS2	0.71138	1.59747	0	1.28509	0	1.05967							0	0.0452446					0	0.995664	0	22.977			0	0.848752	0	0.828728	0	0.0330818	0.71138	22.977
'CL065																					0	0.0155876									0	0.0155876
'CL073					0	2.21463	0	2.29853					0	2.88351	0	0.0997054			0	2.12845	0	2.09045							0	2.21139	0	2.88351
'CLAP1			0	7.73231	0	0.0389354	0	0.842131	0.216074	0.333591	0.824935	0.700488	0	4.23688	0	0.849093			0	0.512742	0	5.97847	0	1.18885	0	11.4698			0	0.0395002	0.824935	11.4698
'CLAP2	0.780114	0.916534	0	1.3184	0	0.61861	0	0.689626	0.321665	0.575183	0.746706	0.895015	0	0.606917	0	0.752295	0.263784	0.337703	0	0.752543	0	0.803429	0	1.02545	0	1.17393	0	0.472956	0	0.481028	0.780114	1.3184
'CLCA			0	8.61072	0	0.13866							0	4.36504					0	0.806668	0	0.0325541							0	0.103496	0	8.61072
'CLCC1	0.705358	1.24413	0	0.620956	0	3.30506	0	0.94977	0.114815	0.483114	0.473121	0.746832	0	0.328043	0	0.651438	0.388707	0.449887			0	1.05524	0	0.801009	0	0.157045	0	0.122142	0	5.39436	0.705358	5.39436
'CLGN	0.569471	1.92626	0	0.126295			0	0.732353	0.0941185	0.247443	0.619053	0.373606	0	0.00729698	0	2.42692	0.916492	1.1388	0	0.316016	0	0.168297	0	1.80863	0	1.34823	0	0.0128404	0	0.0078238	0.916492	2.42692
'CLH1	0.873741	0.929487	0	0.832548	0	0.292355	0	3.474	0.141387	0.466858	0.327257	0.700439	0	13.3931			0.723297	1.25498	0	0.528109	0	0.327784	0	0.0704718	0	0.562483	0	6.64374	0	0.37816	0.873741	13.3931
'CLIP1					0	1.03562			0.725455	1.36533			0	1.70571					0	1.01269					0	4.99759					0.725455	4.99759
'CLK1			0	0.0848887									0	6.30385					0	0.195051					0	0.21183	0	6.57131	0	1.47648	0	6.57131
'CLK4			0	0.124798															0	0.195051	0	0.193505			0	0.31142			0	0.11338	0	0.31142
'CLP1L													0	0.388093													0	0.682919			0	0.682919
'CLPT1	0.226856	2.10913	0	1.03679	0	5.57308	0	1.58078			0.236951	2.67711	0	0.485112	0	0.98401	0.13263	0.0915363	0	0.767971	0	1.76869	0	1.25529	0	0.546599	0	0.349481	0	0.624745	0.236951	5.57308
'CLPX													0	3.00445																	0	3.00445
'CMBL			0	0.140833							0.769301	1.25971	0	0.146741					0	0.269031	0	0.0322934			0	0.351432	0	0.258218	0	0.156383	0.769301	1.25971
'CMC1	0.463783	0.713601	0	0.781538	0	0.334996	0	0.632642	0.23162	0.581217	0.654664	0.831763	0	0.830258	0	0.0532407	0.284432	0.392605	0	1.88394	0	1.36814	0	0.0402409	0	0.644309	0	0.549265	0	1.32799	0.654664	1.88394
'CMC2	0.782729	0.906541	0	0.893715	0	0.465418	0	1.464	0.153434	0.496552	0.909867	0.960651	0	0.737728	0	0.65258	0.130792	0.543343	0	0.69774	0	0.379514	0	1.08299	0	0.70602	0	0.529849	0	0.495455	0.909867	1.464
'CN166	0.0167464	3.12837	0	1.86189	0	15.0523	0	5.25759	0.118758	6.02945	0.344661	3.69775	0	5.10308	0	2.69571	0.0523467	3.76616	0	1.17804	0	3.60391	0	1.524	0	3.10114	0	5.41335	0	2.24957	0.344661	15.0523
'CN37			0	18.3267	0	0.878505			0.671736	0.8242	0.843587	0.785595	0	1.99656					0	2.24581	0	1.0898					0	1.22024	0	1.18515	0.843587	18.3267
'CND1	0.732082	1.10463	0	0.512513	0	0.773273	0	0.933213	0.135716	0.47853	0.889147	0.952427	0	0.416468	0	0.856738	0.679129	0.878211	0	0.438	0	0.508164	0	0.84714	0	0.355984	0	0.281486	0	0.290183	0.889147	1.10463
'CND2	0.663325	0.817172	0	0.691199	0	0.574804	0	0.870549	0.342364	0.667207	0.956392	1.02127	0	0.643284	0	0.808087	0.289937	0.651503	0	0.879523	0	0.875884	0	0.842402	0	0.686234	0	0.574077	0	0.628957	0.956392	1.02127
'CND3	0.769204	0.852251	0	0.173964	0	0.954944	0	0.134478	0.280935	0.54563	0.789859	1.23686	0	0.0864909	0	0.710236	0.362862	0.446024	0	0.479656	0	1.4051	0	0.621626	0	1.18343	0	1.8139	0	0.811519	0.789859	1.8139
'CNDD3									0.075553	0.275463																					0.075553	0.275463
'CNDG2			0	8.26372	0	1.92852			0.613867	0.811773	0.743987	0.673378	0	3.0223					0	1.91813	0	1.63366			0	8.78349					0.743987	8.78349
'CNN2							0	1.06594							0	0.856977							0	1.0703							0	1.0703
'CNN3			0	0.115817	0	0.0973787							0	1.54388					0	0.10878	0	0.0157292			0	0.246297	0	0.231317	0	0.0394463	0	1.54388
'CNO10			0	7.88436					0.121165	0.427358									0	0.668708	0	0.0910433									0.121165	7.88436
'CNO11			0	4.63321					0.141182	0.40418											0	2.67664									0.141182	4.63321
'CNOT1													0	28.9285									0	0.0178634							0	28.9285
'CO3			0	0.847528					0.00466863	0.10081	0.000705799	0.105039	0	4.3762					0	0.468458	0	0.0237709			0	0.227335			0	0.0428507	0.00466863	4.3762
'CO4A	0.178266	0.484429	0	0.227183	0	0.126165	0	0.85775	0.222504	0.540914	0.468755	0.390892	0	0.470604	0	1.27411	0.844604	1.08677	0	1.40665	0	0.138219	0	0.923687	0	0.277724	0	0.243004	0	0.835708	0.844604	1.40665
'CO6A1																			0	0.0471928									0	0.0274323	0	0.0471928
'COA3	0.904444	0.941627	0	2.19278	0	1.48819	0	3.4815	0.279967	0.611228	0.210817	0.606473	0	0.988334	0	0.422684	0.0137545	0.255263	0	0.837185	0	1.85719	0	0.870597	0	1.47521	0	1.30901	0	1.19107	0.904444	3.4815
'COA4	0.00598832	0.171068	0	0.0778864	0	0.0608924	0	1.15332			0.218054	0.274904													0	0.194357					0.218054	1.15332
'COA5	0.0730477	4.79358	0	0.484517	0	3.8282					0.626982	0.536338	0	0.331154	0	1.13169	0.504084	0.390959	0	4.64466	0	0.0130391			0	0.0960984	0	0.285489	0	2.94983	0.626982	4.79358
'COASY															0	0.107826															0	0.107826
'COF1	0.88505	1.10356	0	0.623758	0	0.477543	0	1.02882			0.958237	1.06219	0	2.39482	0	0.0674562	0.487386	1.57249	0	0.508806	0	1.11942	0	1.11507	0	0.673554	0	1.25338	0	0.685762	0.958237	2.39482
'COIL			0	0.364619	0	0.081049	0	1.02991					0	0.576815	0	2.52805			0	0.415074	0	0.0171431	0	0.0657593	0	0.225822	0	0.344241	0	0.213098	0	2.52805
'COMT			0	1.00879			0	2.40161			0.176207	3.99006	0	0.107558									0	0.0656431	0	2.51733	0	0.189267			0.176207	3.99006
'COPA	0.683933	0.891709	0	0.778163	0	0.73686	0	0.818239	0.353018	0.660114	0.858117	0.941647	0	0.579494	0	0.791305	0.934564	1.02538	0	0.741262	0	0.964265	0	0.947628	0	0.618981	0	0.540301	0	0.630207	0.934564	1.02538
'COPB	0.632715	1.1923	0	0.6795	0	1.12861	0	1.38209	0.325648	0.652708	0.557188	0.786266	0	0.640592	0	0.976411	0.242691	0.653545	0	0.58299	0	0.809524	0	0.832157	0	0.646853	0	0.610649	0	0.510319	0.632715	1.38209
'COPB2	0.783262	0.921072	0	1.09497	0	1.09297	0	0.624954	0.342663	0.670042	0.982766	0.99326	0	0.930668	0	0.98272	0.573278	0.848385	0	0.882695	0	1.08937	0	0.826306	0	0.971274	0	0.830974	0	0.728946	0.982766	1.09497
'COPD	0.769819	0.911981	0	0.72085	0	0.582653	0	0.976268	0.272878	0.604838	0.744693	0.889535	0	0.798863	0	1.01949	0.970324	1.0112	0	0.807988	0	1.13947	0	0.81221	0	0.68274	0	0.71673	0	0.749836	0.970324	1.13947
'COPE	0.247525	0.67642	0	0.249411	0	0.440881	0	0.674313	0.117471	0.481612	0.662901	0.815564	0	0.462763	0	1.67635	0.488134	1.38199	0	0.352491	0	0.616117	0	1.02058	0	0.317424	0	0.206472	0	0.391981	0.662901	1.67635
'COPG1	0.630374	0.857537	0	0.970214	0	0.594475	0	0.975777	0.251742	0.574129	0.519416	0.793385	0	1.01823	0	0.851429	0.975679	0.988338	0	1.1022	0	1.54588	0	0.961068	0	1.09802	0	1.1512	0	0.858466	0.975679	1.54588
'COPG2	0.692854	0.882134	0	1.01034	0	0.836914	0	0.855894	0.297087	0.592696	0.852513	0.943208	0	0.741576	0	0.497721	0.607928	0.841504	0	0.90015	0	0.615614	0	0.741879	0	1.09924	0	0.665858	0	0.839485	0.852513	1.09924
'COPRS	0.925863	0.971954	0	0.397672	0	0.51974	0	0.804693	0.346813	0.663284	0.776837	1.10782	0	2.11719	0	0.715077	0.219922	0.283285	0	0.645083	0	0.639996	0	1.25035	0	0.308715	0	0.35607	0	0.398129	0.925863	2.11719
'COPZ1			0	0.0620216	0	4.83325			0.295069	3.14392	0.199555	2.43818	0	0.0505293			0.148885	0.394198	0	1.01709	0	1.18034			0	0.739505	0	0.701811	0	0.835264	0.295069	4.83325
'COR1C													0	4.04653																	0	4.04653
'COX15			0	28.692	0	5.76868							0	8.03999					0	6.91924									0	5.16591	0	28.692
'COX17	0.915092	0.969331	0	0.853227	0	0.812092	0	0.930375	0.199468	0.571399	0.957448	0.985245	0	0.929454	0	0.669498	0.379971	0.737566	0	0.94206	0	0.653876	0	0.984397	0	0.48702	0	0.646304	0	0.535922	0.957448	0.985245
'COX2			0	1.01889	0	3.66932							0	0.461459					0	1.17054	0	0.720229			0	0.711418	0	0.468214	0	0.592543	0	3.66932
'COX41	0.538578	1.32536	0	1.52397	0	2.38422	0	1.06245			0.85824	0.727623	0	0.993442	0	0.924714	0.566996	0.804536	0	1.32631	0	1.36024	0	0.852902	0	0.900444	0	0.857158	0	0.95798	0.85824	2.38422
'COX5A	0.654884	1.16308	0	0.962388	0	0.713112	0	0.725719	0.30601	0.514477	0.819847	0.920152	0	0.776146	0	0.982039	0.34165	0.710337	0	0.789759	0	0.540995	0	0.657543	0	0.767289	0	0.359219	0	0.659143	0.819847	1.16308
'COX5B	0.183943	1.83093	0	1.95135	0	3.31314	0	1.04441	0.39338	0.671748	0.748473	0.904052	0	1.52988	0	0.766537	0.40433	0.75561	0	2.07189	0	1.1967	0	0.977067	0	1.35334	0	1.32873	0	1.1951	0.748473	3.31314
'COX6C	0.852106	1.09625	0	1.21338	0	3.00167	0	0.43899	0.486125	0.226475	0.540307	0.452094	0	1.11102	0	0.662934	0.951262	1.02347	0	0.565234	0	1.81458	0	1.20771	0	1.38082	0	0.955105	0	1.03866	0.951262	3.00167
'COX7B			0	14.4944	0	2.71828	0	4.8243	0.519203	1.38926	0.170509	0.251405	0	4.38184	0	1.21663	0.136515	0.283743	0	2.92462	0	0.0375856	0	0.0439208	0	6.99947					0.519203	14.4944
'COX7C	0.303888	1.89048	0	1.3718	0	10.0857	0	0.0893559	0.71174	0.859831	0.635598	0.830607	0	0.782552	0	0.0268147			0	12.4877	0	41.0511	0	1.02838	0	1.2494	0	0.877438	0	10.8562	0.71174	41.0511
'COX7R	0.283048	0.379843	0	0.884623	0	1.59019	0	0.642897	0.361731	0.67675	0.273544	0.72937	0	0.538346	0	7.64547	0.0422139	0.119982	0	0.949661	0	0.829509	0	22.7345	0	0.769604	0	0.605335	0	2.42263	0.361731	22.7345
'CP2S1															0	4.98188							0	16.192							0	16.192
'CP4X1																					0	0.0603313									0	0.0603313
'CP51A	0.708109	1.31433	0	15.4697	0	4.86875	0	1.07097	0.658325	0.619561	0.104359	0.163198	0	0.111963	0	0.832636	0.937155	0.937902	0	0.362341	0	1.93698	0	21.1607	0	13.7797	0	1.3882	0	0.327263	0.937155	21.1607
'CPNE3					0	4.06334																									0	4.06334
'CPSF1			0	17.4353	0	4.66261			0.281204	0.563765	0.765578	0.66236	0	0.800454					0	0.588778	0	0.0137115			0	18.7283	0	0.062416	0	0.809144	0.765578	18.7283
'CPSF2	0.408179	0.538434	0	1.06569	0	1.85535			0.951063	1.03151	0.281768	1.6563	0	0.950882			0.0542443	5.81226	0	0.940281	0	2.31225			0	0.83725	0	0.811565	0	0.934806	0.951063	5.81226
'CPSF3																			0	2.4598	0	1.4966									0	2.4598
'CPSF4			0	14.5328									0	0.486416					0	0.354645	0	0.023217					0	0.0751012	0	0.0353952	0	14.5328
'CPSF5	0.479093	0.74032	0	0.281637	0	0.377274	0	0.904195	0.754842	0.859923	0.482297	1.36214	0	0.459305	0	0.929411	0.297513	0.654262	0	0.424689	0	0.963596	0	1.39114	0	0.245685	0	0.350786	0	0.452283	0.754842	1.39114
'CPSF6	0.798639	1.0847	0	0.764281	0	1.03731	0	1.14187	0.51416	0.721709	0.494347	1.26266	0	1.1259	0	1.05384	0.934609	0.967777	0	0.692711	0	0.444866	0	1.61811	0	0.780459	0	0.726335	0	0.590216	0.934609	1.61811
'CPSF7	0.959172	1.07842	0	0.629476	0	3.51014	0	0.22861	0.534276	0.768077	0.75665	0.814491	0	8.1328	0	0.0952851	0.221869	0.175453	0	0.501025	0	0.956122	0	10.1571	0	0.593526	0	6.14427	0	0.520837	0.959172	10.1571
'CPVL			0	12.3708	0	8.04564			0.116372	7.14135			0	0.720885					0	3.95667	0	35.6069			0	30.2117	0	12.2649	0	7.44866	0.116372	35.6069
'CQ097					0	2.2648	0	2.45794	0.146896	0.453887	0.717665	0.605786			0	0.924377			0	1.73327	0	13.2449	0	0.102264							0.717665	13.2449
'CR3L4					0	5.35737																					0	7.7049			0	7.7049
'CRKL	0.511079	0.332326			0	0.0364985	0	0.976529			0.339187	0.31223	0	6.53527	0	1.08991	0.728826	1.72669					0	10.6371							0.728826	10.6371
'CS025																					0	0.0347815									0	0.0347815
'CS043																			0	0.123609	0	13.0433							0	0.0718513	0	13.0433
'CS052																													0	1.84544	0	1.84544
'CSDE1			0	8.96104									0	5.67369					0	1.48406	0	0.966837					0	3.48301			0	8.96104
'CSRP2	0.729928	0.907856	0	0.832619	0	0.959168	0	0.852629	0.310245	0.639427	0.818106	0.934145	0	0.921147	0	0.916604	0.30737	0.388154	0	0.712897	0	0.822099	0	1.01476	0	0.60785	0	0.815818	0	0.508286	0.818106	1.01476
'CSTF2	0.590779	0.694335					0	4.30238	0.0519045	0.126346	0.586285	0.434346	0	4.526	0	0.79343	0.562214	0.417011			0	0.0228401									0.590779	4.526
'CSTF3			0	20.4371					0.013404	5.96993			0	5.99304					0	1.37945									0	0.0879633	0.013404	20.4371
'CT027									0.294788	0.299144	0.00613708	0.0936293																			0.294788	0.299144
'CTBL1							0	2.79519																							0	2.79519
'CTBP2					0	1.62885							0	5.07585							0	4.73448									0	5.07585
'CTGE5																					0	0.0758308									0	0.0758308
'CTNA1	0.489763	1.36226	0	1.15997	0	2.71519	0	1.27565	0.676415	0.819242	0.996368	1.00152	0	1.37385	0	1.21995	0.48003	1.36294	0	1.68697	0	2.57173	0	0.823032	0	0.779188	0	0.846348	0	1.00155	0.996368	2.71519
'CTNB1	0.213622	2.35735	0	1.02887	0	2.49475	0	0.839599	0.556543	0.743968	0.442852	2.93218	0	1.31438	0	1.08332	0.491037	1.32792	0	0.832971	0	1.67555	0	0.811625	0	0.805601	0	0.900965	0	0.667513	0.556543	2.93218
'CTND1																					0	0.0750705					0	1.44471			0	1.44471
'CTR9	0.00657944	30.1164	0	38.2037	0	10.2401	0	13.1787	0.00151239	19.8227	0.000310396	20.8998	0	22.5317	0	13.7008	0.00514302	16.7399	0	10.3797	0	52.0367	0	41.3704	0	20.7793	0	8.97892	0	6.03415	0.00657944	52.0367
'CUL4B													0	1.37409																	0	1.37409
'CWC22			0	9.30247													0.0206189	0.0803123			0	0.0622159									0.0206189	9.30247
'CWC25	0.448563	0.763373	0	1.15173	0	0.668881	0	0.909515	0.923876	0.940241	0.908658	0.948841	0	0.902841	0	0.878039	0.0677297	0.4887	0	1.01389	0	0.964023	0	0.998919	0	0.901095	0	0.744529	0	0.803054	0.923876	1.15173
'CX056			0	5.7656	0	1.43842							0	3.9685					0	1.56699	0	0.0438048			0	4.95981			0	1.30726	0	5.7656
'CX6B1	0.550403	2.75116	0	1.81638	0	9.29924	0	0.692138	0.011074	0.207832	0.0437248	0.0696339	0	1.22965	0	0.861156	0.707504	1.8322	0	2.72777	0	1.92715	0	0.0525321	0	0.826882	0	0.938077	0	1.84093	0.707504	9.29924
'CX7A2	0.182075	3.78606	0	0.388555	0	39.4348	0	1.4347	0.295801	0.512677	0.857563	0.914331	0	0.326615	0	1.19062	0.261627	0.197519	0	0.462424	0	0.813503	0	0.887728	0	0.30292	0	0.237926	0	0.309859	0.857563	39.4348
'CXAR													0	0.0454818	0	0.0257662			0	0.0910291							0	0.0800334	0	0.0529135	0	0.0910291
'CXD4							0	0.374125																							0	0.374125
'CXL16																							0	0.0305152							0	0.0305152
'CY1	0.91528	1.03579	0	0.726674	0	1.2417	0	0.677108	0.147423	0.406113	0.578901	1.23351	0	0.533586	0	0.507631	0.226879	0.270086	0	0.593906	0	0.740739	0	0.901522	0	0.527202	0	0.457013	0	0.47459	0.91528	1.2417
'CYB5	0.556275	1.33811	0	0.847424	0	2.50831	0	1.13682	0.58881	0.718188	0.740886	1.15717	0	0.56529	0	0.700041	0.525001	0.792168	0	0.539928	0	1.5557	0	0.87851	0	0.627622	0	0.619868	0	0.699101	0.740886	2.50831
'CYB5B	0.190407	1.82792	0	1.27314	0	3.99143	0	1.37042	0.806597	0.886876	0.269463	1.53657	0	0.956968	0	0.689125	0.13808	2.21531	0	0.920252	0	1.20192	0	0.889735	0	0.883825	0	0.462212	0	0.641827	0.806597	3.99143
'CYBP			0	30.1976	0	2.88319							0	9.30959							0	1.72554			0	10.0718					0	30.1976
'CYCL			0	48.4231	0	13.4528							0	1.26155					0	14.259	0	0.4776			0	50.2386	0	1.43208	0	14.6474	0	50.2386
'CYTB	0.575482	1.19235	0	0.616699	0	0.620735	0	1.17724			0.942292	1.08004	0	6.30545	0	1.57732	0.435371	0.53697	0	2.85227	0	1.65044	0	1.24819	0	0.192904	0	2.29119			0.942292	6.30545
'DACH1			0	2.84896	0	1.07856			0.269359	0.495401	0.961096	1.07197	0	1.34019	0	0.0531094			0	0.75543	0	1.65813	0	1.43723							0.961096	2.84896
'DAG1																											0	3.00232	0	1.96387	0	3.00232
'DBLOH							0	2.37031					0	7.36124	0	0.959289					0	0.0255625									0	7.36124
'DC1I2	0.532643	0.763539	0	74.5929	0	0.66737	0	1.49164	0.0670002	0.34294	0.830927	0.912468			0	1.02688	0.263904	0.38688	0	2.63133	0	0.913333	0	0.845912	0	5.86082			0	1.9397	0.830927	74.5929
'DC1L1	0.676087	0.822025	0	18.4416	0	0.695885	0	0.828795	0.153786	0.386184	0.55373	0.476071	0	0.796523	0	0.540891	0.234113	0.420434	0	0.574807	0	0.893906	0	1.0642	0	11.8782	0	0.430351	0	0.244782	0.676087	18.4416
'DC1L2			0	8.33328									0	5.40821					0	0.150916	0	8.24218							0	0.0877245	0	8.33328
'DCAF7									0.948628	0.961935			0	1.49161																	0.948628	1.49161
'DCAKD							0	4.91166					0	0.072168	0	0.0305368							0	0.029613			0	0.126993			0	4.91166
'DCD	0.326377	4.2783	0	0.0287523			0	0.889126			0.705248	1.38105	0	0.417129	0	0.342556	0.880575	1.28318	0	0.0798517	0	0.00759504	0	1.18067	0	0.0717481	0	0.95741	0	0.0464163	0.880575	4.2783
'DCP1A													0	0.136296							0	0.046652					0	0.239837			0	0.239837
'DCTN1	0.73331	0.883783	0	1.11436	0	0.527617	0	1.85483	0.600863	0.772394	0.763508	1.11798	0	1.3606	0	1.84291	0.759232	0.901202	0	1.16999	0	0.998355	0	0.32774	0	0.870539	0	0.974354	0	0.735312	0.763508	1.85483
'DCTN2	0.842617	0.948222	0	0.670987	0	0.243784	0	0.881552	0.504031	0.728842	0.519595	1.21904	0	0.808946	0	0.854026	0.746624	0.908352	0	1.12605	0	0.772807	0	0.975355	0	0.405701	0	0.286325	0	0.371844	0.842617	1.21904
'DCTN3									0.00149693	13.5094			0	8.82148					0	5.31767	0	14.9027			0	14.9041					0.00149693	14.9041
'DCTN4																					0	0.0283446									0	0.0283446
'DDB1			0	0.910062	0	0.273783			0.127941	0.287513	0.992127	1.00792	0	0.818366					0	0.86742	0	4.08373	0	0.0838252	0	0.700058	0	0.495262	0	0.887199	0.992127	4.08373
'DDIAS					0	16.7049																									0	16.7049
'DDRGK											0.68423	1.47969											0	0.113989							0.68423	1.47969
'DDX1	0.0396737	2.49211	0	0.873873	0	3.47992	0	1.82352	0.0403981	3.97812	0.0404997	3.4069	0	1.76317	0	1.82233	0.0464168	2.8873	0	1.95457	0	3.14701	0	1.51924	0	1.79128	0	2.06848	0	3.78564	0.0464168	3.97812
'DDX17	0.000468569	7.14366	0	8.60057	0	26.1954	0	4.6334	0.00186292	12.2361	0.000551674	6.21163	0	9.36064	0	8.18308	0.0111746	3.77592	0	4.94319	0	17.9434	0	6.48779	0	28.712	0	24.5429	0	20.307	0.0111746	28.712
'DDX18													0	4.19295																	0	4.19295
'DDX20			0	4.76367																											0	4.76367
'DDX21	0.146342	2.60827	0	2.05258	0	2.11195	0	9.27653	0.259729	3.56425	0.196895	2.443	0	1.72847	0	2.36404	0.0736204	5.27036	0	2.0938	0	3.98444	0	2.73488	0	3.63112	0	2.33677	0	5.70692	0.259729	9.27653
'DDX23	0.719069	0.873726	0	0.866472	0	0.700218	0	0.634167	0.423406	0.690404	0.682528	1.14108	0	0.606578	0	0.732977	0.444872	1.28155	0	0.856978	0	2.09542	0	1.03111	0	0.73578	0	0.564151	0	0.45582	0.719069	2.09542
'DDX3X	0.0125692	3.09516	0	2.44879	0	7.69681	0	1.77782	0.0194374	5.77024	0.00992041	3.24098	0	4.2424	0	2.20356	0.0342489	2.85966	0	2.11332	0	5.59232	0	2.05909	0	5.59036	0	6.93045	0	5.46791	0.0342489	7.69681
'DDX4					0	0.0207372	0	0.704154							0	1.18485	0.26303	6.22524									0	7.2139	0	2.53361	0.26303	7.2139
'DDX41	0.601268	0.763357	0	0.923769	0	0.366624	0	0.915614	0.507988	0.720929	0.644072	1.17711	0	0.707586	0	0.840722	0.298284	0.727735	0	0.80844	0	1.26765	0	1.29016	0	0.606126	0	0.49034	0	0.537507	0.644072	1.29016
'DDX42	0.179184	2.54034	0	0.883951	0	4.65793	0	0.986124	0.211171	3.79707	0.745104	1.43403	0	0.654848	0	1.57538	0.528191	0.615516	0	0.675613	0	0.533137	0	0.890009	0	0.779816	0	0.596149	0	0.650008	0.745104	4.65793
'DDX46	0.395515	0.640827	0	0.914223	0	0.485297	0	0.823641	0.532365	0.544346	0.845083	0.891636	0	0.78006	0	1.06012	0.54002	0.774546	0	0.66503	0	0.699412	0	0.897335	0	0.699172	0	0.548143	0	0.439355	0.845083	1.06012
'DDX49									0.00901384	7.99988																	0	4.58544	0	3.47441	0.00901384	7.99988
'DDX5	0.00055814	6.82851	0	6.8398	0	28.321	0	4.44798	0.00250124	10.6963	0.000942043	5.59387	0	7.52562	0	9.35657	0.00921887	3.72688	0	4.60998	0	12.8279	0	6.52457	0	22.132	0	18.3506	0	17.1592	0.00921887	28.321
'DDX50	0.467819	1.67672	0	26.5799	0	1.42112	0	6.10511	0.175344	5.66565	0.154188	3.05741	0	0.772728	0	2.51344	0.238336	2.28398	0	0.664631	0	3.53025	0	2.08386	0	69.761	0	2.0512	0	2.12771	0.467819	69.761
'DDX52																									0	5.77932					0	5.77932
'DDX56																					0	1.56521									0	1.56521
'DDX6	0.246049	0.379321	0	32.9475	0	0.0492715	0	6.66864	0.222421	0.560809	0.19885	0.297317	0	12.6268	0	4.17926			0	0.0995745	0	0.00730838	0	0.591537	0	19.5339			0	0.703767	0.246049	32.9475
'DEGS1			0	3.98187																											0	3.98187
'DEK			0	0.742367	0	5.86269							0	1.18793					0	0.637216	0	1.54774			0	0.908686	0	0.978449	0	0.523117	0	5.86269
'DENR													0	3.37527																	0	3.37527
'DGC14			0	4.0238									0	1.55147											0	19.6579			0	4.95103	0	19.6579
'DGCR8			0	13.7955	0	0.721146	0	0.192833	0.233233	0.276027	0.634163	0.496889	0	0.771459	0	0.89402			0	0.57384	0	0.9694	0	2.46061	0	19.0338	0	0.691405	0	0.438841	0.634163	19.0338
'DHB11	0.70451	0.621672	0	2.84242			0	1.93695	0.202536	0.570232	0.0768617	0.248743	0	0.801027	0	1.00272			0	0.637597			0	0.998675			0	0.77694			0.70451	2.84242
'DHB12	0.629332	1.24465	0	1.27195	0	1.40046	0	1.3881	0.230392	0.597215	0.573749	0.840083	0	0.876341	0	0.704696	0.919759	0.962891	0	1.00825	0	1.07875	0	0.877744	0	0.754422	0	0.608202	0	0.761817	0.919759	1.40046
'DHB4									0.00561592	0.108936	0.00305646	0.102176																	0	0.687631	0.00561592	0.687631
'DHC24							0	7.13993															0	0.814796							0	7.13993
'DHCR7					0	9.91621	0	1.18761			0.892196	0.86954	0	16.8176	0	0.656303	0.483142	2.14828	0	0.048481	0	44.0105	0	0.759046	0	36.6437	0	13.3543	0	0.981469	0.892196	44.0105
'DHDDS																							0	0.1519							0	0.1519
'DHRS7	0.428554	1.53653	0	1.12375			0	7.38485	0.132286	0.461967	0.236556	0.261251	0	0.0507828	0	0.659374	0.273314	0.373643	0	1.12429	0	0.0236557	0	0.918369	0	0.144034	0	0.0893615	0	0.0638618	0.428554	7.38485
'DHX15	0.868993	0.940233	0	1.18018	0	1.73846	0	1.11985	0.768601	1.14658	0.336414	1.36148	0	1.42373	0	1.07199	0.210893	1.71312	0	0.880214	0	2.25031	0	1.99019	0	0.847572	0	1.07531	0	1.12565	0.868993	2.25031
'DHX30					0	3.29658							0	4.67519					0	0.981997	0	13.1618			0	14.4691	0	4.28966	0	3.35865	0	14.4691
'DHX36			0	0.0838133									0	3.76272	0	0.161044			0	0.118903			0	0.234157	0	0.209147			0	0.069116	0	3.76272
'DHX37																					0	0.286601									0	0.286601
'DHX40			0	3.46213																											0	3.46213
'DHX8			0	0.517967	0	2.30765							0	2.84477					0	0.808462	0	1.74812			0	0.144647			0	0.683393	0	2.84477
'DHX9	0.286666	1.43957	0	1.25637	0	1.92675	0	1.6798	0.327765	1.53373	0.223691	1.39814	0	1.8325	0	2.06577	0.192183	1.76564	0	0.82965	0	2.32865	0	1.41692	0	1.93798	0	1.78726	0	1.51365	0.327765	2.32865
'DIA1			0	0.0780724					0.00722069	0.110983	0.100502	0.212194	0	0.0653358					0	1.48244					0	0.194821	0	0.11497	0	1.90141	0.100502	1.90141
'DIC	0.3638	1.34948	0	0.0501158	0	2.79312	0	0.99364	0.897099	1.07428	0.240451	0.477715	0	0.178639	0	0.726675	0.259988	2.90403	0	0.478897	0	37.5304	0	0.931011	0	1.98501	0	2.50781			0.897099	37.5304
'DIDO1	0.00138487	81.1337	0	223.399			0	38.1057			0.0163688	43.0934	0	189.549	0	50.7704	0.00101797	116.246	0	70.2622			0	96.0418							0.0163688	223.399
'DJB11													0	2.36272							0	0.753063									0	2.36272
'DJB12	0.490405	1.29099	0	0.981239	0	3.15331	0	4.32769	0.721293	0.846082	0.567172	0.557618	0	0.67076	0	0.0871612			0	0.565278	0	12.1376	0	0.0711265	0	0.996759	0	0.576033	0	0.610431	0.721293	12.1376
'DJC10	0.526539	0.751875	0	2.46509	0	0.337265			0.289696	0.368473	0.527704	0.67775	0	2.41428					0	5.26458	0	2.51526			0	2.81817	0	2.26515	0	2.91668	0.527704	5.26458
'DJC11	0.996718	0.998731	0	0.991531	0	1.9978	0	0.898862	0.275756	0.239545	0.322217	0.399314	0	0.778935	0	1.10767	0.340659	1.77165	0	1.03554	0	0.990444	0	0.0495308	0	0.468405	0	0.501507	0	0.900794	0.996718	1.9978
'DJC13					0	0.742652																			0	6.76164			0	1.96687	0	6.76164
'DKC1																			0	2.51237					0	10.955	0	4.47951	0	3.06789	0	10.955
'DLDH													0	2.59582													0	2.27982	0	0.964488	0	2.59582
'DLRB1	0.65036	0.793771	0	0.488693	0	0.279805	0	0.989821	0.250719	0.516534	0.683464	0.631186	0	0.668718	0	0.0727162	0.240898	4.47766	0	0.495059	0	0.500983	0	1.37302	0	0.434172	0	0.528011	0	0.396295	0.683464	4.47766
'DMAP1																					0	0.0248847									0	0.0248847
'DNJA1	0.603534	0.825111	0	0.431437	0	0.22057	0	0.553315	0.0808277	0.331976	0.958838	1.01649	0	0.638083	0	0.885137	0.767137	1.11291	0	0.475279	0	0.426716	0	0.864305	0	0.321766	0	0.257007	0	0.319269	0.958838	1.11291
'DNJA2	0.8762	0.959102	0	0.669332	0	0.445353	0	1.04897	0.270074	0.627413	0.789079	1.09023	0	0.636178	0	1.09438	0.344894	1.41014	0	0.723671	0	0.517701	0	0.776766	0	0.526899	0	0.362916	0	0.545646	0.8762	1.41014
'DNJA3	0.919291	1.02624	0	0.858001	0	0.721537	0	1.1413	0.797421	0.903909	0.230823	1.44225	0	0.593096	0	1.7522	0.329463	0.412038	0	0.57638	0	0.866696	0	1.01404	0	1.09177	0	0.653876	0	0.502255	0.919291	1.7522
'DNJA4			0	1.89902	0	3.84604			0.120821	0.239449	0.674754	1.86276	0	2.2166			0.255882	0.165618	0	6.59642	0	0.869534	0	0.147521	0	2.07392	0	1.48187	0	3.92888	0.674754	6.59642
'DNJB1					0	0.483107							0	3.58046																	0	3.58046
'DNJB6	0.34083	0.503558	0	1.07822	0	1.15286	0	0.868885			0.646955	0.60673	0	0.437622	0	0.734959	0.258046	0.380972	0	0.96053	0	1.17224	0	0.9871	0	1.59227	0	1.40109	0	1.22311	0.646955	1.59227
'DNJC1																													0	0.865636	0	0.865636
'DNJC7	0.75705	1.684	0	12.665	0	3.93655	0	4.52545	0.76789	0.857028	0.576136	0.569487	0	0.74468	0	1.3837	0.751185	0.650646	0	2.89039	0	3.317	0	1.68616	0	13.8566	0	0.377601	0	3.88925	0.76789	13.8566
'DNJC8	0.805324	0.864869	0	1.03719	0	1.03254	0	1.04894	0.264704	0.197569	0.746915	1.12835	0	1.2427	0	1.52307	0.976637	0.986783	0	1.26378	0	0.864243	0	1.20809	0	0.753259	0	0.658911	0	0.98166	0.976637	1.52307
'DNJC9	0.164011	6.19895	0	12.1244	0	0.922951	0	2.50284			0.475357	2.43854	0	1.6488	0	3.43432	0.206168	2.27029	0	0.974989	0	0.577445	0	9.55458	0	19.245	0	1.39848	0	1.46578	0.475357	19.245
'DNMT1			0	80.3512																											0	80.3512
'DOCK1																													0	0.451279	0	0.451279
'DOCK6			0	4.81679																					0	4.82765					0	4.82765
'DOCK7	0.33283	3.40019	0	0.897228	0	1.04593			0.518624	0.746007	0.723724	0.744624	0	0.912704	0	1.51802	0.236642	0.323267	0	0.587449	0	0.933014			0	0.681544	0	0.580967	0	0.370589	0.723724	3.40019
'DPM1	0.355901	1.84961	0	1.34077			0	0.444257	0.212719	0.553173	0.324347	0.706109	0	1.18696	0	2.98886	0.248967	0.587174	0	1.10095	0	0.012629	0	1.26017	0	0.749327	0	0.711664	0	0.557172	0.355901	2.98886
'DPOD3			0	6.11855					0.957007	0.972203	0.256182	0.369215	0	2.85971					0	1.45217	0	0.0498067									0.957007	6.11855
'DPY30			0	0.944611																	0	0.0314796			0	0.743629	0	2.26654			0	2.26654
'DREB													0	5.70153																	0	5.70153
'DRG1	0.836704	1.38085	0	0.553018	0	0.347066	0	3.06086			0.680099	0.538659	0	0.815827	0	0.11822			0	0.597044	0	0.562833	0	0.132034	0	0.451439	0	0.467023	0	0.487199	0.836704	3.06086
'DSC3	0.763405	0.864532	0	0.952619	0	0.286747	0	0.774791			0.711301	0.668902	0	0.723923	0	0.820597	0.835704	1.07248	0	0.717913	0	1.36092	0	0.623012	0	0.54648	0	0.670182	0	0.430633	0.835704	1.36092
'DSG1																					0	0.0325871									0	0.0325871
'DSG2	0.39505	1.39415	0	6.00995	0	1.50917			0.0733321	0.196144	0.252071	0.374834	0	0.477906													0	0.165207	0	1.11666	0.39505	6.00995
'DSRAD					0	4.18685	0	3.0237	0.0467995	5.27576	0.274742	3.08033	0	8.51125	0	2.17995			0	4.57409	0	17.2029	0	6.2164	0	14.5867	0	5.8855	0	2.38387	0.274742	17.2029
'DTX3							0	0.112099							0	4.89157															0	4.89157
'DUOX1			0	0.0232725	0	12.5571							0	26.2667	0	1.15247			0	17.4627	0	1.13798	0	1.00104	0	0.0580738	0	20.2446			0	26.2667
'DUT			0	0.588029					0.0228613	3.62158			0	3.6432					0	1.15202					0	0.31565					0.0228613	3.6432
'DX39A							0	7.11199			0.194332	5.27366			0	8.77786							0	19.082							0.194332	19.082
'DX39B			0	24.822	0	1.69017							0	22.0149							0	3.25111			0	18.3168	0	15.3119	0	14.2605	0	24.822
'DYH1							0	0.170547																							0	0.170547
'DYH6					0	0.609241																									0	0.609241
'DYHC1	0.806327	1.06768	0	0.695371	0	0.532181	0	0.870995	0.127455	0.394827	0.958272	1.02039	0	1.08454	0	0.935677	0.998424	0.999356	0	0.726959	0	0.254653	0	0.848316	0	0.319158	0	0.45606	0	0.206677	0.998424	1.08454
'DYHC2							0	0.184227	0.153928	0.311863					0	0.0856152															0.153928	0.311863
'DYN2													0	1.49303																	0	1.49303
'DYR													0	1.05522							0	0.00537412									0	1.05522
'E2AK3	0.220858	0.124457	0	0.689464	0	0.845502	0	2.30616	0.195662	0.244583	0.817856	0.73344	0	0.0581606	0	3.3644	0.228546	0.122363	0	0.345624	0	0.703891	0	0.048499	0	0.147549	0	0.50951	0	0.0381231	0.817856	3.3644
'E2F7	0.766088	0.82436	0	1.27804	0	0.493389	0	0.737141	0.143004	0.512209	0.897394	1.08368	0	0.712408	0	0.629529	0.619017	0.676806	0	0.836482	0	0.604079	0	0.936282	0	0.956456	0	0.632475	0	0.272528	0.897394	1.27804
'E41L3							0	1.16282			0.251189	3.89291	0	2.95839	0	0.107945	0.85795	1.17006			0	0.0333953									0.85795	3.89291
'EBP									0.0379518	0.192903	0.197157	0.368848																			0.197157	0.368848
'EBP2																													0	2.09009	0	2.09009
'ECHA	0.144006	1.74201	0	1.98951	0	0.767879	0	2.00449	0.479546	0.545155	0.788586	1.13049	0	0.775792	0	1.61545	0.334234	1.5901	0	0.727791	0	1.80523	0	0.647675	0	0.709809	0	0.236057	0	0.438292	0.788586	2.00449
'ECHB	0.35409	0.755231	0	1.39781	0	0.170929	0	1.44185	0.561193	0.678027	0.823606	1.11257	0	0.983102	0	0.840521	0.431097	1.28373	0	1.0203	0	1.12532	0	0.769874	0	0.677422	0	0.494905	0	0.362048	0.823606	1.44185
'ECHM													0	4.04614																	0	4.04614
'ECM29	0.71807	0.905998	0	0.913032	0	0.240068	0	1.73495	0.161862	0.483932	0.3433	0.499315	0	0.643867	0	0.576636	0.226129	0.362283	0	0.747952	0	0.804401	0	1.10264	0	0.650463	0	0.0862246	0	0.719247	0.71807	1.73495
'EDF1	0.885797	1.06699	0	1.35193	0	1.42028	0	0.962571	0.495677	0.519291	0.541288	0.696129	0	1.06887	0	1.05858	0.497059	0.728098	0	0.997412	0	0.779952	0	1.03595	0	1.07129	0	0.964695	0	0.925403	0.885797	1.42028
'EF1A1	0.858443	1.06925	0	1.33888	0	0.898579	0	1.02628	0.886425	0.935296	0.765831	1.11408	0	1.82747	0	1.28848	0.686705	1.21297	0	0.97091	0	0.834112	0	0.997323	0	1.21281	0	1.14672	0	0.821181	0.886425	1.82747
'EF1A2			0	1.49738	0	1.19739			0.920531	0.954048	0.893388	0.756608	0	2.02966					0	1.061	0	0.834112			0	1.35638	0	1.27359	0	0.897378	0.920531	2.02966
'EF1B	0.451956	0.79808	0	0.647457	0	0.368809	0	0.773146	0.898877	0.922394	0.446372	1.30949	0	0.985952	0	0.749303	0.540348	1.25738	0	0.40839	0	1.05149	0	1.19794	0	0.523337	0	0.464468	0	0.235748	0.898877	1.30949
'EF1D	0.781047	0.931252	0	0.752058	0	0.587212	0	0.997743	0.498587	0.724641	0.724152	1.1127	0	0.962225	0	1.21858	0.728486	1.12651	0	0.702859	0	0.735319	0	1.04833	0	0.638676	0	0.598297	0	0.547017	0.781047	1.21858
'EF1G	0.909223	0.970913	0	0.985432	0	0.493408	0	0.952968	0.714642	0.837231	0.583018	1.21706	0	1.03101	0	1.20283	0.459852	1.26508	0	1.04538	0	1.07056	0	1.02851	0	0.883046	0	0.591395	0	0.799227	0.909223	1.26508
'EF2	0.466525	1.40876	0	1.07357	0	0.79569	0	1.61335	0.768627	0.877938	0.977808	0.991048	0	2.50614	0	1.17991	0.744053	1.21704	0	0.810383	0	0.852848	0	1.28289	0	0.968332	0	1.15248	0	0.749127	0.977808	2.50614
'EFCB6													0	0.0581775													0	0.102374			0	0.102374
'EFTU	0.859756	1.11449	0	0.765731	0	0.45655	0	0.8835	0.985301	0.991218	0.857035	1.08634	0	1.01278	0	0.974522	0.941365	1.03372	0	0.768254	0	1.48302	0	1.124	0	1.0254	0	0.447907	0	0.640412	0.985301	1.48302
'EGFR																			0	0.894152											0	0.894152
'EI2BB																					0	0.0446874									0	0.0446874
'EI2BD	0.832531	1.09691					0	0.899692	0.215311	0.267984	0.686736	0.849156	0	0.143203	0	0.742819	0.290114	0.423354	0	1.73524	0	1.5604	0	0.903711	0	8.64419	0	1.13699	0	1.55574	0.832531	8.64419
'EI2BE	0.394034	3.15324	0	19.8862	0	3.61579	0	1.54315			0.82726	0.82794	0	1.12486	0	0.0371487	0.947985	1.09879	0	4.71135	0	0.0172183	0	0.795518			0	0.126016			0.947985	19.8862
'EI2BG	0.626671	0.83915	0	0.648072	0	0.338518			0.292976	0.609795	0.751098	1.10049	0	0.384445			0.330717	2.4893	0	0.518668	0	6.88965			0	0.410578	0	0.331321	0	0.432922	0.751098	6.88965
'EIF1	0.144217	0.566882	0	0.595345	0	0.312071	0	0.927959			0.922245	0.890484	0	1.03679	0	1.41082	0.637453	0.63041	0	0.660868	0	1.68979	0	2.08171	0	0.376317	0	0.0616725	0	0.674352	0.922245	2.08171
'EIF3A	0.850294	1.09234	0	1.00262	0	1.80043	0	0.96633	0.399268	0.656454	0.967228	1.01441	0	1.13356	0	0.992167	0.900101	1.0358	0	0.960404	0	0.585014	0	0.921575	0	0.863924	0	0.593376	0	0.738557	0.967228	1.80043
'EIF3B	0.154108	0.61853	0	0.356392	0	0.303678	0	0.975899	0.294455	0.624219	0.881379	1.05187	0	0.583685	0	1.20887	0.644501	1.1931	0	0.510331	0	0.74644	0	1.0629	0	0.376311	0	0.345568	0	0.424314	0.881379	1.20887
'EIF3C	0.357751	0.773524	0	0.720271	0	0.591246	0	0.903394	0.725305	0.834327	0.719554	1.1248	0	0.912327	0	1.31267	0.633868	0.832182	0	1.01045	0	1.03796	0	0.963729	0	0.635929	0	0.676813	0	0.806677	0.725305	1.31267
'EIF3D	0.741595	1.12432	0	1.34676	0	1.60772	0	0.87686	0.606427	1.31011	0.141867	1.61338	0	1.22153	0	1.02181	0.291595	0.351822	0	0.710167	0	0.73331	0	1.3389	0	2.08559	0	1.68602	0	0.930717	0.741595	2.08559
'EIF3E	0.896033	0.953187	0	0.927037	0	1.34794	0	0.0492657	0.584466	0.763468	0.599448	0.839746	0	0.960927	0	0.865482			0	0.881552	0	0.786135	0	1.24735	0	0.894707	0	0.434457	0	0.783182	0.896033	1.34794
'EIF3F	0.477969	0.780387	0	0.581773	0	0.514602	0	1.35661	0.886794	0.929776	0.746154	1.15548	0	0.771726	0	8.54361	0.344433	0.359515	0	0.513357	0	0.00562721	0	0.856043	0	0.660821	0	0.502196	0	0.653029	0.886794	8.54361
'EIF3G	0.621272	0.861199	0	0.739355	0	0.415607	0	0.812732	0.758171	0.879211	0.792294	1.10945	0	0.71979	0	0.960492	0.703526	1.13758	0	0.890764	0	0.758073	0	1.14074	0	0.582437	0	0.536163	0	0.584561	0.792294	1.14074
'EIF3H	0.910036	0.95489	0	1.11632	0	1.41787	0	1.01475	0.735906	0.793648	0.975165	0.98657	0	1.8035	0	1.23137	0.307378	0.591179	0	1.43504	0	0.585316	0	0.899651	0	1.09762	0	1.35392	0	1.3155	0.975165	1.8035
'EIF3I	0.358591	0.776441	0	0.83478	0	0.60577	0	0.717563	0.309016	0.615576	0.984429	1.00572	0	1.08902	0	1.07446	0.223416	0.385959	0	0.781943	0	0.768404	0	0.955611	0	0.865691	0	0.760736	0	0.698983	0.984429	1.08902
'EIF3J													0	7.05633																	0	7.05633
'EIF3K	0.962504	1.01682	0	0.869602	0	0.94425	0	1.07449	0.289245	3.64741	0.433843	1.94565	0	12.0451	0	1.2894	0.343579	3.44515	0	8.97108	0	34.9118	0	1.8007	0	0.675932	0	12.0067	0	9.47479	0.962504	34.9118
'EIF3L	0.735409	0.874035	0	1.07302	0	0.763873	0	0.961414	0.690455	0.683702	0.807463	1.12582	0	2.74636	0	3.31596	0.135297	0.398823	0	0.978526	0	0.466848	0	0.114091	0	0.821779	0	1.63664	0	0.82021	0.807463	3.31596
'EIF3M	0.21668	0.641075	0	4.25953			0	0.862203			0.681876	0.770804			0	1.65352							0	0.894841							0.681876	4.25953
'ELAV1	0.0768631	3.01346			0	4.23738			0.868201	1.07198	0.782625	0.821378	0	8.52307	0	5.60721	0.12382	3.07705			0	2.56859	0	13.2614							0.868201	13.2614
'ELL3													0	127.323																	0	127.323
'ELMD2			0	2.5893																											0	2.5893
'ELOA1																					0	9.5826									0	9.5826
'ELOB	0.643194	2.10677	0	1.29485	0	5.48321			0.238552	0.252182	0.761376	0.644187	0	1.37543					0	1.00669	0	1.30126			0	0.995285	0	0.122226	0	1.06865	0.761376	5.48321
'ELOC	0.0582431	3.01619	0	1.40445	0	3.00002	0	3.29843	0.737922	1.16645	0.95039	1.02529	0	4.57288	0	3.18726	0.356862	2.25629	0	3.00438	0	1.6533	0	0.766826	0	2.06756	0	4.3071	0	3.23143	0.95039	4.57288
'ELOF1					0	0.360927																					0	3.08143	0	2.70149	0	3.08143
'ELYS													0	1.42458					0	1.06524							0	1.63346			0	1.63346
'EMAL6							0	2.34833																							0	2.34833
'EMC1	0.983537	0.99198	0	8.90257	0	1.64929			0.111399	0.334691	0.310437	0.496727	0	0.368603	0	0.908935	0.686158	0.758558	0	0.80595	0	0.72892			0	11.8892	0	0.352482	0	0.522577	0.983537	11.8892
'EMC2	0.362927	1.45535	0	1.47297	0	1.56477	0	1.2674	0.121225	0.47902	0.479524	0.808423	0	0.585676	0	1.55354	0.518437	0.797996	0	0.77005	0	0.933639	0	0.617674	0	0.958313	0	1.31847	0	0.871036	0.518437	1.56477
'EMC3	0.930766	1.15515	0	14.0841			0	3.35527	0.426965	0.677308	0.1849	0.250017	0	0.0745909	0	2.73636			0	0.424029	0	12.0844	0	9.10518	0	11.0036	0	0.131256	0	0.424119	0.930766	14.0841
'EMC7	0.549307	1.2382	0	0.405185	0	1.33207	0	1.01337	0.293629	0.638581	0.700371	1.25711	0	0.756312	0	0.803812	0.195001	0.304721	0	0.679945	0	0.759601	0	0.855571	0	0.449434	0	0.543484	0	0.93504	0.700371	1.33207
'EMC8	0.284499	1.93466	0	39.4848	0	6.80139	0	0.974406	0.555237	0.767848	0.322702	0.481997	0	1.80045	0	1.3579	0.526119	0.78284	0	6.19674	0	1.35088	0	0.84214	0	39.1551	0	1.09936	0	10.6638	0.555237	39.4848
'EMD	0.478413	1.43919	0	1.82275	0	2.73595	0	1.30794	0.533292	0.732993	0.91687	0.962553	0	1.75941	0	0.773708	0.586902	0.814106	0	1.77869	0	1.61583	0	0.805803	0	1.3227	0	1.14404	0	1.25096	0.91687	2.73595
'ENAH	0.718987	1.19719	0	4.77029	0	2.9876	0	1.02601	0.601484	0.786186	0.451561	0.546309	0	3.29082	0	0.804503	0.208811	0.376159	0	1.36412	0	0.850948	0	1.08657	0	8.44088			0	1.79471	0.718987	8.44088
'ENDD1																					0	6.68796									0	6.68796
'ENKUR																													0	6.92801	0	6.92801
'ENOA	0.855292	0.856698	0	0.972953	0	0.308148	0	0.806887	0.979257	0.981681	0.366923	0.646829	0	2.53149	0	0.729318	0.799771	1.31854	0	1.59245	0	1.41362	0	1.13514	0	0.653007	0	0.712994	0	1.68027	0.979257	2.53149
'ENOB			0	0.405336	0	0.263852							0	0.876719					0	0.879377	0	0.53385			0	0.494695	0	0.332538	0	1.66004	0	1.66004
'ENPL			0	0.192638	0	0.719564	0	1.46808	0.25265	0.568936	0.0302348	0.103086	0	0.734928	0	1.27228	0.187273	0.261542	0	0.207325	0	0.257149	0	5.07398	0	0.987539	0	0.293865	0	0.122401	0.25265	5.07398
'ENSA			0	10.6924	0	0.0640918							0	5.67158					0	0.0866093	0	0.0218794							0	0.0503443	0	10.6924
'ENTP2															0	0.0833991															0	0.0833991
'ENTP6																			0	6.33907									0	5.65784	0	6.33907
'ENY2					0	5.65691	0	1.42719			0.249715	5.61954			0	2.97955					0	0.00668842									0.249715	5.65691
'EP15R													0	1.70042																	0	1.70042
'EPN4					0	0.193644							0	8.33646							0	0.0216653									0	8.33646
'EPS15																					0	3.59929									0	3.59929
'ERAL1			0	5.88048									0	2.94542					0	0.596745									0	0.416515	0	5.88048
'ERC6L															0	0.0269825															0	0.0269825
'ERCC6																			0	1.78246	0	66.3917	0	7.48896							0	66.3917
'ERF3A			0	12.1497									0	0.5308					0	1.88388	0	0.516723					0	0.0506969	0	2.69368	0	12.1497
'ERF3B	0.836052	0.917308	0	0.278643	0	0.164222	0	0.443694	0.157978	0.244399	0.549879	2.43912	0	0.324332	0	0.725988	0.464055	1.35273	0	0.470634	0	0.500314	0	0.858828	0	0.217513	0	0.188731	0	0.920844	0.836052	2.43912
'ERGI2			0	0.696895									0	1.28819					0	2.39314	0	0.0633406			0	0.14649	0	1.19888			0	2.39314
'ERGI3	0.284455	1.93703	0	1.18891	0	8.22782	0	0.796674	0.0242785	0.0651981	0.856301	0.896006	0	0.643214	0	0.519746	0.471636	0.40441	0	1.47914	0	1.82067	0	0.514508	0	1.17297	0	0.748051	0	1.00171	0.856301	8.22782
'ERLEC									0.0082678	0.122971																					0.0082678	0.122971
'ERLN2	0.103597	1.7985	0	0.60838	0	1.98875					0.403556	0.478633	0	1.07358	0	0.0874457	0.617902	1.26191	0	0.519602	0	0.832607	0	0.0831756	0	0.216994	0	0.22361	0	0.0852496	0.617902	1.98875
'ERN2													0	13.2931					0	9.90802	0	0.00704396									0	13.2931
'ERP29													0	3.73327							0	0.117596									0	3.73327
'ERP44													0	1.76471																	0	1.76471
'ESF1																			0	1.08903											0	1.08903
'ESYT1	0.845557	1.12635	0	0.485753	0	3.04096	0	1.13899	0.359288	0.590889	0.483789	0.571945	0	0.448181	0	0.793459	0.507086	0.512299	0	0.848494	0	1.85217	0	1.12109	0	0.0758407	0	0.299369	0	0.965347	0.845557	3.04096
'ESYT2	0.623224	1.23886	0	0.884843	0	3.29019	0	0.896113	0.222005	0.565017	0.35203	0.532089	0	0.495044	0	0.900877	0.120073	0.314615	0	0.792358	0	1.02118	0	0.895061	0	0.583966	0	0.434555	0	0.596889	0.623224	3.29019
'ETFA													0	3.55266																	0	3.55266
'ETV2																			0	6.32065											0	6.32065
'EWS	0.786196	0.930021	0	1.04804	0	0.937718	0	0.979651	0.854617	0.886178	0.868825	1.06642	0	0.970279	0	1.04052	0.148059	0.586185	0	0.69449	0	0.905015	0	1.04586	0	0.825067	0	0.77518	0	0.625581	0.868825	1.06642
'EXD2			0	0.419119									0	0.107872					0	0.816106					0	0.330036	0	0.189821			0	0.816106
'EXOC1			0	8.5481	0	1.55417			0.794295	1.19692	0.986378	1.01821	0	3.02317					0	1.00918	0	0.716261					0	2.88477	0	0.131814	0.986378	8.5481
'EXOC2	0.766819	0.871299	0	0.424315	0	0.125826			0.154572	0.494669	0.234861	1.72493	0	0.226006	0	0.742535			0	0.605219	0	0.0325186	0	0.0935496	0	0.349905	0	0.228485	0	0.0803392	0.766819	1.72493
'EXOC3			0	11.8074															0	0.14879									0	0.0864886	0	11.8074
'EXOC4			0	10.6291	0	0.107279			0.343548	0.492015	0.874905	0.87966	0	5.54659					0	0.723627									0	0.0680831	0.874905	10.6291
'EXOC5							0	1.2886	0.162281	0.320597	0.762271	0.721128			0	0.238193							0	0.0906614	0	12.781	0	5.02402	0	1.4801	0.762271	12.781
'EXOC6			0	6.46524					0.232708	0.38355	0.72086	0.605152	0	2.03717	0	0.139894			0	1.57337	0	7.46559	0	0.112157							0.72086	7.46559
'EXOC7	0.659468	1.32712	0	1.50362			0	0.182632	0.596253	0.525433	0.383076	0.346357	0	0.0841576	0	0.0742965	0.123586	0.323895	0	2.65644	0	0.835064	0	0.0486593	0	0.384551	0	0.14809			0.659468	2.65644
'EXOC8									0.478969	0.56994																					0.478969	0.56994
'EXOS1					0	1.39477																									0	1.39477
'EXOSX	0.150295	0.338442	0	6.84589			0	0.748133			0.0814089	0.145457	0	0.512057	0	0.611647			0	0.155234			0	0.0443221			0	0.108388	0	0.0902347	0.150295	6.84589
'EZRI													0	4.56394							0	1.14464									0	4.56394
'F10A1			0	1.09705	0	1.02519							0	4.35577					0	4.37518	0	1.41947			0	1.0198	0	1.73404	0	4.53982	0	4.53982
'F115A													0	2.41134																	0	2.41134
'F120A					0	1.31908															0	6.36331									0	6.36331
'F133B	0.553667	1.18469	0	1.05888	0	1.28266	0	0.987937	0.555359	0.766177	0.740531	1.11629	0	0.867675	0	0.942389	0.694802	0.891395	0	0.919864	0	1.0122	0	1.06346	0	1.25466	0	1.76139	0	1.04197	0.740531	1.76139
'F135A															0	0.258003															0	0.258003
'F136A													0	2.1353																	0	2.1353
'F162A			0	1.58125	0	2.10293			0.23947	0.587959	0.399461	0.583807	0	0.693141	0	0.0489924	0.00888654	0.0708021	0	0.926623	0	1.1823	0	2.15723	0	0.256788	0	0.655913	0	0.756687	0.399461	2.15723
'F179B																					0	0.0594016									0	0.0594016
'F195B																					0	5.72119									0	5.72119
'F204A					0	0.159964	0	2.89475			0.756823	0.731703			0	0.0964425					0	0.0242859	0	0.711192							0.756823	2.89475
'F207A	0.446093	1.54121	0	9.97545			0	4.42847					0	6.69436					0	2.76919	0	0.0174823					0	5.06162	0	2.07564	0.446093	9.97545
'F208A	0.0931685	5.02034	0	9.97913	0	8.60375	0	3.57125	0.0694287	3.45155	0.0627255	6.19688	0	5.19691	0	3.10136			0	2.79129	0	33.7067	0	10.8798	0	18.8727	0	7.71789	0	5.0451	0.0931685	33.7067
'F210A																			0	0.881632											0	0.881632
'F213A	0.383999	0.412626					0	1.00989			0.861805	0.814634	0	0.0587524	0	0.647069	0.643723	0.550176			0	0.868818	0	1.06868			0	0.103385			0.861805	1.06868
'F262																			0	0.0575392			0	25.274					0	0.0334465	0	25.274
'F263	0.878564	1.05776	0	0.579273	0	1.27697	0	3.31727			0.854765	0.823169	0	0.884842			0.480949	2.66195	0	0.61325	0	0.723224			0	0.130728	0	0.10579	0	0.468915	0.878564	3.31727
'FA21B			0	1.7636	0	2.30815			0.0995767	2.59071			0	0.42621	0	0.0770919					0	0.053998					0	0.228932			0.0995767	2.59071
'FA32A	0.913201	1.03388	0	1.54298	0	1.57386	0	0.877137	0.613064	0.58025	0.86533	1.11481	0	1.38277	0	0.964559	0.900281	0.96132	0	1.23266	0	0.728265	0	1.01704	0	1.49851	0	1.14834	0	1.34322	0.913201	1.57386
'FA50A																					0	1.817									0	1.817
'FA76B	0.832468	0.912785	0	1.33736	0	2.42043	0	0.840076	0.126698	0.370371	0.952271	0.913464	0	1.16147	0	0.0772015	0.0279265	0.084046	0	1.47772	0	0.956379	0	0.618356	0	1.28649	0	1.04792	0	1.12784	0.952271	2.42043
'FA98A	0.153207	2.13094	0	1.19739	0	1.83101	0	4.12918	0.347565	2.41762	0.313301	2.87478	0	1.22603	0	3.89878	0.00303678	22.625	0	0.914484			0	10.5772	0	2.55748	0	1.33055	0	1.68807	0.347565	22.625
'FAAH2																					0	0.0160909									0	0.0160909
'FABP5							0	0.0893863																							0	0.0893863
'FACD2									0.0713762	0.285614	0.394394	0.41747					0.268557	3.1139			0	0.278757									0.394394	3.1139
'FACE1	0.449797	1.69308	0	2.14772	0	9.35784	0	1.21624	0.229335	0.159598	0.72399	0.884691	0	1.13724	0	0.983006	0.449449	0.596681	0	1.01667	0	3.4764	0	0.862929	0	1.32785	0	1.06711	0	1.20942	0.72399	9.35784
'FACR1	0.250863	0.384795	0	0.813857	0	1.03054	0	5.61135	0.423803	0.714431	0.676086	0.854366	0	0.05765	0	0.0510603	0.0625228	0.171164	0	0.673889	0	0.789925	0	0.0351355	0	0.159485	0	0.720931	0	0.617261	0.676086	5.61135
'FAF2	0.723949	0.887342	0	0.890441	0	0.331008	0	1.15773	0.131268	0.448503	0.512467	0.798403	0	0.55836	0	0.962175	0.929656	0.969181	0	0.7906	0	0.581064	0	0.822408	0	0.66668	0	0.341825	0	0.800519	0.929656	1.15773
'FAKD5													0	1.80868																	0	1.80868
'FAM3C	0.815443	1.14194	0	1.24447	0	3.62357	0	1.04496	0.154392	0.342315	0.307649	0.721841	0	0.740411	0	0.68123	0.139869	0.403608	0	6.28188	0	0.0126118	0	0.707936	0	0.602556	0	0.690878	0	3.51404	0.815443	6.28188
'FANCI	0.457215	1.43484	0	0.682401			0	0.952835	0.421884	0.682817	0.211269	0.379533	0	0.457603	0	1.10432	0.450523	0.526492	0	1.06094	0	0.024988	0	1.42378	0	0.162596	0	0.0782006	0	0.118492	0.457215	1.43484
'FAS	0.67226	1.29243	0	0.981826	0	0.382542	0	0.238826	0.903795	0.95222	0.918731	1.03479	0	1.2244	0	1.1019	0.663326	1.23854	0	0.738171	0	2.37719	0	0.942147	0	0.995892	0	0.675668	0	1.06011	0.918731	2.37719
'FBRL	0.551677	0.84418	0	0.98054	0	0.639151	0	0.922291	0.32236	0.595348	0.665371	0.85069	0	0.955097	0	0.829915	0.59276	0.851091	0	0.890304	0	0.600885	0	0.980076	0	0.81815	0	0.72033	0	0.712377	0.665371	0.98054
'FEN1	0.363407	1.46705	0	0.518942	0	0.52855	0	0.842122	0.308717	0.302189	0.306925	1.52868	0	0.765809	0	0.688519	0.641979	1.26132	0	0.700018	0	0.559442	0	0.524631	0	0.467018	0	0.471604	0	0.450184	0.641979	1.52868
'FETUA													0	22.6669	0	0.088036					0	0.00863693									0	22.6669
'FHL1	0.239618	1.85365	0	1.59878	0	0.0783544			0.409348	0.612739	0.595944	0.631768	0	8.6722					0	1.69217	0	0.0168929			0	0.195644			0	0.0987333	0.595944	8.6722
'FILA							0	0.0957339																							0	0.0957339
'FILA2	0.854114	1.30555					0	5.46097					0	2.0192							0	0.0201468	0	0.110725			0	3.34044			0.854114	5.46097
'FIP1	0.137168	0.618848	0	0.751596	0	0.309053	0	0.92593	0.215434	0.582563	0.495315	1.19669	0	0.599389	0	0.728521	0.999911	0.999961	0	0.631646	0	0.671025	0	1.14434	0	0.50797	0	0.333501	0	0.386987	0.999911	1.19669
'FKB1A			0	1.56948	0	0.895988			0.421949	3.43209	0.816093	1.31861	0	1.96323	0	0.0516056			0	1.31132	0	25.3685			0	0.16107	0	0.0896149	0	0.542217	0.816093	25.3685
'FKBP3	0.798624	1.10995	0	0.800882	0	1.16956	0	0.941786	0.780395	0.854797	0.85942	1.06941	0	0.882833	0	0.0305232	0.869525	1.07069	0	0.476528	0	0.782816	0	1.72364	0	0.737232	0	0.659485	0	0.493318	0.869525	1.72364
'FKBP4													0	6.16807																	0	6.16807
'FKBP8	0.566922	1.30216	0	0.735185	0	4.51561	0	1.07773	0.249305	0.601519	0.616913	1.18144	0	0.281967	0	0.834118	0.908793	0.959598	0	0.41803	0	1.38	0	0.890689	0	0.747171	0	0.35834	0	0.61815	0.908793	4.51561
'FL2D	0.568954	1.28636	0	7.28622	0	2.03769	0	4.48541	0.00409067	7.29025	0.0817075	4.34386	0	2.70606	0	6.39321			0	1.47004	0	4.15948	0	11.9922	0	8.47873	0	3.05892	0	1.87203	0.568954	11.9922
'FLII					0	1.21557			0.421712	0.719847			0	3.25296							0	1.56506									0.421712	3.25296
'FLNA	0.357231	0.760831	0	0.748154	0	0.415334	0	0.925955	0.278823	0.623822	0.989218	1.00375	0	0.97027	0	1.31799	0.932855	0.975856	0	0.631289	0	0.745287	0	1.12383	0	0.668636	0	0.685499	0	0.50522	0.989218	1.31799
'FLNB			0	0.678015					0.291232	3.25419	0.451399	2.04542	0	0.605862					0	4.75409	0	0.0121012			0	0.992631	0	0.619257	0	2.17592	0.451399	4.75409
'FMR1	0.00179489	7.43569	0	29.3753	0	35.3455	0	13.3687	0.117328	9.64916	0.0256817	17.6072	0	16.1196	0	22.4726	0.00296434	14.7133	0	3.66205	0	215.338	0	58.4423	0	124.885	0	46.8957	0	15.098	0.117328	215.338
'FND3A			0	0.799455	0	2.98871	0	3.32383	0.358186	0.683624	0.4437	1.40146	0	0.770599			0.900053	0.926083	0	0.902585	0	1.10078	0	0.0703864	0	0.638488	0	0.827465	0	0.620584	0.900053	3.32383
'FOXP1																					0	0.0277963									0	0.0277963
'FOXP4	0.585377	1.71619	0	5.95661	0	1.93501	0	0.99795	0.236148	0.602689	0.938721	0.917543			0	0.0885727	0.574588	0.488433	0	1.33085	0	1.07227	0	1.08645							0.938721	5.95661
'FPRP									0.424655	0.516295	0.60431	0.536284																			0.60431	0.536284
'FRG1	0.303927	0.684466	0	0.738951	0	0.394344	0	0.874806	0.41084	0.621698	0.886456	0.940624	0	0.558774	0	0.981304	0.141593	0.53972	0	0.69513	0	0.823489	0	0.894664	0	0.569689	0	0.498179	0	0.635209	0.886456	0.981304
'FRYL																					0	0.0561056									0	0.0561056
'FUBP1			0	21.405	0	5.69	0	3.03991	0.412455	1.86397	0.5513	2.40104	0	1.55753					0	0.875846	0	1.36149	0	1.01988	0	13.4376	0	0.814596	0	0.645166	0.5513	21.405
'FUBP2	0.789494	1.14445	0	1.7939	0	1.27673	0	0.684619	0.787936	1.17568	0.554357	1.20608	0	2.49441	0	0.834773	0.54074	0.823823	0	1.82081	0	1.46461	0	1.06609	0	1.37048	0	1.45855	0	1.31297	0.789494	2.49441
'FUBP3					0	6.16179			0.0733211	3.84163	0.457948	1.52248	0	7.86349					0	1.1789	0	2.12694			0	5.52578	0	4.70449	0	1.47018	0.457948	7.86349
'FUND2			0	4.98288									0	0.0891247	0	1.26587			0	0.164538			0	0.667916			0	1.55146	0	1.30554	0	4.98288
'FUS	0.899979	0.966417	0	1.14119	0	1.07438	0	0.969273	0.632629	0.769017	0.75258	1.1114	0	0.902744	0	1.04973	0.460726	0.797862	0	0.80595	0	0.839906	0	0.990798	0	0.995612	0	0.852668	0	0.968443	0.899979	1.14119
'FXR1	0.00121485	9.04474	0	54.9753	0	26.3268	0	10.5081			0.171815	8.24198	0	14.4114	0	18.0063	0.0203165	8.08827	0	4.1342	0	161.577	0	42.0388	0	96.2801	0	38.3672	0	12.1378	0.171815	161.577
'FXR2	0.00335368	9.74974	0	29.4691	0	27.6401	0	13.3987			0.219679	5.12078	0	13.7531	0	17.1007	0.00154028	15.491	0	6.74805	0	163.403	0	57.2061	0	102.415	0	38.8355	0	12.2467	0.219679	163.403
'FZD3																					0	4.06315									0	4.06315
'G3BP1	0.490096	1.43622	0	1.45358	0	0.70879	0	2.36705	0.479828	2.34452	0.986285	0.983658	0	1.85283	0	2.81543	0.387776	1.68599	0	1.04414	0	0.820929	0	1.26062	0	1.36595	0	0.788166	0	1.17023	0.986285	2.81543
'G3P	0.983807	0.987446	0	1.40763	0	0.511356	0	0.6422	0.556435	1.3535	0.825312	0.924588	0	2.87046	0	0.730101	0.701547	1.30472	0	1.21743	0	0.745586	0	0.741307	0	1.11525	0	0.991342	0	0.798471	0.983807	2.87046
'G3PT							0	0.192732																							0	0.192732
'G45IP	0.664783	1.24209			0	1.49621	0	4.35442	0.028608	0.133968	0.842763	0.939367	0	3.79417	0	0.686991			0	0.436564	0	0.0183626							0	0.0595905	0.842763	4.35442
'G6PI					0	0.768319							0	5.74134													0	1.66438			0	5.74134
'GA2L3																							0	7.73849							0	7.73849
'GAK18													0	0.996021					0	0.00623038							0	0.00771622	0	0.0036216	0	0.996021
'GALK1																			0	0.0272426									0	0.0158356	0	0.0272426
'GALT2			0	1.19188	0	0.64057			0.0402597	0.32222	0.0650921	0.170173	0	0.078569					0	1.04154	0	0.0312014			0	0.61824	0	0.138256			0.0650921	1.19188
'GALT7									0.0865068	3.63971																					0.0865068	3.63971
'GANAB			0	17.2043	0	6.34222	0	1.02679					0	10.781	0	1.16385			0	0.638761			0	14.8884	0	20.763			0	0.0311852	0	20.763
'GAPD1	0.739737	1.61116	0	0.329863	0	0.961381							0	0.117895							0	6.81269			0	0.902505	0	0.207457			0.739737	6.81269
'GAR1	0.514746	0.811771	0	0.952355	0	0.354216	0	0.828237	0.382603	0.696755	0.901096	0.962135	0	0.831068	0	0.918983	0.3691	1.38104	0	0.817219	0	0.783847	0	1.00687	0	0.700445	0	0.658952	0	0.525199	0.901096	1.38104
'GBB2																									0	5.84661					0	5.84661
'GBB4							0	3.14873																							0	3.14873
'GBF1							0	0.922903	0.259007	0.396891	0.971613	0.962255	0	2.85518	0	0.0906491			0	2.13932			0	0.703565							0.971613	2.85518
'GCN1L	0.190815	0.692958	0	0.666617	0	0.352957	0	0.883407	0.13277	0.473801	0.682908	0.854135	0	0.342503	0	0.744211	0.152869	0.623369	0	0.57284	0	0.560709	0	1.27113	0	0.537222	0	0.323601	0	0.482188	0.682908	1.27113
'GCP2			0	4.70793	0	0.253701	0	1.60783	0.28056	0.625315	0.424143	0.577969	0	1.48989					0	1.05385	0	0.0628702									0.424143	4.70793
'GDE	0.569071	1.41332	0	1.50775	0	0.732973	0	0.976093			0.992564	1.01541	0	0.893117	0	1.58534	0.451268	1.55399	0	0.88504	0	0.763173	0	0.807649	0	1.12606	0	0.798056	0	0.671823	0.992564	1.58534
'GDIA													0	3.68267																	0	3.68267
'GDIB													0	3.68267																	0	3.68267
'GDIR1			0	6.99696									0	8.52827					0	1.11946	0	9.53738									0	9.53738
'GDPD1			0	5.6749									0	0.0728072					0	0.719453			0	0.103981			0	0.128117			0	5.6749
'GEMI5	0.369312	0.352044	0	13.2569									0	0.0849038	0	0.0769962							0	0.0829213			0	0.149404			0.369312	13.2569
'GEPH													0	2.46056																	0	2.46056
'GET4			0	3.97639					0.00793652	0.13495	0.105009	0.233986	0	1.40045							0	0.0445397									0.105009	3.97639
'GFPT1													0	1.46525																	0	1.46525
'GGCT							0	0.0995756																							0	0.0995756
'GHC2	0.652244	1.35508	0	1.68989	0	1.52817			0.398689	0.638601	0.194153	0.332776	0	1.25179					0	1.62649	0	1.03834	0	0.0635789	0	0.194832	0	1.25141	0	0.0717134	0.652244	1.68989
'GHITM									0.883254	0.935305	0.820625	0.846967	0	4.54285					0	2.87761											0.883254	4.54285
'GID8			0	0.123361																	0	0.0251519			0	0.307832					0	0.307832
'GIMA4													0	7.83297																	0	7.83297
'GLMN	0.297302	0.360418	0	4.26742					0.26169	0.408185	0.683739	0.642536	0	2.97171	0	0.762268							0	0.781609							0.683739	4.26742
'GLO2	0.300152	0.659143	0	1.14622	0	0.641113	0	0.735646	0.211361	0.48166	0.764113	0.881463	0	0.634773	0	0.742475	0.630286	0.806046	0	1.01041	0	0.686679	0	0.854753	0	0.555694	0	0.522537	0	0.822689	0.764113	1.14622
'GLOD4			0	7.20437	0	0.0740676							0	0.862184					0	1.52018							0	0.139935			0	7.20437
'GLPK			0	0.0460382	0	0.050334							0	0.273611					0	0.0840499	0	0.0220272			0	0.114883	0	0.0709386	0	0.0488566	0	0.273611
'GLU2B	0.433865	0.797361	0	0.687408	0	0.6802	0	1.00807	0.256151	0.254283	0.513521	0.511673	0	0.598091	0	1.15882	0.649198	1.17126	0	0.459155	0	0.794128	0	22.0866	0	0.463271	0	0.311144	0	0.570124	0.649198	22.0866
'GLYR1			0	5.45038															0	1.39971											0	5.45038
'GNA13	0.524103	1.51864	0	0.584728	0	12.697	0	1.19004	0.268233	0.609776	0.400748	0.778459	0	0.747136	0	0.902264	0.258879	4.06582	0	0.801133	0	55.8277	0	0.769723	0	0.654996	0	0.490214	0	0.80857	0.524103	55.8277
'GNL3	0.946679	1.01733	0	1.46925	0	0.856398	0	0.909667	0.631504	1.23989	0.242409	1.53963	0	7.93548	0	0.987341	0.264683	1.77798	0	4.55079	0	1.89625	0	1.15747	0	1.26608	0	6.8041	0	4.91966	0.946679	7.93548
'GNL3L													0	5.66754					0	2.17534	0	0.0214635					0	3.2334	0	1.45978	0	5.66754
'GOGA5									0.457849	0.535612	0.237142	0.341096																			0.457849	0.535612
'GOLI4			0	8.27685			0	1.09554	0.214279	0.370042	0.644523	0.627772	0	3.44383	0	1.04388	0.906738	0.868789	0	2.1355	0	0.0261427	0	0.802987							0.906738	8.27685
'GOLM1									0.247584	0.357214	0.147406	0.329301	0	0.123047													0	0.216523			0.247584	0.357214
'GOSR1													0	0.154298					0	0.215304	0	5.98402					0	0.271514	0	0.636971	0	5.98402
'GOSR2			0	5.32054									0	0.127754					0	2.42318	0	51.5142	0	0.141829	0	0.331657	0	0.224806			0	51.5142
'GP124																					0	0.0128718									0	0.0128718
'GP180									0.0822477	0.341233																					0.0822477	0.341233
'GPAT4			0	0.0672284			0	0.153568					0	0.0437714	0	0.0495639			0	0.0773738			0	0.042379	0	0.167761	0	0.519807	0	0.0410786	0	0.519807
'GPDM													0	0.0756573													0	0.133133			0	0.133133
'GPHRC															0	0.0934287															0	0.0934287
'GPI8	0.479108	1.43678	0	1.43485	0	4.78414	0	5.08174	0.998351	1.00103	0.341859	1.61467	0	0.82745					0	0.931134	0	0.0213724	0	0.0471344	0	0.728734	0	0.639518	0	0.0401827	0.998351	5.08174
'GPT11			0	0.662644	0	0.0400278	0	0.893776	0.00622723	0.118108	0.428809	0.3009	0	0.345555	0	0.0570838			0	0.500784	0	0.0252804	0	13.5002	0	0.131752	0	0.0685509	0	0.0400386	0.428809	13.5002
'GPTC1			0	0.335063	0	0.503217			0.0601861	0.355796			0	0.121872					0	0.544986	0	0.0336881			0	0.123588	0	0.214455	0	0.0584738	0.0601861	0.544986
'GPTC4	0.453196	0.608503	0	1.21597	0	0.865355	0	0.875834			0.93801	0.925767	0	0.77221	0	0.882539	0.597192	0.704881	0	0.857074	0	0.779054	0	1.02353	0	0.831082	0	0.763736	0	0.672299	0.93801	1.21597
'GPTC8			0	8.429	0	2.4811			0.920843	0.955844			0	4.19422							0	13.7893			0	7.82723			0	2.39224	0.920843	13.7893
'GPX8			0	0.742703			0	0.275256					0	0.0635368	0	0.0861883			0	1.50076			0	0.0771097	0	0.303998	0	0.111804			0	1.50076
'GRDN			0	5.21263	0	1.38845			0.440951	1.39681	0.793252	0.74185	0	2.71209							0	0.0253945			0	18.8685			0	4.91466	0.793252	18.8685
'GRIA4	0.484444	2.10103	0	0.896564	0	0.00737613							0	0.623939	0	24.805			0	0.583165	0	0.813568			0	0.731796	0	0.558708	0	0.460846	0.484444	24.805
'GRP75	0.37174	1.29509	0	1.27851	0	0.846627	0	1.09826	0.456595	1.45914	0.36465	1.3417	0	1.06687	0	1.12648	0.17998	1.63003	0	0.955349	0	1.54803	0	1.19933	0	1.74844	0	1.02049	0	1.24721	0.456595	1.74844
'GRP78	0.736871	1.11267	0	0.876297	0	1.0632	0	1.23716	0.312374	1.61603	0.206337	1.4742	0	0.946973	0	1.73611	0.58259	1.23544	0	0.826624	0	1.80203	0	1.10284	0	1.71543	0	1.86251	0	1.7409	0.736871	1.86251
'GSAS1																											0	0.970628			0	0.970628
'GSC2			0	0.0409796																	0	0.00576668			0	0.10226					0	0.10226
'GSLG1			0	0.50524	0	2.22159			0.917821	0.959424	0.662514	0.715126	0	0.713656					0	0.487302	0	0.81481			0	0.131862	0	0.606708	0	0.51166	0.917821	2.22159
'GSTK1													0	3.32441																	0	3.32441
'GTF2I	0.866833	0.891504	0	0.717546	0	0.568999	0	1.30347	0.269273	0.598233	0.954228	1.03341	0	0.618683	0	1.43644	0.786949	0.857867	0	0.565251	0	0.770241	0	0.950107	0	0.729678	0	0.540785	0	0.505948	0.954228	1.43644
'GTPB1																			0	2.43059	0	0.0803812									0	2.43059
'GTR1			0	0.134492																					0	0.33561					0	0.33561
'GYS2																					0	8.24968									0	8.24968
'H10			0	27.4745	0	11.3183			0.119727	0.255869	0.437305	0.415806	0	1.26583					0	7.95439	0	0.00974458			0	42.4044	0	1.94716	0	13.7658	0.437305	42.4044
'H12	0.0925966	1.80068	0	1.92147	0	2.81302	0	1.34617	0.982313	0.973899	0.775717	1.18203	0	1.983	0	1.60709	0.435047	1.34088	0	1.03984	0	1.38101	0	1.3142	0	2.27375	0	2.00396	0	1.41023	0.982313	2.81302
'H13							0	1.34617							0	1.60709							0	1.3142							0	1.60709
'H14			0	1.92147	0	2.81302							0	1.983					0	1.03984	0	1.38101			0	2.27375	0	2.00396	0	1.41023	0	2.81302
'H1X	0.149495	1.57825	0	0.724561	0	1.34577	0	1.51573			0.991518	0.986979	0	1.3094	0	1.45004	0.100468	3.63983	0	0.955591	0	4.31407	0	1.13079	0	1.14582	0	0.503516	0	0.537497	0.991518	4.31407
'H2A2B			0	1.82638	0	2.51799							0	0.512524					0	0.494427	0	0.981814			0	1.51167	0	0.982953	0	2.39072	0	2.51799
'H2A2C	0.113016	1.88767	0	1.44893	0	2.58328	0	1.22996			0.86316	1.46861	0	1.88934	0	1.65369	0.149275	2.96985	0	1.13164	0	2.25321	0	1.33357	0	3.61881	0	2.84004	0	2.53474	0.86316	3.61881
'H2AW					0	11.0096							0	7.08122							0	42.7043			0	8.17821	0	17.3042	0	7.84747	0	42.7043
'H2AX							0	1.31914							0	1.71603							0	1.27202							0	1.71603
'H2AY	0.0221407	3.70079	0	18.0379	0	12.3198			0.000662038	41.4943			0	0.903951	0	2.40117			0	0.751183	0	30.7044			0	47.7318	0	1.53979	0	1.88829	0.0221407	47.7318
'H2B1B			0	1.6921	0	1.77775							0	1.85221					0	1.28866	0	3.80275			0	3.54427	0	3.01833	0	2.70077	0	3.80275
'H2B3B							0	1.18491							0	1.83323							0	1.21455							0	1.83323
'H31			0	2.99975	0	9.63496							0	3.43558					0	1.74615	0	4.78426			0	8.84543	0	7.47361	0	5.00758	0	9.63496
'H90B4	0.402095	1.4564	0	1.6734	0	1.35896	0	1.32609	0.857922	1.10586	0.939508	1.02146	0	2.32081	0	1.15747	0.980961	0.990391	0	1.23791	0	1.1585	0	0.85368	0	1.4023	0	0.932232	0	1.0146	0.980961	2.32081
'HACD2							0	0.925621			0.818282	0.858641			0	0.699567							0	0.64506							0.818282	0.925621
'HACD3	0.929277	1.03585	0	0.469303	0	0.545519	0	1.04433	0.14117	0.512036	0.737835	1.16803	0	0.354266	0	1.71019	0.937097	1.04128	0	0.69583	0	0.661703	0	0.580442	0	0.377908	0	0.293936	0	0.512947	0.937097	1.71019
'HAP28					0	0.0693	0	19.6987					0	0.106807	0	0.034056			0	0.495048	0	6.6447	0	0.635324			0	0.0160575	0	0.00894927	0	19.6987
'HAUS8																									0	15.9373					0	15.9373
'HAX1	0.523238	0.305027	0	0.529693	0	0.0296738					0.582941	0.43002	0	0.356127			0.257758	0.166397			0	0.0162755	0	0.0290981	0	0.0721672	0	0.0363506			0.582941	0.529693
'HBA	0.987753	1.0072	0	22.2865			0	0.601122			0.131186	0.172797			0	0.627768	0.407896	0.677534			0	0.822563	0	10.7758	0	28.5706	0	8.90251	0	7.29836	0.987753	28.5706
'HBD			0	0.0392053									0	0.223963					0	0.0710856	0	0.0233835	0	0.90626	0	0.0978324	0	0.0564509	0	0.0413207	0	0.90626
'HCD2													0	1.33497							0	0.0561793					0	0.383956			0	1.33497
'HCFC1									0.563908	0.775108	0.0302667	0.166202	0	7.57182							0	7.85189									0.563908	7.85189
'HDAC1	0.708046	0.867398	0	0.763867	0	0.363067	0	0.973603	0.0926649	0.448829	0.927841	0.972564	0	0.883351	0	3.20405	0.268314	0.632326	0	0.608791	0	0.329192	0	0.785674	0	0.469232	0	0.488072	0	0.365148	0.927841	3.20405
'HDAC2	0.798545	0.905079	0	0.713866	0	0.398759	0	0.973603	0.0859287	0.435908	0.887127	0.95844	0	0.923244	0	3.1637	0.15901	0.465452	0	0.624928	0	0.313203	0	0.88071	0	0.459859	0	0.517963	0	0.392248	0.887127	3.1637
'HDGF									0.0188141	3.98435																					0.0188141	3.98435
'HDGR2	0.0282359	10.4043	0	8.5763	0	4.69616	0	4.30949			0.00900314	12.152	0	4.83099	0	5.70208	0.0048216	19.1398	0	3.30395	0	18.8591			0	14.2896	0	6.69298			0.0282359	19.1398
'HDX	0.938856	0.86721	0	1.20581	0	0.051222	0	0.559171	0.0822541	0.225605	0.205673	0.178128	0	1.18914	0	1.13534	0.132555	0.102467	0	0.871464	0	0.751317	0	1.05047	0	0.933464	0	1.10397	0	0.0253311	0.938856	1.20581
'HEAT1	0.492632	0.796905	0	0.727039	0	0.0658643	0	1.30225	0.160362	0.305783	0.311524	0.562981	0	2.82068	0	0.627112	0.234609	1.89705	0	0.52419	0	1.26183	0	0.557526	0	0.534951	0	5.29915	0	0.458074	0.492632	5.29915
'HEAT2	0.486108	1.28347	0	0.526163			0	3.4497	0.21475	0.554921	0.694409	0.892178	0	0.391754	0	0.919851			0	0.526659	0	7.29817	0	1.2363	0	0.144393	0	0.0941055	0	0.063531	0.694409	7.29817
'HECW2																			0	23.0882											0	23.0882
'HELLS			0	3.19585									0	2.26271																	0	3.19585
'HELZ2			0	3.39497			0	1.72269																	0	3.76295					0	3.76295
'HEMO													0	0.141678					0	0.171945							0	0.249308	0	0.0999483	0	0.249308
'HEXI1			0	0.0637815	0	0.0405158																			0	0.159159					0	0.159159
'HHLA2																			0	0.0971375									0	0.0564642	0	0.0971375
'HIG1A																							0	0.110953							0	0.110953
'HINT1			0	14.513	0	5.38664							0	12.5609					0	3.54565	0	21.0107							0	5.07024	0	21.0107
'HLAH	0.537386	1.38162	0	0.429389							0.411161	0.376628	0	0.556948			0.462126	1.30012	0	0.270302	0	0.557102	0	1.03776	0	0.129386	0	0.0735847	0	0.41816	0.537386	1.38162
'HLTF									0.490938	1.53448	0.599968	0.690003																			0.599968	1.53448
'HM13	0.956191	1.03299	0	2.2851	0	2.16837	0	0.635032	0.607974	2.42701	0.719621	0.639439	0	1.28162	0	0.699405	0.0893713	0.435413	0	1.4695	0	1.24902	0	0.707699	0	0.863305	0	1.47725	0	1.02969	0.956191	2.42701
'HMGA1	0.655418	1.20028	0	0.872288	0	1.20876	0	0.553321	0.951842	1.06369	0.683094	0.738359	0	1.56771	0	1.11492	0.290431	0.629557	0	1.09581	0	0.933411	0	37.6293	0	0.500942	0	1.09581	0	1.03928	0.951842	37.6293
'HMGB1	0.853472	1.05983	0	0.984419	0	0.707866	0	1.10287	0.342039	0.593602	0.564915	0.775786	0	1.2097	0	1.07231	0.621956	0.849614	0	0.8108	0	0.613471	0	1.00041	0	0.886744	0	0.700261	0	0.679149	0.853472	1.2097
'HMGB2	0.713903	1.14824	0	1.36283	0	0.542713	0	1.626	0.641247	0.722453	0.774246	0.881935	0	0.987657	0	1.13546	0.709973	0.856501	0	0.936468	0	1.18193	0	0.83299	0	0.931512	0	0.868745	0	0.27852	0.774246	1.626
'HMGB3	0.360187	3.64349	0	17.435	0	0.0421039	0	7.11489					0	1.26533	0	0.0462488	0.116257	7.36135	0	0.40565	0	0.0534258					0	0.990065	0	0.0304567	0.360187	17.435
'HMGN1	0.465086	0.739869	0	1.61628	0	0.55972	0	0.827119	0.99439	0.994597	0.36374	1.51914	0	1.19568	0	1.34639	0.149331	0.605792	0	1.66191	0	1.18942	0	0.900809	0	1.37664	0	1.0855	0	2.02407	0.99439	2.02407
'HMGN2	0.890161	1.0392	0	1.38458	0	1.73144	0	1.22538	0.57066	1.37442	0.81715	0.90828	0	1.74436	0	1.3854	0.141218	0.167102	0	1.85462	0	1.41236	0	1.07961	0	0.994245	0	1.78731	0	1.90806	0.890161	1.90806
'HMGN4																			0	1.48466							0	1.75635			0	1.75635
'HMOX1			0	26.8765									0	0.115072	0	4.77577					0	0.0116616					0	0.20249			0	26.8765
'HMOX2	0.76163	1.19184	0	0.959731	0	2.63662	0	1.38485	0.460065	0.720944	0.729022	0.883597	0	0.521772	0	0.92505	0.595971	0.778303	0	0.798327	0	1.50036	0	0.799969	0	0.685398	0	0.437045	0	0.612655	0.76163	2.63662
'HN1L			0	12.4239	0	3.24137					0.0427443	0.221605			0	0.0749946					0	1.01471	0	0.0762227			0	4.57	0	2.08744	0.0427443	12.4239
'HNRDL	0.332426	1.47689	0	1.06055	0	0.948953	0	1.89117	0.147379	1.92738	0.0425884	1.92698	0	1.6058	0	1.84152	0.0762928	2.34171	0	0.806676	0	2.52146	0	1.88119	0	1.76737	0	1.462	0	1.56907	0.332426	2.52146
'HNRH1	0.195175	1.58705	0	1.34578	0	2.43572	0	1.9605	0.122016	2.25241	0.11374	1.80391	0	1.66281	0	2.11672	0.285097	1.53659	0	1.22139	0	2.54869	0	1.67238	0	2.24929	0	2.00229	0	2.40675	0.285097	2.54869
'HNRH2			0	1.3785	0	3.28992			0.116363	2.40156	0.980223	1.03973	0	2.15188					0	1.22139	0	2.73056			0	2.30399	0	2.67415	0	2.40675	0.980223	3.28992
'HNRH3			0	63.4319	0	23.2909	0	3.90551	0.770386	1.148	0.42083	2.18897	0	27.352	0	3.83399	0.915775	1.11126	0	15.5808	0	1.41789			0	120.328	0	38.8432	0	42.9782	0.915775	120.328
'HNRL1			0	7.95551	0	7.11246			0.117333	5.5219	0.467192	2.88811			0	3.54415			0	1.64797	0	2.02045	0	14.3335	0	22.1272	0	7.33193	0	5.68879	0.467192	22.1272
'HNRL2	0.236846	1.92103	0	7.83974	0	5.89408	0	3.86273	0.256147	2.93182	0.186719	2.32959	0	3.54052	0	4.03177	0.575085	0.63827	0	1.71581	0	5.11503	0	10.3852	0	12.085	0	5.25173	0	2.94882	0.575085	12.085
'HNRPD	0.108202	1.7321	0	0.846272	0	1.28818	0	1.79841	0.162826	1.86755	0.0541355	1.92965	0	1.62217	0	1.66887	0.0694327	1.85204	0	0.925366	0	1.90067	0	1.66352	0	1.38447	0	1.59375	0	1.64954	0.162826	1.92965
'HNRPF	0.132467	1.70315	0	1.28561	0	3.19452	0	1.71319	0.242304	1.9851	0.156245	1.83337	0	1.81108	0	1.62619	0.256349	1.58399	0	1.37284	0	2.46722	0	1.34927	0	1.86497	0	1.83139	0	1.86056	0.256349	3.19452
'HNRPL	0.825291	1.09719	0	0.80572	0	1.07672	0	0.985313	0.592221	1.31432	0.644067	1.18626	0	1.29097	0	1.00492	0.915883	1.05164	0	1.23695	0	1.5046	0	1.23864	0	0.633039	0	0.729273	0	0.679456	0.915883	1.5046
'HNRPM	0.00420091	3.21979	0	2.54969	0	5.199	0	2.79714	0.0157728	4.29317	0.00196769	3.49668	0	3.89212	0	3.43982	0.0152186	3.69085	0	2.7967	0	7.66315	0	2.65058	0	5.51044	0	5.82615	0	6.13733	0.0157728	7.66315
'HNRPQ	0.702449	1.1457	0	1.097	0	0.857015	0	1.46924	0.823605	1.09911	0.320472	1.34295	0	1.26352	0	1.5398	0.396075	1.45819	0	0.826827	0	1.59849	0	1.23966	0	1.06938	0	0.755162	0	0.905216	0.823605	1.59849
'HNRPR	0.586934	1.27407	0	1.20657	0	1.13644	0	1.37159	0.584536	1.27451	0.320131	1.40587	0	1.63391	0	1.73579	0.421635	1.49496	0	0.807128	0	1.62	0	1.63918	0	1.18719	0	1.09224	0	0.977916	0.586934	1.73579
'HNRPU	0.850225	1.06638	0	0.721675	0	0.528057	0	1.20666	0.487529	0.735342	0.510325	1.21889	0	0.710996	0	1.10142	0.520754	1.27059	0	0.675317	0	0.967378	0	1.25056	0	0.58704	0	0.398747	0	0.56259	0.850225	1.27059
'HOME1											0.30677	1.96073	0	1.4915			0.735108	0.799722			0	0.0316663									0.735108	1.96073
'HOME2			0	8.36223	0	1.32284	0	0.357543							0	1.94047	0.0336131	0.2911	0	1.9544	0	0.0207673									0.0336131	8.36223
'HOOK1			0	2.31319	0	1.03731			0.502408	0.624328	0.174218	0.332848			0	0.076467	0.458254	2.4769			0	0.0622082	0	0.940045							0.502408	2.4769
'HOOK3															0	0.0304441															0	0.0304441
'HORN	0.703719	0.532848	0	7.23659			0	6.6657			0.923238	0.903185	0	0.0929808							0	0.0249308	0	0.0398357			0	0.163616			0.923238	7.23659
'HP1B3					0	5.44868			0.00324843	11.181											0	9.74606			0	14.9904	0	2.66542	0	7.11863	0.00324843	14.9904
'HRG																					0	0.00321093									0	0.00321093
'HS105	0.335845	1.36321	0	1.199	0	1.72251	0	1.43555	0.501419	1.46939	0.628307	1.20285	0	2.03557	0	2.05285	0.643607	0.860942	0	1.41636	0	2.0849	0	0.929219	0	2.12357	0	3.2377	0	2.26816	0.643607	3.2377
'HS74L			0	13.8312	0	2.65801			0.251	3.91361			0	6.1977							0	12.5118			0	12.1985	0	3.96509			0.251	13.8312
'HS90A	0.544713	1.29204	0	1.68689	0	1.0451	0	1.19725	0.879935	1.08988	0.989266	1.00406	0	2.32313	0	0.972053	0.991079	1.00438	0	1.3381	0	1.35353	0	0.852008	0	1.38769	0	1.1095	0	1.26214	0.991079	2.32313
'HS90B	0.616972	1.23447	0	1.60202	0	0.911534	0	1.19725	0.928341	1.05218	0.959524	0.98492	0	2.26301	0	0.972053	0.857103	1.07845	0	1.22977	0	1.35353	0	0.852008	0	1.31787	0	1.08078	0	1.15996	0.959524	2.26301
'HSP72	0.461179	1.26205	0	0.969869	0	1.4257	0	1.26224	0.327373	1.60333	0.247625	1.46427	0	1.04226	0	1.90638	0.476182	1.30112	0	0.874822	0	1.80447	0	1.12897	0	1.74076	0	1.93244	0	1.76925	0.476182	1.93244
'HSP74	0.234241	1.80446			0	3.7776	0	5.40139	0.243699	3.49812	0.702136	0.740613	0	5.81838	0	0.384408	0.159723	4.26853			0	16.3948	0	16.8579	0	14.095	0	6.82907	0	3.35227	0.702136	16.8579
'HSP76	0.237392	1.43181	0	1.13858	0	2.41582	0	1.21109			0.98862	1.02943	0	1.25074	0	1.98129	0.467638	1.27224	0	1.10152	0	1.90068	0	1.19037	0	2.13772	0	2.33248	0	2.32987	0.98862	2.41582
'HSP7C	0.642969	1.14696	0	0.969869	0	1.18674	0	1.20742	0.288001	1.65558	0.268314	1.4038	0	0.967752	0	1.30967	0.178374	1.58773	0	0.825066	0	1.89032	0	1.12944	0	1.74076	0	1.69693	0	1.68986	0.642969	1.89032
'HSPB1							0	0.0485085					0	3.38205							0	0.971251									0	3.38205
'HTSF1	0.681751	0.840278	0	0.0838569	0	1.17565	0	0.785476	0.93397	1.0399	0.480903	1.35561	0	0.819933	0	0.820851	0.756658	0.887313			0	1.18833	0	0.953006	0	0.209255	0	0.845391			0.93397	1.35561
'HUWE1	0.732532	0.670588							0.939449	1.04849	0.260425	1.69065							0	1.15503	0	11.6412									0.939449	11.6412
'HXB9																					0	0.0740527									0	0.0740527
'HYDIN			0	13.139															0	2.25264											0	13.139
'HYOU1													0	3.15802																	0	3.15802
'ICAM5																													0	1.74259	0	1.74259
'ICLN	0.402268	0.763368	0	0.435013	0	0.202636	0	1.4118	0.355084	0.484171	0.733722	1.23817	0	0.3937	0	1.17525	0.539926	0.797148	0	0.320625	0	0.396269	0	1.17978	0	0.23754	0	0.191044	0	0.155323	0.733722	1.4118
'ICMT															0	0.0402165															0	0.0402165
'ICT1	0.861319	0.950781	0	1.12156	0	1.78049	0	0.768176	0.470324	0.589749	0.961078	1.02511	0	1.09851	0	1.0109	0.552236	0.783232	0	1.38386	0	0.726729	0	0.942996	0	2.18983	0	1.47647	0	1.67898	0.961078	2.18983
'IF16			0	0.116869																					0	0.291634					0	0.291634
'IF1AX	0.216019	0.688352	0	1.12546	0	0.843553	0	1.01311	0.298019	0.607856	0.891606	0.954811	0	0.802103	0	1.07304	0.191208	0.58888	0	0.876586	0	0.58554	0	1.06267	0	0.791921	0	0.570505	0	0.630837	0.891606	1.12546
'IF2A	0.0769713	9.74108	0	24.1386	0	1.77723	0	3.41617	0.819751	1.13343	0.990757	1.01437	0	9.76619	0	3.06409			0	2.10753	0	1.4534			0	17.6903	0	9.08972	0	1.76994	0.990757	24.1386
'IF2B1	0.292586	1.54538	0	1.11526	0	1.38882	0	1.39714	0.669349	1.21921	0.212818	1.61041	0	2.02046	0	2.15029	0.233485	1.76964	0	0.998323	0	1.90442	0	2.04646	0	1.50033	0	1.73057	0	1.42069	0.669349	2.15029
'IF2B2					0	4.01226			0.0293601	6.20911									0	7.22242	0	0.0814673			0	21.7748	0	9.74534	0	0.708402	0.0293601	21.7748
'IF2B3			0	25.1414	0	2.45784			0.598142	1.36449	0.584916	0.64413	0	1.19943					0	6.40824	0	2.27506			0	35.6492	0	2.65489	0	9.40753	0.598142	35.6492
'IF2BL	0.110421	6.99903	0	0.842955	0	0.967243			0.85996	0.853189	0.708905	1.5387	0	1.46361					0	0.637883	0	0.770792			0	0.64963	0	0.624051	0	0.456418	0.85996	6.99903
'IF2G			0	18.1319	0	2.95821							0	8.92832					0	2.87355	0	11.9424			0	6.21123	0	7.5401	0	4.59549	0	18.1319
'IF2P	0.363037	1.68929	0	1.34443	0	0.774739	0	0.441942	0.822028	0.904261	0.466754	1.27732	0	1.40158	0	1.2643	0.255665	0.668433	0	0.881699	0	0.7363	0	2.83295	0	0.956777	0	0.797455	0	0.623083	0.822028	2.83295
'IF4A1	0.167521	1.69928	0	2.04351	0	1.00864	0	1.94314	0.197261	2.27711	0.08477	1.89427	0	4.47665	0	2.33938	0.425763	1.54519	0	0.97771	0	3.08483	0	1.15558	0	3.35713	0	1.40172	0	0.588914	0.425763	4.47665
'IF4A3			0	2.32616	0	1.47749			0.154322	5.59945	0.500468	1.88717	0	25.9182					0	1.22016	0	3.67277			0	2.68216	0	7.34766	0	1.28873	0.500468	25.9182
'IF4B	0.644077	0.760687	0	1.11673	0	1.19161	0	0.673877	0.551974	0.700976	0.814586	0.890945	0	1.14056	0	0.979892	0.270117	0.532363	0	0.926231	0	0.833684	0	1.0471	0	0.99738	0	1.07901	0	0.732614	0.814586	1.19161
'IF4E									0.0770483	0.342568											0	0.024879									0.0770483	0.342568
'IF4G1	0.958271	0.956545	0	1.2609	0	0.261475	0	0.885052	0.891014	1.07534	0.654738	1.52209	0	1.42096	0	0.72589	0.708905	0.79669	0	0.860499	0	1.85884	0	1.01042	0	1.04655	0	0.870822	0	0.70114	0.958271	1.85884
'IF4G2							0	0.280161					0	5.54002	0	0.080469			0	2.68652			0	1.12863							0	5.54002
'IF4H					0	7.33436					0.175041	7.34602	0	10.7564							0	2.87006			0	20.3214	0	6.94328	0	4.7232	0.175041	20.3214
'IF5			0	0.414163	0	0.0996277			0.78672	1.14513	0.75315	1.49963	0	0.522119	0	0.120986			0	0.554726	0	0.0373823	0	0.0828363	0	0.164491	0	0.317161	0	0.334567	0.78672	1.49963
'IF6													0	3.57412																	0	3.57412
'IFT81			0	12.7645									0	5.96798					0	3.18668	0	1.76721									0	12.7645
'IGBP1									0.829691	1.2428											0	117.688									0.829691	117.688
'IGHG2	0.435197	1.27671	0	1.09875	0	0.924326	0	0.920971	0.285874	0.634022	0.394358	0.761227	0	1.07621	0	0.536641	0.399243	0.580934	0	0.940639	0	1.65633	0	0.867502	0	0.925843	0	1.00847	0	0.822239	0.435197	1.65633
'IKIP	0.871573	1.07242	0	0.508	0	0.73537	0	3.61105	0.182818	0.524581	0.673088	0.881775	0	0.448024	0	0.718612	0.119713	0.321698	0	0.60368	0	0.947085	0	1.02463	0	0.351033	0	0.545372	0	0.466883	0.871573	3.61105
'ILF2	0.470719	1.83805	0	0.433601	0	0.496842	0	1.28271	0.521469	1.29858	0.629706	1.15993	0	0.613766	0	3.86705	0.506566	0.467499	0	1.24306	0	1.29759	0	1.75326	0	0.600736	0	0.536471	0	1.76085	0.629706	3.86705
'ILF3	0.139781	2.16387	0	1.70904	0	3.29544	0	2.3559	0.357204	1.51363	0.165224	1.76747	0	2.16609	0	20.5576	0.329734	1.92592	0	1.99066	0	1.67504	0	1.37622	0	1.62343	0	1.77982	0	2.64471	0.357204	20.5576
'IMA1	0.362523	1.69797	0	0.494483	0	0.116123			0.786164	0.779298	0.730269	1.45213	0	1.82261	0	6.05973	0.846089	1.1834	0	0.0850642	0	0.020871	0	0.0411034	0	0.732811	0	0.619254	0	0.512125	0.846089	6.05973
'IMA7																													0	16.7784	0	16.7784
'IMB1	0.64567	0.884823	0	0.608702	0	0.404368	0	1.23758	0.135096	0.439656	0.737727	0.883054	0	0.522193	0	1.03578	0.668072	1.15255	0	0.556719	0	0.580582	0	0.655714	0	0.438075	0	0.41413	0	0.4725	0.737727	1.23758
'IMDH1			0	2.19933									0	3.1959					0	4.75365	0	0.0149729			0	0.257093	0	0.160487			0	4.75365
'IMDH2			0	2.0841	0	7.23203	0	1.10603	0.180812	4.7913	0.633667	1.97128	0	3.35351	0	0.826113			0	4.18654	0	2.03118	0	0.802853	0	1.97821	0	1.88899	0	4.1651	0.633667	7.23203
'IMMT	0.558971	0.821568	0	0.928059	0	0.543404	0	0.984746			0.931514	0.876977	0	0.587942	0	0.961421	0.994583	1.00283	0	0.649951	0	0.662243	0	0.936545	0	0.570891	0	0.432601	0	0.519381	0.994583	1.00283
'IMPA3	0.138407	1.96136	0	1.35489	0	2.8682			0.819666	0.897658	0.336984	0.412873	0	0.384298			0.757864	0.845682	0	3.51098	0	1.50561	0	0.177526	0	0.980847	0	0.38888			0.819666	3.51098
'IPO11																													0	2.54979	0	2.54979
'IPO5	0.667732	1.2309	0	0.685125	0	0.352206	0	0.780464	0.300589	0.51146	0.460282	0.715471	0	1.40934	0	0.669112	0.943175	1.04316	0	1.93843	0	2.93773	0	0.835008	0	0.0602392	0	0.365444	0	1.19783	0.943175	2.93773
'IPO7	0.804062	0.931178	0	0.876338	0	0.681116	0	0.903331	0.231667	0.529086	0.632177	0.86453	0	0.626839	0	0.780593	0.85303	0.933458	0	0.792637	0	0.857168	0	0.814272	0	0.465745	0	0.497864	0	0.51264	0.85303	0.933458
'IPO8	0.394597	0.662477	0	0.727925	0	0.359922	0	0.854096	0.126805	0.500354	0.738019	0.864821	0	0.536726	0	0.752167	0.442413	0.728489	0	0.600399	0	0.516195	0	0.812285	0	0.52011	0	0.391509	0	0.386995	0.738019	0.864821
'IPO9	0.763314	0.814009	0	0.632829	0	1.17602			0.347039	0.571065	0.992334	1.00594	0	0.498339	0	0.05511	0.485479	0.629829	0	0.519388	0	1.42151	0	0.0499956	0	0.650287	0	0.633534	0	0.40724	0.992334	1.42151
'IPYR			0	9.5596	0	0.239871							0	9.53947					0	0.099429	0	1.62855					0	3.21683	0	0.0577962	0	9.5596
'IQCE			0	0.0683193																					0	0.170483					0	0.170483
'IQGA1			0	11.1326					0.636089	0.824699	0.950717	0.914752	0	3.9746					0	1.90483	0	1.41852							0	1.63867	0.950717	11.1326
'IQGA2	0.818752	0.923378	0	0.590988			0	0.987888	0.261447	0.385878	0.670886	0.783504	0	4.77634	0	1.02213			0	1.3587			0	0.90516	0	0.194282					0.818752	4.77634
'IQGA3			0	2.01346																											0	2.01346
'IREB2									0.694057	1.24946			0	1.07121	0	0.939438							0	0.299668							0.694057	1.24946
'IRS4	0.990453	0.995082	0	1.45464	0	1.05402	0	1.0193	0.217185	0.580208	0.868547	0.945522	0	1.08367	0	0.854946	0.486937	0.744699	0	1.29098	0	1.14844	0	1.09588	0	1.38415	0	0.768826	0	0.814281	0.990453	1.45464
'ISY1																					0	9.07788									0	9.07788
'ITB1	0.74203	0.597332	0	35.2119	0	2.9757	0	0.136287	0.31557	0.335391	0.871602	0.824747			0	0.0442313	0.647049	0.524822	0	7.15971	0	31.6432	0	0.040166			0	6.47648	0	4.98869	0.871602	35.2119
'ITB2							0	1.65626							0	0.132963															0	1.65626
'IWS1	0.0138375	18.4926	0	23.992	0	15.0021	0	12.7656	0.00260123	21.8088	0.000288534	13.9261	0	15.5677	0	10.8493	0.0437703	6.45008	0	5.4766	0	13.0802	0	42.3156	0	41.0075	0	11.954	0	8.92732	0.0437703	42.3156
'JAK1	0.74369	0.815469	0	0.908416	0	0.664132	0	0.98234	0.536261	0.707289	0.981763	1.01467	0	0.993235	0	0.803049	0.610561	0.756734	0	1.36609	0	0.642158	0	1.98125	0	1.09624	0	0.67576	0	1.11864	0.981763	1.98125
'JIP4	0.216797	3.8592							0.894204	1.08651	0.384919	0.539521	0	4.15496					0	0.986575	0	6.62587					0	2.51719	0	1.51278	0.894204	6.62587
'JPH1													0	1.85759																	0	1.85759
'K0040																											0	2.24213			0	2.24213
'K1468			0	0.367102					0.900671	1.07481			0	0.442167					0	0.722485	0	0.140873			0	0.262308	0	0.2723			0.900671	1.07481
'K1C10	0.0462255	3.4147	0	0.52364	0	1.39299	0	1.52201	0.596051	1.34364	0.483206	0.480153	0	1.01603	0	0.753255	0.575699	0.635027	0	0.788891	0	0.154767	0	0.336513	0	0.402963	0	2.3052	0	0.482079	0.596051	3.4147
'K1C13	0.0461211	5.45887	0	0.533091	0	1.3566	0	0.768165	0.985448	1.01314	0.61618	0.438864	0	0.926897	0	0.977703	0.616134	2.83494	0	1.92666	0	0.19309	0	0.477643	0	0.343019	0	2.84472	0	1.45971	0.985448	5.45887
'K1C14	0.161221	2.67548	0	0.402679	0	1.14488	0	1.74413	0.418534	1.75379	0.502455	0.494592	0	1.40109	0	0.757797	0.207328	0.251737	0	1.24927	0	0.0940017	0	0.371997	0	0.431052	0	5.23413	0	1.1795	0.502455	5.23413
'K1C16							0	1.74413							0	0.757797							0	0.371997							0	1.74413
'K1C17							0	1.55485							0	0.848552							0	0.396075							0	1.55485
'K1C18			0	0.00425226									0	0.00665507							0	0.000332272			0	0.010611	0	3.71615			0	3.71615
'K1C19							0	1.55485							0	0.848552							0	0.395643							0	1.55485
'K1C23																													0	3.2651	0	3.2651
'K1C9	0.983876	1.01465	0	0.450321	0	0.788578	0	2.29588	0.389836	1.84855	0.812142	1.20401	0	1.52229	0	1.26814	0.739137	0.750043	0	0.775152	0	0.346138	0	0.464901	0	0.265525	0	1.81762	0	0.244392	0.983876	2.29588
'K1H1							0	2.18447							0	0.763218							0	0.340929							0	2.18447
'K22E	0.211077	2.33221	0	0.418421	0	1.35964	0	1.40345	0.571559	1.4131	0.606946	0.64162	0	1.24318	0	1.05033	0.813305	0.856432	0	0.617391	0	0.324442	0	0.416992	0	0.345819	0	2.41285	0	0.353671	0.813305	2.41285
'K2C1	0.399607	1.67556	0	0.2814	0	0.908553	0	2.57922	0.829217	1.11201	0.826618	0.833175	0	0.446549	0	0.962312	0.84406	0.869421	0	0.265327	0	0.375735	0	0.507336	0	0.497565	0	0.696461	0	0.134407	0.84406	2.57922
'K2C1B							0	1.64458							0	0.933029							0	0.479526							0	1.64458
'K2C4			0	0.311435	0	1.18235	0	1.89557					0	1.61608	0	0.76499			0	1.0173	0	0.186848	0	0.462501	0	0.216212	0	2.82972	0	0.0214853	0	2.82972
'K2C5	0.103841	2.84331	0	0.55813	0	0.973618	0	0.438367	0.532332	1.39136	0.347158	0.226035	0	1.03567	0	0.963325	0.734942	0.788953	0	0.501784	0	0.204895	0	0.534125	0	0.211467	0	2.2626	0	0.347772	0.734942	2.84331
'K2C6A			0	0.490146	0	1.81118	0	0.376307					0	1.0547	0	0.803076			0	0.698618	0	0.248804	0	0.669055	0	0.306074	0	1.77829	0	0.330273	0	1.81118
'K2C6B							0	0.720806							0	0.83792							0	0.588198							0	0.83792
'K2C74			0	0.237018	0	0.0560734	0	0.889478					0	1.10761	0	1.34728			0	0.63019	0	0.114643	0	0.485986	0	0.029421	0	2.97666	0	0.0172097	0	2.97666
'K2C78							0	0.327344							0	0.820011							0	0.711134							0	0.820011
'K2C8			0	0.575109	0	0.322377			0.880422	1.0891	0.981626	1.02554	0	1.91149					0	0.323477	0	0.306973			0	0.0761581	0	2.38681	0	0.351021	0.981626	2.38681
'KAP0			0	0.538769	0	0.0519047			0.00556302	0.111394	0.76955	1.37608	0	2.50883					0	0.485537	0	0.0234291			0	0.238686			0	0.0914618	0.76955	2.50883
'KAPCA							0	1.15027															0	0.84887							0	1.15027
'KCD12													0	1.54594																	0	1.54594
'KCD17	0.101319	0.306342	0	0.175085	0	0.0922271	0	0.490328	0.0911738	0.22115	0.512822	0.458315	0	0.148968	0	0.409566	0.192306	0.601677	0	0.678272	0	0.0449026	0	1.4264	0	0.157453	0	0.0366081	0	0.847838	0.512822	1.4264
'KCRB	0.498621	1.93558	0	1.51774	0	0.369647	0	2.81844	0.131838	5.62613	0.0598947	8.19662	0	36.5568	0	0.0736766			0	2.49603	0	1.18847			0	1.33282	0	9.79565	0	1.77657	0.498621	36.5568
'KCTD2			0	1.32922	0	0.0653388			0.0975881	0.17454	0.392857	0.472931	0	0.499644					0	0.697266	0	0.0119765			0	1.13495	0	0.579616	0	0.422029	0.392857	1.32922
'KCTD5	0.13967	0.573936	0	0.71493	0	0.488378	0	0.818486	0.256166	0.567216	0.44088	0.752005	0	0.539172	0	1.3842	0.120026	0.523921	0	0.698511	0	0.445415	0	0.825239	0	0.49798	0	0.511878	0	0.606024	0.44088	1.3842
'KHDR1	0.200702	1.5899	0	0.986868	0	1.27827	0	1.74393	0.0777779	2.80257	0.0128491	2.53446	0	1.46711	0	2.18645	0.0979634	1.95931	0	0.836499	0	2.22046	0	1.63155	0	1.70688	0	0.866111	0	1.10476	0.200702	2.80257
'KIF11	0.109304	0.572812	0	0.560911	0	0.152988	0	0.551645	0.0435637	0.321989	0.653834	0.886639	0	0.514773	0	0.779088	0.422552	0.750025	0	0.612995	0	0.40138	0	0.777031	0	0.251712	0	0.237684	0	0.246336	0.653834	0.886639
'KIF23													0	1.86031															0	1.34539	0	1.86031
'KIF2A																					0	3.96643									0	3.96643
'KIF2C													0	1.4162					0	0.834786											0	1.4162
'KINH	0.536496	1.30974	0	0.84021	0	0.808177	0	0.7883	0.739937	1.23266	0.938838	0.963168	0	0.948967	0	0.746011	0.525659	0.705657	0	1.01918	0	1.29497	0	1.02422	0	0.741387	0	0.714445	0	0.881971	0.938838	1.30974
'KLC1					0	1.21273							0	2.60799	0	0.0210185															0	2.60799
'KLD10																							0	13.3754							0	13.3754
'KLK11							0	5.42522							0	0.764999							0	19.6149							0	19.6149
'KPBB							0	0.974146	0.0222273	0.210974	0.57146	1.26378											0	0.0773091							0.57146	1.26378
'KPRB													0	4.26257																	0	4.26257
'KPYM	0.700831	1.22073	0	0.747795	0	0.398815	0	1.56182	0.783566	1.21915	0.700937	1.19058	0	1.57797	0	1.08593	0.518019	1.37415	0	0.73716	0	1.05262	0	0.957462	0	0.649441	0	0.678906	0	0.635144	0.783566	1.57797
'KRT86							0	0.173964							0	0.559197							0	0.896502							0	0.896502
'KT3K			0	0.0494438									0	0.0399327					0	0.0634772	0	16.4169			0	0.123382	0	0.0702688	0	0.0368981	0	16.4169
'KTN1	0.267228	0.62468	0	1.15306	0	0.188585	0	0.702083	0.235772	0.562534	0.65128	0.867668	0	1.06952	0	0.734639	0.586503	0.789441	0	1.72273	0	0.144494	0	1.46112	0	0.253343	0	0.328333	0	0.164947	0.65128	1.72273
'KV204	0.668074	0.878369	0	0.996833	0	0.931011	0	0.888623	0.648107	1.20076	0.749719	0.910208	0	0.91374	0	0.858439	0.804336	0.927529	0	1.48514	0	0.753025	0	1.04788	0	0.878786	0	0.876327	0	1.10895	0.804336	1.48514
'L10K	0.535181	1.27276	0	1.44827	0	2.97771	0	0.950649	0.950808	1.09487	0.866081	1.15795	0	1.46386	0	0.854064	0.451871	0.74245	0	1.46262	0	0.954937	0	0.990048	0	1.25164	0	1.47302	0	1.21079	0.950808	2.97771
'LA			0	10.8309	0	3.65592	0	2.23746					0	10.0079			0.644713	1.4426	0	2.19205	0	2.36043			0	14.3182	0	3.07126	0	2.97766	0.644713	14.3182
'LAMP2			0	10.745															0	2.06968											0	10.745
'LAP2A	0.710512	1.14249	0	1.16028	0	1.11752	0	1.04135	0.282483	0.63462	0.829171	0.929207	0	0.554577	0	0.684462	0.621898	1.2274	0	0.941866	0	1.18154	0	0.953089	0	0.642429	0	0.43003	0	0.566087	0.829171	1.2274
'LAP2B	0.788319	1.09444	0	1.22109	0	1.0332	0	1.04135	0.301257	0.648678	0.870125	0.945394	0	0.553895	0	0.684462	0.639908	1.21227	0	0.997408	0	1.34026	0	0.953089	0	0.699857	0	0.436322	0	0.630443	0.870125	1.34026
'LAR4B					0	3.09865							0	7.25648					0	2.89883	0	14.699					0	4.92807	0	2.85433	0	14.699
'LARP1					0	2.36123			0.929396	1.05609	0.927766	0.869578	0	8.33602	0	0.722386			0	3.42007	0	1.30237	0	1.09699			0	4.35282			0.929396	8.33602
'LARP4			0	1.26548	0	3.0667							0	7.12651					0	3.24334	0	1.91348			0	0.363256	0	3.32395	0	3.69679	0	7.12651
'LAT1	0.686	1.20259	0	1.00859	0	1.57571	0	0.992196	0.210124	0.473377	0.255207	0.623381	0	1.11976	0	0.757217	0.196033	0.594254	0	0.871068	0	0.847897	0	0.872215	0	1.279	0	0.635201	0	1.32791	0.686	1.57571
'LBR	0.848143	1.10313	0	1.18313	0	1.28829	0	0.909434	0.338652	0.671702	0.797142	0.880132	0	0.685254	0	0.875908	0.622783	0.790052	0	0.803174	0	0.879725	0	0.791813	0	1.08581	0	0.680475	0	0.593524	0.848143	1.28829
'LC7L2	0.894372	0.952656	0	1.19194	0	1.10938	0	0.988189	0.57061	0.574434	0.760507	0.802383	0	0.978227	0	1.00388	0.289551	0.555446	0	0.993314	0	0.826762	0	0.802123	0	0.899233	0	0.797853	0	0.852684	0.894372	1.19194
'LCLT1	0.626935	0.663912	0	1.84035			0	0.972038	0.402069	0.659576	0.770475	0.694103	0	0.320786	0	0.702875			0	0.542776	0	16.0903	0	0.487322	0	0.243849	0	0.0467374	0	0.367632	0.770475	16.0903
'LDHA	0.644862	1.62638	0	2.04481	0	0.268696			0.125764	5.89646	0.757227	1.28038	0	3.26821					0	0.786002	0	0.596657	0	0.190547	0	1.65844	0	1.27381	0	0.654638	0.757227	5.89646
'LDHB	0.4312	2.10553	0	1.73782	0	0.699635	0	3.40257	0.251591	2.43933	0.865324	1.07667	0	3.76841	0	1.50293	0.78756	1.43883	0	2.2516	0	1.1676			0	1.31973	0	1.27147	0	1.44238	0.865324	3.76841
'LEG1			0	0.0896275	0	0.11832			0.286775	0.413453	0.276018	0.329171									0	0.0281777			0	0.223655					0.286775	0.413453
'LEO1	0.00790327	25.6614	0	38.7232	0	11.6885	0	13.6516	0.106358	5.579	0.00396102	28.3395	0	19.2605	0	13.9489	0.0119141	38.0535	0	12.5878	0	61.3908	0	43.678	0	20.376	0	12.6603	0	7.44974	0.106358	61.3908
'LEP			0	0.0584096	0	0.0299379							0	0.0345489					0	0.0711011	0	0.0120464			0	0.145755	0	0.060795	0	0.0413297	0	0.145755
'LETM1	0.494958	1.40465	0	0.854728	0	1.77184	0	1.37806	0.194154	0.561273	0.569214	0.801586	0	0.385306	0	0.614606	0.763587	1.15529	0	0.633593	0	1.30877	0	0.736653	0	0.448742	0	0.36007	0	0.520213	0.763587	1.77184
'LGUL													0	5.6282																	0	5.6282
'LIMD1																													0	0.382238	0	0.382238
'LIPB1			0	76.9671	0	1.11109							0	25.6966							0	1.37686			0	60.2223	0	24.7859	0	17.7211	0	76.9671
'LKHA4													0	3.83237																	0	3.83237
'LMA2L									0.130008	0.271476																					0.130008	0.271476
'LMAN1	0.261568	2.69689	0	0.649695	0	13.2838	0	1.17121	0.145716	0.484742	0.790179	0.917175	0	0.409929	0	0.61581	0.167283	0.468578	0	0.540224	0	0.568805	0	1.10527	0	0.403026	0	0.281841	0	0.380595	0.790179	13.2838
'LMAN2	0.376005	1.85344	0	0.971845	0	8.37733	0	0.880504	0.258284	0.583029	0.949385	0.972326	0	0.329437	0	5.26176	0.152605	1.76851	0	1.08156	0	1.25056	0	1.61301	0	0.689752	0	0.500328	0	0.974928	0.949385	8.37733
'LMBD2			0	4.70132																											0	4.70132
'LMNA	0.320455	1.45384	0	34.833	0	0.756068	0	0.630303	0.955454	1.02634	0.998901	0.999469	0	0.928327	0	1.87665	0.313181	0.685147	0	1.51989	0	1.47102	0	0.892504	0	48.8068	0	1.18354	0	1.14665	0.998901	48.8068
'LMNB1	0.444367	1.40428	0	1.13715	0	0.852247	0	0.672085	0.764638	0.873454	0.791086	1.13948	0	1.06766	0	1.89085	0.541806	1.42401	0	0.92715	0	1.56097	0	0.942779	0	0.839803	0	0.696894	0	0.732182	0.791086	1.89085
'LMNB2	0.343038	1.50174	0	2.2002	0	1.5072	0	0.620784	0.77661	0.878942	0.932093	1.03626	0	1.46288	0	1.68354	0.855058	1.09121	0	1.20633	0	5.4775	0	0.904404	0	1.74045	0	1.03801	0	1.24745	0.932093	5.4775
'LMO7			0	1.17405	0	1.60322			0.103403	0.317756	0.81474	0.656856	0	4.8646					0	2.11667	0	1.31263			0	0.273866	0	5.7359	0	1.00182	0.81474	5.7359
'LNP									0.00110776	0.0331568									0	0.485491	0	0.419558			0	13.1642			0	0.0452583	0.00110776	13.1642
'LONM													0	1.26442																	0	1.26442
'LPPRC	0.301008	0.697254	0	0.945192	0	0.262556	0	1.12505	0.236289	0.496015	0.534681	0.731095	0	0.614774	0	0.534135	0.607266	1.26718	0	0.784702	0	0.74254	0	0.552358	0	0.614226	0	0.354249	0	0.468054	0.607266	1.26718
'LRC59	0.777062	0.925194	0	0.630725	0	0.546175	0	0.96793	0.276041	0.581239	0.991056	1.00429	0	0.414421	0	1.05227	0.419653	1.34178	0	0.520534	0	0.827811	0	0.915577	0	0.42075	0	0.438325	0	0.471921	0.991056	1.34178
'LRCH2									0.612527	0.803402					0	0.866995					0	0.0167642									0.612527	0.866995
'LRP2																					0	0.0554729									0	0.0554729
'LRRD1					0	0.028156							0	10.312																	0	10.312
'LRRF1	0.295992	3.39279	0	5.92357	0	3.71023	0	0.866373	0.729305	0.816604	0.64714	1.73161			0	0.988368	0.05938	0.107066			0	1.5358	0	0.974827	0	11.3815	0	4.85627	0	2.55775	0.729305	11.3815
'LS14A	0.185426	0.614605	0	0.603009	0	0.33407	0	0.890333	0.318325	0.618181	0.855893	1.05812	0	0.494208	0	0.807304	0.222024	0.634692	0	0.55759	0	0.756358	0	0.91378	0	0.486837	0	0.484487	0	0.484583	0.855893	1.05812
'LS14B	0.40991	0.703988	0	0.499177	0	0.281077	0	0.816189	0.565901	0.455176	0.763733	1.23375	0	0.437091	0	0.854221	0.537415	1.26939	0	0.428112	0	0.981314	0	1.06301	0	0.431019	0	0.383784	0	0.338659	0.763733	1.26939
'LSM11																					0	0.0201951									0	0.0201951
'LSM4			0	74.5158	0	1.69358	0	0.279263					0	24.4602	0	3.01348					0	0.324778									0	74.5158
'LSM6					0	5.28237															0	21.8865									0	21.8865
'LSM7					0	6.23106			0.00204541	12.3745			0	6.98949							0	28.5293					0	7.94958	0	4.38522	0.00204541	28.5293
'LSM8					0	6.33695															0	40.3509			0	22.0357	0	9.69361	0	3.64386	0	40.3509
'LSR									0.549016	0.622226	0.21571	0.357153																			0.549016	0.622226
'LTBP1	0.309234	0.762903	0	0.972229	0	0.290138	0	0.892182	0.160277	0.458794	0.887217	1.05886	0	1.08718	0	0.896162	0.323096	0.619293	0	1.15366	0	0.365257	0	1.12164	0	0.55149	0	0.3066	0	0.295459	0.887217	1.15366
'LTN1													0	0.0362764													0	0.0638348			0	0.0638348
'LTV1	0.294581	0.393052	0	0.537747	0	0.0916584	0	0.491833	0.0843146	0.259415	0.185502	0.594363	0	1.2003	0	0.0496973	0.536284	1.24344	0	0.88365	0	0.0193928	0	12.4803	0	0.102034	0	0.401845	0	1.01705	0.536284	12.4803
'LUC7L	0.960399	0.9832	0	1.50064	0	1.29414	0	1.07515			0.874149	0.743507	0	1.36915	0	1.07132	0.182456	0.32231	0	1.24574	0	1.00054	0	0.80444	0	1.25377	0	1.12288	0	1.04662	0.960399	1.50064
'LYAR			0	5.15556	0	2.09293							0	3.35274					0	1.48125	0	0.257932			0	10.5466	0	3.47415	0	4.97546	0	10.5466
'LYRIC	0.557658	1.26211	0	1.68313	0	1.76816	0	1.14123	0.804496	0.889708	0.831475	0.921678	0	1.01025	0	0.761324	0.959275	0.978563	0	1.12216	0	0.986227	0	0.957974	0	1.22327	0	1.07076	0	1.10874	0.959275	1.76816
'M2OM			0	0.986855	0	3.10704			0.953589	0.972362	0.815478	0.744638	0	0.545289	0	0.104333			0	0.782872	0	15.5949			0	0.797134	0	0.0978161	0	0.4847	0.953589	15.5949
'M3K7	0.624122	0.79449	0	0.528919	0	0.492666	0	0.88068	0.298656	0.639112	0.854513	1.08746	0	0.630059	0	0.790343	0.868066	0.923514	0	0.602804	0	0.711102	0	0.990153	0	0.454215	0	0.48462	0	0.577302	0.868066	1.08746
'M4A14			0	112.032																	0	79.5192									0	112.032
'MA1A2			0	57.049			0	0.677536					0	21.7389	0	0.0670553							0	0.0465524							0	57.049
'MA7D1					0	1.65467			0.267568	2.05641											0	7.36681					0	1.39652	0	2.1341	0.267568	7.36681
'MA7D2					0	0.369803																									0	0.369803
'MA7D3	0.817422	1.0825	0	0.629022	0	1.33789	0	0.80361			0.948158	0.921678	0	0.417746	0	0.823325	0.206217	0.570632	0	0.501254	0	0.642282	0	0.920374	0	0.10547	0	0.362351	0	0.479212	0.948158	1.33789
'MAEA			0	10.0881																	0	0.0500002									0	10.0881
'MAGD1	0.815048	1.0959	0	8.14196	0	2.23877	0	1.07815	0.802409	0.891384	0.56462	0.734114	0	1.88848	0	0.772049	0.199073	0.409621	0	0.390465	0	1.47716	0	0.0807851	0	7.99606	0	2.78207	0	0.301925	0.815048	8.14196
'MAGD2	0.94865	1.03966	0	1.27122	0	0.521715	0	0.943846	0.812115	0.850911	0.705197	0.764949	0	1.40848	0	0.0265205	0.485571	0.5156	0	1.07164	0	0.0112813	0	0.0362067	0	1.03065	0	0.538261	0	0.057547	0.94865	1.40848
'MAGT1									0.184022	0.385036			0	3.44651																	0.184022	3.44651
'MAN1			0	6.78837			0	0.357414	0.769332	0.870229	0.456125	0.444655																			0.769332	6.78837
'MANF			0	10.8858									0	4.70694					0	2.35804	0	1.13863									0	10.8858
'MANS1																									0	23.4668					0	23.4668
'MAP1A			0	0.323389	0	0.187946							0	0.447037					0	0.493478	0	0.565067			0	0.352192	0	0.267091	0	0.268722	0	0.565067
'MAP1B	0.33892	0.696749	0	0.592305	0	0.245458	0	0.891843	0.155314	0.468903	0.894145	1.05494	0	0.482114	0	0.778017	0.803622	0.920262	0	0.49962	0	0.541834	0	0.951059	0	0.388335	0	0.251194	0	0.249874	0.894145	1.05494
'MAP4	0.708534	1.19183	0	1.26723	0	2.54328	0	1.02254	0.627964	1.755	0.402069	0.388825	0	6.92095	0	0.83933	0.409982	0.335016	0	0.099408	0	1.01538	0	1.58119	0	1.46944			0	0.057784	0.708534	6.92095
'MAP7	0.38704	0.678918	0	1.09197	0	0.593041	0	1.08189	0.718822	0.76502	0.61089	1.39644	0	1.69875	0	0.918402	0.697648	0.815057	0	1.07012	0	0.670751	0	0.700813	0	1.60563	0	0.431579	0	0.407403	0.718822	1.69875
'MARC1			0	0.431852	0	1.59958	0	0.25275	0.5609	0.689738	0.283479	0.319177	0	0.507492	0	0.0755998			0	0.376794			0	0.815525	0	0.412954	0	0.448228	0	0.0564952	0.5609	1.59958
'MARCS	0.438034	1.58609	0	1.95623	0	1.48223	0	1.05427	0.507294	0.364428	0.451914	0.440076	0	1.61977	0	0.630273	0.950212	1.03865	0	0.781485	0	1.97253	0	0.936384	0	1.33865	0	0.641257	0	0.662182	0.950212	1.97253
'MARE1													0	9.50113																	0	9.50113
'MARE2													0	2.81859																	0	2.81859
'MATR3	0.0662802	1.96919	0	1.25763	0	1.91588	0	1.40187	0.063835	2.65367	0.0118742	2.56711	0	2.11183	0	2.26689	0.0182198	2.61619	0	1.75264	0	3.51031	0	2.0939	0	2.44216	0	2.35275	0	3.06213	0.0662802	3.51031
'MAVS	0.358835	1.61572	0	1.2713	0	5.42292	0	1.05399	0.264927	0.62425	0.389394	0.721074	0	0.685415	0	0.754913	0.74953	0.904313	0	0.834358	0	1.14162	0	0.812839	0	0.886922	0	0.480092	0	0.491001	0.74953	5.42292
'MAX			0	38.6941	0	0.0598487	0	0.0941643			0.83319	1.19943							0	1.57145									0	0.054087	0.83319	38.6941
'MBB1A	0.810967	1.08144	0	1.19554	0	1.23218	0	0.945073	0.340082	0.642243	0.493238	0.760348	0	1.10774	0	0.873254	0.4591	0.775978	0	0.949045	0	0.948167	0	0.90414	0	0.74555	0	1.19739	0	0.647057	0.810967	1.23218
'MBD3	0.745595	1.09481	0	0.803598	0	0.72696	0	0.825594	0.789391	1.12497	0.692718	0.691121	0	1.27756	0	1.04721	0.537647	1.31967	0	4.91912	0	1.57774	0	1.01402	0	0.106813	0	0.655762	0	1.08631	0.789391	4.91912
'MBOA7			0	25.343					0.347948	0.6502	0.445438	0.308772	0	1.07646					0	0.127588							0	0.119654	0	0.0741642	0.445438	25.343
'MCA3			0	0.0661028			0	4.75405	0.00261509	0.0686459	0.0256191	0.0994578	0	0.0606748					0	2.22346	0	0.00980761	0	0.741854	0	5.57376	0	0.106768			0.0256191	5.57376
'MCE1									0.0255003	3.94465			0	2.00331																	0.0255003	3.94465
'MCM10					0	1.60288																									0	1.60288
'MCM2	0.982159	0.955751	0	18.8409	0	1.45661	0	0.781159			0.466822	2.73586	0	2.08004	0	1.04821	0.989962	0.99055	0	0.931817	0	0.0125349	0	1.37196			0	0.116334	0	0.0554405	0.989962	18.8409
'MCM3	0.513945	0.692503	0	0.45646	0	0.0967018	0	0.856375	0.304477	0.420979	0.66995	0.624307	0	1.06639	0	1.06383	0.834656	1.08194	0	0.490619	0	1.00675	0	1.11784	0	0.654495	0	0.492741	0	0.613538	0.834656	1.11784
'MCM4	0.292634	4.21817	0	9.08225			0	1.05492			0.724227	1.57341	0	7.27922	0	0.948846	0.274488	0.195376			0	1.94714	0	0.724338					0	2.32028	0.724227	9.08225
'MCM5													0	7.8392					0	1.63959	0	0.0258185									0	7.8392
'MCM6			0	0.247758			0	0.786459					0	1.46674	0	1.2367	0.0563487	0.359267	0	1.49015	0	0.789864	0	1.36522	0	1.72075	0	1.1665	0	4.36208	0.0563487	4.36208
'MCM7			0	7.44757					0.348211	2.31084			0	0.8376					0	2.63774	0	0.958647	0	0.110768			0	0.145279			0.348211	7.44757
'MDHC													0	7.02562																	0	7.02562
'MDHM			0	0.620586	0	0.223344							0	2.6969					0	0.610986	0	0.868937			0	0.173069	0	0.581634	0	0.429827	0	2.6969
'MDN1			0	1.51234	0	0.504162			0.0440894	0.157909	0.0909618	0.185841	0	0.34103					0	0.324341	0	0.275375			0	0.18948	0	0.267715	0	0.232259	0.0909618	1.51234
'MELK																											0	1.04832			0	1.04832
'MEP50	0.633703	0.788271	0	0.686828	0	0.306968	0	1.86317	0.237943	0.469491	0.948174	1.03456	0	0.508247	0	7.3807	0.73167	0.822258	0	0.542583	0	0.324027	0	0.719471	0	0.397049	0	0.31118	0	0.281129	0.948174	7.3807
'MEPE													0	0.0263187					0	16.0791							0	0.0463125			0	16.0791
'MET2B													0	1.5823																	0	1.5823
'METK2	0.230457	0.594081	0	0.479802	0	0.300067	0	0.849495	0.817656	0.908623	0.529159	1.23434	0	0.944874	0	0.934275	0.960422	0.983439	0	0.465732	0	0.662944	0	0.882611	0	0.439342	0	0.705622	0	0.498493	0.960422	1.23434
'MFAP1	0.948428	1.02075	0	0.927021	0	1.8951	0	1.60764	0.967761	1.0541	0.811349	1.22508	0	0.957543	0	1.40483	0.856387	0.941309	0	0.863749	0	2.14344	0	1.10369	0	0.839536	0	0.889168	0	0.816307	0.967761	2.14344
'MFF			0	0.0458353																					0	0.114377					0	0.114377
'MFN1					0	1.38629													0	0.227674							0	2.5412	0	0.132343	0	2.5412
'MFN2							0	4.08254																							0	4.08254
'MGAP	0.38701	0.783874	0	0.864512	0	0.317047	0	0.854749	0.116263	0.361955	0.935089	0.968234	0	0.75787	0	0.720693	0.353193	0.725548	0	0.895642	0	0.4755	0	0.974502	0	0.538327	0	0.441898	0	0.353294	0.935089	0.974502
'MGN					0	9.62596	0	2.1584			0.084269	7.68611	0	7.76276	0	5.08134					0	48.2626	0	9.21944	0	29.6646	0	13.5347	0	11.2978	0.084269	48.2626
'MIA3	0.848802	1.29658	0	6.72728					0.0658862	0.261669	0.0212574	0.145283			0	0.0953304	0.382574	0.325944	0	1.53853	0	0.0332483									0.848802	6.72728
'MIMIT	0.362985	1.66533	0	0.774851	0	4.13734	0	0.941583	0.30932	0.608562	0.678402	0.84772	0	0.560781	0	0.497035	0.760847	0.892111	0	0.636158	0	0.963258	0	0.84585	0	0.43297	0	0.491861	0	0.325942	0.760847	4.13734
'MINT					0	2.20384															0	8.28628					0	1.92356	0	1.97486	0	8.28628
'MIRO1			0	0.154308							0.964066	1.05318	0	0.266436					0	0.307171					0	0.115098	0	0.0734955	0	0.0497741	0.964066	1.05318
'MIRO2			0	1.04269	0	4.02339			0.388034	0.619581	0.358339	0.500749	0	0.348814	0	0.0988881			0	0.477771			0	0.0777772	0	0.623536	0	0.0962192	0	0.250996	0.388034	4.02339
'MK	0.910791	1.03092	0	1.33312	0	1.30304	0	1.141	0.577314	0.770706	0.895299	0.960612	0	1.02533	0	0.922333	0.571128	0.830886	0	0.764443	0	0.741544	0	1.45626	0	1.07293	0	0.971411	0	0.60474	0.910791	1.45626
'MK06			0	3.22011									0	0.396196							0	0.0299651					0	0.188228			0	3.22011
'ML12A	0.106102	1.71459	0	0.047075	0	1.79539	0	1.82547	0.838672	1.10426	0.617332	1.16186	0	1.21271	0	1.22348	0.787659	0.917435	0	0.67369	0	1.56406	0	0.758672	0	1.27502	0	0.539375	0	0.0453116	0.838672	1.82547
'MLEC	0.891349	0.955832	0	0.799259	0	1.22004	0	1.15751	0.175555	0.511166	0.342622	0.64006	0	0.349004	0	3.97183	0.648302	0.852647	0	0.580353	0	1.04557	0	0.0631063	0	0.356038	0	0.476273	0	0.598206	0.891349	3.97183
'MLP3C													0	1.60258																	0	1.60258
'MMGT1	0.641703	2.34145	0	0.616693	0	1.09391	0	0.938218	0.196718	0.501419	0.544673	1.92068	0	0.629947	0	0.842115	0.607805	0.465843	0	0.762685	0	0.33526	0	0.973648	0	0.53547	0	0.320756	0	0.472627	0.641703	2.34145
'MMTA2	0.641211	0.840449	0	0.72064	0	0.551645	0	0.826377	0.246239	0.596348	0.972659	1.01244	0	0.533125	0	0.882923	0.557744	0.829304	0	0.63025	0	0.84552	0	0.946387	0	0.58349	0	0.413493	0	0.45327	0.972659	1.01244
'MO4L1	0.439528	1.31623	0	12.8091									0	5.83485					0	2.89354			0	0.0905841	0	10.4005					0.439528	12.8091
'MO4L2	0.675969	1.11375	0	1.53001	0	1.1655	0	0.822034	0.605071	0.612337	0.142011	1.82077	0	1.2155	0	0.941652	0.453729	0.671113	0	1.16774	0	1.52633	0	0.930612	0	1.26131	0	1.09321	0	1.19566	0.675969	1.82077
'MOB2																					0	0.0565459	0	0.0746199							0	0.0746199
'MOES													0	2.03049																	0	2.03049
'MOFA1													0	6.88566																	0	6.88566
'MON2																			0	1.20507											0	1.20507
'MORC1																			0	130.738							0	126.518	0	92.3851	0	130.738
'MORC2			0	337.233									0	101.941							0	238.74									0	337.233
'MOT1	0.468667	1.42523	0	2.15102	0	1.91339	0	1.23479	0.335856	0.668497	0.570065	0.794914	0	1.60031	0	0.698197	0.355813	0.712804	0	2.20103	0	1.32406	0	0.898759	0	1.50255	0	1.46685	0	1.5567	0.570065	2.20103
'MOV10			0	42.2915																											0	42.2915
'MPCP	0.938635	0.976472	0	1.47797	0	1.22501	0	0.955346	0.232139	0.583294	0.44049	0.759284	0	1.10644	0	0.703658	0.216135	0.651398	0	1.36029	0	0.921204	0	0.835647	0	1.02544	0	1.0424	0	1.0589	0.938635	1.47797
'MPP8					0	5.42056			0.0224811	8.15402											0	18.1366			0	12.8448			0	3.47387	0.0224811	18.1366
'MPRI	0.188698	1.70285	0	0.74928	0	1.25028	0	2.20808	0.140702	0.439364	0.961172	1.02565	0	0.468713	0	0.642699	0.803099	0.923563	0	0.654556	0	0.0199005	0	1.10083	0	0.423483	0	0.229576	0	0.344485	0.961172	2.20808
'MPRIP																							0	24.9824							0	24.9824
'MRCKA													0	0.0148707													0	0.0261677			0	0.0261677
'MRP	0.215662	2.51526	0	1.52301	0	0.930265	0	1.19967			0.813821	1.49184	0	1.47284	0	0.697269	0.750061	1.1883	0	1.56847	0	0.251195	0	0.887868	0	1.33121	0	0.947645	0	1.65084	0.813821	2.51526
'MRP1									0.20671	0.416731																					0.20671	0.416731
'MRRP1													0	4.34372																	0	4.34372
'MRT4													0	2.48663																	0	2.48663
'MSH2	0.769918	0.641444	0	6.1379	0	1.23775							0	6.04863					0	3.48805	0	0.0307923	0	0.099207					0	2.52809	0.769918	6.1379
'MSH4																					0	0.0136885									0	0.0136885
'MSH6	0.411545	0.755859	0	0.877477	0	0.198223	0	0.997528	0.209006	0.558509	0.561067	1.17792	0	0.522009	0	1.03605	0.746365	1.14238	0	0.521487	0	0.889361	0	0.778214	0	0.434852	0	0.240148	0	0.286171	0.746365	1.17792
'MSI2H			0	5.8842	0	1.72347							0	3.82264					0	1.32701	0	8.92334			0	6.91697	0	2.22824			0	8.92334
'MST4													0	3.67514																	0	3.67514
'MTA1	0.645063	0.738479	0	0.917719	0	0.551553	0	0.908496	0.557925	0.772488	0.856547	1.16348	0	1.35101	0	3.30849	0.569434	0.813234	0	0.799706	0	0.899699	0	0.999435	0	0.753762	0	0.789211	0	0.605568	0.856547	3.30849
'MTA2	0.467036	1.41932	0	1.33077	0	1.29105	0	0.768545	0.496803	0.702644	0.799395	1.1176	0	1.54671	0	0.492483	0.456715	0.722069	0	1.33815	0	0.865518	0	1.63825	0	0.927563	0	0.944764	0	0.698393	0.799395	1.63825
'MTA70													0	3.33441																	0	3.33441
'MTAP	0.912592	1.16481			0	0.45197			0.594192	1.47933			0	3.16365													0	1.58615			0.912592	3.16365
'MTAP2																									0	11.8767					0	11.8767
'MTDC	0.840001	1.39022	0	0.98545	0	3.08104	0	1.21463	0.884886	0.91888	0.591745	0.575332	0	0.649572	0	0.872567			0	1.19369	0	18.5307	0	11.5287	0	0.581919	0	0.50276	0	0.64228	0.884886	18.5307
'MTMR1			0	53.7751									0	19.0974					0	11.1634	0	0.0569465							0	8.42413	0	53.7751
'MTMR2			0	17.7167					0.00298657	29.0537											0	27.2995			0	46.9814	0	15.4071			0.00298657	46.9814
'MTOR			0	6.62408					0.290377	0.547881	0.818675	0.771551					0.323672	0.379528	0	2.04749	0	0.0326056									0.818675	6.62408
'MTPN			0	0.0379666	0	0.0872483	0	0.196509	0.316451	0.477592	0.487908	0.553468	0	0.929546	0	0.0584351	0.356123	2.15449	0	0.0665407	0	0.078912	0	13.3939	0	0.0947414	0	0.0690253	0	0.0386788	0.487908	13.3939
'MTSS1					0	0.02258							0	0.0164513													0	0.028949			0	0.028949
'MUSK							0	0.0420839																							0	0.0420839
'MXRA7																					0	0.0278371									0	0.0278371
'MYCB2															0	0.0566365															0	0.0566365
'MYCBP	0.711366	0.770286	0	0.755541	0	0.417798	0	0.990959	0.142196	0.450609	0.910661	1.08921	0	0.657052	0	0.904466	0.607828	0.711123	0	0.777343	0	0.537592	0	0.839007	0	0.415434	0	0.379185	0	0.392189	0.910661	1.08921
'MYCN					0	0.0602018													0	9.96418					0	36.5334			0	10.5822	0	36.5334
'MYEF2					0	0.570137			0.030721	3.28203											0	5.79406							0	0.518366	0.030721	5.79406
'MYG			0	0.160113																					0	0.399543					0	0.399543
'MYH10	0.963043	0.986164	0	0.570352	0	0.449406	0	1.13311	0.862917	0.924629	0.335093	1.41736	0	1.01273	0	1.01428	0.569649	1.24349	0	0.548114	0	0.765568	0	1.35966	0	0.679303	0	0.76448	0	0.44702	0.963043	1.41736
'MYH6													0	4.30921																	0	4.30921
'MYH9	0.993014	1.00221	0	0.677424	0	0.626568	0	0.987278	0.922507	0.955656	0.324199	1.36781	0	0.900725	0	0.738415	0.616888	1.18148	0	0.673337	0	1.10647	0	1.07829	0	0.631365	0	0.73244	0	0.756342	0.993014	1.36781
'MYO1B			0	0.086152	0	3.03086	0	1.04506	0.729502	0.844641	0.393022	0.496563	0	0.623064	0	0.861107	0.594411	1.28658	0	0.652828	0	1.49075	0	0.774518	0	0.214982	0	0.118356	0	0.0496438	0.729502	3.03086
'MYSM1																					0	0.00241297					0	28.0828			0	28.0828
'N2DL4			0	0.0581525									0	0.0547441											0	0.145113	0	0.0963321			0	0.145113
'NACA	0.331589	3.99711	0	1.05773	0	0.732089	0	1.1211			0.817646	1.3225	0	2.5887	0	0.568857	0.620501	0.678376	0	1.1203	0	0.831729	0	0.0326699	0	1.21059	0	0.9773	0	0.589621	0.817646	3.99711
'NADAP	0.435599	0.705191	0	0.773264	0	0.338725	0	0.902515	0.216331	0.575564	0.524499	0.583637	0	1.18812	0	0.80258	0.314513	0.685658	0	0.828855	0	0.668626	0	1.01426	0	0.157851	0	0.432712	0	0.471316	0.524499	1.18812
'NAF1			0	3.60291	0	0.705398							0	2.06482							0	3.37976					0	1.31483	0	0.511221	0	3.60291
'NAL13																											0	5.45167			0	5.45167
'NALP7													0	0.0186901					0	0.0320894							0	0.0328885	0	0.018653	0	0.0328885
'NAMPT			0	0.500846	0	0.612805			0.0943622	0.428354			0	0.477012					0	0.395545	0	0.547317			0	0.501142	0	0.442833	0	0.360096	0.0943622	0.612805
'NASP													0	7.83089																	0	7.83089
'NAT10			0	7.80971	0	2.69255															0	7.91575									0	7.91575
'NB5R1	0.531444	1.50787	0	1.13389			0	0.941384	0.88191	0.926311	0.653993	1.17207	0	0.574198	0	0.680758	0.704386	1.19271	0	0.66453	0	1.4449	0	0.664555	0	0.452779	0	0.0600403	0	0.343657	0.88191	1.50787
'NB5R3	0.739733	1.10778	0	0.733462	0	0.957672	0	1.03031	0.277808	0.576486	0.98934	0.995548	0	0.400614	0	0.948714	0.588346	1.26307	0	0.516279	0	0.801277	0	0.773498	0	0.428842	0	0.355689	0	0.539966	0.98934	1.26307
'NCAM1			0	8.2806					0.0896869	0.197041	0.562855	0.720982							0	1.31773	0	5.41658									0.562855	8.2806
'NCBP1					0	0.109626			0.146034	3.04719	0.595058	0.62649			0	4.2009					0	11.657	0	0.0585155	0	6.68038	0	0.937249			0.595058	11.657
'NCBP2					0	3.45503															0	19.4307							0	3.39293	0	19.4307
'NCK5L					0	0.110618																									0	0.110618
'NCLN									0.0586393	0.264613											0	0.0249538									0.0586393	0.264613
'NCOA5																	0.382775	3.22583							0	10.0032					0.382775	10.0032
'NCPR	0.215387	2.08068	0	1.17172	0	7.75337	0	1.0782	0.136026	0.497528	0.766608	0.892619	0	0.636301	0	1.25753	0.586601	0.83117	0	0.944062	0	1.68855	0	0.727125	0	0.763859	0	0.5912	0	0.711123	0.766608	7.75337
'NDC1	0.554966	0.451053	0	17.8253			0	1.00981	0.369016	2.89211	0.982673	1.0184	0	3.89005	0	0.699693			0	3.49105	0	8.26609	0	0.804461	0	5.99466	0	3.63889	0	2.43919	0.982673	17.8253
'NDKA			0	1.87608	0	1.5535			0.921654	0.942957	0.769218	0.601278	0	23.6396					0	0.874238	0	0.798078			0	2.48671	0	25.704	0	1.01892	0.921654	25.704
'NDKB			0	1.6046	0	1.21473			0.900388	1.07693	0.0630961	0.105078	0	26.8729					0	0.874238	0	0.61736			0	2.12687	0	25.704	0	1.01892	0.900388	26.8729
'NDUA2			0	0.481256	0	0.351118			0.222773	0.580666	0.138356	0.21874	0	0.510017			0.756354	0.777689	0	6.32257	0	0.861419			0	0.591789	0	0.464133	0	2.99377	0.756354	6.32257
'NDUA4	0.504477	1.41853	0	2.63187	0	2.28142	0	0.986834	0.203674	0.571515	0.39684	0.713944	0	0.812234	0	0.526053	0.767772	1.17206	0	2.05801	0	1.15731	0	0.912584	0	1.61836	0	0.589053	0	1.37419	0.767772	2.63187
'NDUA5	0.933447	0.968753	0	1.21655	0	0.766058	0	0.873561	0.283414	0.612521	0.754392	0.897785	0	0.826201	0	1.85243	0.703599	1.15021	0	0.814948	0	0.995603	0	0.868818	0	0.820399	0	0.676453	0	0.537213	0.933447	1.85243
'NDUA6	0.961961	1.03034	0	0.828397	0	0.0920757	0	1.47533			0.981136	1.03072	0	0.638292	0	3.68428	0.638611	0.789085	0	0.52892	0	0.679651	0	0.778846	0	0.528739	0	0.200099	0	0.339459	0.981136	3.68428
'NDUA7	0.825908	0.909483	0	0.787292	0	0.869795	0	1.02005	0.273614	0.39722	0.366197	0.40697	0	0.774544	0	1.30475	0.120584	0.256332	0	6.41669	0	1.3192	0	0.861008	0	0.154419	0	0.16906	0	1.90867	0.825908	6.41669
'NDUA8	0.94024	1.02719	0	0.755965	0	0.716573	0	1.84835	0.699959	0.790601	0.784507	0.870262	0	0.69246	0	0.781014	0.463157	0.751763	0	1.37749	0	0.720461	0	0.702466	0	0.519923	0	0.523985	0	0.591841	0.94024	1.84835
'NDUA9	0.581962	0.83058	0	0.706746	0	0.277624	0	0.984946	0.116282	0.40146	0.332817	0.589335	0	0.559897	0	0.621804	0.735249	0.872985	0	0.643882	0	0.671946	0	0.992197	0	0.381119	0	0.271844	0	0.28596	0.735249	0.992197
'NDUAA	0.275062	0.674953	0	0.875349	0	0.0435265	0	0.282615	0.321974	0.588664	0.22728	0.265653	0	0.465982	0	1.96752	0.902426	0.908047	0	0.879286	0	0.0146609	0	1.00576	0	1.15743	0	0.322452	0	0.0356892	0.902426	1.96752
'NDUAC	0.231147	1.60736	0	1.39801	0	1.8941	0	0.828499	0.152237	0.140104	0.380434	0.392139	0	0.746423	0	0.0315484			0	1.07278	0	0.79274	0	0.897418	0	1.02453	0	0.661535	0	0.649974	0.380434	1.8941
'NDUAD							0	0.197914	0.0672787	0.212828	0.379106	0.586179			0	3.24555	0.975041	0.968888			0	2.90888	0	0.0441203							0.975041	3.24555
'NDUB3			0	17.5003	0	3.67647							0	8.66153					0	1.11752									0	0.0594853	0	17.5003
'NDUB4			0	5.52318																											0	5.52318
'NDUB5													0	0.0620196					0	0.117857					0	20.3725	0	0.91486	0	0.0685079	0	20.3725
'NDUB6															0	1.91188							0	0.112595							0	1.91188
'NDUB7	0.126683	0.11176	0	0.0403697	0	0.0526596	0	0.816435	0.0404731	0.121497	0.0847057	0.105918	0	0.0387968	0	0.829782	0.0469148	0.0695404	0	0.0772129	0	0.00806302	0	1.06388	0	1.08516	0	0.0682699	0	1.30937	0.126683	1.30937
'NDUB8					0	5.31738	0	0.671382	0.432867	2.52215	0.801979	0.717863	0	12.5667	0	0.0207513	0.783733	1.54972	0	2.81412	0	0.205324	0	0.850526	0	31.609	0	12.6016	0	4.17415	0.801979	31.609
'NDUB9			0	25.5851			0	5.55919													0	0.0104274	0	0.0356859							0	25.5851
'NDUBA	0.78522	1.11669	0	1.71372	0	1.9607	0	0.779532	0.379838	0.68562	0.925109	0.972567	0	1.42762	0	1.03381	0.718617	0.887539	0	1.47072	0	1.07993	0	0.632951	0	1.4182	0	1.31692	0	1.17043	0.925109	1.9607
'NDUBB			0	0.0108834	0	0.0252787							0	1.2846	0	0.0375315			0	1.64884	0	0.00260255			0	0.0271583	0	1.22881	0	0.0104354	0	1.64884
'NDUC2	0.466774	1.3913	0	1.40259	0	1.6514	0	1.02494	0.186884	0.470582	0.294457	0.625947	0	0.713833	0	0.796131	0.964033	1.01675	0	0.831653	0	0.889338	0	1.0069	0	0.90956	0	0.811145	0	0.950934	0.964033	1.6514
'NDUF4	0.765076	1.1301	0	1.0722	0	1.02601	0	1.39333	0.291916	0.632238	0.385928	1.44198	0	0.818953	0	0.719395	0.694779	0.81604	0	1.48972	0	1.58005	0	0.84619	0	0.684264	0	0.56516	0	0.912357	0.765076	1.58005
'NDUS1	0.938226	0.96211	0	0.78974	0	0.50415	0	0.706761	0.197996	0.403043	0.400869	0.409661	0	0.786177	0	0.843813	0.825598	0.900215	0	0.736851	0	0.919992	0	1.10775	0	0.588815	0	0.511319	0	0.467873	0.938226	1.10775
'NDUS2	0.10766	3.30922	0	1.5684	0	8.31453	0	0.102137	0.579078	0.772287	0.421099	1.71927	0	1.64507	0	2.84592			0	1.21466	0	1.0635			0	1.19331	0	1.36275	0	1.11997	0.579078	8.31453
'NDUS3	0.40863	1.35383	0	1.23425	0	0.832257	0	0.927585	0.151025	0.448699	0.864551	0.916693	0	1.0964	0	1.86084	0.741453	1.15734	0	1.44621	0	0.625842	0	0.428584	0	0.534874	0	0.49265	0	0.576162	0.864551	1.86084
'NDUS4	0.433923	0.671341	0	0.890872	0	0.536357	0	0.910567	0.165026	0.500412	0.83575	0.909874	0	0.622459	0	1.09069	0.159714	0.248407	0	0.513632	0	0.828157	0	0.692672	0	0.581136	0	0.432338	0	0.16002	0.83575	1.09069
'NDUS5	0.13387	2.07202	0	1.17424	0	5.60307	0	0.295216	0.140099	0.349744	0.257265	0.351185	0	1.31084	0	1.0228	0.84225	1.07756	0	0.614597	0	1.37603	0	0.644681	0	0.284415	0	1.15388	0	1.22819	0.84225	5.60307
'NDUS6	0.678413	0.820139	0	1.01174	0	0.905067	0	0.947898	0.788012	0.832121	0.700765	0.807941	0	0.631018	0	0.747142	0.860924	0.915324	0	0.730286	0	1.22576	0	0.668937	0	0.730606	0	0.740929	0	0.638591	0.860924	1.22576
'NDUS8	0.575898	0.820062	0	0.830096	0	0.613071	0	1.3726	0.469034	0.650834	0.505538	0.770685	0	0.847254	0	0.93736	0.511374	0.688122	0	1.62702	0	3.00179	0	0.775755	0	1.12914	0	1.16644	0	0.849409	0.575898	3.00179
'NDUV1	0.379157	0.541625	0	0.904341	0	0.303867	0	0.563741	0.258376	0.24106	0.188949	0.199133	0	0.789265	0	3.92865	0.399664	2.7366	0	0.803691	0	0.413647	0	0.0821054	0	0.267327	0	0.138357	0	0.301438	0.399664	3.92865
'NDUV2	0.332169	0.717158	0	0.367708	0	0.208891	0	1.38741	0.19103	0.200542	0.631356	0.598084	0	0.301923	0	4.93573			0	0.399364	0	14.2964	0	1.88865	0	0.213428	0	0.186273	0	0.233938	0.631356	14.2964
'NDUV3															0	0.0389702							0	0.0378799							0	0.0389702
'NEDD8													0	11.704							0	18.6523									0	18.6523
'NEK3													0	104.264															0	96.3424	0	104.264
'NELFA									0.096627	0.351793					0	0.0588512					0	0.0443265									0.096627	0.351793
'NELFB			0	0.194235					0.282479	0.380903											0	0.0727854			0	0.48469					0.282479	0.48469
'NELFE									0.177083	0.362096	0.181234	0.178825			0	0.0963065															0.181234	0.362096
'NF1									0.0869617	0.260129																					0.0869617	0.260129
'NF1L5							0	0.181818																							0	0.181818
'NFIL3									0.386738	0.570578											0	0.00634262									0.386738	0.570578
'NFL					0	3.41768							0	0.0766119							0	17.875			0	18.4854	0	1.11854	0	2.99089	0	18.4854
'NFM					0	3.41768							0	0.0766119							0	17.875			0	18.4854	0	1.11854	0	2.99089	0	18.4854
'NFXL1					0	1.91398																									0	1.91398
'NH2L1													0	4.51983													0	3.51591			0	4.51983
'NIPS1			0	0.0305427									0	0.0859161											0	0.0762158	0	0.151185			0	0.151185
'NIPS2									0.187286	0.328957	0.478483	0.45899									0	0.0638888	0	0.769813							0.478483	0.769813
'NKAP	0.368825	0.712778	0	0.62657	0	0.349299	0	0.824717	0.585881	0.752378	0.880186	1.0649	0	0.551308	0	0.869032	0.216331	0.406952	0	0.590761	0	0.488205	0	0.949488	0	0.444745	0	0.428771	0	0.449272	0.880186	1.0649
'NKRF			0	3.6598	0	3.31716							0	4.08909					0	1.53132	0	13.036					0	4.33114	0	4.16562	0	13.036
'NMT1													0	4.43756																	0	4.43756
'NMT2							0	6.50414											0	3.91932											0	6.50414
'NNTM	0.232601	2.21896	0	1.10045	0	10.6091	0	1.07956	0.19234	0.560135	0.776634	0.8796	0	0.417425	0	0.995014	0.684888	1.17413	0	0.836523	0	1.15079	0	0.900106	0	0.565811	0	0.342873	0	0.474767	0.776634	10.6091
'NO40	0.58465	0.824966	0	0.795585	0	0.66599	0	0.939306	0.263498	0.590584	0.811078	0.923412	0	0.605427	0	1.32599	0.128107	0.575557	0	0.57465	0	0.63892	0	1.02683	0	0.560618	0	0.500074	0	0.414934	0.811078	1.32599
'NOC4L			0	20.5703	0	0.20085	0	0.225537	0.358442	0.56739	0.713402	0.606228	0	0.473629	0	0.0771485	0.300378	0.501729	0	0.381459	0	0.546545	0	0.853801	0	10.7566	0	0.239568	0	0.245512	0.713402	20.5703
'NOG1			0	5.89813									0	6.47659					0	2.1006					0	8.31328	0	2.90024	0	2.91991	0	8.31328
'NOL7					0	0.922282															0	5.32885									0	5.32885
'NOL9																					0	0.0960562									0	0.0960562
'NOLC1	0.573019	0.775213	0	1.34142	0	0.501275	0	0.865926	0.263485	2.42481	0.621608	0.516965	0	1.08437	0	0.588148	0.824047	1.13408	0	1.17097	0	0.713043	0	0.821272	0	1.03708	0	1.06332	0	0.999731	0.824047	2.42481
'NOM1	0.586414	1.79595	0	3.44954	0	8.22051			0.231415	0.429105	0.971292	0.956541	0	0.488635	0	0.11451	0.443502	2.48172	0	1.38534	0	0.0425764					0	0.244555			0.971292	8.22051
'NOMO3	0.862085	0.953527	0	0.654789	0	0.689776	0	1.29649	0.225264	0.526337	0.703099	0.869789	0	0.385064	0	0.865539	0.834001	1.08687	0	0.501256	0	0.805887	0	0.898335	0	0.455186	0	0.380627	0	0.437836	0.862085	1.29649
'NOP14	0.135182	0.61544	0	0.803983	0	0.435637	0	0.793193	0.156325	0.395442	0.639997	1.17392	0	0.427735	0	0.669549	0.13163	0.551129	0	0.877285	0	0.868361	0	0.905816	0	0.504197	0	0.375708	0	0.824233	0.639997	1.17392
'NOP16													0	5.17347																	0	5.17347
'NOP2			0	13.7448	0	4.54388							0	6.238			0.143316	5.64917	0	0.424631					0	18.6414	0	8.02555	0	0.967363	0.143316	18.6414
'NOP56			0	19.4184									0	10.6534					0	2.08266					0	28.0344	0	9.73323	0	1.15921	0	28.0344
'NOP58			0	0.682407	0	0.923727			0.359923	0.525985			0	1.35852					0	1.21576	0	1.1122			0	0.630916	0	0.939989	0	1.36384	0.359923	1.36384
'NOTC2	0.508964	2.54117	0	1.31271	0	0.265616	0	6.27184	0.0602196	0.378218	0.58791	0.433267	0	0.884734	0	0.778336	0.80402	1.37488	0	1.16149	0	0.0139004	0	0.771455	0	1.56772	0	0.173707	0	0.044799	0.80402	6.27184
'NP1L1	0.929434	0.95169	0	0.685097	0	0.388307	0	1.19266	0.71179	0.822313	0.59951	1.46582	0	1.33302	0	1.20948	0.777653	1.218	0	0.702607	0	0.818134	0	10.3261	0	0.605829	0	0.608071	0	0.519451	0.929434	10.3261
'NP1L4			0	12.7015					0.370098	0.31614	0.0614182	0.294966	0	7.70575					0	2.99318	0	13.4079									0.370098	13.4079
'NPC1									0.214118	0.480344																					0.214118	0.480344
'NPL4																	0.335455	3.1079			0	0.0548809									0.335455	3.1079
'NPM	0.49485	1.38202	0	2.76577	0	3.23799	0	1.20785	0.453219	0.146345	0.503583	0.651385	0	4.19292	0	1.42622	0.578974	1.51652	0	3.34805	0	1.60847	0	1.03485	0	2.98474	0	3.17998	0	3.907	0.578974	4.19292
'NPTN													0	2.26366																	0	2.26366
'NS1BP	0.173394	0.577832	0	0.42314	0	0.353153	0	0.808631	0.16556	0.462746	0.64802	1.22919	0	0.550714	0	1.31784	0.710944	1.17103	0	0.367992	0	0.394883	0	0.999565	0	0.240616	0	0.564955	0	0.212761	0.710944	1.31784
'NSD2																					0	0.0141767									0	0.0141767
'NSDHL	0.267918	0.739477	0	0.36494	0	0.174103	0	0.957996	0.345281	0.5311	0.693753	0.859328	0	0.266218	0	0.753007	0.551114	1.2551	0	0.477181	0	0.525765	0	0.820478	0	0.245541	0	0.352219	0	0.308004	0.693753	1.2551
'NSF	0.49257	1.25588	0	1.02032	0	1.17462	0	0.865542	0.228752	0.597453	0.448441	0.797135	0	0.514212	0	0.836384	0.613067	1.19333	0	0.711162	0	1.62475	0	0.915254	0	0.853171	0	0.411312	0	0.603082	0.613067	1.62475
'NSRP1			0	0.791789	0	1.00867	0	0.682791	0.754299	0.79053	0.904288	1.23288	0	0.86591	0	0.852062			0	1.44267	0	0.499949	0	1.25234	0	0.384053	0	0.463535	0	0.85799	0.904288	1.44267
'NSUN2													0	2.65128																	0	2.65128
'NTPCR	0.138123	0.327889	0	1.01994	0	1.04683	0	1.07792			0.33447	0.324423	0	0.865199	0	0.900505	0.695087	1.13825	0	0.906927	0	0.813279	0	0.0365289	0	1.01336	0	0.741616	0	0.551697	0.695087	1.13825
'NU107	0.777895	0.914566	0	0.734031	0	0.741127	0	0.630445	0.897012	1.06781	0.894924	0.951868	0	1.20959	0	1.52204	0.588034	0.848994	0	3.83563	0	3.46699	0	1.19726	0	0.101475	0	0.891003	0	2.59667	0.897012	3.83563
'NU133	0.403357	0.804381	0	0.60773	0	0.537638	0	0.808197	0.730828	0.822025	0.553416	1.3888	0	0.602317			0.330374	1.51111	0	1.21918	0	0.27185	0	0.998329	0	0.492534	0	0.392223	0	0.673799	0.730828	1.51111
'NU153	0.874714	1.05964							0.201063	0.304015	0.0795699	0.160656	0	0.0941235	0	0.0828445			0	1.7278	0	9.72495	0	0.0860492			0	0.165627			0.874714	9.72495
'NU155													0	4.86216																	0	4.86216
'NU160			0	0.0539662	0	0.0335372			0.0673489	0.219982	0.15214	0.22925	0	0.702807					0	1.38493	0	0.0151641			0	0.758053	0	0.513314	0	1.15522	0.15214	1.38493
'NU188			0	5.71736															0	1.18937											0	5.71736
'NU1M	0.868412	0.894049	0	0.232279	0	0.112404	0	0.768131					0	0.414975	0	0.156198	0.828521	0.739015	0	0.947366	0	0.0298788			0	0.287472	0	1.60123	0	0.125618	0.868412	1.60123
'NU205	0.919595	0.969026	0	1.03054	0	1.05519	0	0.923221	0.274079	0.606454	0.460391	0.777964	0	0.646753	0	0.776959	0.854243	0.940439	0	0.835335	0	1.20476	0	0.87217	0	0.894246	0	0.733372	0	0.659242	0.919595	1.20476
'NU214			0	5.05152	0	1.85737			0.856476	1.15054			0	1.67683					0	0.926891	0	0.6995			0	7.20024			0	1.01935	0.856476	7.20024
'NUAK2							0	6.27519																							0	6.27519
'NUCKS																					0	0.0328014									0	0.0328014
'NUCL	0.414887	1.40014	0	1.32649	0	0.910758	0	1.25961	0.84339	1.12187	0.678391	1.15394	0	2.10525	0	1.18241	0.420661	1.52566	0	0.968619	0	1.21661	0	1.03936	0	1.39685	0	1.39484	0	1.18795	0.84339	2.10525
'NUDC	0.126108	1.93508	0	8.68417	0	3.33949	0	1.1861	0.833318	1.11806	0.463143	0.641963	0	9.62794	0	0.101924			0	0.858871	0	0.745748	0	0.68914	0	10.911	0	4.00204			0.833318	10.911
'NUDT5													0	2.69322																	0	2.69322
'NUFP2	0.821377	0.891477	0	0.962892	0	1.05483	0	1.17042	0.398145	0.706415	0.326764	0.388867	0	1.17559	0	1.20277	0.619247	0.794318	0	0.854797	0	0.765444	0	0.0314027	0	0.517528	0	0.961907	0	0.725583	0.821377	1.20277
'NUMA1			0	2.99635									0	1.82015					0	0.992208									0	1.4667	0	2.99635
'NUP43					0	0.041714			0.126675	0.229261	0.802379	1.36783									0	0.00820211									0.802379	1.36783
'NUP54									0.161512	2.34977																					0.161512	2.34977
'NUP62			0	0.064138	0	0.179039					0.533688	2.53529	0	0.423144					0	3.2399	0	0.0321938	0	0.0754547	0	0.64584	0	0.086608	0	2.20686	0.533688	3.2399
'NUP85			0	0.0457573					0.279485	0.310751	0.681791	0.712338							0	0.0819362	0	0.0128378			0	0.114182			0	0.047628	0.681791	0.712338
'NUP93	0.297537	0.737229	0	0.849449	0	0.466926	0	1.04909	0.385543	0.66864	0.831775	0.943373	0	0.790979	0	0.832944	0.779948	1.11504	0	0.685686	0	0.880151	0	0.840763	0	0.746865	0	0.766914	0	0.612001	0.831775	1.11504
'NUP98	0.177841	0.190759	0	0.604975	0	0.083281	0	1.0659	0.59152	0.695574	0.399336	0.390585	0	0.831244	0	1.53242	0.790057	1.58225	0	0.738994	0	1.38478	0	0.873627	0	0.734607	0	0.574537	0	0.542372	0.790057	1.58225
'NUSAP			0	1.06664	0	1.70347	0	1.82181	0.0233892	0.225751	0.0903324	0.284972	0	1.79043					0	3.52186	0	1.27674			0	1.29308	0	1.64107	0	2.24872	0.0903324	3.52186
'NXF1							0	1.72569																							0	1.72569
'O5AC1							0	0.0158421																							0	0.0158421
'OAS3													0	513.791							0	0.000222124									0	513.791
'OAT	0.253089	1.81564							0.0618262	0.291785	0.5425	0.688092	0	1.15799	0	0.0882225			0	2.57809			0	0.0737935			0	0.125394			0.5425	2.57809
'OCAD1	0.362778	1.86255	0	2.0995	0	3.63285	0	1.01765	0.282744	3.66502	0.696731	0.621698	0	1.21647	0	1.66231	0.643917	0.802332	0	1.85279	0	1.45068	0	0.435362	0	1.26013	0	0.935568	0	1.06148	0.696731	3.66502
'OCLN			0	0.0672873			0	3.58421			0.853715	0.830697			0	0.0685432	0.668056	0.519872	0	1.95546	0	0.0370772			0	0.167908					0.853715	3.58421
'ODP2													0	2.0199																	0	2.0199
'ODPA					0	3.20786															0	15.3115									0	15.3115
'ODPB	0.703399	1.30047	0	1.32651	0	0.544031	0	2.59371	0.523785	0.771586	0.454836	0.61181	0	0.855923	0	0.0865001	0.997231	1.00222	0	2.46505	0	1.62494	0	0.0853338	0	1.03759	0	0.114052	0	2.12498	0.997231	2.59371
'ODR4	0.967895	0.983757	0	1.18368	0	0.855442	0	0.727566	0.762435	0.841774	0.717204	0.850146	0	0.687511	0	0.496661	0.314225	0.69263	0	0.777345	0	1.34781	0	0.643511	0	0.794536	0	0.321672	0	0.689369	0.967895	1.34781
'OGT1			0	0.371728	0	0.713028			0.112887	0.343063	0.173287	1.84678	0	6.95614					0	0.986848	0	0.0158352			0	0.225607			0	0.060709	0.173287	6.95614
'OPA1	0.915733	0.952094	0	8.49214	0	1.67533			0.0727148	0.401961	0.163291	0.313989	0	0.969065	0	0.16788	0.896472	0.823189	0	2.02703	0	1.25564	0	0.100708	0	10.4335	0	1.02541	0	1.89616	0.915733	10.4335
'OR4K3					0	4.69074															0	14.8302			0	18.805	0	6.71985	0	3.39806	0	18.805
'ORC2			0	3.76811															0	0.934607											0	3.76811
'ORC3																							0	0.0937153	0	6.7296					0	6.7296
'OS9			0	0.115458	0	0.165899	0	2.38331					0	0.138818	0	0.0796592			0	0.786897	0	0.0332343			0	0.288113	0	0.244275			0	2.38331
'OSB11			0	9.85271					0.210443	0.362975									0	1.8938			0	0.109013	0	6.53373	0	2.18113			0.210443	9.85271
'OSBL8									0.00679929	0.105022			0	0.132396					0	0.767516							0	0.232974	0	0.139626	0.00679929	0.767516
'OSBL9									0.193827	0.436967											0	0.0796105									0.193827	0.436967
'OST48	0.769208	1.09527	0	0.466948	0	0.956195	0	1.12889	0.0668084	0.406663	0.700396	0.872129	0	0.454032	0	1.62099	0.408747	1.32594	0	0.617072	0	0.519835	0	0.990117	0	0.318967	0	0.410246	0	0.451033	0.769208	1.62099
'OSTC			0	0.358509	0	0.427131	0	2.43665	0.220054	0.424279	0.41182	0.317261	0	2.51895	0	0.0944928			0	1.54322	0	0.0421271	0	0.0725883	0	0.303429	0	1.9982	0	0.84349	0.41182	2.51895
'OTUD4	0.717934	0.687844	0	0.405877	0	0.355371	0	0.944043	0.441222	0.556133	0.996054	1.0053	0	0.873097	0	0.715498	0.469581	0.463984	0	0.807995	0	0.353908	0	0.883902	0	0.156554	0	0.312013	0	0.309437	0.996054	1.0053
'OTX1																					0	0.0524147									0	0.0524147
'OXA1L	0.810868	0.895995	0	0.626475			0	1.29652	0.120941	0.200015	0.195173	0.420094	0	0.688555	0	0.918573	0.39471	0.47939	0	0.497516	0	3.11723	0	0.807247	0	0.651503	0	0.595505	0	0.573698	0.810868	3.11723
'P20L1	0.00140262	13.0187	0	133.226	0	65.7729	0	2.71116	0.298856	2.41339	0.831625	1.41527	0	96.0024	0	2.64225			0	36.1308	0	5.34496			0	251.157	0	106.802	0	93.9889	0.831625	251.157
'P4HA1	0.705391	1.10704	0	0.979998	0	1.02524	0	0.845365	0.899304	0.932333	0.984711	1.00668	0	0.902565	0	0.67456	0.930958	0.970926	0	0.589806	0	0.746628	0	0.969017	0	0.980082	0	0.633956	0	0.537156	0.984711	1.10704
'P4R3A													0	4.81668					0	1.47299	0	2.08574									0	4.81668
'P5CR2	0.609164	0.651498	0	1.1596	0	0.740987					0.661262	1.96069	0	0.998842	0	0.0616772			0	0.973503	0	26.6986			0	0.806706	0	0.710385	0	0.0511166	0.661262	26.6986
'P5CR3			0	0.0729151																					0	0.181951					0	0.181951
'P5CS			0	0.713165	0	0.827972			0.43018	0.397716	0.69248	0.675662	0	9.99458					0	3.68943	0	0.975383			0	0.135345	0	7.71933	0	3.6593	0.69248	9.99458
'P5I11					0	3.68142															0	0.789306									0	3.68142
'P66A	0.848607	0.952271	0	1.15325	0	0.353604	0	0.654909	0.424493	0.619416	0.725656	1.12863	0	0.632184	0	0.864177	0.270122	0.633792	0	1.03225	0	0.566785	0	1.39487	0	0.740313	0	1.11406	0	0.365176	0.848607	1.39487
'P66B	0.988533	0.995428	0	0.845934	0	0.467415	0	0.443505	0.712941	0.808102	0.270972	1.48677	0	0.757156	0	0.976526	0.172692	0.585588	0	0.836964	0	0.721831	0	1.54915	0	0.768472	0	0.974923	0	0.429188	0.988533	1.54915
'P85A													0	1.77443																	0	1.77443
'PA24A																							0	0.130178							0	0.130178
'PA2G4			0	22.7539	0	4.36623			0.709255	0.63697	0.0429569	0.236842	0	15.9864					0	4.7913	0	0.849106					0	8.05043	0	2.12997	0.709255	22.7539
'PABP1	0.664715	1.14957	0	0.752698	0	0.64939	0	1.14062	0.632999	0.822709	0.652898	1.16742	0	1.43661	0	1.30674	0.374985	1.37198	0	0.659785	0	1.36862	0	1.2914	0	0.840376	0	0.806194	0	0.758418	0.664715	1.43661
'PABP2	0.735943	1.78485	0	5.62022	0	2.09257			0.659662	0.811439	0.582956	0.463719	0	3.18411							0	0.868065	0	17.9545					0	2.26957	0.735943	17.9545
'PABP4	0.202818	1.56367	0	0.528898	0	0.608161	0	0.973365	0.797823	1.11562	0.480459	1.35694	0	1.67368	0	1.17545	0.123205	2.01383	0	0.296374	0	1.62937	0	1.21943	0	0.874707	0	0.630042	0	0.612912	0.797823	2.01383
'PABP5							0	1.26761							0	1.54739							0	0.910837							0	1.54739
'PAF1	0.00160833	6.94019	0	6.55867	0	5.38599	0	6.86542	0.0929794	4.2045	0.00294231	7.7405	0	42.9285	0	9.82841	0.00389318	26.2072	0	7.93546	0	106.972	0	9.57233	0	3.95836	0	18.7967	0	4.5685	0.0929794	106.972
'PAIRB	0.960958	0.973026	0	1.14456	0	0.957253	0	0.856341	0.920893	0.906044	0.859802	1.09365	0	1.16819	0	1.14685	0.734626	0.831725	0	1.45563	0	0.609488	0	1.14637	0	0.89913	0	0.834883	0	1.23734	0.960958	1.45563
'PALLD			0	0.00739067																					0	0.0184426					0	0.0184426
'PANK4			0	10.4044																											0	10.4044
'PAPD1															0	5.06991															0	5.06991
'PARK7			0	8.28366	0	0.775638			0.279608	3.02367	0.794145	1.29884	0	8.34361					0	2.00201	0	15.007							0	2.04242	0.794145	15.007
'PARP1	0.0870358	1.66703	0	1.57342	0	1.76516	0	1.24879	0.183124	2.42001	0.21438	1.72101	0	1.31914	0	1.5187	0.144416	1.77292	0	0.863895	0	2.50396	0	1.30338	0	3.02107	0	1.77944	0	1.80788	0.21438	3.02107
'PARP2			0	31.6713																											0	31.6713
'PAX3					0	2.70204	0	11.4916					0	7.30509	0	12.0062					0	18.1484	0	30.9091							0	30.9091
'PAXB1			0	1.22772	0	2.7956	0	3.55884					0	1.13235					0	0.666637	0	1.32374			0	0.41081	0	0.987742	0	0.665429	0	3.55884
'PCBP2	0.692499	1.20001	0	1.4145	0	1.43866	0	0.516163			0.977637	0.964125	0	2.40265	0	1.64741	0.910938	1.05606	0	1.22005	0	1.0385	0	0.821034	0	1.37011	0	1.95132	0	1.32544	0.977637	2.40265
'PCH2													0	0.0747767													0	0.131583			0	0.131583
'PCNA	0.620563	0.796825	0	0.902905	0	0.31539	0	3.19359	0.460526	0.663671	0.912381	1.04137	0	0.919322	0	0.838876	0.583633	1.27707	0	0.546222	0	0.631698	0	0.494914	0	0.864565	0	0.484479	0	0.478556	0.912381	3.19359
'PCNP	0.471228	0.375053	0	0.729004	0	0.595126			0.264136	0.590901	0.246752	0.433264	0	1.42575	0	0.0685847	0.037542	0.281147			0	0.880514	0	1.43654	0	0.43815	0	0.998678			0.471228	1.43654
'PCYOX			0	0.188772					0.0596508	0.378799	0.988006	0.985347	0	0.207503					0	0.475066					0	0.229012	0	0.121149	0	0.130635	0.988006	0.985347
'PDCD5	0.613731	0.449271	0	1.02115	0	0.407012					0.481823	0.542873	0	3.97004			0.689353	0.589204	0	3.43617	0	1.8998	0	0.139902	0	0.64968	0	1.91834	0	2.70534	0.689353	3.97004
'PDIA1	0.559033	0.767242	0	0.831108	0	0.439239	0	0.970298	0.710405	0.81943	0.973449	1.01169	0	1.46134	0	0.805683	0.740937	1.12244	0	0.691554	0	1.13194	0	0.0861361	0	0.80468	0	0.830208	0	0.582743	0.973449	1.46134
'PDIA3	0.3839	0.705239	0	0.616003	0	0.396073	0	0.824409	0.852548	0.915083	0.723502	0.892472	0	1.63998	0	0.797115	0.431041	1.53703	0	0.808757	0	0.787891	0	0.633418	0	0.487831	0	0.43248	0	0.481304	0.852548	1.63998
'PDIA4	0.392213	1.47623	0	1.01348	0	0.283906	0	0.873889	0.857561	1.1089	0.341278	1.90131	0	2.77336	0	1.23012	0.855961	1.14511	0	2.3397	0	0.875702	0	1.01615	0	0.484426	0	0.680587	0	0.335715	0.857561	2.77336
'PDIA6	0.741881	0.8633	0	0.657414	0	0.191888	0	0.54228	0.808628	0.901805	0.737373	1.1172	0	1.24881	0	0.812444	0.59171	0.795578	0	0.574459	0	0.888676	0	0.904673	0	0.47396	0	0.590553	0	0.452958	0.808628	1.24881
'PDIP2					0	0.0703847																									0	0.0703847
'PDIP3	0.374096	0.727634	0	0.656725	0	0.431812	0	0.857946	0.43523	0.645359	0.97538	1.01258	0	0.583141	0	0.926529	0.442664	0.779866	0	0.55022	0	0.904968	0	1.02858	0	0.565305	0	0.516565	0	0.497669	0.97538	1.02858
'PDS5A	0.873531	1.07957	0	11.8761			0	2.35079	0.199816	0.319245	0.782115	0.71807			0	0.0938115							0	0.71442							0.873531	11.8761
'PDXD1	0.375071	0.378552	0	9.56834			0	0.229932	0.334616	0.643951	0.754433	0.673954			0	0.779956	0.759475	0.698987			0	0.028804	0	0.756714					0	2.38675	0.759475	9.56834
'PDZD8			0	0.832138									0	0.0768287					0	0.159079	0	0.0648214			0	0.208419	0	0.135194	0	0.0924694	0	0.832138
'PEBP1																					0	0.0328844									0	0.0328844
'PELO					0	2.21127	0	0.375154			0.0134779	0.185658	0	4.54224							0	4.50084					0	1.06344	0	1.33677	0.0134779	4.54224
'PERQ2											0.416585	0.50045					0.621751	2.00987	0	1.19309	0	0.0566442									0.621751	2.00987
'PEX14	0.688484	1.36102					0	2.75078	0.179017	0.289134	0.981248	1.01233			0	0.959578							0	0.109529							0.981248	2.75078
'PFD2									0.441287	2.32453			0	4.66907																	0.441287	4.66907
'PFD3			0	3.02129									0	2.05118							0	1.00929					0	0.97766			0	3.02129
'PFD6													0	1.80119							0	0.142541	0	0.224848							0	1.80119
'PFKAL			0	6.08102	0	1.93711							0	3.88396					0	1.55808	0	0.862027					0	1.98022			0	6.08102
'PGAM1			0	14.0524									0	24.6303							0	48.4952			0	5.4223					0	48.4952
'PGAM5	0.176301	1.90338	0	1.32393	0	1.87733	0	1.28959	0.319102	0.628741	0.571833	0.816574	0	1.50239	0	1.6235	0.0899804	0.329528	0	1.377	0	0.345452	0	0.90117	0	1.16728	0	1.11663	0	1.00111	0.571833	1.90338
'PGK1			0	0.524029	0	0.757631							0	1.26086					0	0.451341	0	1.73942			0	0.81943	0	0.6848	0	0.454534	0	1.73942
'PGK2															0	0.0693572															0	0.0693572
'PGRC1	0.586406	1.18432	0	0.898732	0	1.19305	0	1.03774	0.327259	0.660247	0.789036	0.921531	0	0.647254	0	0.87216	0.58671	0.850554	0	0.700117	0	1.30853	0	0.868797	0	0.567723	0	0.514263	0	0.550754	0.789036	1.30853
'PGRC2	0.592405	1.18024	0	0.847894	0	0.658108	0	1.01919	0.378044	0.687576	0.884717	0.95127	0	0.485994	0	1.05117	0.773954	0.906215	0	0.561176	0	1.3429	0	0.82986	0	0.59169	0	0.356973	0	0.466902	0.884717	1.3429
'PHB	0.413109	1.65267	0	1.23707	0	0.602561	0	0.844604	0.295391	0.570051	0.805846	0.911457	0	1.06559	0	0.841714	0.652747	0.865313	0	1.08937	0	0.724078	0	0.911252	0	0.814743	0	0.69891	0	0.55586	0.805846	1.65267
'PHB2	0.555786	0.849884	0	1.43143	0	0.813056	0	0.898075	0.219461	0.500249	0.60099	0.83832	0	1.29924	0	0.956202	0.22561	0.653026	0	1.16004	0	0.836389	0	0.84126	0	1.05067	0	0.816756	0	0.721265	0.60099	1.43143
'PHF3	0.000475577	961.421	0	1253.05	0	3415.68	0	309.709	0.000155017	3862.47	3.88303e-05	1774.65	0	537.706	0	337.165	0.000104379	2201.06	0	324.399	0	16023.1	0	974.248	0	13978.7	0	6902.04	0	3924.96	0.000475577	16023.1
'PHF6			0	2.33435	0	3.02857			0.577803	0.420984	0.229837	0.202189	0	1.24853					0	2.24827	0	0.00844196			0	1.66839	0	1.56036			0.577803	3.02857
'PHRF1									0.0269018	7.94218											0	12.2733					0	1.70373			0.0269018	12.2733
'PI4KA									0.377708	0.51208											0	0.0388253									0.377708	0.51208
'PI51A	0.296826	1.7435	0	0.692978	0	0.0514027			0.148675	0.251538	0.169193	0.262538	0	1.10979			0.0429259	0.229635	0	2.60951	0	0.0207484			0	0.132738	0	0.100627			0.296826	2.60951
'PIGG			0	2.57845																											0	2.57845
'PIGU	0.041796	0.157581	0	1.3281	0	0.111637	0	0.761578			0.314399	4.4667	0	0.0335274					0	0.811967	0	26.2752	0	0.0244916	0	0.0990977	0	0.0589975	0	0.0270745	0.314399	26.2752
'PIMT	0.859649	1.06967	0	0.0943923	0	0.122509			0.663116	0.841302	0.604407	0.46177	0	1.42687			0.15445	0.435561	0	0.480765	0	0.74696			0	0.969631	0	0.718503	0	0.571805	0.859649	1.42687
'PIN4	0.408369	0.771815	0	0.68264	0	0.434814	0	0.669521	0.271635	0.434862	0.843549	1.09348	0	0.766708	0	0.930975	0.339457	0.676249	0	0.701371	0	0.505023	0	0.851321	0	0.514714	0	0.545451	0	0.497242	0.843549	1.09348
'PININ	0.000163851	9.10158	0	31.0983	0	36.37	0	9.14638	0.10746	10.2319	0.282771	3.73188	0	9.33296	0	3.05837	0.0133625	3.68893	0	8.89047	0	16.8333	0	37.9724	0	97.2206	0	23.3284	0	29.6909	0.282771	97.2206
'PINX1			0	11.6436									0	4.47397					0	2.83971											0	11.6436
'PIP																					0	0.0761981									0	0.0761981
'PKP2					0	3.39855			0.0209187	5.41262											0	24.4616			0	11.1718	0	6.51677	0	2.82872	0.0209187	24.4616
'PLA1A																					0	20.0699					0	9.83473	0	4.62986	0	20.0699
'PLAK									0.125652	0.303186											0	0.0280487	0	0.136635							0.125652	0.303186
'PLAP	0.706647	0.648988	0	6.48603	0	0.0741093			0.490024	0.59251	0.373928	0.430767	0	0.112208	0	0.101418	0.826607	0.804386			0	0.0448012	0	0.120914			0	0.115599			0.826607	6.48603
'PLCC									0.0238335	0.227604																					0.0238335	0.227604
'PLCD																							0	7.87969							0	7.87969
'PLEC			0	69.0199									0	26.2667					0	17.4627			0	0.096553							0	69.0199
'PLIN3			0	6.08669					0.703395	1.44634	0.783941	0.768432	0	1.55468			0.397942	0.336633			0	0.600078	0	0.880054							0.783941	6.08669
'PLOD1			0	1.1737			0	15.322					0	50.8395	0	0.975115			0	0.875185			0	0.919308	0	0.0243212			0	0.00695699	0	50.8395
'PLRG1	0.0346196	17.7136	0	0.164577	0	6.42458	0	0.339124	0.477443	1.53652	0.618839	2.24372	0	0.886589	0	16.357	0.295694	2.05993	0	0.547078	0	7.7711	0	0.468298	0	0.11039	0	0.106014	0	0.11258	0.618839	17.7136
'PLST			0	0.522681									0	9.82484					0	1.34309					0	0.155101					0	9.82484
'PNPH													0	2.653																	0	2.653
'PO210			0	14.8024	0	0.402033			0.6925	0.825239	0.308295	0.31037	0	5.57823					0	0.701472	0	0.389058			0	5.95823	0	0.611284	0	0.255057	0.6925	14.8024
'POP1													0	3.59205					0	1.92029											0	3.59205
'POPD2																					0	0.0143194							0	4.82546	0	4.82546
'PP1G					0	0.641453																			0	13.1129					0	13.1129
'PP1RA	0.0942831	8.98737	0	1.08611	0	12.2054	0	3.45226	0.0188293	3.75455	0.0951697	7.40798	0	1.49039	0	5.11935	0.284252	4.43385	0	8.22944	0	3.9164	0	4.98143	0	1.10716	0	1.06562	0	7.61174	0.284252	12.2054
'PP4C																					0	5.47082									0	5.47082
'PP6R1			0	6.45585									0	1.63509																	0	6.45585
'PP6R3			0	5.48958	0	0.116301							0	0.67854					0	1.90014	0	0.0548914					0	0.525638			0	5.48958
'PPAC			0	43.5212									0	2.41739					0	10.3343											0	43.5212
'PPHLN	0.206956	2.33651	0	40.4396	0	3.44202	0	1.51167	0.490589	1.83342	0.252069	4.57183	0	15.3832	0	1.74031	0.362883	2.13237	0	9.88233	0	2.56907	0	1.93805	0	66.0656	0	18.8087	0	6.84293	0.490589	66.0656
'PPIA	0.44996	1.54548	0	0.855796	0	0.675244	0	1.39436	0.548606	1.4508	0.666011	1.20466	0	2.47158	0	7.302	0.30412	2.36375	0	1.01978	0	1.69485	0	2.0296	0	0.717358	0	0.916457	0	0.690943	0.666011	7.302
'PPIB	0.684952	0.829642	0	0.856617	0	0.304611	0	1.09975	0.782069	0.820884	0.974079	1.0148	0	0.846187	0	2.08005	0.816378	1.08008	0	0.543892	0	1.07312	0	0.899828	0	0.698597	0	0.814856	0	0.481873	0.974079	2.08005
'PPID													0	2.63942																	0	2.63942
'PPIG			0	1.17343					0.00913852	0.14075	0.00132035	0.137632	0	0.0491997					0	0.530279	0	21.3702			0	0.924804	0	0.301929			0.00913852	21.3702
'PPIH													0	4.70797					0	1.69456	0	13.9745					0	2.73909	0	1.471	0	13.9745
'PPIL1					0	3.65713															0	12.4464			0	7.67725	0	3.95017	0	3.31524	0	12.4464
'PPIL3	0.967421	0.934481	0	0.74044	0	0.362088			0.513956	0.519698	0.779778	0.766681	0	0.614315					0	0.483085	0	1.3474	0	0.115538	0	0.605977	0	0.372574	0	0.352198	0.967421	1.3474
'PPIL4	0.753383	0.862341	0	0.720863	0	0.73024	0	0.75711	0.423359	0.449592	0.780797	0.841864	0	0.853573	0	0.981308	0.470233	0.72556	0	0.753457	0	0.697455	0	0.911621	0	0.520775	0	0.600917	0	0.584408	0.780797	0.981308
'PPM1A			0	2.4161	0	0.897927	0	0.879899					0	1.854	0	1.28373			0	1.68839	0	1.31595	0	0.485622	0	2.94362	0	1.41465	0	1.03563	0	2.94362
'PPM1B	0.551331	0.808487	0	1.09113	0	0.872025	0	0.941669	0.294105	0.638121	0.948504	1.02366	0	0.953183	0	1.33503	0.172264	0.596171	0	0.933458	0	0.749425	0	0.789275	0	1.10078	0	0.608447	0	0.699119	0.948504	1.33503
'PPM1G													0	6.72589																	0	6.72589
'PPT1							0	0.783166			0.974147	0.976585			0	0.052087					0	8.86756									0.974147	8.86756
'PQBP1	0.0910991	7.88829	0	17.6055	0	3.20866							0	8.74402	0	0.10759			0	4.5278	0	0.0243712	0	2.42126	0	6.0712					0.0910991	17.6055
'PR38A			0	0.92803	0	1.30957							0	0.534811					0	0.84844	0	1.11099			0	1.38891	0	1.03775	0	1.13284	0	1.38891
'PR38B			0	0.77675	0	0.0157566			0.0687311	0.176002	0.89258	0.854953	0	0.636869	0	4.5017			0	0.602585	0	0.00530714	0	0.597158	0	0.0366392	0	0.0761721	0	0.0108457	0.89258	4.5017
'PR40A	0.0272218	2.83782	0	1.2746	0	5.5784	0	5.33591					0	6.52632	0	1.68256	0.454529	2.00742	0	2.60818	0	25.8687	0	20.7966	0	0.593261	0	7.16013	0	5.30305	0.454529	25.8687
'PRAF2					0	2.97174	0	2.04063			0.802236	0.759595			0	0.103317					0	12.9955	0	0.084457	0	9.91611	0	4.64224	0	2.67565	0.802236	12.9955
'PRAF3	0.416534	1.7198	0	35.4251			0	1.09656			0.293357	0.291666	0	17.5962	0	0.780824	0.564651	2.89384	0	13.9041			0	1.11507			0	8.99448	0	5.46566	0.564651	35.4251
'PRC2A	0.225839	0.535617	0	0.92153	0	0.379208	0	0.858284	0.0894591	0.420784	0.734503	0.881574	0	0.748106	0	0.73123	0.161772	0.46592	0	0.778895	0	0.887265	0	1.01451	0	1.04058	0	0.846283	0	0.822145	0.734503	1.04058
'PRC2C	0.49211	1.39752	0	17.9	0	4.01925	0	0.873528	0.156608	0.176957	0.215602	0.443303	0	1.81243	0	1.06004	0.724063	0.860974	0	1.27938	0	1.88838	0	0.953082	0	19.2178	0	1.01361	0	1.02984	0.724063	19.2178
'PRCC	0.819233	1.50139	0	1.44876			0	1.257			0.611866	0.584689	0	1.35482			0.486948	2.56385	0	1.80531	0	0.0123558	0	0.943417	0	0.123048	0	0.0781651	0	0.0614961	0.819233	2.56385
'PRDM2					0	0.00970164																									0	0.00970164
'PRDX1	0.735282	1.17787	0	1.5045	0	1.00841	0	1.03721	0.724567	0.810918	0.401694	0.761464	0	2.47623	0	1.40057	0.898863	1.0725	0	1.00672	0	0.909337	0	0.821747	0	1.52417	0	1.43018	0	1.24831	0.898863	2.47623
'PRDX2	0.422263	1.63823	0	1.25366	0	1.04258	0	0.767538	0.492312	0.363094	0.335514	0.360729	0	2.28084	0	1.3827	0.168053	3.43648	0	1.14024	0	1.32235	0	1.38929	0	1.23598	0	1.14236	0	0.721235	0.492312	3.43648
'PRDX3			0	7.88394	0	0.342469			0.632282	1.64839			0	0.762259							0	0.0316236			0	10.325	0	0.349034	0	1.55422	0.632282	10.325
'PRDX4	0.682953	0.720662	0	1.30395	0	0.972355	0	1.40614	0.568613	0.750733	0.501637	0.749732	0	1.71877	0	1.28425	0.470158	0.51588	0	0.706147	0	0.721969	0	1.67924	0	1.47454	0	1.35403	0	0.970835	0.682953	1.71877
'PRDX5													0	3.31582																	0	3.31582
'PRDX6	0.583364	1.52416	0	0.852991	0	0.442432			0.558488	2.28388	0.849734	1.22024	0	1.37474					0	1.21313	0	0.912188			0	0.699247	0	0.927722	0	1.13136	0.849734	2.28388
'PREB			0	1.27525	0	0.0922393							0	1.01426					0	0.0985447	0	0.0165436			0	0.146337	0	0.101942	0	0.0572822	0	1.27525
'PRKDC	0.878424	0.958964	0	0.827897	0	0.808257	0	0.920086	0.60092	0.79069	0.623982	1.14663	0	0.924167	0	0.942298	0.73029	1.1199	0	0.871626	0	1.11727	0	0.796534	0	0.75776	0	0.657117	0	0.713599	0.878424	1.14663
'PROF1			0	1.12686	0	0.234646			0.406802	1.47928	0.172232	0.260541	0	7.08423					0	1.16928	0	0.776684			0	0.715888	0	1.89738	0	0.0615136	0.406802	7.08423
'PROF2													0	8.42872																	0	8.42872
'PRP16	0.725255	0.76206	0	0.950989	0	1.89454	0	0.700976	0.502729	0.55866	0.967309	0.982649	0	1.15707	0	0.742826	0.896536	0.919857	0	0.85506	0	1.54938	0	0.916505	0	0.239779	0	0.880659	0	1.0333	0.967309	1.89454
'PRP17					0	2.45899	0	6.91129							0	6.17161					0	18.6717	0	15.6766					0	0.978245	0	18.6717
'PRP19	0.138626	1.84593	0	1.38873	0	3.68128	0	1.60952	0.654262	1.21468	0.409751	1.63216	0	1.39559	0	4.90624	0.930692	0.957211	0	1.31151	0	2.09422	0	1.66005	0	1.66966	0	1.63558	0	1.90511	0.930692	4.90624
'PRP31	0.915225	1.03235	0	1.15596	0	0.844736	0	0.890718	0.564297	0.746675	0.907316	1.04086	0	0.943866	0	0.923585	0.738591	0.899579	0	0.901948	0	0.968385	0	0.92307	0	0.897885	0	0.654655	0	0.609486	0.915225	1.15596
'PRP4	0.737834	1.09424	0	0.71479	0	2.02377	0	0.798371	0.941581	1.03938	0.899439	0.949155	0	1.26228	0	1.3854	0.430054	0.512439	0	0.828262	0	2.5315	0	1.54578	0	0.941732	0	1.1755	0	1.33609	0.941581	2.5315
'PRP4B	0.119184	0.304604	0	0.564004	0	0.117723	0	2.0141	0.622861	0.648546	0.901013	0.865561	0	0.921996	0	31.1046	0.912894	1.05141	0	0.059041	0	1.30138	0	104.505	0	0.518597	0	1.19126	0	0.0699166	0.912894	104.505
'PRP6	0.729944	1.10709	0	1.50709	0	1.5507	0	0.867844	0.429532	0.705739	0.782331	0.919714	0	1.49444	0	1.33294	0.631505	0.856162	0	1.50033	0	1.51076	0	1.17034	0	1.1901	0	1.14901	0	0.946201	0.782331	1.5507
'PRP8	0.972408	0.989444	0	0.553737	0	0.985236	0	1.18065	0.99704	1.00172	0.456379	1.30051	0	0.672362	0	1.6975	0.261386	1.53674	0	0.796539	0	1.96045	0	1.45966	0	0.633225	0	0.657035	0	0.820714	0.99704	1.96045
'PRPF3	0.866131	1.12236	0	1.35657	0	9.63203	0	0.582238	0.58429	1.34519	0.213591	1.90283	0	1.76934	0	2.35935	0.23582	0.305199	0	1.41439	0	1.44864	0	1.46005	0	1.36314	0	1.62103	0	1.83748	0.866131	9.63203
'PRPS3	0.95528	1.02999			0	0.0826557	0	3.01621			0.548776	1.78428	0	9.266	0	0.377583	0.293159	0.544924	0	3.21449	0	1.03226	0	0.0870011							0.95528	9.266
'PRS10	0.57546	1.20578	0	0.943182	0	0.584808	0	1.0558	0.739051	0.857283	0.250914	1.5488	0	1.1474	0	0.688264	0.363384	1.33833	0	0.735583	0	0.874548	0	1.00697	0	0.732592	0	0.516641	0	0.602358	0.739051	1.5488
'PRS6A	0.661754	1.14642	0	0.813262	0	0.504955	0	0.974077	0.294368	0.642092	0.600404	1.18281	0	0.726287	0	0.959283	0.607561	1.16817	0	0.693805	0	0.768582	0	1.12868	0	0.68071	0	0.481389	0	0.474876	0.661754	1.18281
'PRS6B	0.654422	0.859744	0	0.643531	0	0.472892	0	0.949221	0.264115	0.622961	0.443302	1.38965	0	0.74915	0	0.959989	0.480347	1.28311	0	0.87687	0	0.835172	0	1.14533	0	0.668072	0	0.556276	0	0.67731	0.654422	1.38965
'PRS7	0.697447	0.879362	0	0.688586	0	0.428254	0	0.917555	0.509748	0.704945	0.618574	1.21638	0	0.899457	0	0.853169	0.908652	0.965672	0	0.954615	0	0.871801	0	1.06513	0	0.605936	0	0.687037	0	0.659169	0.908652	1.21638
'PSA	0.921997	1.03497	0	0.686507	0	0.297117	0	1.3686	0.377386	0.647186	0.781112	0.91168	0	0.586013	0	1.00426	0.497012	1.47175	0	0.604495	0	0.939446	0	1.01166	0	0.527086	0	0.340642	0	0.140534	0.921997	1.47175
'PSA1			0	5.75194			0	3.86478	0.394598	2.37886	0.803026	1.20806	0	3.87043	0	0.0802651	0.366701	0.451155	0	1.30704	0	0.065748	0	0.0769965							0.803026	5.75194
'PSA4	0.573775	0.831916	0	1.13785	0	0.573447	0	0.699043	0.790383	1.11841	0.675094	0.88593	0	1.93993	0	0.873745	0.726779	0.885564	0	0.813091	0	0.913848	0	0.723765	0	0.920597	0	1.20348	0	0.733894	0.790383	1.93993
'PSA7	0.191081	1.50366	0	18.0932	0	0.078732			0.387827	3.20244	0.698575	1.4639	0	7.78582							0	0.999937	0	0.0575468	0	12.0703	0	5.02598			0.698575	18.0932
'PSB1	0.376222	0.774232	0	0.982577	0	0.600824	0	0.870472	0.874674	0.928925	0.562577	1.20389	0	1.11947	0	0.911208	0.698567	0.891032	0	0.952255	0	0.932728	0	0.960904	0	0.829516	0	0.856282	0	0.646706	0.874674	1.20389
'PSB2													0	2.61133																	0	2.61133
'PSB4													0	1.1469																	0	1.1469
'PSD10	0.968001	1.0209	0	0.750978	0	0.457804	0	0.970883	0.425915	0.551908	0.852164	0.88347	0	0.752449	0	1.31795	0.253938	0.545093	0	0.592901	0	0.632247	0	1.43546	0	0.59287	0	0.670372	0	0.571889	0.968001	1.43546
'PSD11	0.787542	1.12028	0	1.12072	0	0.4881	0	0.951071	0.222354	0.591681	0.947376	1.02898	0	0.778865	0	0.877759	0.636797	1.21308	0	0.951762	0	0.722588	0	0.989139	0	0.916997	0	0.596137	0	0.707574	0.947376	1.21308
'PSD12	0.954519	1.01795	0	0.835498	0	0.536451	0	0.897909	0.382874	0.695075	0.435731	1.31065	0	0.726868	0	1.18779	0.562255	0.705634	0	0.81635	0	0.833454	0	1.17032	0	0.558444	0	0.498769	0	0.759025	0.954519	1.31065
'PSD13	0.304531	1.39034	0	1.14021	0	1.19366	0	0.776068	0.282276	0.586129	0.796489	1.12087	0	1.01154	0	0.888701	0.704938	1.15658	0	0.576384	0	0.650348	0	0.982754	0	0.961771	0	0.944032	0	0.560843	0.796489	1.39034
'PSDE	0.322136	1.51023	0	1.05715	0	0.757083	0	0.982503	0.819756	0.907756	0.81221	1.08589	0	1.05959	0	1.21106	0.635956	1.28211	0	0.670032	0	1.16848	0	0.86117	0	0.841758	0	0.92561	0	1.0077	0.819756	1.51023
'PSIP1			0	13.7438	0	2.97939	0	6.60392	0.0490122	6.72435			0	11.5879	0	6.62881			0	5.09735	0	10.6862	0	18.2429					0	1.33941	0.0490122	18.2429
'PSMD1	0.777002	0.906823	0	0.976666	0	0.394718	0	0.870818	0.332336	0.650525	0.879755	1.05052	0	0.63808	0	0.839008	0.455584	0.74507	0	0.717281	0	0.637967	0	1.18783	0	0.817975	0	0.43262	0	0.465867	0.879755	1.18783
'PSMD2	0.959662	1.0154	0	0.900561	0	0.734127	0	0.951181	0.304015	0.648376	0.770774	1.11656	0	0.83721	0	1.00856	0.851612	0.945242	0	1.04105	0	0.821608	0	0.878202	0	0.723937	0	0.622335	0	0.723819	0.959662	1.11656
'PSMD3	0.776175	0.914279	0	1.79093	0	0.935645	0	1.07705	0.39491	0.702778	0.669416	1.1626	0	1.73776	0	0.905527	0.675422	0.870967	0	1.30677	0	0.85334	0	1.26718	0	1.19179	0	0.994589	0	0.405586	0.776175	1.79093
'PSMD4	0.87883	0.946804	0	0.71087	0	0.334113	0	1.05881	0.293788	0.644481	0.464284	1.30687	0	0.464821	0	1.09147	0.737495	1.11658	0	0.794716	0	0.67879	0	1.14211	0	0.447135	0	0.310978	0	0.540861	0.87883	1.30687
'PSMD6	0.54154	1.22283	0	1.43756	0	1.01416	0	0.995602	0.860293	0.905211	0.385626	1.36361	0	1.39204	0	0.785088	0.804715	0.905066	0	1.07372	0	1.04069	0	1.46914	0	1.28679	0	0.942642	0	0.98286	0.860293	1.46914
'PSMD7			0	0.232764	0	0.148819	0	1.07976	0.116073	0.4351	0.927041	1.17903	0	0.372407	0	0.983129			0	1.21124	0	0.508014	0	0.933711	0	0.231035	0	0.259744	0	1.02289	0.927041	1.21124
'PSMD8	0.519048	0.379146	0	1.51448	0	0.587149	0	0.746372	0.671178	0.807947	0.588456	0.522272	0	1.0329	0	0.994099	0.449312	2.92669	0	1.18485	0	0.0304199	0	1.06812	0	0.962154	0	0.326333	0	0.694584	0.671178	2.92669
'PSMD9			0	8.44268									0	1.70202					0	4.37254	0	0.032041									0	8.44268
'PSME1					0	0.360927							0	4.40572	0	0.0484675															0	4.40572
'PSPC1	0.0323334	0.446295	0	1.58402	0	0.0869713	0	9.99702	0.00466868	0.089276	0.494651	0.550077	0	0.204414	0	2.75961	0.500472	0.610415			0	0.0376666	0	0.0328886	0	0.373254	0	0.359703			0.500472	9.99702
'PT100																							0	0.0394165							0	0.0394165
'PTBP1	0.545107	1.28537	0	1.61608	0	1.48759	0	1.99331	0.184746	2.15873	0.346807	1.38097	0	1.66095	0	1.07415	0.373433	0.23037	0	1.64144	0	0.739328	0	1.15534	0	2.29267	0	1.93156	0	1.86317	0.545107	2.29267
'PTCD3	0.500339	0.818186	0	0.611988	0	0.403327	0	1.20396	0.376027	0.622626	0.751721	1.16497	0	0.360971	0	0.742969	0.308011	0.405831	0	4.66242	0	0.497125	0	0.67106	0	0.551065	0	0.379668	0	3.04596	0.751721	4.66242
'PTH2	0.231289	1.92656	0	0.732294	0	2.08376	0	1.32061	0.243284	0.574403	0.876269	1.04747	0	0.607168	0	1.30597	0.380492	0.460763	0	0.525129	0	2.20704	0	0.765067	0	0.232461	0	0.444115	0	0.509367	0.876269	2.20704
'PTK7			0	0.057041			0	2.29107	0.335952	0.354049	0.834922	1.37931	0	0.327542					0	0.222403	0	0.0329362			0	0.142339	0	0.0818025	0	0.0488479	0.834922	2.29107
'PTMA			0	7.49573	0	0.386333							0	7.913					0	1.56747	0	7.8283			0	4.96676	0	3.23343			0	7.913
'PTN1	0.564316	1.28566	0	0.821616	0	0.65972	0	0.923816	0.0959578	0.349265	0.510352	0.771258	0	0.449566	0	0.885651	0.278227	1.60662	0	0.579948	0	1.20259	0	0.882966	0	0.496695	0	0.223626	0	0.276179	0.564316	1.60662
'PTPRF			0	6.9085															0	1.82402											0	6.9085
'PTPS	0.334638	0.723703	0	1.01785	0	0.707108	0	0.959915	0.578547	0.784371	0.273339	0.305483	0	1.12686	0	0.949916	0.214844	0.581518	0	0.883787	0	0.580926	0	1.77547	0	1.04706	0	1.21808	0	0.446432	0.578547	1.77547
'PUF60	0.68877	1.24966	0	0.821896	0	0.568219	0	1.58668	0.437406	0.26169	0.73837	0.657409	0	0.986799	0	0.909668	0.703408	1.19163	0	0.620428	0	0.805257	0	0.954689	0	0.711756	0	0.571838	0	0.572766	0.73837	1.58668
'PUM1							0	0.171295	0.143425	0.284119	0.386258	0.283309			0	0.782803					0	0.0255591	0	1.09629							0.386258	1.09629
'PUR2	0.517643	0.639787	0	1.10809	0	0.0856059	0	0.403639	0.594068	1.56651	0.304122	1.75536	0	1.61771	0	0.194506	0.999428	0.999541	0	1.48024	0	0.77355	0	0.137454	0	0.301438	0	0.617999	0	0.320356	0.999428	1.75536
'PUR6	0.321472	5.40111	0	3.08327	0	2.0791	0	0.587082	0.519524	1.72307	0.793233	1.5798	0	3.97935	0	0.738798	0.909684	0.779674	0	10.4151	0	2.00656	0	0.914803	0	2.57048	0	2.43736	0	9.95407	0.909684	10.4151
'PURA																					0	21.5189							0	0.818274	0	21.5189
'PWP1																			0	0.194995					0	4.29407	0	1.68455	0	1.01396	0	4.29407
'PX11B																	0.454146	0.408944			0	0.0474757									0.454146	0.408944
'PYGL									0.554178	0.699139	0.248398	0.249697	0	3.88861							0	0.0355474									0.554178	3.88861
'PYR1	0.759335	0.915026	0	1.3222	0	0.584094	0	0.843998	0.45734	0.633013	0.684601	0.829902	0	1.42345	0	0.6267	0.274155	0.721925	0	1.073	0	0.703838	0	0.995852	0	1.13147	0	0.828995	0	0.774838	0.759335	1.42345
'PYRG1	0.456653	0.825298	0	1.15103	0	0.452244	0	0.995393	0.265419	0.615366	0.708974	0.901382	0	0.836418	0	0.888704	0.924165	0.973569	0	0.907092	0	0.614852	0	0.463742	0	0.537085	0	0.573915	0	0.0574967	0.924165	1.15103
'QCR1	0.591515	1.21753	0	0.85857	0	0.881305	0	1.11623	0.135748	0.494794	0.800789	0.904645	0	0.434859	0	1.82907	0.965335	1.01797	0	1.07977	0	1.03128	0	0.680097	0	0.420271	0	0.30829	0	0.576692	0.965335	1.82907
'QCR2	0.627276	1.14318	0	0.905308	0	0.893719	0	1.13825	0.297819	0.602385	0.675804	0.875796	0	0.483524	0	0.832181	0.939339	1.02166	0	0.70222	0	0.922301	0	1.06338	0	0.449919	0	0.416982	0	0.317219	0.939339	1.14318
'QCR6	0.414872	1.34615	0	0.477494	0	1.1158	0	0.994394	0.359713	0.681505	0.598597	1.23397	0	0.527021	0	0.913814	0.395483	1.41063	0	0.708374	0	0.530466	0	0.95907	0	0.452565	0	0.640455	0	0.726052	0.598597	1.41063
'QCR7	0.477773	1.22248	0	0.82601	0	1.20178	0	1.06055	0.365414	0.673705	0.823099	0.916677	0	0.642298	0	0.849131	0.470058	1.32839	0	0.734376	0	1.33315	0	1.05426	0	0.663102	0	0.592567	0	0.601345	0.823099	1.33315
'QCR8	0.466766	1.39251	0	18.3019	0	8.42895	0	1.02757			0.445774	0.431411	0	7.35737	0	0.829695			0	8.37532	0	26.7744	0	0.846803	0	23.4536	0	10.8015			0.466766	26.7744
'QIL1	0.0444553	9.66691	0	37.67			0	1.12237					0	0.770048					0	0.992046	0	0.00788827	0	0.763973			0	0.663362	0	0.0307791	0.0444553	37.67
'QPCT					0	0.0458298																									0	0.0458298
'QPCTL			0	0.120806	0	0.740612			0.0157282	0.197546	0.384312	0.30353	0	0.201306					0	1.42826	0	0.0691158			0	0.0415222	0	0.122906	0	0.634469	0.384312	1.42826
'R39L5	0.574667	1.2362	0	1.1801	0	1.76741	0	1.18145	0.425152	0.640636	0.999761	1.00013	0	0.960549	0	1.18753	0.227694	0.439754	0	0.853708	0	0.70342	0	1.09284	0	1.08766	0	0.705021	0	0.664731	0.999761	1.76741
'RA1L2			0	1.51665	0	1.60563	0	1.9196					0	2.16522	0	2.01323			0	1.10653	0	1.27411	0	1.62597	0	1.58974	0	1.41681	0	1.43389	0	2.16522
'RAB10	0.753292	1.13163	0	0.776861	0	1.03213	0	0.988981	0.520655	0.730936	0.626178	0.791855	0	0.771472	0	0.638895	0.416716	1.36363	0	1.38527	0	1.08862	0	0.844559	0	0.430196	0	0.804904	0	0.893709	0.753292	1.38527
'RAB15			0	41.9933					0.230902	3.9673													0	0.753344							0.230902	41.9933
'RAB18			0	1.05585	0	3.01268	0	1.1423	0.23367	0.236033	0.140197	0.24931	0	0.515531	0	1.3933	0.0205945	0.206813	0	0.785945	0	1.13348	0	0.859728	0	0.679664	0	0.503414	0	0.580308	0.23367	3.01268
'RAB1A	0.906481	1.03822	0	0.677176	0	0.539812	0	1.17979	0.381289	0.644411	0.463779	0.709676	0	0.525108	0	0.512787	0.750812	0.877561	0	0.613602	0	0.396051	0	0.898868	0	0.448473	0	0.44819	0	0.304508	0.906481	1.17979
'RAB1B	0.749079	0.909684	0	0.728936	0	0.381551	0	1.16614	0.369649	0.626504	0.679821	0.856598	0	0.574678	0	0.485397	0.724426	0.869492	0	0.634722	0	0.513447	0	0.843898	0	0.479803	0	0.505852	0	0.350667	0.749079	1.16614
'RAB21	0.690127	1.2601	0	0.762091			0	0.985621	0.298416	0.64281	0.487384	0.63476	0	0.0532825	0	1.04278	0.691339	0.679292	0	2.96327	0	0.954443	0	1.14565	0	0.0958889	0	0.297408			0.691339	2.96327
'RAB2A			0	51.3165					0.203959	0.221517	0.517447	1.50455					0.861761	0.871589	0	0.088902	0	0.00395354							0	0.0248147	0.861761	51.3165
'RAB35	0.578589	1.46408	0	2.10663			0	0.216175			0.441015	2.21062	0	0.648567	0	2.87664	0.992619	1.01052	0	1.36457			0	0.0159749	0	0.267674	0	0.126265	0	0.0792182	0.992619	2.87664
'RAB5A	0.51016	1.38175	0	0.829536	0	3.63635			0.926526	0.956237	0.227495	0.425769	0	0.521149	0	0.0919015			0	0.590363	0	11.3734	0	0.0446176	0	0.529089	0	0.579899	0	0.463559	0.926526	11.3734
'RAB5B			0	0.559695	0	3.63635			0.397696	3.12156			0	0.303066					0	0.590363	0	14.3804			0	0.752164	0	0.579899	0	0.463559	0.397696	14.3804
'RAB5C	0.41322	0.79932	0	0.571748	0	0.284197	0	1.0088	0.447619	0.706713	0.48643	1.24568	0	0.288699	0	0.537005	0.396033	0.344713	0	0.632019	0	1.62244	0	0.906229	0	0.325648	0	0.247079	0	0.425283	0.48643	1.62244
'RAB6A			0	0.426678	0	2.0416	0	7.64314	0.147611	0.219996	0.584967	0.460315	0	0.320807	0	0.0227722	0.0237377	0.203021	0	0.351722	0	0.0143602	0	0.0230211	0	0.411994	0	0.511476	0	0.0332201	0.584967	7.64314
'RAB7A	0.659204	1.15631	0	0.808403	0	1.08289	0	1.07087	0.414049	0.630722	0.751074	0.88449	0	0.484046	0	0.668946	0.84267	1.07212	0	0.651491	0	1.06831	0	0.742023	0	0.469822	0	0.382518	0	0.470293	0.84267	1.15631
'RAB7L			0	2.51793																											0	2.51793
'RAB9A			0	0.856877	0	0.309668			0.873364	0.918863	0.247751	0.248748	0	1.00069					0	0.709115	0	1.71279			0	0.91068	0	0.0679079	0	0.51055	0.873364	1.71279
'RAB9B							0	0.650533							0	0.880821							0	0.832063							0	0.880821
'RABL3			0	24.7362					0.590364	0.593453	0.720118	0.622518							0	5.19223	0	0.0263281					0	6.28724			0.720118	24.7362
'RABL6																					0	10.3335							0	1.21302	0	10.3335
'RAD21			0	3.86023	0	1.73829	0	0.282876	0.98468	0.988597	0.395546	2.67933									0	12.512	0	0.120957			0	2.09572			0.98468	12.512
'RAE1L													0	3.20614																	0	3.20614
'RAGP1	0.942	1.04824	0	0.332433	0	3.55251	0	0.0394837	0.662645	0.83797	0.748497	0.895777	0	0.597462	0	1.08442	0.700569	0.870306	0	0.509548	0	0.392198	0	0.867917	0	0.9881	0	0.845208	0	0.420658	0.942	3.55251
'RALA	0.744369	1.22727	0	0.379123	0	4.54458	0	1.05382	0.785357	0.878803	0.599221	0.829383	0	0.530181	0	0.824478	0.483137	1.82282	0	0.376846	0	8.41067	0	0.747385	0	0.313977	0	0.385177	0	0.248575	0.785357	8.41067
'RALB			0	38.638	0	5.28666	0	0.819231					0	1.0071	0	1.13908			0	9.10397	0	33.7296	0	0.772002	0	23.4406	0	0.523206	0	3.72581	0	38.638
'RALY	0.0399319	2.62924	0	13.8235	0	12.2284	0	2.38324	0.123646	3.78178	0.168608	1.95092	0	7.97142	0	2.72751			0	3.12295	0	6.54532			0	45.1058	0	16.3956	0	10.4633	0.168608	45.1058
'RALYL			0	12.5593	0	8.6805			0.125292	4.40595			0	7.44165							0	29.2664			0	23.6122	0	10.5266	0	5.04825	0.125292	29.2664
'RANB9																					0	0.0618869									0	0.0618869
'RANG	0.68023	0.805152	0	46.2137	0	0.448075	0	0.803089	0.797132	0.898057	0.555922	1.24991	0	1.01175	0	0.688697	0.331661	0.337924	0	0.444107	0	2.00879	0	0.857476	0	25.9841	0	0.488548	0	0.359256	0.797132	46.2137
'RAP2A																					0	0.0349644									0	0.0349644
'RASN	0.392269	1.48953	0	1.3792	0	2.61041	0	2.5882			0.402106	0.464968	0	0.301331	0	0.0749788	0.622602	1.49594	0	0.462977	0	12.621	0	0.0694798	0	1.42777	0	0.527264	0	0.857731	0.622602	12.621
'RAVR1									0.417159	1.93265											0	6.42625							0	1.11831	0.417159	6.42625
'RB11B	0.568078	1.32614	0	1.31118	0	2.45417	0	0.996641	0.211333	0.581193	0.509161	0.760553	0	0.618493	0	0.850715	0.292851	0.671545	0	0.513398	0	0.841407	0	0.797409	0	0.676655	0	0.692716	0	0.660837	0.568078	2.45417
'RB3GP			0	9.85843																											0	9.85843
'RBBP4	0.618159	0.821979	0	0.742133	0	0.293702	0	0.963293	0.19097	0.56591	0.784635	1.09011	0	0.65141	0	2.41927	0.804023	0.927897	0	0.570444	0	0.645563	0	0.885852	0	0.404167	0	0.37882	0	0.311906	0.804023	2.41927
'RBBP6	0.826179	1.15938	0	1.43192	0	2.47456	0	1.11173	0.530505	0.719796	0.919472	0.952954	0	1.19829	0	0.805903	0.411085	0.674175	0	1.27189	0	1.26133	0	0.912636	0	1.12396	0	1.33395	0	0.725341	0.919472	2.47456
'RBBP7	0.739397	0.842813	0	0.794718	0	0.206447	0	0.983724	0.135987	0.507573	0.87136	1.06997	0	0.581524	0	1.73582	0.888817	1.06331	0	0.625484	0	0.63261	0	0.819194	0	0.315752	0	0.294334	0	0.183786	0.888817	1.73582
'RBCC1									0.0860982	0.348207											0	0.0698003									0.0860982	0.348207
'RBG10							0	0.131841																							0	0.131841
'RBGPR			0	6.8386					0.481811	1.82733			0	3.31545	0	0.0945196							0	0.892893	0	6.74294	0	2.56649			0.481811	6.8386
'RBM10	0.405591	0.74577	0	0.766079	0	0.46073	0	0.856495	0.232783	0.583123	0.915776	0.966136	0	0.697316	0	0.769124	0.457857	0.790783	0	0.778009	0	0.71508	0	0.997877	0	0.582223	0	0.529023	0	0.540325	0.915776	0.997877
'RBM14	0.024534	2.86032	0	46.5615	0	19.0913	0	3.48691	0.0490468	6.45253	0.0713545	2.44483	0	1.95238	0	2.64828	0.120522	3.45171	0	1.3533	0	3.3688	0	3.06959	0	74.0461	0	2.911	0	2.49738	0.120522	74.0461
'RBM15	0.213933	3.31954	0	5.07424	0	3.05806	0	3.14777	0.0037746	8.37094	0.0269394	10.362	0	3.56227	0	4.23826	0.258184	6.08346	0	1.26121	0	11.1085	0	13.5629	0	9.76215	0	4.12402	0	2.78639	0.258184	13.5629
'RBM22					0	7.7843							0	6.89952							0	27.1765			0	27.5318	0	1.40899	0	0.842869	0	27.5318
'RBM25	0.070078	2.20601	0	0.923197	0	7.11689	0	1.98902	0.674625	1.23543	0.214533	1.79068	0	1.75544	0	0.720454	0.194565	1.69031	0	1.2364	0	1.72874	0	2.18553	0	1.09875	0	1.0892	0	1.68269	0.674625	7.11689
'RBM26	0.419642	1.41175	0	0.867701	0	2.32868	0	1.22457	0.577144	0.72544	0.893898	1.0594	0	1.46415	0	1.12725	0.992263	1.00287	0	1.05781	0	1.3666	0	0.072994	0	0.860657	0	1.13588	0	0.651904	0.992263	2.32868
'RBM27	0.862156	1.12447	0	0.562457	0	0.627371	0	0.328955	0.341339	2.45393	0.071837	2.7489	0	6.97433	0	2.11077	0.0438412	0.314147	0	0.503605	0	1.56474	0	0.104049	0	0.497265	0	5.68269	0	0.47864	0.862156	6.97433
'RBM28							0	1.4103																							0	1.4103
'RBM3	0.0719769	0.45904	0	0.851364	0	0.210274	0	0.735333	0.132131	0.0767444	0.410155	0.324044	0	0.857561	0	1.47391	0.37413	0.536448	0	0.321156	0	0.79615	0	0.968146	0	0.723215	0	0.324408	0	0.190657	0.410155	1.47391
'RBM39	0.731799	0.791735	0	0.573591	0	0.452447	0	1.62161			0.993931	1.01323	0	0.72477	0	1.74626	0.923327	1.06308	0	0.806701	0	1.44764	0	1.11748	0	0.522579	0	1.0784	0	0.83657	0.993931	1.74626
'RBM4					0	2.96041							0	2.50513							0	25.7996			0	18.0924	0	8.96554	0	1.46508	0	25.7996
'RBM4B							0	2.74966															0	0.137378							0	2.74966
'RBM5	0.726307	1.13041	0	9.80475	0	1.54404	0	1.40302	0.0027465	0.0393485	0.455172	0.783787	0	1.00975	0	0.820664	0.184072	0.553969	0	0.683254	0	0.695544	0	0.930907	0	8.51722	0	1.02922	0	0.366048	0.726307	9.80475
'RBM6	0.339687	0.566519	0	0.739829	0	0.267635	0	0.808977	0.539002	0.387777	0.900227	0.904854	0	0.58077	0	0.968315	0.907034	0.947333	0	0.858893	0	1.01597	0	1.0033	0	0.701652	0	0.542598	0	0.509058	0.907034	1.01597
'RBM8A	0.00805054	4.15447	0	3.49405	0	17.4552	0	12.4638	0.00686768	37.1778	0.00452154	11.5969	0	18.8056	0	17.7264	0.059858	3.56892	0	8.39663	0	15.5635	0	40.0609	0	11.6676	0	44.5483	0	34.9216	0.059858	44.5483
'RBMX	0.0014181	5.44893	0	2.52081	0	7.00425	0	5.19666	0.00454365	10.6237	0.000553202	6.33706	0	5.22124	0	6.94242	0.00780401	4.64183	0	2.96235	0	10.9201	0	6.58234	0	5.18333	0	7.41989	0	6.01218	0.00780401	10.9201
'RBMX2	0.554163	0.857411	0	1.2381	0	1.04444	0	0.854222	0.359987	0.630961	0.626842	0.864311	0	1.42371	0	1.07814	0.0920365	0.465048	0	1.27928	0	0.789556	0	0.854351	0	0.845199	0	1.26976	0	0.994004	0.626842	1.42371
'RBP2	0.466628	0.821042	0	0.684621	0	0.328474	0	0.778829	0.0805382	0.40733	0.925057	1.02665	0	0.588378	0	0.973488	0.612512	0.855498	0	0.27694	0	0.850883	0	0.897421	0	0.169558	0	0.107904	0	0.0398699	0.925057	1.02665
'RBP56	0.872211	0.949178	0	0.96143	0	1.02544	0	1.0825	0.795884	0.876188	0.83532	1.07043	0	0.424466	0	0.947116	0.962626	1.01538	0	0.425374	0	1.0651	0	1.14865	0	1.8054	0	0.866355	0	0.958169	0.962626	1.8054
'RCC1			0	5.04389	0	2.49742							0	6.83131							0	7.18518									0	7.18518
'RCC2	0.682033	0.856796	0	1.59153	0	1.25991	0	0.531352			0.818789	0.767618	0	1.11698	0	1.2142	0.305009	0.710045	0	0.945516	0	1.57937	0	1.05708	0	0.930296	0	1.44779	0	1.34809	0.818789	1.59153
'RCD1			0	8.66614					0.818431	1.23577			0	7.9857					0	1.77805	0	4.5697									0.818431	8.66614
'RCL1																					0	0.0192027									0	0.0192027
'RCN1	0.878309	0.730372	0	0.524253	0	0.417497	0	0.233953	0.0951337	5.16181	0.900412	0.844102	0	8.86714	0	0.625086	0.0568341	0.0744436	0	0.416812	0	1.41389	0	0.0525934	0	0.0964795	0	3.73837	0	0.329281	0.900412	8.86714
'RCN2	0.171327	0.606374	0	0.31862	0	0.239123	0	0.799916	0.254973	0.494493	0.783761	1.18556	0	0.342678	0	0.651274	0.93483	1.02785	0	0.814493	0	0.499022	0	0.997421	0	0.204866	0	0.254469	0	0.64193	0.93483	1.18556
'RD23B													0	7.34901																	0	7.34901
'RDH11	0.375706	1.59046	0	1.58834	0	4.09951	0	0.747626	0.308506	0.605192	0.274204	0.716117	0	0.730964	0	0.608275	0.881825	1.05628	0	1.32349	0	1.21503	0	1.04786	0	0.126527	0	0.472839	0	0.70605	0.881825	4.09951
'RECQ5									0.58692	1.88537					0	0.0590648									0	14.9339	0	10.7324	0	5.49274	0.58692	14.9339
'RED	0.032784	2.68091	0	0.951525	0	12.042	0	4.11696			0.0875685	8.69244	0	1.03912	0	2.24739	0.589056	0.468324	0	1.26563	0	5.90391	0	1.96893	0	1.11341	0	0.926923	0	1.56165	0.589056	12.042
'REEP5															0	0.645301							0	0.0808707							0	0.645301
'REN3B	0.0901808	2.02143	0	0.969524	0	4.44043	0	2.80459			0.792566	1.26443	0	0.979099	0	3.76818	0.221105	1.70755	0	0.774019	0	2.75084	0	6.36185	0	1.1017	0	0.960168	0	1.23317	0.792566	6.36185
'RENR			0	0.379605					0.307304	0.631919			0	0.068328											0	0.120985	0	0.120235			0.307304	0.631919
'RENT1			0	7.41748									0	3.62732							0	0.0598015			0	6.61396	0	2.92424	0	1.81049	0	7.41748
'RET3																											0	2.57757			0	2.57757
'RFA1													0	2.03849							0	0.286601									0	2.03849
'RFA3													0	3.116																	0	3.116
'RFC1	0.666861	1.44185	0	0.96103	0	0.620221	0	6.29478	0.967588	0.95803	0.435314	0.558773	0	1.00217	0	6.12201	0.477063	1.72874	0	0.869773	0	0.82068	0	17.5068	0	0.794075	0	0.693871	0	0.698095	0.967588	17.5068
'RFC2									0.464628	0.55605	0.539797	0.550772									0	0.0295869									0.539797	0.55605
'RFC3	0.886077	1.07033	0	1.26339	0	3.23629	0	0.18253	0.400629	0.394962	0.304031	0.587066	0	0.959286	0	1.15246	0.329734	0.49094	0	0.856396	0	1.23679	0	0.831689	0	1.39749	0	0.160841	0	0.0515565	0.886077	3.23629
'RFC4			0	12.6286	0	1.14274			0.71255	0.804391	0.385832	0.487438	0	5.2245					0	0.946809	0	0.972692			0	12.6417	0	4.37223	0	1.13641	0.71255	12.6417
'RFC5			0	4.47694																											0	4.47694
'RFOX2	0.447824	0.517545	0	1.07105	0	0.647595	0	1.40629	0.728006	1.15043	0.149099	1.85363	0	0.447767	0	1.64035	0.277777	1.71893	0	0.537249	0	1.54488	0	1.21245	0	0.270049	0	0.0706391	0	0.753323	0.728006	1.85363
'RGAG1															0	0.137206															0	0.137206
'RGAP1																											0	2.87793			0	2.87793
'RHG21			0	10.2944	0	0.226214	0	0.813765	0.276754	0.48576	0.701517	0.557667	0	4.55	0	0.677498			0	0.823885	0	0.408187	0	0.933709	0	3.1936	0	1.53933	0	0.410066	0.701517	10.2944
'RIF1	0.481408	0.831519	0	1.3886	0	0.274203	0	0.88543	0.219195	0.315493	0.528877	0.587142	0	0.284559	0	0.645945	0.242692	0.416198	0	0.616733	0	0.0274473	0	0.080079	0	0.300693	0	0.183022	0	0.326634	0.528877	1.3886
'RING2			0	0.39627	0	0.385985	0	0.153357	0.164877	0.485297	0.679677	0.698656	0	0.417869	0	1.34146	0.813116	0.702946	0	0.371012	0	0.783844	0	0.0631992	0	0.483558	0	0.435103	0	0.315501	0.813116	1.34146
'RIOK1	0.51882	0.825652	0	0.82613	0	0.528625	0	0.763763	0.430672	0.549139	0.941535	1.03654	0	0.995166	0	0.88705	0.611448	0.857916	0	0.849715	0	0.804415	0	1.00247	0	0.547335	0	0.553123	0	0.309394	0.941535	1.03654
'RL12	0.0433549	6.60367	0	1.51399	0	2.57774	0	5.38131	0.480274	1.83035	0.0902647	3.99652	0	2.7452	0	3.91356	0.0751627	5.62112	0	0.787676	0	2.10987	0	3.78079	0	2.64561	0	2.17235	0	1.58741	0.480274	6.60367
'RL13	0.0150772	3.70745	0	2.84254	0	3.49909	0	2.36207	0.353183	4.78589	0.191752	3.18897	0	4.09951	0	2.43485	0.0176585	2.95704	0	0.8932	0	3.68498	0	2.0269	0	5.58435	0	4.05782	0	2.2475	0.353183	5.58435
'RL13A	0.213259	2.99732	0	62.7744	0	4.92353	0	2.51483					0	5.33185	0	3.50892	0.362788	2.19685	0	0.815716	0	3.2791	0	7.05251	0	139.08	0	5.09755	0	2.55627	0.362788	139.08
'RL14			0	11.5581	0	0.958613			0.966855	0.954181			0	5.58152	0	0.569893			0	0.304779	0	0.26814			0	41.4005	0	6.72934	0	0.450637	0.966855	41.4005
'RL17	0.211637	2.168	0	2.8734	0	3.37056	0	1.86793	0.686878	1.38178	0.890566	1.07436	0	3.6505	0	2.2133	0.244641	2.09007	0	1.15017	0	4.13143	0	1.34257	0	3.47769	0	3.05461	0	2.36251	0.890566	4.13143
'RL18			0	45.58	0	1.8934			0.429986	3.73219	0.224857	3.19192	0	2.36278	0	4.87964			0	0.485996	0	2.82659			0	91.171	0	3.08953	0	1.54465	0.429986	91.171
'RL18A					0	4.1684																			0	14.0739	0	6.75729	0	7.58056	0	14.0739
'RL1D1	0.258155	1.63617	0	21.551	0	8.61561	0	0.991503			0.851524	0.806871	0	9.56518	0	1.0459	0.48093	1.5411			0	1.57843	0	0.0797762	0	33.9714	0	10.678	0	9.16422	0.851524	33.9714
'RL21	0.0816059	2.44888	0	2.52164	0	2.04579	0	1.9639	0.242634	6.04252	0.0723475	15.1859	0	42.52	0	1.92139	0.119534	6.66589	0	0.672336	0	61.0507	0	1.80394	0	2.76853	0	29.4169	0	1.8204	0.242634	61.0507
'RL22	0.847026	1.08506	0	1.20082	0	0.79396	0	1.36524	0.937564	0.954314	0.590749	1.24612	0	1.42861	0	1.4176	0.600248	1.3672	0	1.12022	0	0.688939	0	1.11379	0	0.788944	0	0.892946	0	0.982827	0.937564	1.42861
'RL22L			0	0.0754878			0	0.380978			0.366814	2.38683	0	0.0692284	0	3.20731					0	0.024428	0	0.120519	0	0.188371	0	0.12182			0.366814	3.20731
'RL26L			0	1.63553	0	6.15464							0	2.13459					0	0.884781	0	1.71141			0	2.23739	0	1.84555	0	1.3441	0	6.15464
'RL27A	0.625847	1.14852	0	0.681093	0	1.01608	0	1.46016	0.874422	0.931107	0.421567	1.28673	0	1.43198	0	1.93767	0.221842	1.56987	0	0.363989	0	1.81823	0	2.21193	0	1.23674	0	1.70863	0	0.805706	0.874422	2.21193
'RL28	0.019507	4.24502	0	3.8582	0	6.10722	0	2.2873	0.203986	3.98678	0.487257	1.52891	0	7.86477	0	2.72947	0.124724	2.15709	0	1.48711	0	3.00473	0	1.66567	0	11.4012	0	11.4782	0	4.45644	0.487257	11.4782
'RL29	0.121579	1.76637	0	2.94679	0	3.07614	0	1.35613	0.34153	2.00589	0.767585	1.1352	0	4.33876	0	2.23944	0.45883	1.33518	0	1.12011	0	1.64025	0	0.992287	0	4.80802	0	5.19292	0	2.83452	0.767585	5.19292
'RL3	0.00439449	5.01256	0	2.14731	0	6.22177	0	2.2903	0.558543	1.96194	0.161583	7.98806	0	12.037	0	3.42949	0.0171784	6.01918	0	0.823986	0	3.33833	0	2.11865	0	6.44025	0	9.0115	0	3.06904	0.558543	12.037
'RL34			0	2.77811	0	5.8862					0.0780285	8.01738	0	2.54131	0	5.66894			0	1.09763	0	1.79206			0	5.33411	0	3.32562	0	2.9793	0.0780285	8.01738
'RL35	0.745531	0.891945	0	1.00132	0	1.17829	0	1.0049	0.355357	0.294703	0.464594	1.32689	0	1.39283	0	1.04621	0.717946	1.18318	0	0.768824	0	1.16005	0	1.16011	0	0.883875	0	1.18677	0	0.992312	0.745531	1.39283
'RL35A			0	2.82354	0	7.10381	0	3.77093	0.23269	5.46742	0.220568	2.40403	0	6.14206	0	3.71824	0.113723	4.35362	0	1.14912	0	2.89441			0	7.26324	0	6.22334	0	2.84433	0.23269	7.26324
'RL36	0.480838	2.67664	0	35.8869	0	18.5301	0	5.23268					0	22.3522	0	9.47171			0	6.00508	0	26.3966	0	10.4841	0	63.0864	0	18.5243	0	15.7682	0.480838	63.0864
'RL36L			0	0.8869	0	1.11016							0	0.894968					0	0.536185	0	1.23501			0	1.07763	0	0.876718	0	0.858897	0	1.23501
'RL39L							0	0.0554907																							0	0.0554907
'RL4	0.173564	3.79573	0	1.24944	0	1.35738	0	6.28022	0.560387	1.98239	0.308297	1.9771	0	2.99542	0	4.03323	0.0656585	7.95163	0	0.401818	0	3.18334	0	2.78263	0	5.04555	0	2.56407	0	1.43601	0.560387	7.95163
'RL5	0.0323647	4.19143	0	21.7509	0	8.58607	0	3.04085			0.86435	0.819657	0	36.9473	0	7.08354	0.0195708	4.30404	0	1.59692	0	3.62617	0	10.4874	0	17.7943	0	17.8766	0	0.431247	0.86435	36.9473
'RL6	0.0058235	6.7977	0	6.88915	0	11.7818	0	2.6235	0.137127	3.65787	0.0837111	2.96857	0	15.5964	0	4.4768	0.0220108	5.77326	0	1.18226	0	6.66534	0	2.10995	0	15.283	0	14.2668	0	3.60596	0.137127	15.5964
'RL7	0.00517658	9.68747	0	21.5979	0	27.5304	0	9.14691	0.52299	2.04593	0.617033	1.6509	0	44.9442	0	10.0894	0.0830428	5.8664	0	0.740685	0	2.79718	0	15.4135	0	112.447	0	42.1187	0	3.78786	0.617033	112.447
'RL9	0.0862881	3.73615	0	4.71839	0	21.0957	0	1.49983	0.063841	12.0692	0.775981	1.42806	0	6.97159	0	1.68066	0.207025	2.9664	0	6.86142	0	24.8058	0	1.63919	0	8.93035	0	4.62796	0	4.24874	0.775981	24.8058
'RLA0	0.290733	2.07086	0	1.59823	0	0.922316			0.588094	2.21215	0.759853	1.32551	0	2.32444	0	2.98586	0.110609	6.34921	0	0.43756	0	1.39489			0	3.76488	0	2.18796	0	1.53685	0.759853	6.34921
'RLA1	0.0340954	2.91243	0	0.772627	0	2.04744					0.685469	1.59616	0	1.30608	0	6.42815	0.0404406	8.37918	0	0.515506	0	0.467741	0	2.40659	0	1.06671	0	1.3612	0	0.658198	0.685469	8.37918
'RLA2	0.0470205	2.94711	0	1.47906	0	2.00873	0	2.95458	0.66191	1.56119	0.178004	2.2217	0	3.00057	0	2.9806	0.0387302	4.18799	0	0.531116	0	2.71896	0	1.94085	0	2.58191	0	2.69848	0	1.23552	0.66191	4.18799
'RM01			0	0.917635	0	0.162806	0	0.256039	0.169921	0.434146	0.567503	1.31981	0	1.0051					0	0.974819	0	0.0166449			0	0.204446	0	0.143131	0	0.0892717	0.567503	1.31981
'RM02			0	8.47308									0	4.13927																	0	8.47308
'RM03			0	0.0744062	0	0.0492361													0	0.128631	0	0.0206024			0	0.185672			0	0.0747706	0	0.185672
'RM04	0.984163	1.0119	0	0.638346	0	0.218503	0	1.15418			0.907143	0.866143	0	0.593061	0	1.13692	0.196047	0.297038	0	0.473758	0	0.499455	0	1.15936	0	0.382564	0	0.266996	0	0.270568	0.984163	1.15936
'RM11																			0	1.58475											0	1.58475
'RM12	0.350987	0.699245	0	0.760766	0	0.10831	0	1.18972	0.122613	0.300371	0.40117	1.32872	0	0.7501	0	0.991668	0.857183	1.07602	0	0.769998	0	0.552452	0	0.905505	0	0.244602	0	0.19675	0	0.1929	0.857183	1.32872
'RM13			0	0.0423567	0	0.0306613							0	0.0306914					0	0.0718446	0	0.0109626			0	0.105696	0	0.054007	0	0.0417619	0	0.105696
'RM14																			0	0.0985431									0	0.0572813	0	0.0985431
'RM15													0	5.32469							0	0.0183937									0	5.32469
'RM17					0	0.124205															0	0.0226729									0	0.124205
'RM18									0.00691339	0.12115	0.104185	0.207407																			0.104185	0.207407
'RM22			0	16.9862	0	1.7002													0	4.05047	0	0.408527							0	1.9583	0	16.9862
'RM24	0.101258	0.337615	0	1.03115	0	0.113826	0	4.25258	0.00450623	0.0568075	0.860967	0.89212	0	0.830879			0.00638823	0.0629948	0	0.56559	0	0.0138064			0	0.196417	0	0.112597	0	0.0507051	0.860967	4.25258
'RM28			0	0.088528	0	0.0434102							0	4.25345											0	0.220912					0	4.25345
'RM30							0	0.972877			0.626371	0.736424			0	0.793968															0.626371	0.972877
'RM33													0	6.31916																	0	6.31916
'RM34	0.859661	1.05793	0	31.8637	0	0.816602	0	0.917142	0.445044	0.705638	0.909306	1.04038	0	1.43141	0	0.932509	0.37249	0.586649	0	8.76898	0	0.762973	0	1.03998	0	30.73	0	1.61449	0	7.89631	0.909306	31.8637
'RM36	0.24991	4.65257	0	0.939053	0	0.662612	0	1.1338			0.980351	1.02766	0	0.743015	0	0.826506	0.532507	2.48644	0	0.680039	0	0.68883	0	1.03952	0	0.775522	0	0.872137	0	0.804011	0.980351	4.65257
'RM37			0	5.30681	0	0.103874							0	0.147913													0	0.260279			0	5.30681
'RM39			0	0.495844	0	0.0668876					0.741479	0.712353	0	0.716994			0.238559	0.363393	0	1.93066	0	0.0315009	0	0.0899228	0	0.160447	0	0.145755			0.741479	1.93066
'RM40	0.749472	0.811438	0	0.332072	0	0.0498331	0	0.464304	0.258952	0.369429	0.937865	1.07047	0	0.670266	0	0.647366					0	0.0373288	0	0.0678359	0	0.148905	0	0.296663	0	0.724886	0.937865	1.07047
'RM41	0.730187	0.880053	0	1.21148	0	0.0447254	0	1.08688	0.190252	0.49558	0.994289	0.997512	0	1.5748	0	0.808982	0.964712	0.982435	0	0.900256	0	0.792953	0	0.941678	0	0.642879	0	0.955954	0	0.039345	0.994289	1.5748
'RM44			0	3.14893									0	2.87226																	0	3.14893
'RM45											0.252834	0.264222	0	5.27874	0	0.0584017															0.252834	5.27874
'RM46			0	1.9756					0.157155	0.248022	0.00531	0.151064	0	0.950533					0	2.2579					0	1.54345	0	0.14187			0.157155	2.2579
'RM47	0.913488	1.06641	0	0.511716	0	0.201492	0	1.09562			0.676255	0.606288	0	0.521051	0	0.0639052			0	0.624969	0	9.49122	0	11.5624	0	0.0954724	0	0.0659469	0	0.040663	0.913488	11.5624
'RM48	0.707516	0.749471	0	14.5108	0	0.144883	0	0.743243	0.166199	0.462958	0.991215	1.01686	0	6.97898	0	0.258003	0.579883	0.674076	0	3.79877	0	0.019216	0	2.70306							0.991215	14.5108
'RM49			0	8.10597					0.0157189	0.0940152	0.779132	0.80022	0	3.81153					0	0.158107	0	0.0229295							0	0.0919047	0.779132	8.10597
'RM50																					0	0.0343784									0	0.0343784
'RM53			0	0.0863023	0	0.117659			0.135151	0.22648	0.0921419	0.150435													0	0.215358					0.135151	0.22648
'RM55							0	0.231665							0	0.110622					0	0.0180277	0	0.0883585							0	0.231665
'RMD3			0	0.0971736									0	1.48291					0	1.67503	0	0.659529			0	0.242486	0	0.24212	0	0.127035	0	1.67503
'RMND1									0.0389148	0.236777	0.00243928	0.0980103	0	0.0469926							0	0.0448482					0	0.082692			0.0389148	0.236777
'RMTL1			0	2.83249	0	0.609173							0	1.54559					0	0.800317	0	1.05508					0	1.01775	0	0.910489	0	2.83249
'RN126			0	0.253718	0	0.116423							0	0.381765					0	0.271854					0	0.112107	0	0.109439	0	0.0427173	0	0.381765
'RN219	0.102279	0.555629	0	0.495821	0	0.151945	0	0.673786	0.0155533	0.237086	0.407324	0.793232	0	0.505493	0	0.821494	0.146048	0.628989	0	0.435194	0	0.227154	0	0.759497	0	0.220698	0	0.212753	0	0.171462	0.407324	0.821494
'RNBP6	0.196185	0.560694	0	0.870447	0	0.113368	0	0.696506	0.422526	2.6163	0.517276	1.70588	0	0.511625	0	0.29337	0.632048	0.792287	0	0.334192	0	0.172572	0	0.770151	0	0.863888	0	0.384962	0	0.0397715	0.632048	2.6163
'RNF17			0	32.2175	0	2.17543	0	1.03949					0	9.65957	0	0.900419			0	1.25167	0	30.6516	0	7.21794	0	23.8266	0	8.785	0	0.947684	0	32.2175
'RNF32			0	30.7935	0	8.06987							0	0.057886	0	4.28662							0	10.4527			0	0.101861			0	30.7935
'RNF5			0	10.3679	0	3.773							0	1.38559					0	2.83779	0	1.31548					0	0.294551	0	1.97893	0	10.3679
'RNPS1	0.0899235	2.9323	0	1.43037	0	27.1825	0	1.6734	0.367772	1.84877	0.199732	1.83967	0	0.841263	0	1.59152	0.139476	2.06242	0	0.642489	0	3.31074	0	8.68155	0	2.78465	0	1.33228	0	1.91042	0.367772	27.1825
'RO52	0.562614	0.66666	0	1.01726	0	0.899992	0	0.205184			0.893544	0.87396	0	0.656278	0	1.08208	0.0416977	0.325235	0	0.593682	0	0.862002	0	0.962166	0	0.895235	0	0.690669	0	0.522063	0.893544	1.08208
'ROA0	0.700573	0.86533	0	0.491853	0	0.362914	0	1.26543	0.862816	0.924424	0.606304	1.2641	0	0.797478	0	0.993905	0.915406	1.03435	0	0.911501	0	0.546693	0	1.41448	0	0.520677	0	0.666075	0	0.882426	0.915406	1.41448
'ROA1	0.216169	1.45778	0	1.51665	0	1.60563	0	1.9196			0.998193	0.995661	0	2.12367	0	2.01323	0.304998	1.43071	0	1.10653	0	1.27411	0	1.62597	0	1.58974	0	1.38962	0	1.43389	0.998193	2.12367
'ROA2	0.0580996	1.88986	0	2.34837	0	1.91164	0	1.80457	0.164966	2.22518	0.176722	1.75135	0	3.07881	0	2.33417	0.097492	2.05	0	1.502	0	2.25162	0	2.51269	0	2.629	0	2.21405	0	2.04658	0.176722	3.07881
'ROA3	0.113116	2.30788	0	1.1431	0	6.02424	0	2.02686	0.14763	2.94385	0.234668	1.86626	0	5.16457	0	2.69533	0.19286	1.76855	0	2.44813	0	3.2778	0	2.20055	0	1.72019	0	4.3206	0	4.02741	0.234668	6.02424
'ROAA	0.831564	1.0957	0	0.699836	0	0.593656	0	2.57712	0.379451	1.48295	0.129448	1.90528	0	1.18679	0	3.3332	0.111642	1.85381	0	0.498335	0	1.41554	0	2.04675	0	0.894128	0	0.810453	0	1.14194	0.831564	3.3332
'ROCK1	0.465987	0.703958	0	0.886264	0	0.52986	0	0.85114	0.498207	0.74807	0.753672	1.13911	0	0.59309	0	0.791895	0.627377	0.803723	0	0.901268	0	0.909491	0	0.906326	0	0.675898	0	0.515212	0	0.579044	0.753672	1.13911
'RP9	0.847932	0.952525	0	0.995848	0	1.0133	0	0.950112	0.239425	0.575267	0.656038	0.858601	0	0.85439	0	0.975563	0.144233	0.542127	0	0.868427	0	0.723972	0	0.890334	0	0.653809	0	0.572933	0	0.630222	0.847932	1.0133
'RPAB1	0.00617686	30.4075	0	102.89	0	50.7049	0	9.14574	0.00588297	11.0125	0.0111519	22.9685	0	41.2117	0	10.1707	0.0217223	21.6652	0	22.3485	0	11.4037	0	22.6686	0	174.197	0	69.7463	0	43.751	0.0217223	174.197
'RPAB3	0.0492955	9.82117	0	22.6271	0	21.487			0.00973517	14.1433	0.0830349	7.63671	0	8.11509					0	5.91574	0	45.4963			0	63.9259	0	21.9243	0	18.3284	0.0830349	63.9259
'RPAB4			0	114.39	0	39.3707	0	32.9466							0	34.9641	0.175553	9.87499	0	30.1464	0	53.3746	0	98.2142			0	49.9673	0	47.8622	0.175553	114.39
'RPAC1					0	1.89019	0	2.75011					0	4.50309					0	2.06299											0	4.50309
'RPB1	0.00645053	60.8813	0	110.388	0	63.3849	0	17.8752	9.96705e-05	130.79	0.000162604	152.306	0	47.348	0	20.9974	0.00145404	30.4558	0	25.8699	0	259.92	0	54.9597	0	198.859	0	81.2342	0	54.9345	0.00645053	259.92
'RPB11	0.0603169	8.44741	0	40.0071	0	18.4347	0	2.77102	0.000347539	39.2537	0.00093854	28.0266	0	13.6427	0	2.56377			0	6.58198	0	47.0265			0	60.7804	0	21.4503	0	14.7942	0.0603169	60.7804
'RPB2	9.22064e-05	23.3829	0	123.694	0	89.6718	0	19.0842	0.0044	45.042	2.79995e-05	36.4529	0	57.4506	0	24.1662	0.000532394	96.5016	0	29.3459	0	247.02	0	56.4446	0	322.74	0	93.6867	0	61.2924	0.0044	322.74
'RPB3	0.011048	38.7366	0	91.4115	0	41.128	0	9.86739	0.00117304	45.5188	0.00108979	66.285	0	38.9621	0	9.07993	0.00175503	79.954	0	20.2532	0	127.344	0	25.9094	0	151.414	0	60.9241	0	37.3767	0.011048	151.414
'RPB4	0.00776836	24.7814	0	37.9282	0	29.4757	0	12.147	0.000244773	62.4001	0.00014992	67.6662	0	25.8601	0	14.5157	0.000722142	55.9458	0	10.3676	0	112.656	0	37.2596	0	99.3415	0	34.9931	0	22.6423	0.00776836	112.656
'RPB9	0.00117665	8.38293	0	39.9408	0	23.2328	0	8.42351	0.00208176	33.9378	0.000405108	36.635	0	16.0161	0	9.98495	0.000410022	57.8182	0	9.93945	0	98.1992	0	24.4855	0	64.7375	0	28.839	0	19.043	0.00208176	98.1992
'RPN1	0.947087	1.02372	0	1.48589	0	1.43287	0	1.67182	0.362862	0.681093	0.74907	0.918742	0	0.628247	0	0.55062	0.842201	1.0604	0	0.836087	0	1.20945	0	1.48689	0	0.952916	0	0.597077	0	0.679304	0.947087	1.67182
'RPN2	0.74424	1.15646	0	0.974427	0	2.1435	0	0.69068	0.264336	0.620931	0.747536	0.911063	0	0.498131	0	3.05075	0.815215	0.911201	0	0.626815	0	0.961292	0	0.538876	0	0.851914	0	0.637095	0	0.611472	0.815215	3.05075
'RPOM			0	9.32975																											0	9.32975
'RPR1A	0.0182787	16.1995	0	16.5961	0	20.5356	0	5.72438	0.000248778	53.5866	0.000347763	38.6884	0	9.10885	0	7.83802	0.00112548	45.7983	0	3.43805	0	54.2238	0	18.9747	0	50.5256	0	17.5573	0	12.0522	0.0182787	54.2238
'RPR1B	0.00471064	39.1012	0	57.2262	0	13.8655	0	25.2769	0.000696865	32.4021	0.000119969	83.5835	0	34.0361	0	23.5201	0.000618189	79.0059	0	13.9083	0	53.8602	0	64.1458	0	37.9523	0	15.8269	0	7.18205	0.00471064	83.5835
'RPRD2	0.00346655	41.6912	0	77.5328	0	17.1543	0	24.5243	0.000365806	40.5191	9.52762e-05	81.3633	0	40.7817	0	26.5213	0.000644302	75.3157	0	18.0295	0	73.6939	0	76.5561	0	46.3076	0	16.7818	0	8.26899	0.00346655	81.3633
'RRBP1	0.713957	0.88677	0	3.48875	0	1.47256	0	1.28218							0	0.232228	0.0562368	0.373935			0	1.3767									0.713957	3.48875
'RRP12			0	6.92704									0	1.79914					0	3.65649	0	12.3305					0	0.406157			0	12.3305
'RRP15																									0	7.47694					0	7.47694
'RRP1B	0.235659	1.79467	0	10.1418	0	3.93844	0	1.16822	0.224505	3.41955	0.855461	1.16131	0	4.44816			0.897544	1.12292	0	2.48645	0	1.38009	0	0.157752	0	10.2751	0	4.55632	0	3.3749	0.897544	10.2751
'RRP44													0	6.04292																	0	6.04292
'RS10	0.893863	1.04306	0	0.79657	0	0.790088	0	0.866654	0.830997	0.882763	0.82287	1.09534	0	1.17364	0	1.428	0.447082	1.31291	0	1.18441	0	0.717582	0	1.32376	0	0.743965	0	0.773502	0	0.851443	0.893863	1.428
'RS13	0.47348	1.24496	0	0.912644	0	1.06313	0	1.17613	0.580797	0.786245	0.595407	1.17657	0	1.35256	0	1.52138	0.247133	1.78892	0	1.43355	0	0.876875	0	1.02643	0	1.08802	0	1.00774	0	1.58175	0.595407	1.78892
'RS14	0.375341	1.34895	0	1.59279	0	1.6032	0	1.18516	0.919058	0.955979	0.986937	1.00525	0	1.89726	0	1.20155	0.436951	1.39225	0	1.14558	0	1.27208	0	1.04668	0	1.53923	0	1.39603	0	1.34445	0.986937	1.89726
'RS15A	0.51721	0.683731	0	1.03563	0	2.46187	0	2.03534	0.511447	1.46407	0.456663	0.709461	0	4.5808	0	0.770805	0.322732	1.80909	0	0.489279	0	0.0086042	0	1.02716	0	1.40543	0	3.20775	0	2.27051	0.51721	4.5808
'RS16	0.860663	1.08702	0	1.56844	0	0.369204	0	0.639998	0.133986	0.449751	0.5025	0.779373	0	1.61001	0	1.98578	0.499329	0.810061	0	0.557567	0	0.703128	0	0.911763	0	1.44428	0	0.989456	0	0.61105	0.860663	1.98578
'RS17	0.35017	0.730028	0	0.473887	0	0.321725	0	1.17781	0.434141	0.471053	0.587146	0.506539	0	0.494471	0	1.38545	0.299613	1.70048	0	0.777801	0	0.479861	0	1.01202	0	0.453781	0	0.281035	0	0.606247	0.587146	1.70048
'RS19	0.458535	1.26123	0	1.38111	0	1.4425	0	1.21014	0.690849	0.819301	0.827155	0.93392	0	1.97522	0	1.28149	0.938594	0.977233	0	1.39161	0	1.14555	0	1.21347	0	1.4274	0	1.50797	0	1.39689	0.938594	1.97522
'RS2	0.846085	0.923456	0	1.17227	0	0.504231	0	1.10023	0.237502	0.589404	0.897263	1.04549	0	0.825988	0	0.981356	0.732957	0.893605	0	0.637271	0	0.607462	0	0.837437	0	0.993898	0	0.624355	0	0.604858	0.897263	1.17227
'RS27	0.1396	5.1647	0	1.57875	0	7.01054	0	0.779946	0.469049	0.547498	0.32424	0.603649	0	1.95057	0	1.37111	0.349819	0.638089	0	2.2469	0	1.20254	0	1.73437	0	1.37826	0	1.74558	0	1.80654	0.469049	7.01054
'RS27A	0.407878	0.698247	0	0.456035	0	0.344627	0	0.753044	0.704678	0.855317	0.445871	1.30999	0	0.607726	0	1.17	0.685176	0.835833	0	0.531104	0	1.59542	0	1.14032	0	0.491403	0	0.765245	0	0.532245	0.704678	1.59542
'RS29	0.291743	1.49864	0	1.53994	0	1.85032	0	1.29935			0.876673	0.824154	0	3.81417	0	1.06182	0.696095	0.875474	0	1.9031	0	0.0070219	0	1.23347	0	3.24225	0	3.26631	0	4.23461	0.876673	4.23461
'RS3	0.524583	1.21028	0	1.18377	0	1.01183	0	1.06669	0.615972	0.80979	0.927412	0.972153	0	1.61746	0	1.33893	0.573133	1.19835	0	1.00087	0	0.841926	0	0.909097	0	0.828052	0	0.789491	0	0.771089	0.927412	1.61746
'RS3A	0.491485	1.2168	0	1.57485	0	1.35339	0	0.882463	0.699382	0.848527	0.816215	1.06407	0	1.83964	0	1.29107	0.551561	1.20606	0	1.11581	0	0.936668	0	0.930257	0	1.70307	0	1.60088	0	1.36412	0.816215	1.83964
'RS5	0.355987	1.54433	0	1.31224	0	1.85548	0	1.3138	0.462595	0.731049	0.0757854	0.546101	0	2.84487	0	0.357806	0.722677	1.15817	0	2.82145	0	1.65209	0	1.28628	0	0.998382	0	3.17476	0	1.51719	0.722677	3.17476
'RS8	0.661061	1.19234	0	0.848877	0	0.699934	0	1.06573	0.465899	0.718589	0.785743	1.10377	0	1.07643	0	1.15957	0.760068	1.12109	0	0.662868	0	1.01864	0	1.08629	0	0.935227	0	0.867323	0	0.824392	0.785743	1.19234
'RS9	0.40553	1.48599	0	1.4619	0	0.827154	0	0.938298	0.0973355	0.326584	0.481912	0.738922	0	1.65255	0	1.16979	0.762794	1.12872	0	0.830319	0	0.375776	0	1.26719	0	1.87048	0	0.618216	0	0.782542	0.762794	1.87048
'RSMB	0.611727	0.861818	0	0.748783	0	0.646613	0	0.782206	0.992557	1.00557	0.565589	1.32965	0	1.01064	0	1.19083	0.524251	1.22775	0	0.775697	0	0.95031	0	1.53845	0	0.902425	0	0.868991	0	0.735769	0.992557	1.53845
'RSRC1	0.589852	0.856714	0	0.667423	0	0.659597	0	1.35326	0.331359	0.642123	0.947542	1.01992	0	0.429205	0	0.807296	0.18412	0.296067	0	0.307957	0	1.23918	0	0.895817	0	0.496774	0	0.514405	0	0.454821	0.947542	1.35326
'RSRC2	0.639131	0.864026	0	0.901273	0	1.5173	0	0.946531			0.992475	0.987139	0	0.647407	0	0.94368	0.757072	0.656663	0	0.882632	0	1.74313	0	1.32388	0	1.04659	0	0.841994	0	0.890589	0.992475	1.74313
'RSSA			0	13.7402	0	0.691249							0	13.5434					0	3.08639	0	6.20609					0	5.59101	0	1.15824	0	13.7402
'RT02	0.344585	0.614605	0	12.0116	0	1.2748	0	0.947852	0.294097	0.506813	0.28994	0.325853	0	1.18601	0	0.0728623	0.814298	1.36697	0	1.34476	0	1.0271	0	1.07835	0	19.7954	0	2.19782	0	1.39652	0.814298	19.7954
'RT05			0	7.26963			0	1.65735	0.228397	0.358361	0.798616	0.782445			0	0.19258	0.0619105	0.305693	0	1.66184	0	0.600055	0	0.151056			0	2.11641			0.798616	7.26963
'RT07	0.634452	1.16739	0	0.855456	0	0.87354	0	0.936179	0.848569	0.905609	0.701635	1.14144	0	0.820176	0	0.961489	0.123883	0.596416	0	0.81016	0	0.808311	0	1.01417	0	0.654709	0	0.588047	0	0.5747	0.848569	1.16739
'RT09	0.02461	14.5257					0	13.2907	0.0574157	0.177234	0.264931	0.469989			0	9.49919	0.169883	0.354925	0	0.0605544	0	0.0182919	0	0.113089					0	0.0351991	0.264931	14.5257
'RT10			0	0.309208	0	0.0974456			0.170808	0.351404	0.299917	3.63843	0	0.243362					0	1.05985	0	0.0134325			0	0.218623	0	0.0938617			0.299917	3.63843
'RT11					0	5.92467			0.571625	0.439152			0	11.7577							0	30.9726			0	26.0878	0	7.94879	0	4.4422	0.571625	30.9726
'RT12													0	5.84721					0	3.27044											0	5.84721
'RT14			0	9.35753	0	0.28167			0.547888	1.86717	0.885865	1.12198	0	4.21287					0	1.08534	0	1.08997			0	7.23675	0	3.30068	0	0.943152	0.885865	9.35753
'RT15	0.955508	1.10785	0	17.7137	0	0.0939681	0	1.37155	0.228611	0.222719	0.282263	0.242881									0	22.9199	0	13.4946							0.955508	22.9199
[truncated: 543 more rows]

## Sheet: LimmaData
rns	foldChange	p	pAdj	logOdds	Method
'1433B	1.18854	0.688708	0.999761	-6.39142	p = limma, foldchange = impute
[truncated: 1,226 more rows]
