# Supplementary material for: PHF3 regulates neuronal gene expression through the Pol II CTD reader domain SPOC
Source: Nat Commun. 2021 Oct 19;12:6078. doi: 10.1038/s41467-021-26360-2 (PMC8526623; doi:10.1038/s41467-021-26360-2)
Supplement: Supplementary file 5 — Supplementary Dataset 2 [file 41467_2021_26360_MOESM5_ESM.xlsx]

## Sheet: Column description
column_names	experiment_type	factor	genic_region	genotype	description
gcoord	Annotation	NA	NA	NA	gene coordinate in hg38
strand	Annotation	NA	NA	NA	gene strand
gene_id	Annotation	NA	NA	NA	ENSEMBL gene id
gene_name	Annotation	NA	NA	NA	HGNC gene symbol
gene_biotype	Annotation	NA	NA	NA	ENSEMBL gene biotype
log2FoldChange.WT_PHF3_tss	ChIP	PHF3	tss	WT	log2 Fold Change ChIP / Input
padj.WT_PHF3_tss	ChIP	PHF3	tss	WT	adjusted p value related to the log fold change significance
diff.WT_PHF3_tss	ChIP	PHF3	tss	WT	an indicator variable designating whether the region was significantly bound
log2FoldChange.WT_PHF3_body	ChIP	PHF3	body	WT	log2 Fold Change ChIP / Input
padj.WT_PHF3_body	ChIP	PHF3	body	WT	adjusted p value related to the log fold change significance
diff.WT_PHF3_body	ChIP	PHF3	body	WT	an indicator variable designating whether the region was significantly bound
mean.WT_PHF3.input_body	ChIP	PHF3	body	WT	normalized ChIP signal, averaged over replicates
mean.WT_PHF3_body	ChIP	PHF3	body	WT	normalized ChIP signal, averaged over replicates
mean.WT_PHF3.input_tss	ChIP	PHF3	tss	WT	normalized ChIP signal, averaged over replicates
mean.WT_PHF3_tss	ChIP	PHF3	tss	WT	normalized ChIP signal, averaged over replicates
sample.WT_PHF3.input_body_br1	ChIP	PHF3	body	WT	per replicate normalized ChIP signal
sample.WT_PHF3.input_body_br2	ChIP	PHF3	body	WT	per replicate normalized ChIP signal
sample.WT_PHF3.input_body_br3	ChIP	PHF3	body	WT	per replicate normalized ChIP signal
sample.WT_PHF3_body_br1	ChIP	PHF3	body	WT	per replicate normalized ChIP signal
sample.WT_PHF3_body_br2	ChIP	PHF3	body	WT	per replicate normalized ChIP signal
sample.WT_PHF3_body_br3	ChIP	PHF3	body	WT	per replicate normalized ChIP signal
sample.WT_PHF3.input_tss_br1	ChIP	PHF3	tss	WT	per replicate normalized ChIP signal
sample.WT_PHF3.input_tss_br2	ChIP	PHF3	tss	WT	per replicate normalized ChIP signal
sample.WT_PHF3.input_tss_br3	ChIP	PHF3	tss	WT	per replicate normalized ChIP signal
sample.WT_PHF3_tss_br1	ChIP	PHF3	tss	WT	per replicate normalized ChIP signal
sample.WT_PHF3_tss_br2	ChIP	PHF3	tss	WT	per replicate normalized ChIP signal
sample.WT_PHF3_tss_br3	ChIP	PHF3	tss	WT	per replicate normalized ChIP signal
log2FoldChange.WT_pSer2_tss	ChIP	pSer2	tss	WT	log2 Fold Change ChIP / Input
padj.WT_pSer2_tss	ChIP	pSer2	tss	WT	adjusted p value related to the log fold change significance
diff.WT_pSer2_tss	ChIP	pSer2	tss	WT	an indicator variable designating whether the region was significantly bound
log2FoldChange.WT_pSer2_body	ChIP	pSer2	body	WT	log2 Fold Change ChIP / Input
padj.WT_pSer2_body	ChIP	pSer2	body	WT	adjusted p value related to the log fold change significance
diff.WT_pSer2_body	ChIP	pSer2	body	WT	an indicator variable designating whether the region was significantly bound
log2FoldChange.KO_pSer2_tss	ChIP	pSer2	tss	KO	log2 Fold Change ChIP / Input
padj.KO_pSer2_tss	ChIP	pSer2	tss	KO	adjusted p value related to the log fold change significance
diff.KO_pSer2_tss	ChIP	pSer2	tss	KO	an indicator variable designating whether the region was significantly bound
log2FoldChange.KO_pSer2_body	ChIP	pSer2	body	KO	log2 Fold Change ChIP / Input
padj.KO_pSer2_body	ChIP	pSer2	body	KO	adjusted p value related to the log fold change significance
diff.KO_pSer2_body	ChIP	pSer2	body	KO	an indicator variable designating whether the region was significantly bound
log2FoldChange.SPOC_pSer2_tss	ChIP	pSer2	tss	SPOC	log2 Fold Change ChIP / Input
padj.SPOC_pSer2_tss	ChIP	pSer2	tss	SPOC	adjusted p value related to the log fold change significance
diff.SPOC_pSer2_tss	ChIP	pSer2	tss	SPOC	an indicator variable designating whether the region was significantly bound
log2FoldChange.SPOC_pSer2_body	ChIP	pSer2	body	SPOC	log2 Fold Change ChIP / Input
padj.SPOC_pSer2_body	ChIP	pSer2	body	SPOC	adjusted p value related to the log fold change significance
diff.SPOC_pSer2_body	ChIP	pSer2	body	SPOC	an indicator variable designating whether the region was significantly bound
mean.KO_pSer2_NT_0m_body	ChIP	pSer2	body	KO	normalized ChIP signal, averaged over replicates
mean.SPOC_pSer2_NT_0m_body	ChIP	pSer2	body	SPOC	normalized ChIP signal, averaged over replicates
mean.WT_pSer2_NT_0m_body	ChIP	pSer2	body	WT	normalized ChIP signal, averaged over replicates
mean.KO_pSer2_NT_0m_tss	ChIP	pSer2	tss	KO	normalized ChIP signal, averaged over replicates
mean.SPOC_pSer2_NT_0m_tss	ChIP	pSer2	tss	SPOC	normalized ChIP signal, averaged over replicates
mean.WT_pSer2_NT_0m_tss	ChIP	pSer2	tss	WT	normalized ChIP signal, averaged over replicates
sample.KO_pSer2_NT_0m_body_br1	ChIP	pSer2	body	KO	per replicate normalized ChIP signal
sample.KO_pSer2_NT_0m_body_br2	ChIP	pSer2	body	KO	per replicate normalized ChIP signal
sample.KO_pSer2_NT_0m_body_br3	ChIP	pSer2	body	KO	per replicate normalized ChIP signal
sample.SPOC_pSer2_NT_0m_body_br1	ChIP	pSer2	body	SPOC	per replicate normalized ChIP signal
sample.SPOC_pSer2_NT_0m_body_br2	ChIP	pSer2	body	SPOC	per replicate normalized ChIP signal
sample.SPOC_pSer2_NT_0m_body_br3	ChIP	pSer2	body	SPOC	per replicate normalized ChIP signal
sample.WT_pSer2_NT_0m_body_br1	ChIP	pSer2	body	WT	per replicate normalized ChIP signal
sample.WT_pSer2_NT_0m_body_br2	ChIP	pSer2	body	WT	per replicate normalized ChIP signal
sample.WT_pSer2_NT_0m_body_br3	ChIP	pSer2	body	WT	per replicate normalized ChIP signal
sample.KO_pSer2_NT_0m_tss_br1	ChIP	pSer2	tss	KO	per replicate normalized ChIP signal
sample.KO_pSer2_NT_0m_tss_br2	ChIP	pSer2	tss	KO	per replicate normalized ChIP signal
sample.KO_pSer2_NT_0m_tss_br3	ChIP	pSer2	tss	KO	per replicate normalized ChIP signal
sample.SPOC_pSer2_NT_0m_tss_br1	ChIP	pSer2	tss	SPOC	per replicate normalized ChIP signal
sample.SPOC_pSer2_NT_0m_tss_br2	ChIP	pSer2	tss	SPOC	per replicate normalized ChIP signal
sample.SPOC_pSer2_NT_0m_tss_br3	ChIP	pSer2	tss	SPOC	per replicate normalized ChIP signal
sample.WT_pSer2_NT_0m_tss_br1	ChIP	pSer2	tss	WT	per replicate normalized ChIP signal
sample.WT_pSer2_NT_0m_tss_br2	ChIP	pSer2	tss	WT	per replicate normalized ChIP signal
sample.WT_pSer2_NT_0m_tss_br3	ChIP	pSer2	tss	WT	per replicate normalized ChIP signal
log2FoldChange.WT_pSer5_tss	ChIP	pSer5	tss	WT	log2 Fold Change ChIP / Input
padj.WT_pSer5_tss	ChIP	pSer5	tss	WT	adjusted p value related to the log fold change significance
diff.WT_pSer5_tss	ChIP	pSer5	tss	WT	an indicator variable designating whether the region was significantly bound
log2FoldChange.WT_pSer5_body	ChIP	pSer5	body	WT	log2 Fold Change ChIP / Input
padj.WT_pSer5_body	ChIP	pSer5	body	WT	adjusted p value related to the log fold change significance
diff.WT_pSer5_body	ChIP	pSer5	body	WT	an indicator variable designating whether the region was significantly bound
log2FoldChange.KO_pSer5_tss	ChIP	pSer5	tss	KO	log2 Fold Change ChIP / Input
padj.KO_pSer5_tss	ChIP	pSer5	tss	KO	adjusted p value related to the log fold change significance
diff.KO_pSer5_tss	ChIP	pSer5	tss	KO	an indicator variable designating whether the region was significantly bound
log2FoldChange.KO_pSer5_body	ChIP	pSer5	body	KO	log2 Fold Change ChIP / Input
padj.KO_pSer5_body	ChIP	pSer5	body	KO	adjusted p value related to the log fold change significance
diff.KO_pSer5_body	ChIP	pSer5	body	KO	an indicator variable designating whether the region was significantly bound
log2FoldChange.SPOC_pSer5_tss	ChIP	pSer5	tss	SPOC	log2 Fold Change ChIP / Input
padj.SPOC_pSer5_tss	ChIP	pSer5	tss	SPOC	adjusted p value related to the log fold change significance
diff.SPOC_pSer5_tss	ChIP	pSer5	tss	SPOC	an indicator variable designating whether the region was significantly bound
log2FoldChange.SPOC_pSer5_body	ChIP	pSer5	body	SPOC	log2 Fold Change ChIP / Input
padj.SPOC_pSer5_body	ChIP	pSer5	body	SPOC	adjusted p value related to the log fold change significance
diff.SPOC_pSer5_body	ChIP	pSer5	body	SPOC	an indicator variable designating whether the region was significantly bound
mean.KO_pSer5_NT_0m_body	ChIP	pSer5	body	KO	normalized ChIP signal, averaged over replicates
mean.SPOC_pSer5_NT_0m_body	ChIP	pSer5	body	SPOC	normalized ChIP signal, averaged over replicates
mean.WT_pSer5_NT_0m_body	ChIP	pSer5	body	WT	normalized ChIP signal, averaged over replicates
mean.KO_pSer5_NT_0m_tss	ChIP	pSer5	tss	KO	normalized ChIP signal, averaged over replicates
mean.SPOC_pSer5_NT_0m_tss	ChIP	pSer5	tss	SPOC	normalized ChIP signal, averaged over replicates
mean.WT_pSer5_NT_0m_tss	ChIP	pSer5	tss	WT	normalized ChIP signal, averaged over replicates
sample.KO_pSer5_NT_0m_body_br1	ChIP	pSer5	body	KO	per replicate normalized ChIP signal
sample.KO_pSer5_NT_0m_body_br2	ChIP	pSer5	body	KO	per replicate normalized ChIP signal
sample.KO_pSer5_NT_0m_body_br3	ChIP	pSer5	body	KO	per replicate normalized ChIP signal
sample.SPOC_pSer5_NT_0m_body_br1	ChIP	pSer5	body	SPOC	per replicate normalized ChIP signal
sample.SPOC_pSer5_NT_0m_body_br2	ChIP	pSer5	body	SPOC	per replicate normalized ChIP signal
sample.SPOC_pSer5_NT_0m_body_br3	ChIP	pSer5	body	SPOC	per replicate normalized ChIP signal
sample.WT_pSer5_NT_0m_body_br1	ChIP	pSer5	body	WT	per replicate normalized ChIP signal
sample.WT_pSer5_NT_0m_body_br2	ChIP	pSer5	body	WT	per replicate normalized ChIP signal
sample.WT_pSer5_NT_0m_body_br3	ChIP	pSer5	body	WT	per replicate normalized ChIP signal
sample.KO_pSer5_NT_0m_tss_br1	ChIP	pSer5	tss	KO	per replicate normalized ChIP signal
sample.KO_pSer5_NT_0m_tss_br2	ChIP	pSer5	tss	KO	per replicate normalized ChIP signal
sample.KO_pSer5_NT_0m_tss_br3	ChIP	pSer5	tss	KO	per replicate normalized ChIP signal
sample.SPOC_pSer5_NT_0m_tss_br1	ChIP	pSer5	tss	SPOC	per replicate normalized ChIP signal
sample.SPOC_pSer5_NT_0m_tss_br2	ChIP	pSer5	tss	SPOC	per replicate normalized ChIP signal
sample.SPOC_pSer5_NT_0m_tss_br3	ChIP	pSer5	tss	SPOC	per replicate normalized ChIP signal
sample.WT_pSer5_NT_0m_tss_br1	ChIP	pSer5	tss	WT	per replicate normalized ChIP signal
sample.WT_pSer5_NT_0m_tss_br2	ChIP	pSer5	tss	WT	per replicate normalized ChIP signal
sample.WT_pSer5_NT_0m_tss_br3	ChIP	pSer5	tss	WT	per replicate normalized ChIP signal
log2FoldChange.WT_pSer7_tss	ChIP	pSer7	tss	WT	log2 Fold Change ChIP / Input
padj.WT_pSer7_tss	ChIP	pSer7	tss	WT	adjusted p value related to the log fold change significance
diff.WT_pSer7_tss	ChIP	pSer7	tss	WT	an indicator variable designating whether the region was significantly bound
log2FoldChange.WT_pSer7_body	ChIP	pSer7	body	WT	log2 Fold Change ChIP / Input
padj.WT_pSer7_body	ChIP	pSer7	body	WT	adjusted p value related to the log fold change significance
diff.WT_pSer7_body	ChIP	pSer7	body	WT	an indicator variable designating whether the region was significantly bound
log2FoldChange.KO_pSer7_tss	ChIP	pSer7	tss	KO	log2 Fold Change ChIP / Input
padj.KO_pSer7_tss	ChIP	pSer7	tss	KO	adjusted p value related to the log fold change significance
diff.KO_pSer7_tss	ChIP	pSer7	tss	KO	an indicator variable designating whether the region was significantly bound
log2FoldChange.KO_pSer7_body	ChIP	pSer7	body	KO	log2 Fold Change ChIP / Input
padj.KO_pSer7_body	ChIP	pSer7	body	KO	adjusted p value related to the log fold change significance
diff.KO_pSer7_body	ChIP	pSer7	body	KO	an indicator variable designating whether the region was significantly bound
log2FoldChange.SPOC_pSer7_tss	ChIP	pSer7	tss	SPOC	log2 Fold Change ChIP / Input
padj.SPOC_pSer7_tss	ChIP	pSer7	tss	SPOC	adjusted p value related to the log fold change significance
diff.SPOC_pSer7_tss	ChIP	pSer7	tss	SPOC	an indicator variable designating whether the region was significantly bound
log2FoldChange.SPOC_pSer7_body	ChIP	pSer7	body	SPOC	log2 Fold Change ChIP / Input
padj.SPOC_pSer7_body	ChIP	pSer7	body	SPOC	adjusted p value related to the log fold change significance
diff.SPOC_pSer7_body	ChIP	pSer7	body	SPOC	an indicator variable designating whether the region was significantly bound
mean.KO_pSer7_NT_0m_body	ChIP	pSer7	body	KO	normalized ChIP signal, averaged over replicates
mean.SPOC_pSer7_NT_0m_body	ChIP	pSer7	body	SPOC	normalized ChIP signal, averaged over replicates
mean.WT_pSer7_NT_0m_body	ChIP	pSer7	body	WT	normalized ChIP signal, averaged over replicates
mean.KO_pSer7_NT_0m_tss	ChIP	pSer7	tss	KO	normalized ChIP signal, averaged over replicates
mean.SPOC_pSer7_NT_0m_tss	ChIP	pSer7	tss	SPOC	normalized ChIP signal, averaged over replicates
mean.WT_pSer7_NT_0m_tss	ChIP	pSer7	tss	WT	normalized ChIP signal, averaged over replicates
sample.KO_pSer7_NT_0m_body_br1	ChIP	pSer7	body	KO	per replicate normalized ChIP signal
sample.KO_pSer7_NT_0m_body_br2	ChIP	pSer7	body	KO	per replicate normalized ChIP signal
sample.KO_pSer7_NT_0m_body_br3	ChIP	pSer7	body	KO	per replicate normalized ChIP signal
sample.SPOC_pSer7_NT_0m_body_br1	ChIP	pSer7	body	SPOC	per replicate normalized ChIP signal
sample.SPOC_pSer7_NT_0m_body_br2	ChIP	pSer7	body	SPOC	per replicate normalized ChIP signal
sample.SPOC_pSer7_NT_0m_body_br3	ChIP	pSer7	body	SPOC	per replicate normalized ChIP signal
sample.WT_pSer7_NT_0m_body_br1	ChIP	pSer7	body	WT	per replicate normalized ChIP signal
sample.WT_pSer7_NT_0m_body_br2	ChIP	pSer7	body	WT	per replicate normalized ChIP signal
sample.WT_pSer7_NT_0m_body_br3	ChIP	pSer7	body	WT	per replicate normalized ChIP signal
sample.KO_pSer7_NT_0m_tss_br1	ChIP	pSer7	tss	KO	per replicate normalized ChIP signal
sample.KO_pSer7_NT_0m_tss_br2	ChIP	pSer7	tss	KO	per replicate normalized ChIP signal
sample.KO_pSer7_NT_0m_tss_br3	ChIP	pSer7	tss	KO	per replicate normalized ChIP signal
sample.SPOC_pSer7_NT_0m_tss_br1	ChIP	pSer7	tss	SPOC	per replicate normalized ChIP signal
sample.SPOC_pSer7_NT_0m_tss_br2	ChIP	pSer7	tss	SPOC	per replicate normalized ChIP signal
sample.SPOC_pSer7_NT_0m_tss_br3	ChIP	pSer7	tss	SPOC	per replicate normalized ChIP signal
sample.WT_pSer7_NT_0m_tss_br1	ChIP	pSer7	tss	WT	per replicate normalized ChIP signal
sample.WT_pSer7_NT_0m_tss_br2	ChIP	pSer7	tss	WT	per replicate normalized ChIP signal
sample.WT_pSer7_NT_0m_tss_br3	ChIP	pSer7	tss	WT	per replicate normalized ChIP signal
mean.SPOC_F12_NT_0m_body	ChIP	F12	body	SPOC	normalized ChIP signal, averaged over replicates
mean.KO_F12_NT_0m_body	ChIP	F12	body	KO	normalized ChIP signal, averaged over replicates
mean.WT_F12_NT_0m_body	ChIP	F12	body	WT	normalized ChIP signal, averaged over replicates
mean.SPOC_F12_NT_0m_tss	ChIP	F12	tss	SPOC	normalized ChIP signal, averaged over replicates
mean.KO_F12_NT_0m_tss	ChIP	F12	tss	KO	normalized ChIP signal, averaged over replicates
mean.WT_F12_NT_0m_tss	ChIP	F12	tss	WT	normalized ChIP signal, averaged over replicates
sample.SPOC_F12_NT_0m_body_br1	ChIP	F12	body	SPOC	per replicate normalized ChIP signal
sample.SPOC_F12_NT_0m_body_br2	ChIP	F12	body	SPOC	per replicate normalized ChIP signal
sample.SPOC_F12_NT_0m_body_br3	ChIP	F12	body	SPOC	per replicate normalized ChIP signal
sample.KO_F12_NT_0m_body_br1	ChIP	F12	body	KO	per replicate normalized ChIP signal
sample.KO_F12_NT_0m_body_br2	ChIP	F12	body	KO	per replicate normalized ChIP signal
sample.KO_F12_NT_0m_body_br3	ChIP	F12	body	KO	per replicate normalized ChIP signal
sample.WT_F12_NT_0m_body_br1	ChIP	F12	body	WT	per replicate normalized ChIP signal
sample.WT_F12_NT_0m_body_br2	ChIP	F12	body	WT	per replicate normalized ChIP signal
sample.WT_F12_NT_0m_body_br3	ChIP	F12	body	WT	per replicate normalized ChIP signal
sample.SPOC_F12_NT_0m_tss_br1	ChIP	F12	tss	SPOC	per replicate normalized ChIP signal
sample.SPOC_F12_NT_0m_tss_br2	ChIP	F12	tss	SPOC	per replicate normalized ChIP signal
sample.SPOC_F12_NT_0m_tss_br3	ChIP	F12	tss	SPOC	per replicate normalized ChIP signal
sample.KO_F12_NT_0m_tss_br1	ChIP	F12	tss	KO	per replicate normalized ChIP signal
sample.KO_F12_NT_0m_tss_br2	ChIP	F12	tss	KO	per replicate normalized ChIP signal
sample.KO_F12_NT_0m_tss_br3	ChIP	F12	tss	KO	per replicate normalized ChIP signal
sample.WT_F12_NT_0m_tss_br1	ChIP	F12	tss	WT	per replicate normalized ChIP signal
sample.WT_F12_NT_0m_tss_br2	ChIP	F12	tss	WT	per replicate normalized ChIP signal
sample.WT_F12_NT_0m_tss_br3	ChIP	F12	tss	WT	per replicate normalized ChIP signal
log2FoldChange.KO.WT.TFIIS_body	ChIP	TFIIS	body	WT	log2 Fold Change ChIP / Input
padj.KO.WT.TFIIS_body	ChIP	TFIIS	body	WT	adjusted p value related to the log fold change significance
diff.KO.WT.TFIIS_body	ChIP	TFIIS	body	WT	an indicator variable designating whether the region was significantly bound
log2FoldChange.SPOC.WT.TFIIS_body	ChIP	TFIIS	body	WT	log2 Fold Change ChIP / Input
padj.SPOC.WT.TFIIS_body	ChIP	TFIIS	body	WT	adjusted p value related to the log fold change significance
diff.SPOC.WT.TFIIS_body	ChIP	TFIIS	body	WT	an indicator variable designating whether the region was significantly bound
log2FoldChange.KO.WT.TFIIS_tss	ChIP	TFIIS	tss	WT	log2 Fold Change ChIP / Input
padj.KO.WT.TFIIS_tss	ChIP	TFIIS	tss	WT	adjusted p value related to the log fold change significance
diff.KO.WT.TFIIS_tss	ChIP	TFIIS	tss	WT	an indicator variable designating whether the region was significantly bound
log2FoldChange.SPOC.WT.TFIIS_tss	ChIP	TFIIS	tss	WT	log2 Fold Change ChIP / Input
padj.SPOC.WT.TFIIS_tss	ChIP	TFIIS	tss	WT	adjusted p value related to the log fold change significance
diff.SPOC.WT.TFIIS_tss	ChIP	TFIIS	tss	WT	an indicator variable designating whether the region was significantly bound
mean.KO_TFIIS_NT_0m_body	ChIP	TFIIS	body	KO	normalized ChIP signal, averaged over replicates
mean.SPOC_TFIIS_NT_0m_body	ChIP	TFIIS	body	SPOC	normalized ChIP signal, averaged over replicates
mean.WT_TFIIS_NT_0m_body	ChIP	TFIIS	body	WT	normalized ChIP signal, averaged over replicates
mean.KO_TFIIS_NT_0m_tss	ChIP	TFIIS	tss	KO	normalized ChIP signal, averaged over replicates
mean.SPOC_TFIIS_NT_0m_tss	ChIP	TFIIS	tss	SPOC	normalized ChIP signal, averaged over replicates
mean.WT_TFIIS_NT_0m_tss	ChIP	TFIIS	tss	WT	normalized ChIP signal, averaged over replicates
sample.KO_TFIIS_NT_0m_body_br1	ChIP	TFIIS	body	KO	per replicate normalized ChIP signal
sample.KO_TFIIS_NT_0m_body_br2	ChIP	TFIIS	body	KO	per replicate normalized ChIP signal
sample.KO_TFIIS_NT_0m_body_br3	ChIP	TFIIS	body	KO	per replicate normalized ChIP signal
sample.SPOC_TFIIS_NT_0m_body_br1	ChIP	TFIIS	body	SPOC	per replicate normalized ChIP signal
sample.SPOC_TFIIS_NT_0m_body_br2	ChIP	TFIIS	body	SPOC	per replicate normalized ChIP signal
sample.SPOC_TFIIS_NT_0m_body_br3	ChIP	TFIIS	body	SPOC	per replicate normalized ChIP signal
sample.WT_TFIIS_NT_0m_body_br1	ChIP	TFIIS	body	WT	per replicate normalized ChIP signal
sample.WT_TFIIS_NT_0m_body_br2	ChIP	TFIIS	body	WT	per replicate normalized ChIP signal
sample.WT_TFIIS_NT_0m_body_br3	ChIP	TFIIS	body	WT	per replicate normalized ChIP signal
sample.KO_TFIIS_NT_0m_tss_br1	ChIP	TFIIS	tss	KO	per replicate normalized ChIP signal
sample.KO_TFIIS_NT_0m_tss_br2	ChIP	TFIIS	tss	KO	per replicate normalized ChIP signal
sample.KO_TFIIS_NT_0m_tss_br3	ChIP	TFIIS	tss	KO	per replicate normalized ChIP signal
sample.SPOC_TFIIS_NT_0m_tss_br1	ChIP	TFIIS	tss	SPOC	per replicate normalized ChIP signal
sample.SPOC_TFIIS_NT_0m_tss_br2	ChIP	TFIIS	tss	SPOC	per replicate normalized ChIP signal
sample.SPOC_TFIIS_NT_0m_tss_br3	ChIP	TFIIS	tss	SPOC	per replicate normalized ChIP signal
sample.WT_TFIIS_NT_0m_tss_br1	ChIP	TFIIS	tss	WT	per replicate normalized ChIP signal
sample.WT_TFIIS_NT_0m_tss_br2	ChIP	TFIIS	tss	WT	per replicate normalized ChIP signal
sample.WT_TFIIS_NT_0m_tss_br3	ChIP	TFIIS	tss	WT	per replicate normalized ChIP signal
mean.SPOC_H3K27me3_NT_0m_body	ChIP	H3K27me3	body	SPOC	normalized ChIP signal, averaged over replicates
mean.KO_H3K27me3_NT_0m_body	ChIP	H3K27me3	body	KO	normalized ChIP signal, averaged over replicates
mean.WT_H3K27me3_NT_0m_body	ChIP	H3K27me3	body	WT	normalized ChIP signal, averaged over replicates
mean.SPOC_H3K27me3_NT_0m_tss	ChIP	H3K27me3	tss	SPOC	normalized ChIP signal, averaged over replicates
mean.KO_H3K27me3_NT_0m_tss	ChIP	H3K27me3	tss	KO	normalized ChIP signal, averaged over replicates
mean.WT_H3K27me3_NT_0m_tss	ChIP	H3K27me3	tss	WT	normalized ChIP signal, averaged over replicates
sample.SPOC_H3K27me3_NT_0m_body_br1	ChIP	H3K27me3	body	SPOC	per replicate normalized ChIP signal
sample.SPOC_H3K27me3_NT_0m_body_br2	ChIP	H3K27me3	body	SPOC	per replicate normalized ChIP signal
sample.SPOC_H3K27me3_NT_0m_body_br3	ChIP	H3K27me3	body	SPOC	per replicate normalized ChIP signal
sample.KO_H3K27me3_NT_0m_body_br1	ChIP	H3K27me3	body	KO	per replicate normalized ChIP signal
sample.KO_H3K27me3_NT_0m_body_br2	ChIP	H3K27me3	body	KO	per replicate normalized ChIP signal
sample.KO_H3K27me3_NT_0m_body_br3	ChIP	H3K27me3	body	KO	per replicate normalized ChIP signal
sample.WT_H3K27me3_NT_0m_body_br1	ChIP	H3K27me3	body	WT	per replicate normalized ChIP signal
sample.WT_H3K27me3_NT_0m_body_br2	ChIP	H3K27me3	body	WT	per replicate normalized ChIP signal
sample.WT_H3K27me3_NT_0m_body_br3	ChIP	H3K27me3	body	WT	per replicate normalized ChIP signal
sample.SPOC_H3K27me3_NT_0m_tss_br1	ChIP	H3K27me3	tss	SPOC	per replicate normalized ChIP signal
sample.SPOC_H3K27me3_NT_0m_tss_br2	ChIP	H3K27me3	tss	SPOC	per replicate normalized ChIP signal
sample.SPOC_H3K27me3_NT_0m_tss_br3	ChIP	H3K27me3	tss	SPOC	per replicate normalized ChIP signal
sample.KO_H3K27me3_NT_0m_tss_br1	ChIP	H3K27me3	tss	KO	per replicate normalized ChIP signal
sample.KO_H3K27me3_NT_0m_tss_br2	ChIP	H3K27me3	tss	KO	per replicate normalized ChIP signal
sample.KO_H3K27me3_NT_0m_tss_br3	ChIP	H3K27me3	tss	KO	per replicate normalized ChIP signal
sample.WT_H3K27me3_NT_0m_tss_br1	ChIP	H3K27me3	tss	WT	per replicate normalized ChIP signal
sample.WT_H3K27me3_NT_0m_tss_br2	ChIP	H3K27me3	tss	WT	per replicate normalized ChIP signal
sample.WT_H3K27me3_NT_0m_tss_br3	ChIP	H3K27me3	tss	WT	per replicate normalized ChIP signal

## Sheet: ChIPseq
gcoord	strand	gene_id	gene_name	gene_biotype	log2FoldChange.WT_PHF3_tss	padj.WT_PHF3_tss	diff.WT_PHF3_tss	log2FoldChange.WT_PHF3_body	padj.WT_PHF3_body	diff.WT_PHF3_body	mean.WT_PHF3.input_body	mean.WT_PHF3_body	mean.WT_PHF3.input_tss	mean.WT_PHF3_tss	sample.WT_PHF3.input_body_br1	sample.WT_PHF3.input_body_br2	sample.WT_PHF3.input_body_br3	sample.WT_PHF3_body_br1	sample.WT_PHF3_body_br2	sample.WT_PHF3_body_br3	sample.WT_PHF3.input_tss_br1	sample.WT_PHF3.input_tss_br2	sample.WT_PHF3.input_tss_br3	sample.WT_PHF3_tss_br1	sample.WT_PHF3_tss_br2	sample.WT_PHF3_tss_br3	log2FoldChange.WT_pSer2_tss	padj.WT_pSer2_tss	diff.WT_pSer2_tss	log2FoldChange.WT_pSer2_body	padj.WT_pSer2_body	diff.WT_pSer2_body	log2FoldChange.KO_pSer2_tss	padj.KO_pSer2_tss	diff.KO_pSer2_tss	log2FoldChange.KO_pSer2_body	padj.KO_pSer2_body	diff.KO_pSer2_body	log2FoldChange.SPOC_pSer2_tss	padj.SPOC_pSer2_tss	diff.SPOC_pSer2_tss	log2FoldChange.SPOC_pSer2_body	padj.SPOC_pSer2_body	diff.SPOC_pSer2_body	mean.KO_pSer2_NT_0m_body	mean.SPOC_pSer2_NT_0m_body	mean.WT_pSer2_NT_0m_body	mean.KO_pSer2_NT_0m_tss	mean.SPOC_pSer2_NT_0m_tss
chr7:127588345-127591705	+	ENSG00000004059	ARF5	protein_coding	-0.0933220451802292	0.924800212451588	No	0.344656394153571	0.355553601821134	No	4.79709240489537	5.13843950371255	5.90264436372597	5.86862354542923	4.75747553951538	4.7369171726527	4.89688450251803	5.25997866659331	5.10457644512091	5.05076339942342	5.67112922154331	5.78610912471936	6.25069474491525	6.28644904358361	6.07208048192931	5.24734111077477	0.471111573388693	0.281378865501603	No	-0.105523150707555	0.799247000100587	No	0.0413878471095014	0.92615256090292	No	-0.606614754138257	0.0947462055697154	No	-0.496363555901983	0.265734392129088	No	-0.475293616427517	0.203861809699808	No	4.62380698856044	4.80432951309942	4.98076705838797	6.11634720490505	5.6320697491146
chr12:2794953-2805423	+	ENSG00000004478	FKBP4	protein_coding	0.253672057118161	0.71999707345825	No	0.476513423813666	0.0396106788558306	No	5.41374833454099	5.86265156536417	6.16195171832488	6.48180676363365	5.41031448137898	5.48776525184383	5.34316527040017	6.07860608936113	6.01872395387597	5.49062465285542	6.72271021776017	5.55676093152461	6.20638400568986	6.66227359791658	6.31332945842764	6.46981723455673	0.610711071682195	0.188879565611287	No	2.06467071965038	1.41763135483776e-08	Up	-0.471809414164613	0.296839814477829	No	1.8231147800445	6.99734574143954e-07	Up	-0.763517424478541	0.109059724186894	No	2.17475209307333	2.13494486227735e-09	Up	7.28205641867131	7.48982841760977	7.47238705650116	5.68147086111213	5.71336989455153
chr6:143494811-143511690	-	ENSG00000001036	FUCA2	protein_coding	-0.0562895347412392	0.939388902274006	No	0.394674708823725	0.00686342551027089	No	5.44751526104123	5.82821160059597	6.91024395917748	6.94769673489678	5.51925648472453	5.3990478104831	5.42424148791607	5.73674161228198	5.79673996056584	5.95115322894011	6.61554396211621	6.93557081548939	7.17961709992685	7.10533949165041	7.23029788757096	6.50745282546898	1.54861105688058	1.97457067896786e-05	Up	1.26911827112191	4.29818763407965e-05	Up	1.86888946279719	3.97280281672535e-08	Up	1.20270268142823	0.000107324914465609	Up	0.999841487691207	0.00864598403023126	Up	1.29186068606327	2.54640822046925e-05	Up	6.82511400164169	6.67504350489925	7.0239232206564	8.62091757961416	7.59516838734904
chr7:92112151-92142952	-	ENSG00000001630	CYP51A1	protein_coding	0.163584278063147	0.781155819802842	No	0.272756939205742	0.0538666987875733	No	5.21685398494095	5.47923632088569	6.97583231348961	7.1577292824504	5.24901160232285	5.21381702859599	5.18773332390399	5.58294716515341	5.37636349264359	5.47839830486008	6.94687639260457	7.08805931440547	6.8925612334588	7.28731350428759	7.4081789879518	6.7776953551118	1.92391528563482	2.63296436076458e-06	Up	1.52699899601398	3.38297961413058e-05	Up	2.62481057478305	2.77638693084441e-11	Up	1.54766845755027	2.51644206344243e-05	Up	1.6812945003548	5.7432336411069e-05	Up	1.43695067584846	7.29458185231335e-05	Up	6.87750980820688	6.84972523184586	6.8731262291188	9.1424149106371	8.44818869056199
chr11:113797874-113875570	-	ENSG00000048028	USP28	protein_coding	-0.317835133700236	0.517655374691692	No	0.0170230211109306	0.876786890862922	No	5.70478100585222	5.72224417613797	7.25734985382244	6.97980341479358	5.68714120280021	5.73273675162695	5.6944650631295	5.73530452873878	5.74105713960812	5.69037086006701	7.44769168697761	7.14092710063362	7.18343077385609	7.33670373417389	7.16113737718811	6.44156913301875	-0.767209005261268	0.0915675194801275	No	0.438599602900504	0.188361586261285	No	-0.602528781747003	0.142482227306419	No	0.50443810106176	0.121614635082142	No	-1.58257372800995	0.000908420348511288	Down	0.35179744541749	0.290198752821725	No	6.3311753302359	6.17882279603761	6.26270338958301	6.40623175157442	5.61064295317063
chr1:24356999-24416934	-	ENSG00000001460	STPG1	protein_coding	0.0954344894338659	0.9050449862733	No	0.149100899249654	0.44701484866136	No	5.4404162969281	5.5822710061098	6.88079236235013	7.02172056037441	5.44640261553121	5.43273305791601	5.44211321733706	5.67516237647614	5.68123655178367	5.39041409006961	6.62032616011486	7.09149157419121	6.93055935274433	7.36941898734032	7.16267895968274	6.53306373410018	-0.171980579731128	0.749021494108048	No	-0.0827439754859916	0.849546372435833	No	0.611749817468613	0.160553451600969	No	-0.274612048983066	0.495027278071827	No	-0.0746143677302336	0.888529942738434	No	-0.0283498248730842	0.94730894312382	No	5.45968664377238	5.7499239538246	5.72930058975308	7.56085262467497	6.42379368532207
chr1:24415794-24472976	+	ENSG00000001461	NIPAL3	protein_coding	0.290433741223387	0.640361402737654	No	0.00374859402610279	0.988881065054059	No	5.53514372380536	5.53710410453467	6.72462951905865	6.99732701970722	5.49584059065601	5.65062824976007	5.45896233099999	5.59384585702263	5.64969353209585	5.36777292448553	6.92524283865305	6.89430107858989	6.354344639933	7.00558695345938	7.27173780738469	6.7146562982776	-1.38809884276114	0.00608475690936925	Down	-0.0662960887314515	0.880588653894033	No	-0.815807247002083	0.0767504889209342	No	0.0184381768580589	0.966026442109846	No	-0.955930555970978	0.0633847582226245	No	0.0395098690179593	0.926582385459938	No	5.7970643117826	5.86743077588688	5.73412486844839	5.60032910401944	5.84056907131324
chr19:35754568-35758079	-	ENSG00000004776	HSPB6	protein_coding	0.12269694656008	0.91808666176075	No	0.041438943976395	0.94428276433269	No	4.5575584684853	4.55281490103745	5.16059968307724	5.28707292122508	4.44211977112012	4.75722850663475	4.47332712770104	4.5347343945906	5.12506455020275	3.998645758319	5.09294501947516	5.13099988111228	5.25785414864428	5.0883464829881	5.48609076389189	5.28678151679524	1.54484624957594	0.00173965148104077	Up	2.12831251022078	1.64139403967093e-06	Up	1.73144289237253	0.000180925915556762	Up	0.970846347101176	0.0229597917251318	Up	1.73102152145444	0.000371192390177221	Up	1.66666642573821	0.000130530512791386	Up	5.76581851932531	6.33810892505685	6.29618751848109	7.108579357507	7.24158913304769
chr7:95583499-95596491	-	ENSG00000004799	PDK4	protein_coding	-0.0838003625827553	0.921907386398248	No	-0.113714438425896	0.529964311780989	No	4.73153151608998	4.61422103165825	6.06902003564748	6.06659952764662	4.74295987963528	4.6767942132033	4.77484045543134	4.560484957973	4.5542296512879	4.72794848571385	5.59626933796014	6.2868848172257	6.32390595175659	5.89398726972263	6.25611158249638	6.04969973072085	-0.099667856818452	0.858989508179968	No	-0.848643572130567	0.0409203088655325	Down	0.0493746413205049	0.927129451316148	No	-1.07651042272897	0.00831996537905043	Down	-0.159347292074525	0.777777707876407	No	-0.691700805639622	0.0933294967189418	No	3.96214115368267	4.55461266613776	4.31416265653713	5.91162435668947	5.5927630393964
chr7:39623483-39708124	+	ENSG00000006451	RALA	protein_coding	0.0543591875338968	0.947433167646914	No	0.104234251547811	0.578654433387629	No	5.64648955824955	5.74874027744121	7.24665504761671	7.2951992729693	5.7318480351902	5.59173717641823	5.61588346314023	5.78605178561402	5.68573527484033	5.77443377186927	7.25744556983897	7.23537938593209	7.24714018707906	7.46644148968703	7.13092588104155	7.28823044817932	0.720222930485257	0.0830386933939251	No	0.0927313199793822	0.792372672436171	No	1.10386364999382	0.00269046423346953	Up	0.13413866029135	0.68955022321814	No	-0.316251508564522	0.471850870391558	No	0.162200641817541	0.625662870063583	No	6.00333023288243	6.05323431037745	5.98293823791079	8.08797357788661	6.70408273995003
chr7:98291651-98401068	-	ENSG00000006453	BAIAP2L1	protein_coding	0.0684884895554987	0.921907386398248	No	0.136203396184498	0.132725386758616	No	5.74823747341342	5.88235349434747	7.42777103487558	7.50963280620481	5.72652579901572	5.78108578928813	5.7371008319364	5.93431735519669	5.88945919891747	5.82328392892825	7.46449741754719	7.44720104441275	7.3716146426668	8.00738300434283	7.45302148275951	7.06849393151211	-0.489323619129191	0.275022889278657	No	0.443423331075233	0.179229138611452	No	-0.112316666928539	0.795522321540699	No	0.468755976620911	0.147894930092235	No	-0.794474004745075	0.0657491878545459	No	0.374093800673617	0.254706060417657	No	6.35697415714488	6.36926701789905	6.34551158420688	6.87874939915893	6.50651426402632
chr12:47661249-47706061	-	ENSG00000005175	RPAP3	protein_coding	0.294388089105683	0.577754977679366	No	0.0957071825905097	0.6870876922945	No	5.33338985351745	5.42742634027794	7.1556461885126	7.40548220185569	5.42357339541748	5.28336910543567	5.29322705969919	5.49332019232629	5.41187950032473	5.3770793281828	7.34847843686971	7.23638325644438	6.8820768722237	8.02703662108539	7.32991020932762	6.85949977515405	1.95161979327869	1.02395621537416e-07	Up	0.473961249242576	0.114675947054546	No	2.17749646333963	1.69575964753624e-09	Up	0.670759816700297	0.0215253027282014	Up	1.14553536200757	0.00185235435412037	Up	0.734490644866935	0.011523846282449	Up	6.25670874940427	6.21547124764678	6.11565022082244	8.50480746732107	8.19198152635977
chr16:57372458-57385048	+	ENSG00000006210	CX3CL1	protein_coding	-0.111823026614611	0.915429490632717	No	-0.366656714277792	0.0181545283626632	No	5.09575776718455	4.74303067585755	5.59814297322802	5.25576227599292	5.04398279122489	5.17348667751785	5.06980383281092	4.6822063159887	4.92926334987228	4.61762236171168	5.80304008580795	5.62333025398669	5.36805857988943	5.7911409080691	4.30067788384945	5.67546803606022	-1.01289745930468	0.0950272449475204	No	-0.985412119923873	0.049220930663429	Down	-1.57390140504439	0.00989380362062036	Down	-1.82310949159171	0.000297779777513903	Down	-1.60895995961186	0.0102116267962067	Down	-1.7200928230958	0.000483593450844752	Down	3.47660995755864	3.75413704143074	4.07166821205516	3.65711046679481	4.59501166000966
chr19:45162928-45178237	-	ENSG00000007255	TRAPPC6A	protein_coding	-0.181437184728689	0.849271522746986	No	-0.322334402830856	0.362690421862283	No	5.17067143915554	4.84537694655229	6.36004179917819	6.22204508421805	5.09292650374767	5.30506280116431	5.11402501255465	4.98005277008957	5.05634498797016	4.49973308159712	7.09640235232388	5.80705544449193	6.17666760071875	6.89613410150036	6.08432111004158	5.6856800411122	0.0784002125765657	0.890428624254624	No	0.1410463706558	0.774422685852115	No	0.522898841076058	0.279672941387424	No	0.187264788288008	0.690386785534967	No	0.57593809235782	0.269564101471875	No	0.233381476111853	0.616573673219332	No	5.53069703001147	5.69016712887308	5.48127097103621	6.86039204369341	6.82130905915356
chr17:50543058-50555852	+	ENSG00000006282	SPATA20	protein_coding	-0.148373036613329	0.84388708776036	No	0.143513991900448	0.675560553649349	No	5.44042466898729	5.58077139218291	7.00407598204154	6.84396590887869	5.27547664281117	5.6270640984467	5.41873326570399	5.72357458057129	5.69444058208116	5.32429901389628	7.16772099149622	7.20664015049737	6.63786680413104	7.2255959535594	6.86958774650496	6.4367140265717	-0.401542376190099	0.394161454131368	No	0.154008518981191	0.719862029116595	No	-0.535745374595708	0.217240924880436	No	-0.053210440927108	0.900912578958712	No	-1.29728946496717	0.00636765647606279	Down	0.161854652244276	0.696694280746117	No	5.46312952679742	5.91693079282456	5.76238352807194	6.13857080498638	5.47661861491306
chr7:75842602-75888926	+	ENSG00000005486	RHBDD2	protein_coding	0.183070207305096	0.84388708776036	No	0.565042114566235	0.0971793557349751	No	5.23305800732609	5.72639793943776	6.51382186868953	6.65532538082521	5.25509293969527	5.2701302187363	5.17395086354672	6.10550666706459	5.97539105216805	5.09829609908066	6.75505198202169	6.63784026225221	6.1485733617947	7.20805453058794	6.47779724833801	6.28012436354967	0.870366735550814	0.0615770623540657	No	1.52846906466177	0.00019063159217499	Up	1.49055990011554	0.000507962137902789	Up	1.27215906708694	0.00151428710511235	Up	1.00030114265558	0.0320474183112462	Up	1.53722059698029	0.000113009626474587	Up	6.53665453220804	7.03694697553978	6.86755706772077	7.9432767135956	7.1901065267925
chr16:784974-788397	-	ENSG00000007376	RPUSD1	protein_coding	-0.271864706538337	0.81756941031404	No	-0.203189828862559	0.752873350046262	No	5.09146603065429	4.88441555343466	5.73801857215744	5.47172845853829	5.13787413207764	5.35268656208398	4.78383739780127	5.08606289597322	5.11645896915217	4.45072479517859	5.59585137714098	5.71508739522157	5.90311694410976	5.71622752750053	5.83015770125269	4.86880014686165	-1.33663346055661	0.014274723266606	Down	0.630444520138013	0.109507419700942	No	-2.23948070767589	1.68927035333292e-05	Down	0.240117731890926	0.552443595529324	No	-3.14199017174673	9.6612831101712e-07	Down	-0.256466901215315	0.531191861356008	No	5.65832632053916	5.2338308464768	5.66337547986503	3.58411505091312	2.87612071915392
chr16:1349240-1351911	-	ENSG00000007520	TSR3	protein_coding	-0.750754272260296	0.10098581000481	No	-0.349920105752383	0.402847753928095	No	4.82080607733131	4.49579342121414	6.8711437256197	6.14009740888529	4.72253697974008	5.14999311424194	4.58988813801192	4.54313631287743	4.63542501923154	4.30881893153345	6.5675307618108	7.38435954732683	6.66154086772146	6.64272448765662	6.14422301845474	5.6333447205445	-0.743963852332743	0.149076670381822	No	0.517541918795972	0.231521116206295	No	-0.94184542149009	0.0426744742266168	Down	0.117143900025478	0.795966773288625	No	-1.1660415917961	0.0187798545469421	Down	0.0688929271926685	0.882182111065386	No	5.08993036972375	5.35237696112272	5.36442938941175	4.75529242230356	4.99333301243693
chr16:23581002-23596356	-	ENSG00000004779	NDUFAB1	protein_coding	-0.215222116437587	0.693663656625241	No	0.265293574031735	0.216571958839163	No	5.04203555005861	5.2996868900084	7.23491086883393	7.08630508988641	4.96433197929843	5.11390252703076	5.04787214384663	5.29523874819449	5.46417509762916	5.13964682420155	7.18175738305961	6.99989788860158	7.52307733484059	7.49346748782764	7.03197423600219	6.73347354582939	0.315055449956801	0.462276535153915	No	1.22741157270971	0.000238716919085316	Up	0.603178800092981	0.134586650460261	No	1.32758092374798	5.72654867244502e-05	Up	0.087119204965866	0.852124087898216	No	1.22586343175394	0.000155121903253456	Up	6.50919143624725	6.59544230677618	6.45955961420781	6.60161069079908	6.6569255761988
chr7:38178222-38230671	+	ENSG00000010270	STARD3NL	protein_coding	-0.105103629294047	0.888812982289501	No	0.052213820467034	0.750473538595174	No	5.31233711514026	5.35792806718399	6.88507959559441	6.8374764787963	5.30457058392741	5.33014712525041	5.30229363624294	5.38926075830682	5.24185717533328	5.44266626791187	6.8244728646541	6.63103953610851	7.19972638602062	7.43088561671311	6.44047712847664	6.64106669119915	-0.282742192132817	0.52999598547601	No	0.115747916992261	0.754079936281829	No	0.227635767520406	0.574419092684465	No	0.161038240799793	0.647902575592901	No	0.0718234336146922	0.878079554892585	No	0.265136515426438	0.441582052115662	No	5.78045293285123	5.89382362200328	5.75878035811091	7.25828427905312	7.00105330316632
chr1:209583717-209613938	+	ENSG00000008118	CAMK1G	protein_coding	-0.384140302350193	0.452584412511639	No	-0.244502390962367	0.0481771843854974	No	5.64477777635044	5.40638206543654	6.84909995891225	6.44598624406316	5.5566845944649	5.76121013814013	5.6164385964463	5.33759173131906	5.50208504913667	5.37946941585388	7.253333746841	6.66505359914541	6.62891253075033	6.19778690225047	6.6970646868931	6.44310714304592	-0.32965712116716	0.595420591175348	No	-1.37942061528525	0.00493007488262753	Down	-0.677147940502696	0.222956330047462	No	-1.61724819570357	0.000903097513810792	Down	-0.770797724337549	0.177391380032105	No	-1.5689303112305	0.000999710627607793	Down	4.28721270885874	4.52831319720314	4.57672853284845	5.73046079037696	5.89562696863694
chr12:6199715-6238271	+	ENSG00000010278	CD9	protein_coding	0.244960056710019	0.755469240140502	No	-0.0861228451415389	0.69890389837052	No	5.4808025746012	5.39949935832786	6.15927652477824	6.38923160731534	5.41257154837173	5.65427074460154	5.37556543083034	5.41817122171885	5.48837855304749	5.29194830021724	6.19819400520697	6.59516834487516	5.68446722425259	6.4459712269249	6.84126520800711	5.88045838701399	-0.863501807488005	0.0640523933166203	No	-0.352114272492322	0.313804729128204	No	-0.796378944873697	0.0872229289673619	No	-0.631702513062848	0.0580879620881026	No	-0.593380246852717	0.254305074740394	No	-0.342632558841608	0.320130358747493	No	5.04809278636762	5.40715049675594	5.35649718807578	5.09182990532323	4.8502108140631
chr6:13621498-13711564	-	ENSG00000010017	RANBP9	protein_coding	0.56677844300059	0.236021813351863	No	0.00643172834104853	0.97708360033173	No	5.55341291217916	5.55666287584213	6.61868216464749	7.14750349263731	5.54963982912743	5.52206356047543	5.58853534693461	5.57494348473419	5.44305176764789	5.65199337514432	6.60725831064985	6.9066813556601	6.34210682763251	7.78982838234058	7.21421554540799	6.43846655016338	-1.24813786818037	0.018414143190145	Down	0.439196922424553	0.165590422560381	No	-2.5259118635731	3.28763624142207e-06	Down	0.54519301552937	0.077338680990826	No	-1.95602361622545	0.000368938691093961	Down	0.49994577416	0.106907179480577	No	6.24803336712617	6.23451801295639	6.13338395759521	3.77272120432159	4.74719459061332
chr3:42581840-42595114	+	ENSG00000008324	SS18L2	protein_coding	0.341306607677029	0.742328628878666	No	0.262494725338271	0.68601638712441	No	4.92319277186592	5.11658421681002	6.1314811919447	6.32131411497538	4.94822744968009	4.97212283175443	4.84922803416323	5.63399333429619	5.17391935837903	4.54183995775485	6.65988932813195	6.07821970971956	5.65633453798258	6.9814593967125	6.89657588257761	5.08590706563602	2.03865865866843	2.21102167697164e-07	Up	1.68163467585208	1.0593680152615e-06	Up	2.30905342680488	1.34486399115844e-09	Up	1.37768621583609	7.03430643849296e-05	Up	2.48893888629475	6.42580748236388e-10	Up	1.44960960478248	2.74029882568667e-05	Up	6.31932650469051	6.40665633153661	6.57903764855617	7.93787647462481	8.11604623569529
chr19:45692483-45703989	+	ENSG00000011478	QPCTL	protein_coding	-0.378472897215042	0.444089188676588	No	-0.219465691900661	0.237466921145109	No	5.28598034532375	5.07697351118334	6.66016216238844	6.34429361726063	5.20579773075001	5.3857130774524	5.26643022776882	5.13911563025203	5.19889481455105	4.89291008874693	7.11680923540353	6.24274578152627	6.6209314702355	6.48485407380155	6.41107822643418	6.13694855154616	1.36264930291081	0.000999869083266677	Up	1.18979190997561	0.00111641084615838	Up	1.43081727082457	0.000293417172224491	Up	1.15590669447987	0.00118978963064243	Up	1.113124906904	0.00744897006132941	Up	1.29980879581814	0.000235848352644234	Up	6.3396116299425	6.53043618052536	6.40003192844533	7.81415393503249	7.72192170687157
chr19:46346994-46392981	+	ENSG00000011485	PPP5C	protein_coding	-0.41371399700098	0.434427314197461	No	-0.117506219905466	0.702597815940472	No	5.45490617416318	5.34013700941918	7.46563385843705	7.03612541871798	5.4834498348891	5.54698070758051	5.33428798001994	5.39015792786102	5.41579210923688	5.21446099115965	7.60227163038969	7.60082520287507	7.1938047420464	7.49121614171901	7.17627796793702	6.44088214649791	0.0603313338988222	0.90300552793772	No	1.16948239378071	0.0019156455513612	Up	0.754254680298231	0.065689976562499	No	1.20497542286003	0.00113223169239865	Up	0.212757007652865	0.65149549511251	No	0.970333766406784	0.00744870587414112	Up	6.8144806366006	6.54018326065541	6.73714638124101	7.86320895094502	7.44317468048611
chr14:93207056-93229215	+	ENSG00000012963	UBR7	protein_coding	-0.126299732057882	0.89855547935843	No	0.1819156222474	0.27132801995713	No	4.27633610209968	4.45406188162571	5.73334291317881	5.67649460276514	4.18331626982756	4.39336628102462	4.25232575544686	4.49944014939712	4.4934788402272	4.36926665525281	5.2159911120566	6.14327930666728	5.84075832081254	6.17259431844661	5.46560627924453	5.39128321060428	1.40740498310811	0.0018534522332461	Up	0.697104017184685	0.0198170470251605	Up	1.8957504947037	4.65960055079177e-06	Up	0.797470310169809	0.00654219266459368	Up	0.869574178928191	0.0341910501911741	Up	0.846878059038679	0.00371985877960269	Up	5.01882872242773	5.29957603273753	5.06638667446835	7.17413113142914	6.8192376586773
chr14:50418501-50561126	-	ENSG00000012983	MAP4K5	protein_coding	0.0834357786010476	0.916420624913713	No	0.0438245317126508	0.887077509565445	No	5.66581276284154	5.70807849289854	7.6193179292716	7.71327244942608	5.7779144498595	5.62001415457416	5.59950968409096	5.74202850714935	5.59503153556163	5.78717543598463	7.94674894228423	7.46221351896399	7.44899132656658	7.91323666583615	7.99603964023399	7.2305410422081	0.396897209491271	0.367380356550909	No	0.280966502687768	0.435639266379766	No	0.42265354949651	0.293634740176156	No	0.603736933111625	0.0749237656123546	No	-0.713418940729437	0.120164694431551	No	0.477504210661209	0.163858990119557	No	6.511659699134	6.33397917884059	6.24595099430407	7.68528160783888	6.54875355098119
chr12:12974864-13000273	-	ENSG00000013583	HEBP1	protein_coding	-0.200730430399369	0.7628355254906	No	0.0305731775407048	0.90070447553294	No	5.2799219765317	5.30994910014102	6.79873988977905	6.59515002280869	5.25840037044566	5.37574993723902	5.20561562191043	5.32357719464013	5.35063244235955	5.25563766342338	6.76343239045032	7.22955912260872	6.40322815627811	6.82807026003801	7.02960579859739	5.92777400979066	-0.174975072681114	0.72902393049485	No	-0.223743287891524	0.574459855588702	No	-0.116306640147539	0.811326358655296	No	-0.224405960338894	0.562936012406958	No	-1.27327051159073	0.0108064808018634	Down	-0.327277166747673	0.390628598505401	No	5.33537910335977	5.33430809889262	5.39731327967073	6.05149663853141	5.22867430291199
chr2:109792758-109857695	+	ENSG00000015568	RGPD5	protein_coding	-0.0184117621130973	0.981577365955267	No	0.10903247997282	0.302348510172193	No	5.40638540980798	5.51468546178889	7.17945599107252	7.1712761723705	5.3940541172404	5.36545709304678	5.45964501913677	5.53127937525468	5.47435787950935	5.53841913060264	6.81912325713359	7.51236448610855	7.20688022997543	7.73888123588415	6.8270637590142	6.94788352221316	1.17207290172278	0.00257651920895238	Up	0.407732317484867	0.131311924718935	No	1.43616368188001	2.37366424967132e-05	Up	0.473811567003697	0.0723213513462548	No	1.33964429146217	0.000988091168736379	Up	0.675670263744632	0.00969718103714788	Up	6.14368361143086	5.93665720606874	6.06994354941588	8.08281187811919	7.46473093493589
chr17:50346092-50363138	+	ENSG00000015532	XYLT2	protein_coding	0.212059629720933	0.728742335581425	No	0.735795602916657	2.51251926227335e-06	Up	5.5532291276593	6.27493996113596	6.72860825167927	6.92013792875075	5.49749997075649	5.61163755162593	5.55054986059548	6.41159457628659	6.27556798628728	6.13765732083402	6.63494186447	6.89411314863531	6.65676974193252	7.18163630976093	6.68394016968687	6.89483730680445	0.304333448647261	0.495363297348441	No	1.96011697149685	4.45805303794895e-10	Up	0.373310815935249	0.354782591616275	No	2.14763069705372	5.24959241022649e-12	Up	-0.595381240698	0.170839258349832	No	2.03056820163908	9.0369227014222e-11	Up	7.84161544802942	7.92455667793115	7.69992536196018	6.51721134138626	6.02059857641573
chr8:48917690-48921740	-	ENSG00000019549	SNAI2	protein_coding	-0.336518630666166	0.609068662482443	No	-0.060414760656656	0.861526068018567	No	4.56467858830368	4.48965502511138	5.7306438524077	5.40828859826529	4.38690877455283	4.69111053385727	4.61601645650093	4.46976534218239	4.3241432435889	4.67505648956284	5.63205728875004	5.90067558283175	5.6591986856413	5.8216083045766	5.29382559628689	5.10943189393237	1.8058024678351	0.000669254050671759	Up	1.93240085486039	3.26272640556087e-05	Up	1.69045724585543	0.000527417969770315	Up	2.50871197523895	1.92649371098746e-08	Up	1.39867056915816	0.0073974470623765	Up	2.18397372269546	1.7525147724095e-06	Up	7.63311945035637	7.07709246484725	6.57685494573778	7.27137820730196	6.90072747436495
chr8:42391624-42405897	+	ENSG00000078668	VDAC3	protein_coding	0.0793795388314559	0.924771370402745	No	0.0879876975856391	0.809927422775561	No	5.01136950324512	5.09026413347212	6.96966641331405	7.00971413889173	5.04802313135964	5.02337712088814	4.96270825748757	5.28682199703139	5.10622645606427	4.8777439473207	7.2658059083319	7.01307053089396	6.6301228007163	7.57682226643583	6.81335011202836	6.63897003821101	0.338633136406831	0.485346528229228	No	0.846285410265943	0.0333297313370833	Up	-0.449832451353711	0.305776210942043	No	0.818078366451247	0.0357393344223169	Up	-0.186755953988371	0.715343231291314	No	0.939920941051634	0.0157405412755445	Up	6.39202854688985	6.1499672506764	6.04029029662624	6.48670353613563	6.38681298319912
chr8:52622456-52745843	-	ENSG00000023287	RB1CC1	protein_coding	0.0921895684195296	0.861005051390274	No	0.11986796456428	0.534382636508249	No	5.55818671757583	5.67384219408874	8.58060748425791	8.69112442945423	5.54489693871469	5.51450178885944	5.61516142515335	5.62768697218563	5.61174008748674	5.78209952259385	8.47849333581395	8.61858943103284	8.64473968592693	9.04359849546494	8.78012636030989	8.24964843258786	1.98017319715308	5.748753845405e-06	Up	0.608790049177445	0.115388795099773	No	1.93862078580172	1.8738926603223e-06	Up	0.755801574759344	0.0450575677986686	Up	0.766384819804687	0.0903089853487624	No	0.689620801456029	0.0684013561109907	No	6.88013079128246	6.47685203841274	6.42921797378062	9.3626247322752	7.95453401759146
chr14:69398015-69462388	+	ENSG00000029364	SLC39A9	protein_coding	0.153018904916037	0.862138763010734	No	0.0625018709545795	0.873906808741832	No	5.54950860797	5.61092172610667	6.99178843313544	7.10788763761444	5.59057658194463	5.51785705162722	5.54009219033815	5.61599678737599	5.63725377808803	5.579514612856	6.96401443028124	6.93306578987078	7.07828507925432	7.45667823324818	7.6711262534636	6.19585842613153	1.53025312591831	7.46603909135382e-05	Up	0.263784810995746	0.416107490886853	No	2.1403626696792	9.89422376579223e-10	Up	0.370385738356387	0.235689778315293	No	1.80213363785681	4.66634136312085e-06	Up	0.519077519618538	0.090514269458592	No	6.09384669944886	6.24578821072569	6.00907648198687	9.05949493536219	8.48225306491029
chr5:137937960-138051961	-	ENSG00000031003	FAM13B	protein_coding	-0.0806163263115741	0.901138384212333	No	0.124430903783502	0.294620033121951	No	5.70822531336622	5.82896639631403	7.58471552162791	7.55363492460183	5.74475408986436	5.70642654810247	5.67349530213184	5.9290939801212	5.7786194575958	5.77918575122509	7.66636765340057	7.4529375037256	7.63484140775756	7.88491788982173	7.64628207699711	7.12970480698666	1.53639505151221	3.26568964574667e-05	Up	0.54364708957804	0.0586850807324596	No	1.42972940976598	2.84322145318576e-05	Up	0.747050301527204	0.00809062756396509	Up	0.698661188940453	0.0636356333797724	No	0.64698784430003	0.0213044844837621	Up	6.65487997077836	6.54465121964	6.4611796713206	8.53455298561587	7.91579811764548
chr16:75566351-75577881	+	ENSG00000034713	GABARAPL2	protein_coding	0.0762176918812389	0.921918228124211	No	0.143390454599815	0.469334055192183	No	5.14732390575719	5.28291071456618	6.44141663092521	6.47550134190767	5.20886247902947	5.17639470447662	5.05671453376546	5.46296591484849	5.23193988862927	5.1538263402208	6.2778622531186	6.69088039901899	6.35550724063805	6.92495237302451	6.06289942881067	6.43865222388783	0.279325893836994	0.560107358767443	No	0.953485482952639	0.00921138828080732	Up	0.000243563350434572	0.999774185611726	No	0.945541194618911	0.0083033713241855	Up	-0.153630952024306	0.756516787610246	No	0.805724893360804	0.024440909604733	Up	6.26431991225196	6.31013220228984	6.31856537584882	6.44081607318965	5.9924428539782
chr2:70295975-70302090	-	ENSG00000035141	FAM136A	protein_coding	0.099131647347044	0.911086574171646	No	0.549817275060646	0.0456542042155171	No	5.03018788024626	5.54730763967628	6.46695336418396	6.55116287405948	5.24919776146653	4.92573318811465	4.91563269115761	5.78080238656606	5.75948824612699	5.10163228633578	6.71515585177041	6.45749696713685	6.22820727364462	6.85019239829484	6.40735474933885	6.39594147454476	1.75321028700809	5.29443007047494e-05	Up	1.71103800108553	1.35221792766076e-05	Up	1.96700273254244	2.57573885278814e-06	Up	1.70315552066171	1.39080810661589e-05	Up	0.865244426075282	0.0518412629427835	No	1.90579310028763	9.28527309743392e-07	Up	6.79691519795989	7.12367151705263	6.92006140524801	7.9808037579382	7.12466982315083
chr8:58583504-58659844	-	ENSG00000035681	NSMAF	protein_coding	-0.105181231993454	0.894655054573756	No	0.0613172199413516	0.815896963117211	No	5.41198314621505	5.46596387614105	7.25443472809582	7.08860834795455	5.43002850815012	5.37520989123667	5.43071103925837	5.32539407545494	5.45087976550928	5.62161778745894	7.38919735016332	7.37402914570485	7.00007768841928	7.80588905834628	6.82043792959962	6.63949805591776	0.889027539040506	0.0235735667333204	Up	0.200315670164986	0.516744801474904	No	0.397727613767815	0.243305962518996	No	0.358984562494586	0.2188754147434	No	-0.353581713225192	0.391077089382887	No	0.303338872611251	0.304227130745949	No	6.39110023804505	6.04997623790407	5.90302107444816	7.95622597317086	6.403984064453
chr11:43358932-43494933	+	ENSG00000052841	TTC17	protein_coding	0.308307116493133	0.516599325852509	No	0.143989980150124	0.264722133869197	No	5.61269198761675	5.74961413629693	7.3614232268753	7.71982141534229	5.60681031390422	5.58935085614759	5.64191479279844	5.70275341920039	5.66089269352605	5.88519629616437	7.36677742354836	7.20537301687669	7.51211924020085	7.63695220122714	7.94425318202997	7.57825886276976	2.47956411774168	5.14776309853965e-11	Up	0.483201940641927	0.128695820765431	No	2.65976432401505	3.20419512061508e-14	Up	0.568516716590799	0.0672089937088666	No	1.50991745669101	6.91078836130263e-05	Up	0.603855995450986	0.0512491432862711	No	6.46877150614497	6.5191657741759	6.38260066770812	9.72919236546229	9.05729979693239
chr12:54009106-54012362	+	ENSG00000037965	HOXC8	protein_coding	0.0654244935900393	0.955378750659892	No	0.107670826937692	0.749122273833465	No	5.06774673806248	5.1666896707899	5.06315869439611	5.15857532967819	5.13102069924602	5.07565248125602	4.99656703368541	5.46027202753757	5.19642086844267	4.84337611638945	5.30467174594567	4.87160383211188	5.01320050513078	5.19595308162651	5.42825637135678	4.85151653605129	-0.0268033966328695	0.965592680967256	No	0.565211633551221	0.199002209496914	No	0.866471996078915	0.0747807286703581	No	1.24578103973726	0.00313901792066004	Up	0.326880975506984	0.587014782814732	No	0.146023199819992	0.755390298300196	No	6.10472504344041	5.31811606403919	5.670234024967	5.92936930125113	5.17829699468152
chr4:13568738-13627723	-	ENSG00000038219	BOD1L1	protein_coding	0.145557081973041	0.83271171463883	No	0.245627657275523	0.42623945247929	No	5.3744378711913	5.61302760569316	8.1891507894775	8.32628199198356	5.36953227803561	5.3329661179715	5.42081521756679	5.61210505079051	5.5227393262761	5.70423844001287	8.46712768183995	7.8631079023108	8.23721678428175	8.8666923892533	8.25241693703603	7.85973664966134	1.18529665222382	0.0111500234830242	Up	0.678743035298625	0.0599045985578815	No	1.57218654806713	0.000199615165421034	Up	0.471553439238304	0.191998756656006	No	1.09294914542185	0.0148415055845585	Up	0.728410345035395	0.039628038467534	Up	6.19020623679547	6.43997164144513	6.43919957756097	7.94518916998736	7.48199706654459
chr1:234391313-234479103	-	ENSG00000059588	TARBP1	protein_coding	-0.369451318212684	0.237771373966668	No	-0.0144753120422299	0.915837559245798	No	6.52980807447036	6.51543908054811	8.29018656764099	7.89564223839808	6.60988356389124	6.4823774939013	6.49716316561856	6.51271963037133	6.4860660888231	6.5475315224499	8.53810354971997	8.44748338098039	7.88497277222262	8.24178269627574	7.78672017220976	7.65842384670872	-0.211002035833548	0.588435535868355	No	0.22852142463788	0.488855075990559	No	-0.254977068051233	0.479847062098081	No	0.249723194010336	0.43749808333135	No	-1.22374523238744	0.0013626635521056	Down	0.423992996223089	0.174274310660443	No	7.01617165845701	7.25763302275072	7.06307923570652	7.75807822923601	7.08131891500751
chr22:20241415-20283246	-	ENSG00000040608	RTN4R	protein_coding	-0.324832997191547	0.638189939289448	No	-0.0319156344014937	0.936951286395224	No	5.69256416396136	5.65463457535456	6.8883960521073	6.57445108896569	5.57093705044859	5.88457570342439	5.62217973801108	5.71137185765758	5.87570845464901	5.37682341375709	6.65689129172809	7.10725004135162	6.90104682324219	7.05632362113189	6.65800501788054	6.00902462788464	-2.61144727034971	4.57060724549862e-05	Down	-0.614099045386622	0.128133850764727	No	-5.34926796585808	5.99492644322199e-08	Down	-1.14550027502071	0.00363188584859407	Down	-6.97190206738624	3.3080987082319e-07	Down	-1.3697611537357	0.000471961560242251	Down	4.7498671051883	4.76435495587298	5.18614695189483	1.38844450741909	0
chr14:88384924-88470350	+	ENSG00000042317	SPATA7	protein_coding	-0.187510559467635	0.774831046059115	No	0.0449918252270814	0.77303236798874	No	5.12939526893004	5.17541806677729	6.90652866071477	6.76914180831783	5.09695552738216	5.07963714406927	5.21159313533867	5.18737729646177	5.11546152063984	5.22341538323028	6.67516057537912	7.00097609013707	7.04344931662814	7.14451643081306	6.60983182208601	6.55307717205442	0.368488351725996	0.526793908405224	No	-0.260594169438264	0.611595053741306	No	0.516216551579072	0.321055715470001	No	-0.269043120428991	0.590183313164496	No	0.22246625441287	0.700274008244453	No	-0.105713688048237	0.83930908109171	No	5.12600093248241	5.38396203457088	5.20289200987294	7.42999154618002	6.90218070578263
chr17:3636468-3661542	+	ENSG00000040531	CTNS	protein_coding	-0.35365157435546	0.485398242910376	No	-0.0655606148494256	0.832735598843954	No	5.23942292677735	5.17735929440555	7.39662943624961	7.05022519593004	5.11266238780527	5.31648774164846	5.28911865087831	5.24831283534999	5.26881114769648	5.01495390017019	7.31816852574271	7.43908752831488	7.43263225469125	7.44024308222376	7.33453871901099	6.37589378655537	0.824130335740735	0.103182523272903	No	1.14318190659856	0.00667853001250144	Up	0.291627590836745	0.541093669716784	No	1.2732886861133	0.00218048710346983	Up	-0.00198343910136552	0.99743959076171	No	0.98786004185931	0.0160019020028316	Up	6.65878807337048	6.5975099508445	6.55559150842497	7.05184305594179	6.5380124540968
chr6:117560269-117602542	-	ENSG00000047932	GOPC	protein_coding	0.241175367935189	0.663394408621345	No	0.146725974589226	0.55870546359945	No	5.66541861378151	5.80812249928796	7.40473436427217	7.64554644552366	5.77464654476116	5.57399175065275	5.64761754593062	5.87212689235969	5.67751909220823	5.87472151329596	7.87701148763383	7.21524701608527	7.1219445890974	8.11235464241393	7.63810318426088	7.18618150989616	1.32895257503736	0.000689516630436466	Up	0.766786390192127	0.0244845730719558	Up	1.41961457172692	0.000115101668500222	Up	0.688398742247063	0.0403800721606993	Up	1.28227033914762	0.00172241545964087	Up	0.885328287573877	0.00796103217991582	Up	6.59726898318099	6.44855585721845	6.6953476644091	8.7411079172019	8.2031006363165
chr6:42206801-42217865	-	ENSG00000048544	MRPS10	protein_coding	0.176242586801668	0.81668785044425	No	0.0345866472159298	0.892921733303126	No	5.09556367654569	5.12849472110128	6.08695660035387	6.27675059490502	5.13743360562375	5.1168552348282	5.03240218918511	5.25660949609871	5.11854298929074	5.01033167791438	6.26284404391964	5.98416586445242	6.01385989268956	6.52652668959709	6.26718683222884	6.03653826288911	1.21531923520198	0.00205197904551793	Up	0.730538267855017	0.0172543092121652	Up	1.60777025666282	1.15239387880466e-05	Up	0.613067660821914	0.0412627059469272	Up	1.13459367975142	0.00284625180429868	Up	0.759328847354534	0.0114572248331376	Up	5.81283640606622	5.91943257632999	5.92026942585359	7.54301571230938	7.46557355459692
chr17:44345086-44353102	+	ENSG00000030582	GRN	protein_coding	0.202870501142436	0.789923175084094	No	0.531254666739284	0.0805430040980368	No	5.35097554802624	5.85010985161793	6.87401120537573	7.05543551241283	5.32787634414608	5.45984969884998	5.26520060108265	6.09821525645235	5.99581544824417	5.45629885015727	7.20473449900616	7.02285376507793	6.39444535204311	7.53165913736729	6.91851511933951	6.71613228053168	1.28938183827216	0.00371997930229448	Up	1.30974358653104	0.00122240133953472	Up	1.46994889364091	0.000481771737885038	Up	0.660912935913898	0.094082264442558	No	0.85797303107075	0.0502499845437243	No	1.15581062511039	0.00298049865606916	Up	6.26454773297877	6.78311647048947	6.84093623435964	8.00666886512666	7.74458678499556
chr1:7771269-7781432	+	ENSG00000049245	VAMP3	protein_coding	0.49447579947301	0.315599646725217	No	0.174729407145166	0.564037800471288	No	4.82299396753114	4.99545849700902	6.38229619745335	6.84053287085878	4.72426556257515	4.90948665563547	4.83522968438279	5.03767778270117	5.06359339630887	4.88510431201701	6.36764085607892	6.46975131044162	6.30949642583952	7.28014347552652	7.19209385863465	6.04936127841518	0.999119341768342	0.00723235022022698	Up	0.485516107534128	0.0846640938604129	No	0.346695784263289	0.322539316382765	No	0.0832671262060351	0.781427928607217	No	0.411348096860134	0.280761460824553	No	0.196730475103537	0.501851143857001	No	5.29024066632381	5.3461612247967	5.60451457214886	6.61844630482575	6.7209263593761
chr11:31812391-32105755	+	ENSG00000049449	RCN1	protein_coding	0.119922048996491	0.892757172946933	No	0.64722389486899	0.00771681957455341	Up	5.1849910467299	5.82013878357253	6.55572735460679	6.6110919875955	5.08789272153789	5.20901338584323	5.25806703280858	5.83099761103721	5.77527625368529	5.8541424859951	6.68820275132772	6.72701587043621	6.25196344205646	7.21378907083717	6.23155463004668	6.38793226190266	1.45644934431579	0.000247417588961156	Up	2.0658143550384	1.91256408760184e-10	Up	0.327093586649296	0.41375285146968	No	1.79042243714318	4.69552295722028e-08	Up	0.172590716493969	0.705899279353215	No	2.05162957890025	2.64707671833168e-10	Up	7.177851977355	7.53413845832978	7.53664049614804	6.6819990074112	6.60666045808566
chrX:49269843-49301461	+	ENSG00000049769	PPP1R3F	protein_coding	0.272437595599025	0.693935433115555	No	0.390779266952276	0.122414481836118	No	5.21061880119717	5.58102872021442	6.44441682012928	6.77973041268251	5.16685611101616	5.26521863703832	5.19978165553704	5.79571517320109	5.64889051721784	5.29848047022434	5.9366881417794	6.91169356232211	6.48486875628632	6.86434936181057	7.0505205745846	6.42432130165235	0.871631950784799	0.0699967657502424	No	1.40696608565095	0.000126901933580928	Up	0.254933806884312	0.57353994791905	No	0.990552527708895	0.00556957511396234	Up	-0.63264837842864	0.189557146314456	No	1.15348074582881	0.00115947149720709	Up	6.28260885548043	6.61334902131402	6.85543123632825	6.13628398437242	5.44373253701826
chrX:74732849-74925485	-	ENSG00000050030	KIAA2022	protein_coding	0.172052200829092	0.822818276294742	No	-0.118563274243658	0.396190754115045	No	6.08312554534294	5.96448967071504	6.99010550883643	7.18364852750537	6.09838426234337	6.05350544465862	6.09748692902683	5.86260810046033	6.00691848707724	6.02394242460755	6.87935720644755	7.0973850771588	6.99357424290294	7.38075201130701	7.15227619780977	7.01791737339934	-0.493545160044676	0.44518261569693	No	-1.22690291920159	0.0146180523625959	Down	-1.56904644728585	0.00841344621898733	Down	-1.44091173112521	0.00369200404955453	Down	-1.30293896504312	0.0318230039168169	Down	-1.49736398873341	0.00226718018801489	Down	5.08934658079519	4.96032433320791	5.08083567971999	4.8954798232165	6.09589404208069
chr7:26152240-26187125	+	ENSG00000050344	NFE2L3	protein_coding	-0.371615071648422	0.522946829749007	No	0.937161184469629	1.69663259849285e-05	Up	5.52811263307363	6.43972255753619	7.43442953638085	7.05892668667085	5.47948651070125	5.5717206653897	5.53313072312993	6.44639018168124	6.22543018106566	6.64734730986167	7.70629119526898	7.24850267257386	7.34849474129971	7.48615857550819	7.28510504503581	6.40551643946854	-0.695111714854246	0.189340098680415	No	2.59035973980446	2.35688124509363e-10	Up	-0.99261513234963	0.0382207019042299	Down	2.92734167127981	5.06755145012682e-13	Up	-1.45637899938616	0.00494834385190579	Down	2.92526575219923	5.62478367936855e-13	Up	8.47989652878107	8.55818523856944	8.28615896384651	6.01896007575235	5.69626019343019
chr11:73376264-73397474	+	ENSG00000054967	RELT	protein_coding	0.41472693715881	0.317062944357116	No	0.587182937985825	2.2562432638195e-05	Up	5.46871618352369	6.04710678345934	6.96871849572334	7.36106238779002	5.36126120395925	5.59536965748508	5.44951768912673	6.00938791285262	6.12682536929421	6.0051070682312	6.9274280135978	7.29649645616221	6.68223101741	7.72823139039092	7.23355118090198	7.12140459207718	1.11833287213774	0.0129082406377349	Up	1.13313926743123	0.00436962475224864	Up	0.169151504269998	0.714930292172957	No	1.24788741938991	0.00145479570817131	Up	-0.237073640354548	0.636283643088533	No	1.19896350886162	0.00183536742810932	Up	6.84463580779242	7.01664708510377	6.84452059385138	6.891448867417	6.59048708719476
chr17:47117703-47189422	-	ENSG00000004897	CDC27	protein_coding	0.240170659776838	0.701414874173012	No	0.338217441775389	0.212206670499161	No	5.90631610100738	6.23780124726084	7.68973175235812	7.87711766671976	5.94391904642417	5.93375034426391	5.84127891233405	6.35285028108566	6.19187530847848	6.16867815221838	7.93014824396102	7.50741281947142	7.63163419364192	8.58187295210948	7.79076094345144	7.25871910459836	-0.0067751190571386	0.988540497792124	No	1.16718697306945	0.000880710407977197	Up	0.549848654175571	0.149418740223174	No	1.407553532666	4.9860843890557e-05	Up	-0.574947305348647	0.158778783036552	No	1.27836712640899	0.000169023454305203	Up	7.43804222294089	7.33086061782639	7.22059562913127	8.16707754746346	7.25008753005003
chr1:53851719-53889834	-	ENSG00000058799	YIPF1	protein_coding	0.0119732384603851	0.988166421599136	No	-0.0785069009525368	0.543060888355494	No	5.37468163586047	5.29973739639341	6.99029535627287	7.00242606805482	5.32206903196845	5.43540101275268	5.36657486286027	5.2901006845533	5.34579706415422	5.2633144404727	7.02871985122938	7.22995775684029	6.71220846074896	7.27148748490799	7.1255069767607	6.61028374249578	-0.592716626075829	0.149621296293651	No	-0.477456302931957	0.130832637225085	No	-0.0407474414590961	0.922995622291457	No	-0.393509090788413	0.209961252117451	No	-0.0630290794345369	0.892302764935315	No	-0.411037809998654	0.190395560910812	No	5.22352307286932	5.25750043791785	5.18963447748767	6.70637478967131	6.54201420248634
chr18:79679801-79756623	+	ENSG00000060069	CTDP1	protein_coding	-0.137440067695664	0.875821651256145	No	0.125609777519842	0.794848474140853	No	4.48843429719024	4.60994183587379	8.32242796183816	8.18979848402292	4.41214474189886	4.5697209763108	4.48343717336106	4.61724456946911	4.64116910420123	4.57141183395103	8.64359072595669	7.79260359447138	8.53108956508641	8.79461297206967	8.08052309329782	7.69425938670127	0.00664782949638216	0.991947458093083	No	-0.0282305331901503	0.937669197698143	No	-0.429620836880984	0.431463562107839	No	0.177985580679207	0.589985334256603	No	-1.05830421495052	0.0783657245142456	No	-0.176601865239712	0.593536325325346	No	4.87907430896953	4.7640032333002	4.75597522239103	4.98981138750691	4.60037263048819
chr12:10618939-10674318	-	ENSG00000060140	STYK1	protein_coding	0.177851176420106	0.808932271527138	No	-0.153902910840541	0.169539295734878	No	5.38050080849238	5.2307378307104	6.48925504288884	6.77581381029833	5.30141519118608	5.42480987541258	5.41527735887848	5.17295328822803	5.24766961286673	5.27159059103642	6.43297151693315	6.26775983492031	6.76703377681306	6.80292945621667	7.26009395879697	6.26441801588134	-0.785139892072626	0.102321188019012	No	-1.06557720047913	0.00454697208516896	Down	-0.290836581662241	0.536524041223599	No	-1.3266634078701	0.000392581833601657	Down	-0.504162265538431	0.316094657350994	No	-0.970503053345111	0.00761426566424499	Down	4.26894321258144	4.68786000298432	4.54092166572537	6.17097364820881	6.06325411942527
chr19:3094410-3124004	+	ENSG00000088256	GNA11	protein_coding	-0.0739583575476037	0.957021235918626	No	0.111835852217143	0.873098186572311	No	5.40085922979867	5.49915313791718	7.29582767740383	7.0988446351758	5.2824774282575	5.56652196989406	5.35357829124445	5.68472046317275	5.62785569018291	5.18488326039589	7.53773778471098	7.41714190779804	6.93260333970248	7.87696250330074	7.26980899274189	6.14976240948479	-2.53983953346565	0.000973821083668824	Down	0.520887352523065	0.112862690721452	No	-1.9265856137814	0.000423830419816764	Down	0.55676258109379	0.0835738034336639	No	-2.61400847798222	0.00102302282266547	Down	0.0690794106517676	0.846710229953337	No	6.05918467665977	5.82434058263888	5.99567647576624	3.9361342511791	2.9729026977832
chr19:4153601-4173054	+	ENSG00000060566	CREB3L3	protein_coding	0.209039033396199	0.816068671758736	No	-0.317572242049424	0.175460282670681	No	5.37692001701585	5.06076160436083	5.74933457704232	6.13526198708686	5.34788595546695	5.46162915820155	5.32124493737904	5.18993326475893	5.2074285330628	4.78492301526076	5.33521018273352	5.52195893745909	6.39083461093434	6.0395465075637	6.1707382151514	6.19550123854549	-1.85174215825556	0.00183512533393595	Down	-1.07831683098551	0.0203281892330767	Down	-2.21134588974661	0.000165996106934041	Down	-1.28191225397567	0.00512818892923991	Down	-1.75237903726215	0.00349444587861519	Down	-1.55829358243997	0.000661643704022928	Down	4.03087960233701	3.79724699051218	4.22172924834934	2.95768260329683	4.76190414949394
chr1:26787472-26798398	+	ENSG00000060642	PIGV	protein_coding	0.748735188791697	0.0789044300773913	No	0.20732840522492	0.585926646016972	No	5.13630917274313	5.33346027549337	6.89508494401336	7.62962016049517	5.14507721257232	5.23035754754941	5.03349275810768	5.45419828519516	5.43004114715207	5.11614139413288	6.99805210260711	6.9047339504113	6.78246877902168	7.67731425801588	7.56880845461327	7.64273776885637	2.38008217357606	6.84182944687975e-11	Up	0.638979807886159	0.0361111326769193	Up	1.39287821121834	5.35105417311168e-05	Up	0.741056911327529	0.0129049761622522	Up	1.5149334060689	3.01586169029393e-05	Up	0.595987261484932	0.0473338711145486	Up	5.99078018528815	6.04623291800974	5.98740904962589	7.85942032753608	8.19795452469066
chr12:27710773-27756295	+	ENSG00000061794	MRPS35	protein_coding	0.254395916075133	0.620992310276782	No	0.0779116887647291	0.538493461836019	No	5.33416809081562	5.40913056623081	6.9486558302739	7.23653683600328	5.27568530575345	5.37502857477856	5.35179039191486	5.44171278898109	5.34084445014951	5.44483445956183	6.70027756477657	7.29417367544548	6.85151625059965	7.58223200781661	7.33557598097357	6.79180251921966	2.05225969584636	1.59179614442692e-08	Up	0.381408019091792	0.175759332539511	No	2.19277686464722	2.79229675451827e-11	Up	0.609112852662804	0.0249469219991867	Up	1.084725146401	0.00299327910361002	Up	0.623379431801462	0.0215950914079027	Up	6.18749211603729	6.20707798130982	5.97849427103698	8.81511196001749	7.90935508686275
chr17:60443149-60526219	-	ENSG00000062725	APPBP2	protein_coding	0.266855155724171	0.571647837296649	No	0.196241355243842	0.159501156488628	No	5.99814851456604	6.19128802091816	7.52175608585749	7.78217578470833	6.05570819943892	5.99520223488321	5.94353510937599	6.23524762104865	6.2236094564458	6.11500698526004	7.75042400077444	7.51072130747607	7.30412294932196	8.04193054214704	7.76682076811958	7.53777604385838	0.758325468258986	0.036251184210628	Up	0.47474812840087	0.105220389394354	No	1.26177533500027	0.000162110163758674	Up	0.689498594737099	0.0156481514801327	Up	0.569465047358968	0.124308116735632	No	0.640951020224884	0.0243928188326216	Up	6.81494722073152	6.7719684226478	6.59597133331986	8.64752098384961	7.97106182653666
chr19:48637942-48646312	-	ENSG00000063180	CA11	protein_coding	-0.950925142134614	0.258677949196993	No	-0.924268818654964	0.0604541710802553	No	7.79798714493614	6.84155002517395	6.1291555737942	5.15223655862273	8.2782198009974	7.56358704516985	7.55215458864118	7.34674561265528	7.01648012106835	6.16142434179822	6.16091220257834	5.8825309402661	6.34402357853818	5.90129370589315	5.11680642311538	4.43860954685966	-0.160940457544953	0.737208276406154	No	0.529091256839187	0.11612338162261	No	-0.449005009588822	0.279668341118569	No	-0.138127594683261	0.696846196464163	No	-0.669736814232482	0.136022928650743	No	0.40076696378439	0.23382332385748	No	5.12687689285194	5.76912286213433	5.7117391126767	5.66173951839187	5.43765809835238
chr19:55452985-55462343	-	ENSG00000063241	ISOC2	protein_coding	-0.34247757189844	0.65452164092629	No	-0.432068107700263	0.238788185210067	No	5.22885991860402	4.80386206604214	6.51977883316214	6.18283371540386	5.34397288546508	5.31444925797374	5.02815761237325	4.74706218289692	5.07336342681227	4.59116058841725	7.05153243130077	6.41096709029072	6.09683697789491	6.64092928976011	6.36771248717074	5.53985936928073	1.24196834029382	0.00932967767242508	Up	0.390648502742783	0.332706068464474	No	0.840241560764169	0.0510608020754032	No	0.239186073581033	0.555629463261942	No	0.0148992019377755	0.976769324305206	No	0.329393321282602	0.41041091038175	No	5.33975031987852	5.61366401178403	5.48403037260596	6.9298655490079	6.41983949117805
chr11:2444684-2849109	+	ENSG00000053918	KCNQ1	protein_coding	0.560799929228644	0.46536462280464	No	-0.0248351620829234	0.921772687284812	No	6.01290353433354	5.98904039816753	6.16894713050517	6.69249007506966	5.91131595841719	6.14089549638338	5.98649914820005	5.93736777226404	6.11200537720783	5.91774804503074	5.83810507335391	6.60372726238506	6.06500905577654	6.30434397315001	6.9805356536389	6.79259059842007	-3.11699676848772	5.9842866651535e-05	Down	-0.167524161416396	0.602523287135506	No	-3.31448150677136	2.00543486944959e-06	Down	-0.377897811958831	0.207707899516949	No	-2.85374384475744	0.000102081059486915	Down	-0.40038207694293	0.180054255650569	No	5.90548620878385	5.98528048483488	6.06482932042286	3.52402015241817	3.93057434422959
chr2:12716889-12742734	+	ENSG00000071575	TRIB2	protein_coding	-0.318342504879809	0.688282803563071	No	0.0188967574866248	0.94549034185967	No	5.06590794862272	5.09112320383756	6.06850794552205	5.72585783344749	4.83885432251813	5.18876393524143	5.17010558810861	4.95010095703277	5.18168426345761	5.14158439102229	6.33813238392696	6.1004498423222	5.76694161031699	5.61034344712932	5.89168322792045	5.6755468252927	0.0170891648151516	0.975983569946959	No	-0.217820954617783	0.539001299617528	No	-0.314288135549934	0.513261771062277	No	-0.627565457301853	0.054810904574264	No	-0.272957155919418	0.588222964434185	No	-0.34202807445626	0.310941087564214	No	4.86000283840633	5.33069048252373	5.2579740757585	3.92767900757825	5.80286592753874
chrX:49113389-49123801	-	ENSG00000068394	GPKOW	protein_coding	-0.438497980437768	0.412971234418622	No	0.279598190579202	0.4934745605661	No	4.98264623971597	5.25390169857816	8.17738806204237	7.80203172667306	5.03206425290423	5.13964860826396	4.77622585797971	5.3464694719205	5.36670894926091	5.04852667455307	8.44288875372326	7.53154731649967	8.55772811590417	8.21903995517023	7.64815374293095	7.53890148191799	1.10988230228856	0.00204441825284919	Up	0.49411488159813	0.0644428574991573	No	1.19427923152237	0.000556020970754502	Up	0.232704741052702	0.392665041634483	No	0.38741468929319	0.319513322272235	No	0.246285207553231	0.366947520591764	No	5.36180203203891	5.63948334473459	5.6584771348858	7.00796438737603	6.40861402589807
chr15:34851782-34969839	-	ENSG00000021776	AQR	protein_coding	0.534420378165493	0.268806775400159	No	0.13622566730488	0.249991172824879	No	4.96468815411903	5.09500509419552	6.52747113567548	7.18942958694	4.99556946234847	4.90990145678497	4.98859354322366	5.0583868488855	5.05116303533791	5.17546539836316	6.96485840517764	5.84779633389678	6.76975866795203	7.58610348353427	7.05020358924119	6.93198168804453	2.27989456144594	1.1524370253661e-07	Up	0.624228966837071	0.0728943514992137	No	2.91441060252834	2.48363042249384e-12	Up	0.784975799261308	0.0211164486524663	Up	2.3281977041094	3.78554192927549e-08	Up	0.836443743810031	0.0135203515380979	Up	5.99660959323887	6.03997488794951	5.73121690634599	9.11516262822069	9.1549987250049
chr19:51056206-51065114	-	ENSG00000167759	KLK13	protein_coding	-0.593387726081588	0.32778806724643	No	-0.57939295884834	0.00014153309449768	No	4.68618413249785	4.11981101775355	5.64939821401494	5.12779571107252	4.7011460951202	4.80182744316596	4.55557885920741	4.04303060622032	4.16444868023847	4.15195376680186	5.86658842072312	5.24141473334849	5.84019148797323	5.66559196220116	4.82738938263245	4.89040578838395	-1.05191532381289	0.0915471765233599	No	-1.7008974799411	0.00123981908947075	Down	-1.29233495389508	0.0320583586927997	Down	-1.61557227632843	0.00157230822584465	Down	-1.12194465290074	0.0632353122505238	No	-1.80825077213833	0.000374764298095629	Down	3.31445190133626	3.41437511615999	3.18950314407067	4.44010368494628	5.11417110083141
chr3:8501707-8574673	+	ENSG00000071282	LMCD1	protein_coding	0.172832122548754	0.814468445430036	No	-0.000540977584040745	0.997573251184551	No	5.52390136978943	5.52131069969163	6.53378786401772	6.89403387491034	5.51552000298778	5.5108579346661	5.54532617171441	5.46744266883421	5.50599475549157	5.59049467474912	5.9546985644094	6.66281711085407	6.98384791678968	7.09323403658601	7.01396788579146	6.57489970235355	0.102374763710584	0.866322737761505	No	-0.53932024849562	0.272605454701202	No	-1.0545757609971	0.0518982091958542	No	-1.23078650188358	0.00881893216863605	Down	0.0102190806510427	0.987523064540545	No	-0.689329853559155	0.149312890437915	No	4.59438959313552	4.73556949061166	5.29726769040992	4.23085593298571	6.3922827692693
chr19:39971005-39981441	+	ENSG00000013275	PSMC4	protein_coding	-0.251198922637972	0.686648870549057	No	0.172149072672553	0.594871611672667	No	4.84289501482344	5.00335872391924	6.97796037917145	6.77714647969289	4.79834545600266	4.83614347157357	4.89419611689409	5.24422777119922	5.03508848169446	4.73075991886404	7.12028908917468	6.59843883571815	7.21515321262153	7.22471857922797	6.84702611452048	6.25969474533022	1.20204023935887	0.00380289872378301	Up	1.56859255433531	5.85860057670793e-06	Up	2.13884634445688	9.93862393046342e-09	Up	1.475867249978	2.04636879861186e-05	Up	1.50743181071823	0.000236113941811177	Up	1.63997500504773	1.83328447356456e-06	Up	6.61745180920522	6.77127298670751	6.63264306587481	8.5856070115732	7.90957076645119
chr17:35121579-35130732	+	ENSG00000073598	FNDC8	protein_coding	0.216847737552565	0.792003616916611	No	0.989722139125965	3.48393293177958e-14	Up	4.68855682519176	5.64522696321557	5.52104677166627	5.70248614421277	4.62500531712494	4.67208601119798	4.76857914725235	5.58875723899124	5.53570396795047	5.81121968270499	5.06554117718655	5.91517357002253	5.58242556778972	5.57810009436963	5.51815751341775	6.01120082485094	0.209571810159645	0.68249880206112	No	2.44023630742009	2.24143118194923e-11	Up	0.88603160199077	0.0362946529635472	Up	2.15442685581062	3.85799272388168e-09	Up	0.559851965546946	0.261290187769474	No	2.29548304881468	3.51117719072554e-10	Up	7.01224667760912	7.26426961450691	7.15454142504377	6.85564338529237	6.27564801690179
chr19:17323223-17334829	-	ENSG00000074855	ANO8	protein_coding	0.4549737264549	0.296257383021253	No	0.271912839162819	0.372951611351106	No	5.70311226241627	5.96823524861661	7.51817530729447	7.9616554323046	5.66833216585459	5.95940075245926	5.48160386893496	6.12724783704432	6.11162488898583	5.66583301981969	7.50221052278384	7.74047958310199	7.31183581599757	8.24215279562534	7.94560583260265	7.69720766868581	1.70390719638345	4.99514944113334e-05	Up	1.54992876882257	6.78115284858996e-05	Up	0.819732910423088	0.0409878608134428	Up	0.964645241605685	0.0108736899662261	Up	0.950543253182562	0.0218431026435234	Up	1.31437599858637	0.000510387290289603	Up	6.7289864345424	7.19869493719574	7.25166290136175	8.11337852390446	8.39398300477709
chr22:50170731-50180294	+	ENSG00000073150	PANX2	protein_coding	-0.191466756346598	0.84224851388303	No	0.243314766965413	0.322577166448724	No	4.87101550731799	5.10598886491662	5.63048895337134	5.4749321916103	4.78954053754256	4.96020648353245	4.86329950087897	5.20342868045202	5.26483308312162	4.84970483117622	5.59856268931143	5.63695266708895	5.65595150371363	5.86875013145733	5.73625941186691	4.81978703150666	-1.9984310703377	0.00226355556061955	Down	0.693473513690406	0.100471910884874	No	-4.0310277492667	1.03349860952373e-05	Down	-0.0600797026005448	0.896084691970326	No	-3.0308247996863	0.000206804662652339	Down	0.220044035145183	0.618988401543341	No	5.05329935839894	5.39591747170083	5.66139965127054	1.42241808343907	2.62813784887157
chr19:7595902-7618304	+	ENSG00000076826	CAMSAP3	protein_coding	-0.3667780044438	0.604232483881612	No	0.0521368003274408	0.830381231026967	No	5.24312600605407	5.29290451796932	6.04202194562868	5.79481633703636	5.18457976731943	5.3747713995857	5.17002685125709	5.25971524792086	5.45687005585455	5.16212825013254	5.78850589901167	5.94051531546937	6.397044622405	6.33150446355319	5.83711336938874	5.21583117816713	-2.18149745029924	0.00207418527772231	Down	0.918015102648437	0.0032545507561401	Up	-5.82499198326925	9.34318492090552e-06	Down	0.69656706253017	0.0211353847504799	Up	-3.15383516658765	5.31419435245166e-05	Down	0.724212663415491	0.0163908555883017	Up	5.92884424137508	6.05715470180378	6.12468082015577	0.625293929775689	2.06886105817501
chr7:117710651-117874139	-	ENSG00000077063	CTTNBP2	protein_coding	-0.188315023772998	0.809860791385272	No	0.0149505799658006	0.957503868092486	No	5.60719712341561	5.61369611062468	7.1449104832633	7.011371092605	5.63193540909037	5.51774779581215	5.6719081653443	5.48644937583087	5.51681491040017	5.83782404564301	7.66160634733793	6.53932158122747	7.23380352122451	7.19015377131817	6.75390687627228	7.09005263022456	-0.143334695454455	0.771011449625581	No	-0.376231206870199	0.299423765052123	No	-1.19241736041757	0.0075552111215299	Down	-0.51341333069861	0.142949868049708	No	-1.34073046060539	0.00919703581389911	Down	-0.591371720685375	0.0893640746731247	No	5.48767533169852	5.44558667059201	5.68616513779605	6.07124148795746	5.64765224440951
chr7:100643097-100656461	-	ENSG00000077080	ACTL6B	protein_coding	-0.299718461800884	0.631468414353639	No	-0.200442233262577	0.261245218171551	No	5.15346400307051	4.97213480418634	6.35571286957123	6.05398553012763	4.9802037593612	5.25316642401179	5.22702182583855	5.02924567272226	5.02301778809523	4.86414095174153	6.40104163472031	6.63033834412962	6.03575862986374	6.29076186283	6.11643233151996	5.75476239603294	0.00204853190918297	0.997646622438366	No	-0.752715102938965	0.104926615620023	No	-2.10657363089814	0.000145565382897721	Down	-1.08212266303543	0.0165193666440115	Down	-1.983638780734	0.00136057873625462	Down	-1.22766530752544	0.00634806760288522	Down	4.02516319069109	4.14870722105548	4.33645557540959	4.41852832562763	3.92099228511306
chr19:42268537-42295797	+	ENSG00000079432	CIC	protein_coding	0.0704962337196821	0.945192337639465	No	0.189835268481763	0.567384375304158	No	5.10055769149406	5.2745747671803	6.20308361693028	6.23733472369016	4.98781604247849	5.2082990665724	5.10555796543129	5.53170308387606	5.32858856989476	4.96343264777009	5.87665690796159	6.52351864955158	6.20907529327766	6.93266904477025	5.81181631955711	5.9675188067431	0.277718814405014	0.55208302839852	No	1.55402332715902	3.82902464967797e-07	Up	-1.76071510079743	0.000226101414664909	Down	1.40032593735331	5.51252708588274e-06	Up	-2.20880973587653	5.37743937516055e-05	Down	1.15496692098321	0.000160446323999652	Up	6.68679285385849	6.57296524156233	6.78390798502478	4.16519433072997	3.68955693664093
chr5:113513683-113595285	+	ENSG00000047188	YTHDC2	protein_coding	-0.0656134653869148	0.936520938989306	No	0.175447017906722	0.348476898523925	No	5.42913232485715	5.59756626806557	7.13007286626489	7.14849930594128	5.4750192613942	5.35470285746352	5.45767485571372	5.57920086100741	5.48839586764599	5.72510207554332	6.75071343618488	7.22223549352769	7.4172696690821	7.191895624266	7.17875628381667	7.07484600974116	1.51304563563158	0.000712150115395668	Up	0.640322319275772	0.0984041177442538	No	1.6388128370267	9.05458966406091e-05	Up	0.930078494148913	0.0138249336526453	Up	0.679857629178369	0.13007903545845	No	0.845871578734303	0.0248452266594621	Up	6.61916038065648	6.58346788499249	6.42121417207887	8.75428633233454	8.07696760878
chr19:19119169-19138513	-	ENSG00000064545	TMEM161A	protein_coding	-0.240122063690147	0.647857649951686	No	0.209685543675713	0.184236353982836	No	5.34514231516553	5.55126275275182	7.04347630175554	6.83911931214492	5.37674658695609	5.31788146755985	5.34079889098065	5.6339749822423	5.62767958540958	5.39213369060359	7.12848182662481	6.97618153924883	7.02576553939298	7.01765846742821	7.06297498585023	6.43672448315633	0.780800760746642	0.0624506364785972	No	1.17615911372606	0.000839533934901864	Up	1.41654006798417	0.000226334083403072	Up	0.992817018800892	0.0036171890408973	Up	0.131387808886676	0.768899152516827	No	1.20773667075785	0.000378672331090527	Up	6.32112685117681	6.6310682962137	6.5319802596665	8.0041608917429	7.11480408630955
chr16:75228187-75268053	-	ENSG00000050820	BCAR1	protein_coding	0.126709043501785	0.84388708776036	No	0.299102645752703	0.0205496972810519	No	5.36600587670986	5.66632186743826	6.944422254937	6.98528474563598	5.18893963006026	5.50984782803999	5.39923017202934	5.69375078029943	5.66971647260286	5.6354983494125	6.89609597602249	7.2323072279877	6.70486356080081	6.94160521619486	6.77459681536868	7.23965220534438	0.197710444172548	0.684757647822147	No	0.871762099311656	0.012250015121683	Up	0.0817222028012947	0.858816203412636	No	0.918146951885469	0.0072085790818817	Up	-0.465702431423812	0.309990626090515	No	0.849247580704724	0.0124362331721264	Up	6.31508168318121	6.43953558046843	6.32185496732523	6.3614399434229	6.24035787449113
chr12:8032703-8055503	+	ENSG00000065970	FOXJ2	protein_coding	0.0775484774752002	0.930970013137454	No	0.139119316680639	0.649390044901176	No	5.17683659168221	5.31512160461863	6.67051136837152	6.77323412661478	5.03668434596819	5.23906227769743	5.25476315138102	5.31464780045622	5.43833108880675	5.19238592459291	6.29302420798149	7.0445572765852	6.67395262054788	7.17288744826637	7.0389583711035	6.10785656047447	0.36211207221021	0.408980033251267	No	0.102552401126275	0.763759255953559	No	-0.116002465124679	0.786504416590235	No	-0.078816644873964	0.812271522757919	No	-1.17945597059873	0.00745625444830342	Down	0.0356499117929966	0.916947759583516	No	5.40191229646627	5.5796858898686	5.59662674758774	6.02656353901425	5.4848075446009
chr14:92794231-92839963	+	ENSG00000066455	GOLGA5	protein_coding	0.0330672127096386	0.966614507818263	No	0.121600200284144	0.378090991699114	No	5.28019655801978	5.39652588767828	6.92799517850783	7.03035360581418	5.22919457933925	5.33200961029507	5.27938548442502	5.46016969925773	5.30135165683201	5.42805630694509	6.62469780648331	6.95041072515557	7.20887700388461	7.14600291738236	6.90970028672268	7.03535761333749	0.937765458719946	0.0241173406684659	Up	0.347235690414871	0.296436157643846	No	0.536725297450155	0.147886157218732	No	0.211171403386977	0.530584782733092	No	-0.111044133249566	0.807151213933951	No	0.417810387589151	0.196832827053155	No	5.71518373416286	6.01092034571616	5.8350869391575	7.58007462253417	6.94191344683854
chr19:44747705-44760044	+	ENSG00000069399	BCL3	protein_coding	-0.353091933239283	0.629994916277693	No	-0.547721400303362	0.0264768473078788	No	5.31452843196153	4.7714259584119	6.19152545100231	5.86716193459619	5.3092388276635	5.52443344272586	5.10991302549523	5.07135418996206	4.84906227488351	4.39386141039014	5.95953529635929	6.63380935500074	5.98123170164691	6.16666288467154	5.98066625815285	5.45415666096418	-0.297069457626115	0.673626838563502	No	0.456114417049875	0.440236775943733	No	-1.41858350401988	0.0300152957661107	Down	-0.397926701842878	0.495745450756874	No	-1.33243172082868	0.0660715577535691	No	0.0699454886450751	0.911182219657202	No	4.84605944514306	5.47998165744528	5.50932874431868	3.9703199681646	3.66139222877929
chr1:22563564-22603594	+	ENSG00000070886	EPHA8	protein_coding	-1.13806187812847	0.133844349122641	No	-0.272149726619397	0.414737318072059	No	5.34742547991459	5.08536142222197	5.73456840482126	4.7466731499513	5.17779151902215	5.56723889225106	5.29724602847056	5.07353327554723	5.26885084332461	4.91370014779405	5.42572659202581	6.76619783900718	5.0117807834308	4.91374982723529	5.17366724556628	4.15260237705234	-5.21057968093989	0.000205581262913402	Down	-0.674199901157797	0.0908160931441657	No	-3.06937127465301	1.50859049123094e-05	Down	-0.993143354234309	0.0107209073618459	Down	-2.28170740520553	0.00189036681998888	Down	-1.00735350047114	0.00922484262035541	Down	4.54321835663903	4.6893875811526	4.81690515972105	3.08436792454722	3.55584815495309
chr14:76762189-76783015	+	ENSG00000071246	VASH1	protein_coding	0.164973930437729	0.788174492753784	No	0.562207409876924	1.04019267165366e-09	No	5.37976906652732	5.93396520832181	6.72417996943639	6.90230325538942	5.29426075121629	5.45447560294936	5.39057084541632	5.94521919406368	5.95790624045041	5.89877019045133	6.97289045454473	6.66689315326874	6.5327563004957	7.18160726990597	7.05311644546554	6.47218605079674	-1.02128300474819	0.0699108107134611	No	1.99304337586182	2.87202338450528e-05	Up	-1.05804392575122	0.0458754489428894	Down	1.49869240445181	0.00150468946884549	Up	-2.239626350305	0.000318756148310661	Down	1.91464704835614	4.534904641836e-05	Up	6.99352838715075	7.66427067541654	7.46613838629623	5.47195412363676	4.57555344141111
chrX:53431258-53434373	-	ENSG00000072506	HSD17B10	protein_coding	0.469479983744087	0.398667677664075	No	0.341648323968661	0.272855760150529	No	4.75114588733723	5.07919256016339	5.65780105887497	6.17341952341568	4.7443740073327	4.78211900925005	4.72694464542894	4.97980797881606	5.28772724507384	4.97004245660027	5.71861203513998	5.42312502472412	5.83166611676081	6.34917711348216	6.25404330981832	5.91703814694656	0.944811008524956	0.0117874261643808	Up	0.502272276365926	0.12203201698099	No	0.542737849868282	0.140973739490789	No	0.179078838408783	0.59182401066097	No	0.511633025041734	0.201571148813622	No	0.384466626784728	0.235165469224783	No	5.03602664005639	5.48184331874501	5.42454850747931	6.16977326219057	6.19687360318198
chr19:3933103-3942416	+	ENSG00000077009	NMRK2	protein_coding	0.282116307873016	0.764967479313201	No	-0.137551896431022	0.752020591271551	No	5.14711790726931	5.01143184061985	5.52716164295623	5.80185813443968	5.07903065721329	5.32663672235587	5.03568634223876	5.10722578354023	5.15777533081289	4.76929440750644	5.88295812272451	5.10981143927719	5.58871536686699	6.51737171689612	5.72670685420219	5.16149583222074	0.0587800982352995	0.932429562763028	No	0.250954727281413	0.663615546439417	No	-0.287481928439792	0.654426809488175	No	-0.323985998194065	0.55903816653043	No	-0.395307325805882	0.559064944206374	No	-0.382868137366263	0.487202072634263	No	4.52050991949906	4.67541819855132	4.80048135865197	5.00403565443296	4.96555143708604
chr3:186930485-187078553	+	ENSG00000073849	ST6GAL1	protein_coding	-0.0398355602572695	0.970952783996762	No	-0.00175709907967809	0.996121734950927	No	5.25563619553725	5.2533156508549	6.69704365968791	6.62022080678272	5.18709947869694	5.24924742579493	5.3305616821199	5.16701797766225	5.24978636596982	5.34314260893264	6.68661549230539	6.82405466153779	6.58046082522053	7.08611903629328	6.27734936121639	6.4971940228385	0.227380165225214	0.715063042177463	No	-0.277167904491568	0.574299382500562	No	0.0358096761737166	0.953655085697692	No	-0.520982305725827	0.262653938451966	No	-1.10604684324215	0.0506253495152889	No	-0.33661314458598	0.47967463554723	No	5.02049143963596	5.3050736658786	5.31038827083529	6.40126661355937	6.01026363418791
chr18:74148511-74160530	+	ENSG00000075336	TIMM21	protein_coding	-0.169385708308322	0.877326201284987	No	-0.124118005438526	0.817365088264549	No	6.37843331407633	6.27458184042968	6.43525183188651	6.23876984333827	6.64265518638356	5.90194579306748	6.59069896277795	6.60253376319725	6.17988818992466	6.04132356816711	6.87178720209222	6.10035810552898	6.33361018803833	6.61059930685256	5.72149531200163	6.38421491116063	1.59133394082875	0.00229753065333272	Up	0.375981146776084	0.38218426040956	No	2.0449033969128	1.70751653112046e-05	Up	0.332932835138276	0.431625640338832	No	1.68573945317678	0.00192073835490122	Up	0.609189534006055	0.138599198906177	No	4.97303631307759	5.2917810367542	5.06834972150396	7.29604144300563	6.32989355724753
chr19:1815246-1848463	-	ENSG00000079313	REXO1	protein_coding	0.282474954903402	0.568092132225512	No	0.443424911210923	0.0307571362862932	No	5.4700803229228	5.90541321558249	7.60186309573426	7.90334141847483	5.40091472314809	5.5316455852413	5.47768066037899	5.97128073653731	5.87499753674205	5.86996137346811	7.50191943162559	7.5004735433579	7.8031963122193	8.36648544103871	7.96425205187265	7.37928676251313	1.56538101376817	4.81576659559829e-05	Up	1.08078645284127	0.000909975526572462	Up	1.85704190617483	3.27314067669099e-07	Up	1.39503623685324	1.3227694617127e-05	Up	1.18192302197653	0.00213182695987931	Up	0.888552736239645	0.00446069966537684	Up	6.91684086651803	6.73809158582123	6.70961853078144	8.54361762084377	8.10671959077124
chr3:12557014-12583713	+	ENSG00000075975	MKRN2	protein_coding	-0.088296089499736	0.896649244120558	No	0.245996297462188	0.23208442797982	No	5.36029452592635	5.60156217986799	7.45569355543883	7.28365433562064	5.33174665470131	5.33618489271251	5.41295203036524	5.6746444426074	5.54424577253372	5.58579632446284	7.74316597992979	7.42147487485644	7.20243981153026	7.81177130564281	6.71592577150243	7.32326592971668	1.20783982128198	0.00249617843136433	Up	1.2616508111995	0.000158945855633338	Up	1.32793726286993	0.00040804218673839	Up	1.36548210718577	3.683565235715e-05	Up	0.718681860072317	0.0663167597865736	No	1.32307203921	5.01860993653624e-05	Up	6.85132596898071	6.9327641163669	6.87065897794192	8.00937370687232	7.80452770962263
chr17:49495293-49515017	+	ENSG00000064300	NGFR	protein_coding	-0.0478201092696835	0.957288758797523	No	0.00507764091187023	0.985395597712598	No	5.60229006880644	5.60586759507265	6.55504688952156	6.51907045719669	5.57604514055825	5.69144918881807	5.539375877043	5.65538547539599	5.730898406612	5.43131890320997	6.79109495845239	6.3609258616507	6.51311984846157	6.73653249921488	6.40719088376361	6.41348798861159	0.0468794610239623	0.944793841170224	No	-0.817965001346069	0.138607008845736	No	-0.717926437031118	0.233857283211599	No	-1.56476602188347	0.00367168612581375	Down	-0.852982110813727	0.165999923811204	No	-1.37921280974858	0.00962929013928065	Down	4.33443686725149	4.76054935082663	4.86484912125396	5.25062857684364	6.07317332637015
chr17:9021542-9244000	+	ENSG00000065320	NTN1	protein_coding	-0.570541047579489	0.312353606892103	No	-0.502721470915112	6.85135106197415e-07	No	5.86622003360658	5.37434992985987	7.01904266800837	6.5322767043076	5.77747611690189	5.94247669731674	5.87870728660112	5.38851627806141	5.4569980227938	5.27753548872439	6.72633763285618	7.14905945264615	7.18173091852279	6.99933848575405	6.76688237374809	5.83060925342065	-0.824934616984063	0.0641783389256919	No	-0.411374895131352	0.0836318361399381	No	-2.04157344324969	3.72498610130107e-06	Down	-0.589787908512434	0.0111909384652327	Down	-3.94702800044609	3.37809034023489e-07	Down	-0.665259251683224	0.00395311807721249	Down	5.5422300725187	5.56615024820575	5.65056031949431	4.95256338123419	2.51887006455804
chr5:129094751-129114028	+	ENSG00000066583	ISOC1	protein_coding	-0.048829083666355	0.954413416825199	No	0.0597186445742095	0.760236841939908	No	4.95626869762606	5.02073771800549	6.51163277450906	6.50896241932974	5.0087118920212	4.85323472942629	5.00685947143069	5.07795937003641	4.99722573861197	4.98702804536808	6.39099893879493	6.42972626998468	6.71417311474757	7.15357642963462	6.32581395381699	6.0474968745376	0.923343442041879	0.0653003098066743	No	0.358839643799836	0.419209007133885	No	0.332402884742448	0.499130320666739	No	0.130767654947341	0.774661194517777	No	0.145067462181841	0.796489276569748	No	0.214538873383945	0.632021051124647	No	5.40911251452205	5.53739499252692	5.66498509929693	6.65034624010772	6.39567320354189
chrX:54920462-54931431	+	ENSG00000067445	TRO	protein_coding	-0.0747978690041392	0.943663022592941	No	-0.0374699951018564	0.90070447553294	No	4.92834309555778	4.90000677746357	5.69057525784624	5.68647384410649	4.84647530499062	4.93426177004827	5.00429221163444	4.97822302719715	5.02245976980368	4.69933753538989	5.26678139332678	6.0553939547488	5.74955042546315	5.82098118303107	6.10986540295694	5.12857494633148	-0.479657627762052	0.40752035640895	No	0.389172927207239	0.367416500112748	No	-0.145704430227913	0.776036767001207	No	0.555684641691841	0.179184861316452	No	-0.459650532085719	0.384943690357581	No	0.815637673081551	0.0454933684581211	Up	5.74875859364479	5.99467254075678	5.58640182055196	5.77799375330998	5.4572873856068
chr2:20032650-20052028	-	ENSG00000068697	LAPTM4A	protein_coding	0.157848258488698	0.833650831490815	No	-0.00452985452155741	0.98776936752759	No	5.30838570529448	5.30404363629416	6.41715970644313	6.56999223456386	5.39338041264943	5.24063884262474	5.29113786060927	5.44435056148112	5.25836530055407	5.20941504684728	6.89474971551656	6.18681637574585	6.169913028067	6.49158840735116	6.66098765516053	6.5574006411799	0.0446449407992356	0.922760611702013	No	0.274526929070991	0.416107490886853	No	0.397906074527262	0.32064150747222	No	0.391607018238907	0.227188115863028	No	-0.0635239392647889	0.890380940338232	No	0.502594673016785	0.117082620877702	No	5.75340523928118	5.95348676828858	5.79110359941368	6.58897212613734	6.50159321066121
chr2:130356007-130375409	+	ENSG00000072135	PTPN18	protein_coding	0.43382030570877	0.348193767984285	No	0.343604331322854	0.00217756314232001	No	5.17541308265218	5.51323698697304	6.32315403568566	6.76760132907344	5.20118124851514	5.13918332186504	5.18587467757637	5.63186995549844	5.48484789110432	5.42299311431637	6.66597893991445	5.99744285051978	6.30604031662274	7.07164555902868	6.53719961210983	6.69395881608179	0.782851176536688	0.0483798097799814	Up	1.35065324067138	1.77137444360152e-05	Up	0.212335880730645	0.600754512470082	No	0.491297612052966	0.115776925348078	No	0.137835341736928	0.78272263355446	No	1.26501795600496	5.20706278704746e-05	Up	5.83526733378396	6.15521569718944	6.62776324465841	6.55297556335198	6.07546888416478
chr11:626431-627143	-	ENSG00000070031	SCT	protein_coding	0.206184952413346	0.843200481585275	No	0.303318903144838	0.689121540470555	No	3.38108998215631	3.6801252924106	4.14290039445143	4.26138653291055	3.07825576787491	3.88476553365895	3.18024864493507	4.01445319773864	3.6300362840783	3.39588639541486	4.04558178024076	4.47601536026692	3.90710404284661	4.3323019371926	3.98367553255791	4.46818212898114	1.13348130270166	0.0869833801420078	No	0.608622678818491	0.395483982351353	No	1.27105272050405	0.0240581585569689	Up	2.09965876191786	0.000784966334339363	Up	1.13906056110594	0.0820222599700517	No	0.733545428898928	0.250520477634343	No	5.18929799580942	4.69162180414564	3.83294031563897	5.62596685818481	4.95927659894787
chr17:47733244-47746119	+	ENSG00000073861	TBX21	protein_coding	0.169882144925996	0.790410887287908	No	-0.11741655806078	0.663632349896311	No	5.57491060153438	5.45791611281388	6.95675895656352	7.11853096957792	5.57128991452455	5.66175335316807	5.49168853691053	5.45449656339113	5.61244897392397	5.30680280112653	7.2726089120084	6.93575732483594	6.66191063284623	7.33459066905967	7.44372932930395	6.57727291037013	0.085917851418581	0.871075686847052	No	-0.959129077645909	0.0233867811702904	Down	-0.120556733707327	0.804271792842115	No	-1.36570830839359	0.0012026412958965	Down	-0.713495998727301	0.151143383801629	No	-1.12474910189088	0.00645927399439852	Down	4.31737518991	4.80543310468808	4.6231093202156	6.54652666251925	6.14146793979006
chr15:63321378-63382161	-	ENSG00000074410	CA12	protein_coding	-0.271389454214762	0.743404373864984	No	-0.145464153581274	0.517536337275961	No	5.02681281914992	4.88500000695962	6.42015150850766	6.12274952043043	4.98976777055098	5.07593227084234	5.01473841605644	4.83387969346296	4.99910090341436	4.82201942400154	6.80407909491395	6.68393425960621	5.77244117100282	6.61623647956797	6.49329710226794	5.25871497945539	0.348931037739981	0.457380279465481	No	-0.773820006294311	0.00809929032690863	Down	-0.349707448466362	0.389964129410157	No	-1.04680080655766	0.00034685561433852	Down	-1.28507459949204	0.00827111332002199	Down	-1.09935147198641	0.000132824225035034	Down	4.31038845213006	4.35381660507302	4.53100578140859	6.17276459018727	5.33822448080757
chr15:67542709-67807123	+	ENSG00000137764	MAP2K5	protein_coding	-0.25381744858661	0.549784376287229	No	-0.0797458075916094	0.340740152434249	No	6.44485844953767	6.36628999190017	8.22318622877517	7.92942950081381	6.49982813900177	6.43683274277782	6.39791446683341	6.37208334187692	6.38811251667187	6.33867411715171	8.28866275761103	8.3277271908652	8.05316873784928	8.45889466647195	7.60101170316956	7.72838213279992	-0.163562608420594	0.703802010609462	No	-0.555137256536905	0.0681805618425361	No	-0.279083369927695	0.454050898426423	No	-0.575165599922829	0.0548041628106906	No	-0.592439912764874	0.170013981014407	No	-0.512781405700776	0.0882769989087761	No	6.09266691884372	6.18327690508415	6.14896649932136	7.60200058640703	6.93201662460345
chr12:4321205-4354593	+	ENSG00000078237	TIGAR	protein_coding	0.398073264054173	0.465405037773997	No	-0.000236506959984961	0.999457171297904	No	5.16133292503891	5.15937516687026	6.55099543781617	6.96865523328777	5.08926413079839	5.26199783604038	5.13273680827795	5.09415968120413	5.14087249945359	5.24309331995307	7.14347435019157	6.19228744910564	6.3172245141513	6.98058304855205	6.97186847974122	6.95351417157005	1.1329323222558	0.00880506710784696	Up	0.573629234776313	0.0934861217289544	No	0.679474640559931	0.0866183557513486	No	0.689761821389024	0.0387728234303733	Up	0.183259163302133	0.678202082715309	No	0.671407057923829	0.0447111659451454	Up	6.01446087718883	6.04198680291484	5.91328193392044	7.33403046526191	7.37289502176263
chr8:16992169-17002181	-	ENSG00000078579	FGF20	protein_coding	0.937843861879514	0.0784672027622595	No	-0.000517389240114386	0.998780427712895	No	4.32037852993381	4.32009841742955	4.92868562288812	5.83369828666613	4.36973846033005	4.25085230526097	4.34054482421041	4.18810464366465	4.44746522414524	4.32472538447874	4.74719505765373	5.28373055631331	4.75513125469733	6.37588254261474	5.65537351611191	5.46983880127174	-0.676808184028549	0.306413609325721	No	-1.04279753751664	0.0516461818333439	No	-0.757438285833898	0.211044179715544	No	-0.757362427974224	0.155973146937015	No	-1.11491504673433	0.0983496346067232	No	-0.81928402993491	0.127326071874017	No	3.61091326607214	3.58201501090229	3.65994781310558	4.98292275643995	4.18914012724756
chr8:17298030-17413528	-	ENSG00000003987	MTMR7	protein_coding	-0.496529765593969	0.376199436017431	No	0.0692808558040391	0.59153742715996	No	5.1852513384477	5.25054711573123	6.78540829681595	6.42844633158272	5.18138611058129	5.17235730000264	5.20201060475918	5.26363667411605	5.17467564740531	5.31332902567232	6.25325707195735	7.07266060188148	7.03030721660903	6.67730045765363	6.63032571799722	5.97771281909729	-1.45864984312178	0.00386230160824963	Down	0.115023026178073	0.777572144481839	No	-1.01534655954145	0.04672449205938	Down	0.139241000007941	0.72211484773272	No	-1.31717591831902	0.00854202365415816	Down	0.157727419788511	0.684770323053524	No	5.57810874914153	5.62173034119529	5.59732755925385	5.35913498502042	5.55223167355137
chr7:39950037-40097134	+	ENSG00000065883	CDK13	protein_coding	0.318823145883269	0.433546406318103	No	0.18159934753152	0.010413922929523	No	5.79231458718558	5.97012641833581	7.65234355395821	7.95537031682923	5.82926918003507	5.79399138799671	5.75368319352494	6.00481812258583	5.945521952063	5.96003918035859	7.86899394746326	7.81530761166969	7.27272910274169	8.24776387928608	8.01187371710204	7.60647335409957	2.27681981140782	2.32155903439612e-07	Up	0.740020683248358	0.0550117816423721	No	2.13739556938103	4.62398378077709e-07	Up	0.840110887851534	0.0264509639566837	Up	1.70816294510105	0.000129058457095013	Up	0.841818470801564	0.0257577555323181	Up	6.76363452128522	6.77169099044843	6.69897748062261	9.13241632746006	8.98545598701828
chr2:53787044-53818819	+	ENSG00000068912	ERLEC1	protein_coding	0.556602840177294	0.262378274011779	No	0.102790898898426	0.768769879946531	No	5.19679236498275	5.29861347901066	6.72768918572754	7.317182944532	5.30081981638789	5.10719148496095	5.1823657935994	5.32161838069698	5.2638649184469	5.31035713788811	6.7135994340378	6.45070959342775	7.01875852971708	7.87440383032029	7.20548503553271	6.871659967743	1.46602395746589	0.000920435355439348	Up	0.507037841807676	0.171762611365333	No	1.32646808286845	0.00126938307870841	Up	0.542938621464594	0.135589637454024	No	1.04191600711139	0.0148608617045945	Up	0.958262071504019	0.00714780041040691	Up	5.83670274799429	6.27358609453769	5.92393222453732	7.89985017434965	7.87329451386813
chr2:97756333-97995891	-	ENSG00000075568	TMEM131	protein_coding	-0.120585866175425	0.838984576784742	No	0.0584191490061736	0.587263958356336	No	5.81303431576211	5.87048912271965	8.00691504597924	7.86327635749546	5.83522720009828	5.75657642802794	5.8472993191601	5.84114625440077	5.85037107467994	5.91995003907823	8.08864027222369	8.1276863176187	7.80441854809532	8.10246764332878	7.73462443909826	7.75273699005935	0.15473810792355	0.744697166688805	No	-0.229725894314824	0.516236459822288	No	-0.948324707748918	0.0234388162058652	Down	-0.0908389781168302	0.801204772820364	No	-1.4635473017007	0.00340469235298981	Down	-0.0629048601281745	0.863719333370639	No	6.08606763386808	5.62826966073847	5.93228300629212	6.30949774138709	5.82137739357486
chr19:16661127-16690029	+	ENSG00000072954	TMEM38A	protein_coding	0.392070912559173	0.508978363796639	No	0.152178962307123	0.641586996706626	No	5.35485380593306	5.50062873915301	6.72460376665997	7.1512046767017	5.33684567369377	5.39661289563707	5.33110284846834	5.56529339089187	5.59276390080955	5.34382892575761	6.9291614295437	6.41705158037921	6.827598290057	7.45541106707082	7.26125780445597	6.73694515857831	0.274478872240081	0.607151613525395	No	0.546455342051421	0.209591597464005	No	-0.22184284553019	0.65272590676603	No	0.272145337971934	0.54237646957477	No	-0.570448801254024	0.281366492585803	No	0.410651159185025	0.346683488008332	No	5.62954483327428	5.90318901566588	5.92401224327094	6.67454679970555	6.17089766503297
chr12:98593591-98606379	+	ENSG00000075415	SLC25A3	protein_coding	0.383571566740346	0.47852411172334	No	0.409536345017354	0.122398111548291	No	5.07273116207614	5.45823485190371	6.59966058941838	6.96726443980947	5.18739814683714	5.05008477178153	4.98071056760976	5.74350371042997	5.26697930287484	5.36422154240633	6.53485116218821	6.72959575321437	6.53453485285256	7.41602696457344	6.97375560327141	6.51201075158358	2.92130675643909	8.54307233057802e-11	Up	2.01605016820933	2.02774554923424e-06	Up	3.84755092697649	5.00349254350284e-18	Up	1.85813693778599	1.41991000886257e-05	Up	2.9325140095436	1.86407303772431e-10	Up	2.08438809525608	8.55804000398189e-07	Up	6.8810826658882	7.16813165809968	7.31180923422198	9.53614601967802	9.14280902080824
chr9:976964-991731	+	ENSG00000064218	DMRT3	protein_coding	0.203316608548884	0.838628930341313	No	-0.0744969563518001	0.765149412139336	No	4.38857553012381	4.3199533047732	5.28926894770388	5.55021884640325	4.28028624247134	4.42221265397394	4.46322769392614	4.19112002386653	4.40487229613705	4.36386759431603	5.51943946221844	4.92310398701581	5.42526339387739	5.94024330391137	6.0712970620611	4.6391161732373	0.169822299689906	0.804051967747857	No	-1.02261744237433	0.0382726719369466	Down	-0.765889788585379	0.223248599267838	No	-1.42557291322759	0.00354651579772455	Down	-0.768951971374322	0.208609309401521	No	-0.976886411630017	0.0448509319016919	Down	3.08092238720262	3.7523151940621	3.68456333879877	4.2211182051893	5.06324832279932
chr20:44714844-44728509	+	ENSG00000064205	WISP2	protein_coding	0.275683679220508	0.753735869945509	No	-0.075973367319271	0.800514279771895	No	5.21351842244536	5.13772793557166	5.4515676071883	5.7563491400441	5.19865790265375	5.36121749621446	5.08067986846788	5.25925760522338	5.24026855708898	4.91365764440263	5.17921181048388	5.73586545075988	5.43962556032114	5.88193084849649	5.83530260148194	5.55181397015387	0.287337872609456	0.625851211544017	No	-0.2289590475744	0.602523287135506	No	-1.25889568149904	0.019265611346272	Down	-0.747308793800548	0.0620856980089333	No	0.0217578684673555	0.971394707953291	No	-0.336763981379187	0.422257303716282	No	4.65397654563426	5.10549611186061	4.95053710628479	3.24095451156377	5.64656938364571
chr2:241776825-241804208	+	ENSG00000154252	GAL3ST2	protein_coding	0.054425006263897	0.958975141093313	No	0.00558146094746845	0.983986885484576	No	4.73792509454563	4.74416850672496	6.07121586193453	6.11676785078052	4.70206600935354	4.80832798754814	4.7033812867352	4.81093596716533	4.83815840556119	4.58341114744838	6.18068943168326	6.62953313458485	5.4034250195355	6.24868084250694	6.2074390863754	5.89418362345921	0.592207678135917	0.362195268405837	No	-0.489023077754659	0.388754937332488	No	-0.1404901470835	0.829492442659299	No	-0.788787809478576	0.14531859590656	No	0.0632545698769542	0.931230859823475	No	-0.651411832601389	0.236644384471275	No	4.15470726258095	3.90432291306567	4.44213032889468	5.9161840946379	5.81078685540575
chr6:108041409-108165854	-	ENSG00000081087	OSTM1	protein_coding	0.265118128792748	0.634647442583156	No	-0.0205577428828782	0.921519770927859	No	5.29104592959003	5.26681499586809	6.74421928284388	7.03144772114267	5.29419391462619	5.33906976689409	5.23987410724982	5.42656301862068	5.16622631870059	5.20765565028299	6.58822556105754	7.01943305584994	6.62499923162415	7.22326023785542	7.26862284123649	6.6024600843361	-0.257570425695056	0.586103520793847	No	-0.0974021122866534	0.810808452000007	No	-0.0738891271042379	0.873496713010558	No	-0.138265533476194	0.722501391406026	No	-0.495014118911699	0.300083077572285	No	0.082215890175375	0.836948949022177	No	5.29573556162371	5.59016186561031	5.45024964069928	6.58566159119405	6.1015669164644
chr3:101222546-101320560	-	ENSG00000081148	IMPG2	protein_coding	-0.287982387884169	0.71029742182235	No	-0.538086674547066	2.6150693405414e-07	No	5.55777906906932	5.03331019791778	6.5512555951995	6.16402399146445	5.6246207104874	5.46341897447562	5.58529752224495	5.01353445031411	4.98362581275421	5.10277033068503	6.53902926165322	7.01439420185504	6.10034332209023	6.52704300743276	5.67853399246856	6.28649497449202	-0.332060032732465	0.512527536951475	No	-0.952665502699365	0.00936318741685029	Down	-0.0261917235267285	0.958591227131689	No	-1.03459516525093	0.00416675298888075	Down	-0.327973938557818	0.538186172139365	No	-1.05434421647567	0.0031696263807375	Down	4.85800967611635	4.86458019271072	5.01234050172476	6.73525158902297	6.27722275925045
chr5:141094578-141098703	+	ENSG00000112852	PCDHB2	protein_coding	0.312632854251011	0.736008123630885	No	-0.147663079791273	0.696406441273029	No	4.47671752175696	4.30331879083793	4.80707518681027	5.12067590476326	4.471246994266	4.44833215141117	4.51057341959372	3.87994671218652	4.65996450493311	4.37004515539417	4.92221871096739	4.4652856927745	5.03372115668892	4.66807235541529	5.42674387298659	5.2672114858879	-1.97282274935442	0.00186509645464628	Down	-0.712051919765882	0.191425948523285	No	-1.1510704879157	0.0500778000432133	No	-0.773272808651018	0.145126078851619	No	-1.01192330142314	0.107570219652358	No	-1.62943499442801	0.00204958911955734	Down	3.8560019943693	3.49071719493136	3.94784473488339	4.56451995832307	4.65227982831805
chr2:201387858-201480846	+	ENSG00000082146	STRADB	protein_coding	-0.417692932347841	0.140125789408184	No	0.0917921457083205	0.769084381545317	No	5.19028446931874	5.27951548830427	10.7091854485504	10.2863414801188	5.25009180053577	5.16907934299396	5.15168226442647	5.29523128510122	5.25763902772264	5.28567615208896	10.957069204679	10.3939394986908	10.7765476422815	10.6817888218598	10.2673273682978	9.90990825019882	-0.259816818799122	0.597500243525256	No	-0.435934965495701	0.275559833957698	No	0.518324862251264	0.248812745438621	No	-0.630716202536479	0.10177220823599	No	-0.49995452166882	0.300651429228768	No	-0.255596110375207	0.530407724461001	No	4.92629919268574	4.7932919127452	5.2329694633866	6.99827590722984	5.98729464613461
chr3:122909193-123028605	-	ENSG00000082684	SEMA5B	protein_coding	-0.570722200329185	0.214151584381597	No	-0.646435645645302	6.03039081429336e-09	Down	5.84613192487046	5.21398250297369	7.36065144594124	6.7807879330263	5.80053129759943	5.94762943358743	5.79023504342453	5.17373224663901	5.3172863408727	5.15092892140935	7.31768825485895	7.5324956944763	7.23177038848847	6.77410662161167	6.81935932943611	6.74889784803113	-0.516344150587719	0.290595064327373	No	-1.33785055026705	0.000406276946074525	Down	-0.991291057031821	0.028812183456237	Down	-1.57764285481695	2.39011558671657e-05	Down	-2.1533124943509	6.90637843285876e-05	Down	-1.6854890660138	4.84961236763724e-06	Down	4.52519533492332	4.6118009455208	4.78370162859059	6.21175916556052	5.2783386243927
chr1:11934205-11975538	+	ENSG00000083444	PLOD1	protein_coding	0.071180561801197	0.938048761246309	No	0.19635703636797	0.460604662361659	No	5.58013612755358	5.77579654087589	6.8598378778124	6.8913998700455	5.44497606353713	5.72409762149805	5.57133469762555	5.82079036764757	5.83709215731103	5.66950709766906	7.16352461925733	6.84266889641335	6.57332011776652	7.29609490587249	7.34147232184828	6.03663238241572	0.441611610556365	0.348481049207744	No	0.853051498861659	0.0227487705623107	Up	0.422834336826713	0.318748135042509	No	0.753450167384161	0.0410308077880611	Up	0.0482110927736681	0.928991656394799	No	0.464963177600703	0.218731551413755	No	6.33638720089716	6.17064937664312	6.37223421695571	7.4550043151877	6.29647903575134
chr5:41730065-41870519	-	ENSG00000083720	OXCT1	protein_coding	0.607652556022716	0.242756299279074	No	0.00723280496891647	0.976009707559084	No	5.5211049071988	5.52232556622127	6.41813983759298	7.10578523904528	5.50571642067728	5.46982768165132	5.5877706192678	5.39075224968398	5.47720093959556	5.69902350938426	6.03816045329586	6.48644415936539	6.72981490011769	7.44321368332533	6.87988844314226	6.99425359066825	1.85690947129887	1.53463487138261e-06	Up	-0.312044680657909	0.31962263188579	No	1.60486627986741	4.42973558636476e-06	Up	-0.166624862141128	0.601907112758228	No	1.54430437849675	6.88555062081956e-05	Up	-0.267243350944751	0.390918291362574	No	5.63202121902771	5.6384894477217	5.55650761811352	8.93302442304764	8.6262852486428
chr19:57571566-57578927	-	ENSG00000083817	ZNF416	protein_coding	-0.0912169837685795	0.903514357618963	No	-0.0767274476098765	0.865682443632794	No	4.70414075603557	4.63522908701783	7.87399402019243	7.7409977827706	4.56362352093371	4.82846553734977	4.72033320982324	4.71282943859029	4.61285557096084	4.58000225150235	7.92651770964822	7.86063104856606	7.834833302363	8.07393049893768	8.085200624925	7.06386222444911	-0.582909498757328	0.281818832468291	No	0.226696153733715	0.642576738144139	No	-1.02673981077142	0.0413279379690092	Down	0.0299816796865684	0.952181537472303	No	-1.02971509195268	0.061014091889198	No	0.254644719549554	0.589541329559309	No	5.09309606619062	5.39235498754006	5.00213672183644	5.28578391141631	4.97627101350606
chr12:13044284-13142521	+	ENSG00000084444	KIAA1467	protein_coding	-0.237458269578004	0.633936759899837	No	-0.0349561703804058	0.891047337880729	No	5.4091432093491	5.37469232290513	7.66814420815451	7.43583766037003	5.43002457217908	5.43561410044729	5.36179095542094	5.40291270726603	5.36739272216199	5.35377153928737	7.74811564461236	7.600403750331	7.65591322952018	7.92200172461327	7.61065068442794	6.77486057206888	-0.126246148093522	0.800420418569542	No	-0.331463834479762	0.409065071512029	No	-0.387557635521793	0.394482739129035	No	-0.237540308518016	0.554179193754468	No	-0.704197720755892	0.14141372089898	No	-0.22837045598271	0.57073551551024	No	5.45044382872133	5.51946302677952	5.41060726855627	6.43414148053962	6.26855264969513
chr5:62387254-62403939	-	ENSG00000086189	DIMT1	protein_coding	-0.235446673845048	0.605723749439115	No	0.635147215213498	0.00250386201967202	Up	4.85780410183493	5.47453523065697	8.62898030374352	8.36663203239969	4.77745507498196	4.82597912335794	4.96997810716489	5.50652216455574	5.3269063265766	5.59017720083858	8.61567107902594	8.52532957567201	8.7459402565326	8.92992223934408	8.14124238694379	8.02873147091121	1.65206691527495	9.36828593099584e-05	Up	2.10382532892121	9.07853444936425e-09	Up	2.44289879360336	1.58974363358394e-09	Up	2.17212098917805	2.6381627580485e-09	Up	1.64966568722049	0.000133133241576118	Up	2.16616772405048	3.11226740646553e-09	Up	7.14713978961649	7.33639666849664	7.24931534253412	8.6860111103501	8.25802071407833
chr7:6022244-6059230	-	ENSG00000086232	EIF2AK1	protein_coding	0.205891270769965	0.753903678093384	No	0.403364563799043	0.065697341726153	No	5.52911396030007	5.9128209945557	7.18545344857401	7.35392248386345	5.60659158565316	5.48547253834115	5.49527775690589	6.18798936623951	5.82130914728189	5.7291644701457	7.12829159464696	7.57972920791613	6.84833954315894	7.58088538366744	7.0627848174859	7.41809725043701	1.04916505592177	0.00472273840736723	Up	1.37975797160844	7.78370217708872e-06	Up	0.96870744393309	0.00716269793686408	Up	1.36325815415678	1.04458444586549e-05	Up	0.251019842584091	0.547130129445804	No	1.4321616931217	2.98011222709431e-06	Up	6.91009770961764	7.03372044952549	7.05010933009511	7.8063985277074	7.14917437274252
chr7:37683843-37951941	+	ENSG00000086289	EPDR1	protein_coding	-0.0314668780757685	0.97611189633092	No	-0.0689454760390129	0.690259039065347	No	5.03179781360104	4.96175553522054	6.18654589515788	6.09386392835077	5.03170322749867	4.99207106181301	5.07161915149145	4.84915904643069	4.99544151655504	5.04066604267588	6.83954875654492	6.26825294772186	5.45183598120687	5.80272381398387	6.25634217060981	6.22252580045864	-0.0585795294400177	0.918258542126522	No	-0.992127328325281	0.0127043534464935	Down	0.558878360724368	0.230023006324439	No	-0.591717042270467	0.134922823735348	No	-0.947902872272525	0.0728265996480671	No	-1.02221345696026	0.00856743646560314	Down	4.81294612338091	4.43730836665124	4.37019589188566	6.81734483067448	5.5135126574738
chr16:367384-370527	-	ENSG00000086504	MRPL28	protein_coding	0.597157939057914	0.26236843369527	No	0.288223221868345	0.486514037761705	No	4.74910937758507	5.01973757188235	6.05378560886125	6.60146679332944	4.67165260842954	4.7719829558692	4.80369256845647	5.09265233869068	5.31708616625198	4.64947421070439	5.99292537375388	6.03150627535078	6.1369251774791	7.2026861519512	6.71625601517174	5.88545821286538	2.79637710434466	3.78797082189988e-13	Up	1.3831656616088	1.51422474465742e-05	Up	2.11224183896546	2.09866410744672e-09	Up	0.867340900449899	0.0050993134898123	Up	2.05246848200193	4.41568526475318e-08	Up	0.72424172531473	0.0204771919704221	Up	5.92148770258778	5.96939857898722	6.36485970070037	7.66115519153699	7.78335699065841
chr16:180453-181181	+	ENSG00000086506	HBQ1	protein_coding	0.370638408302364	0.56758165807046	No	0.647426286203663	0.0807450175943139	No	4.83023037547763	5.44030030985577	4.82029153249038	5.23446232784454	4.976644128405	5.20165930896659	4.31238768906128	5.62555770829029	5.41293085103611	5.28241237024091	5.01309710226755	4.48772034787193	4.96005714733166	5.24816581531606	5.35251222935383	5.10270893886373	1.81348877682	0.000768270766739101	Up	2.50545986968631	2.14708632096687e-06	Up	1.45354107813492	0.00574963009777743	Up	2.08289642417977	7.28909743730848e-05	Up	0.403468580032867	0.478769067418098	No	1.31289623069246	0.0103361086627428	Up	6.97015796230378	6.73864067093351	7.26128401376466	6.13794887017457	5.73612821862262
chr5:150690794-150701107	-	ENSG00000086589	RBM22	protein_coding	0.405539739406627	0.390377569405201	No	0.42825016151486	0.126073135637176	No	5.1083369425711	5.52504905679482	7.35248893710625	7.75840036807643	5.24726387133386	5.01402948580524	5.0637174705742	5.65216509444807	5.4109836641807	5.5119984117557	7.76069620051933	6.99101598187406	7.30575462892534	8.24857774488975	7.53828000942696	7.48834334991257	2.23543835087771	9.25814986682198e-10	Up	1.59031084663736	3.0832129585545e-07	Up	2.3973475889704	2.5358846693657e-12	Up	1.55916769281731	5.08339894506987e-07	Up	1.90210252600236	1.77614623983019e-07	Up	1.63080286083805	1.48132520197392e-07	Up	6.90224306215253	7.01401799741361	6.99855866221293	8.78310789408523	8.63278864152571
chr2:209424058-209734118	+	ENSG00000078018	MAP2	protein_coding	-0.0346168825049603	0.967300448016595	No	-0.0683569399505555	0.64273964407053	No	5.9402801797636	5.87004277348121	7.5137247456039	7.4753505902589	5.95841844170094	5.87768636290003	5.98473573468985	5.80620890336907	5.79803255026447	6.00588686681008	7.77830292624121	7.26392841924225	7.49894289132824	7.34702410736382	7.52913412967476	7.54989353373813	-0.42840066495038	0.483405747809045	No	-1.28530598762253	0.0117884794813096	Down	-1.29685612153012	0.0285815658166213	Down	-1.352980054865	0.00707011303675871	Down	-0.416700039683877	0.537792761082864	No	-1.20293817220902	0.0158998109655608	Down	4.82133059236596	4.60817899842834	5.05125066253996	5.88197507938035	5.84755279658425
chr11:113733187-113773811	-	ENSG00000086827	ZW10	protein_coding	-0.234462530263837	0.67875283623397	No	0.111170506872739	0.794256292034617	No	5.39508431411962	5.50246412100467	10.0426909171533	9.77973111995756	5.47477825986608	5.3967226539266	5.31375202856617	5.50420395318871	5.41199669441122	5.59119171541407	10.243792497656	9.66689477700284	10.217385476801	10.3364241682335	9.7165428707571	9.28622632088206	0.616363076947895	0.105502964454437	No	0.419308063225778	0.174186766061969	No	1.12115668149553	0.00135581920155868	Up	0.550903533819787	0.0659082456985341	No	0.0571830504305491	0.899281856766127	No	0.603006994438473	0.043652092893144	Up	6.09226759895605	6.16881686226828	6.05030092707998	8.05252708748883	6.75361350094617
chr19:48872392-48876057	+	ENSG00000087074	PPP1R15A	protein_coding	-0.0809761533153136	0.957357100054345	No	-0.0360809653293979	0.966283112713345	No	5.48057962872113	5.3119785714896	6.27064639192043	6.15396218387751	5.63133307244411	5.53796635517087	5.27243945854841	6.05030864246599	5.46658001638259	4.41904705562021	6.22618223247006	6.42045292737572	6.16530401591551	6.61889602916601	6.21479546873186	5.62819505373468	3.32288842747782	4.90403212717265e-11	Up	1.95902081687293	0.000100756034392581	Up	3.54583082674703	1.04663521463263e-12	Up	1.25262127411024	0.0105734754467079	Up	3.94718824168445	3.39883271005075e-14	Up	1.41705916618674	0.00363173586620692	Up	6.31492989804017	6.75792833357159	7.27240833271728	9.40466287647852	9.56154585264569
chr7:100867138-100873454	+	ENSG00000087077	TRIP6	protein_coding	0.27753226065547	0.707210163193601	No	0.506308624715512	0.116026467250123	No	4.91717751919441	5.41051949096543	6.31878439645107	6.58536981141184	4.77501550424156	5.03436695821132	4.94215009513037	5.47982648589207	5.54377506975681	5.2079569172474	6.19280025291454	6.52335552052243	6.24019741591624	6.89939578707109	6.41936374214365	6.43734990502079	1.14330060488629	0.00170427487512346	Up	1.72690398749422	7.41825730756068e-09	Up	1.96620031399445	2.76553208891545e-08	Up	1.35362702783373	7.97239613095519e-06	Up	1.50542217900152	8.79233667811815e-05	Up	1.45428085044219	1.51653619688772e-06	Up	6.37958198579217	6.61124687694585	6.71043548113427	7.73070054860314	7.49979362711312
chr17:44759031-44781846	+	ENSG00000073670	ADAM11	protein_coding	0.562690547918042	0.199213391377944	No	0.393930285101031	0.053168502270358	No	5.89952231114858	6.27978878527484	6.69789539279749	7.20644655913203	5.87981746318653	5.94966811791586	5.86908135234334	6.42802966052795	6.37202122226425	6.0393154730323	6.37470079504425	7.04479528571531	6.67419009763291	7.44150704317924	6.72000791433323	7.45782471988363	0.131244853306699	0.785370618209109	No	1.13061638029676	0.0013192163193982	Up	-0.0801212073253275	0.858947047113618	No	0.819502420177899	0.0159664334818306	Up	-0.124987162559314	0.797989920419273	No	0.793623108426771	0.0192545547063712	Up	6.79146905376092	6.95524724419947	7.07324578498044	6.12031712552571	6.46632365824586
chr20:56629302-56639283	+	ENSG00000087510	TFAP2C	protein_coding	-0.154996449700733	0.844532650149693	No	0.0139359301424021	0.962863446740811	No	4.87817566820802	4.89409821437136	6.21228068999713	6.06245161119727	4.79964356854792	5.05599239964578	4.77889103643035	4.90992351433823	4.99400208021404	4.7783690485618	6.42440626838695	6.19094815754456	6.02148764405987	6.18458571730583	6.5340514756352	5.46871764065079	0.10569687997534	0.8327524439695	No	0.247326788662862	0.518053184066384	No	0.161412025304753	0.718176393479013	No	-0.00957371570661915	0.980944653801305	No	-0.754059298394728	0.100666733025444	No	0.0538537149358725	0.891945538665105	No	5.11436502422842	5.23945317499182	5.26074864100112	6.20533178556297	5.61187785007182
chr20:31475293-31484905	+	ENSG00000088320	REM1	protein_coding	-0.401202939520877	0.628969771284799	No	-0.123388336280096	0.578164557477161	No	4.9379753590184	4.82510304448064	5.26257595948114	5.01020306576914	4.91657941736704	4.96193373327238	4.93541292641579	4.874215018497	4.92544482555521	4.67564928938972	4.91851758569456	5.26903144911961	5.60017884362924	5.12230839359332	5.30052832531082	4.60777247840328	-0.637516056560348	0.431410631425833	No	-1.49412120380309	0.0271799972633883	Down	-1.41161462083942	0.0635212862879082	No	-1.77263653374458	0.00776098750190933	Down	-1.81209638315242	0.025759707993009	Down	-2.42206950253218	0.000306776424642643	Down	3.11127783474179	2.8568832447309	3.52971136411123	3.98866084104815	3.84826519487925
chr20:31944342-31952092	-	ENSG00000088356	PDRG1	protein_coding	0.0867190893254434	0.907009306979214	No	0.33354733284109	0.124716366855579	No	5.03956531691022	5.36252329437757	6.66054161393248	6.75211658716231	5.00746712655222	5.08626095855416	5.0249678656243	5.50930474867317	5.46471702356697	5.11354811089257	6.84701604776775	6.59906996766698	6.5355388263627	6.82048680574909	6.86575250993877	6.57011044579907	0.477151153234316	0.228556651676647	No	1.4613178263416	1.00776925450881e-05	Up	1.06373105910509	0.00323919928873193	Up	1.04804207923142	0.00141722638565266	Up	1.0940721477917	0.00815163010159185	Up	1.42006417573711	1.56936082905367e-05	Up	6.34886150313686	6.71925448450886	6.74043752705998	7.69611569117693	7.07848342212677
chr14:103733752-103847590	-	ENSG00000088808	PPP1R13B	protein_coding	-0.273910985251466	0.59279642089215	No	0.0401016417935353	0.776801088447368	No	5.83244345792062	5.87138138086067	7.45493204456321	7.26672860005415	5.84977206800799	5.83438541420502	5.81317289154884	5.89477350950821	5.94129862740395	5.77807200566985	7.02919960256727	7.77019259054541	7.56540394057695	7.52437028831665	7.35687920719492	6.91893630465088	-0.0979199530472868	0.857088693279433	No	-0.0611847507921379	0.875422359012385	No	-2.13310310439342	1.38753107056554e-05	Down	0.145971396502626	0.688709995935985	No	-1.55062489640074	0.0027965011835697	Down	0.042276390302915	0.911781868485432	No	6.06011546921956	5.99556535421052	5.83683301691929	4.66396921510281	5.36782705527625
chr20:20389552-20712488	-	ENSG00000188559	RALGAPA2	protein_coding	-0.0873450415880099	0.869027784802642	No	-0.0198812614244588	0.908255575735431	No	5.86423308969432	5.84422222176373	8.65966969794516	8.6639054418864	5.83829656891706	5.85260842652732	5.90179427363858	5.78198726559824	5.8597585011279	5.89092089856507	8.9010594058029	8.23154106581693	8.84640862221566	8.8674803583228	8.86162609148754	8.26260987584887	-1.38800097377964	0.0030589727040997	Down	-0.525994285666489	0.109297681394982	No	-1.40057972425285	0.00124745303513758	Down	-0.457631483813762	0.15986306423082	No	-2.52269013769815	7.95946315494233e-06	Down	-0.616177819046232	0.0549418189504398	No	5.71200166318311	5.61991344910093	5.63798558306742	6.15972569833003	3.61717517684741
chr12:112405190-112418838	-	ENSG00000089009	RPL6	protein_coding	0.129685502827101	0.891110846007142	No	0.544562545340486	0.200171350068515	No	4.99669852302905	5.50178968094666	7.34822620098167	7.47015592445304	5.11522800512591	4.90777318453374	4.96709437942751	5.82546378378552	5.6055107196538	5.07439453940067	7.47105763272496	6.91684004590011	7.65678092431995	7.96624108344881	7.60914189659916	6.83508479331115	3.02751287575038	2.96264221910689e-17	Up	3.14466402636235	1.33344402710743e-22	Up	3.72889639944974	3.78099949555575e-26	Up	2.68295253989984	4.12277869032057e-17	Up	3.20441326821246	1.44880876417289e-18	Up	3.11883921930138	3.90179753278711e-22	Up	7.94910182634039	8.12313088094761	8.1808710940806	9.69479002986063	9.4451735478026
chr20:13714322-13784886	-	ENSG00000089048	ESF1	protein_coding	0.117615806077698	0.864695244873161	No	0.245626410146547	0.412062878675428	No	5.29579639228073	5.5323984549245	8.37892222973637	8.4717456679743	5.23497943320962	5.34269568131347	5.3097140623191	5.5330673193158	5.40937476714592	5.65475327831178	8.27429731615967	8.31336051210368	8.54910886094575	9.07319526669851	8.34302012011203	7.99902161711238	0.787962012573448	0.0567875587840251	No	0.759638419155659	0.0219064890620402	Up	1.3015038579386	0.00058241017663972	Up	0.882838757191907	0.0068170472069911	Up	0.989275029864975	0.0151970109449593	Up	1.01517418450938	0.00172711695694185	Up	6.42402212228833	6.58751664131175	6.31262643320754	8.34715727342264	7.98002026810568
chr12:113298759-113359493	-	ENSG00000089060	SLC8B1	protein_coding	0.201871557145525	0.786308089116431	No	0.072635755705181	0.814631292680599	No	5.43971302297941	5.51360595985047	6.76902625701501	6.95276134497405	5.27782438379653	5.52958717861852	5.51172750652317	5.63029211946332	5.52685745949724	5.38366830059087	6.95343671253459	6.65825665531129	6.69538540319915	7.5383175738738	6.94639846800007	6.37356799304829	1.01251220564497	0.00520812250799401	Up	0.307690737883308	0.30059105742542	No	0.397438885643788	0.264139332933241	No	-0.157277639071374	0.604169946797906	No	0.35307717552747	0.375965116952029	No	0.214998471617508	0.472013338446997	No	5.37466768033589	5.84027447097434	5.8295710434808	7.26236471784143	7.16674824280196
chr14:94026329-94048930	+	ENSG00000089723	OTUB2	protein_coding	0.196800000009107	0.84233370820755	No	0.667479976705511	0.000280704317181603	Up	4.18747578411517	4.83065116991169	5.70664588265522	5.82460904005668	3.92105981212636	4.37279115792912	4.26857638229003	4.72854667439825	4.75601964125152	5.00738719408531	5.90850741633988	5.7102891504279	5.50114108119787	6.00177724590804	5.47264726756778	5.99940260669421	0.259697408488886	0.677830910403715	No	1.4018005815762	9.39429048159303e-05	Up	-0.456220991514272	0.400486567744777	No	1.29621963713477	0.000274511085914009	Up	-0.841279998449256	0.146282669182259	No	1.32678610081919	0.000149075132497927	Up	5.63150950881134	5.91962215439832	5.84380394093167	4.14835807458329	4.78216992007521
chr16:4257186-4273075	-	ENSG00000090447	TFAP4	protein_coding	-0.224297037123838	0.84633144940534	No	-0.499427649734736	0.33857041582456	No	6.09747050778483	5.59478546336338	6.80770976845178	6.52940516922443	6.16129915747122	6.09091287583774	6.04019949004554	5.73156647107839	5.74395310127542	5.30883681773634	6.87475752239336	6.6932167529608	6.85515503000118	7.12371102312388	6.64738749407708	5.81711699047231	1.41647447314201	0.0029136815124335	Up	1.07142438074791	0.00463251203759358	Up	1.00945660077952	0.0253899689724685	Up	1.01413142250218	0.00596079413875599	Up	-0.0954424061885674	0.858217134234157	No	0.907394672845724	0.013346352235888	Up	6.49545773579217	6.45473286073835	6.47282167901681	6.38593831111381	6.14363572364423
chr15:65117379-65133836	-	ENSG00000090470	PDCD7	protein_coding	0.416782035852757	0.484604784795	No	-0.061657704381448	0.714312981631823	No	4.77449640469014	4.71885417139083	5.68757419029833	6.16798497672694	4.73670868438241	4.80220111098855	4.78457941869944	4.78784423813392	4.68438520737028	4.68433306866829	5.55830099980091	5.59666838484739	5.90775318624671	6.14670294355596	6.26869519557873	6.08855679104613	0.718006942851084	0.15862121924892	No	0.338520518547906	0.428512702163401	No	0.882695680307619	0.0566024373139732	No	0.151807552593769	0.7274342852176	No	0.925691410554083	0.0656986566651484	No	0.497850532182401	0.225802676714264	No	4.99176808623297	5.29602498846101	5.15097305735815	6.84074589065179	6.63322009050719
chr3:184380073-184390736	+	ENSG00000090539	CHRD	protein_coding	-0.303012373046429	0.794723210335608	No	-0.0380312348738485	0.917888126229463	No	4.60916849200481	4.57819533054874	4.89547778128662	4.68600304460812	4.46927312570941	4.86187464900524	4.49635770129979	4.70862956422062	4.67972703861907	4.34622938880652	4.52455958286207	5.12652647768881	5.035347283309	4.81600725871156	5.02446898568364	4.21753288942917	-1.71379188115291	0.0220996446445452	Down	-0.177558152849234	0.764990780925712	No	-2.95580734468837	0.000412299924527094	Down	-0.824540876690708	0.120076262714531	No	-2.15519254402944	0.0153951589337279	Down	-0.589910316363401	0.277155678188733	No	3.97196712285887	4.21672991414217	4.36687546004358	2.31238985339031	2.18099412132213
chr3:184371935-184378144	-	ENSG00000090534	THPO	protein_coding	-0.790155762088544	0.306410159908912	No	0.0573814504763127	0.902275046220146	No	4.38893636093249	4.47353129350004	5.28380651359563	4.50551300933144	4.01077084772542	4.55558782540953	4.60045040966253	4.56770970711009	4.66006607435058	4.19281809903944	5.20614461844651	5.77290984670124	4.87236507563915	4.65391589689933	5.14198323678403	3.72063989431095	0.902159202198892	0.122349913380152	No	1.12653242152288	0.0106268247388145	Up	-0.103820603487784	0.859469633232905	No	1.15876418564754	0.00716730474076819	Up	0.0221129387962102	0.973476725584265	No	0.956416166709274	0.0271118043612017	Up	5.52096816979993	5.52698100106981	5.65448133637918	4.96500930110988	5.0407803336675
chr16:1351923-1364113	+	ENSG00000090581	GNPTG	protein_coding	-0.661755171039456	0.172326684622322	No	-0.163197204621236	0.691488416636144	No	5.14711765517337	5.00838480268141	7.38739215996674	6.75008047014712	4.926369179427	5.49579003550175	5.01919375059135	5.07198426332664	5.02011144977498	4.93305869494262	7.05607264628619	7.95692987739836	7.14917395621568	7.24791497991215	6.76306346533431	6.23926296519492	-0.291024276187846	0.638703450817503	No	1.34825030781105	0.00701322728490102	Up	-0.643894950087018	0.233091937751972	No	1.52554052574157	0.00197437366906525	Up	-0.782125839734988	0.174024388940299	No	1.3577110730348	0.00516872983565885	Up	6.57141877493291	6.66938256262701	6.47718533063017	5.98827731759607	5.89698585250063
chrX:68828997-68842147	+	ENSG00000090776	EFNB1	protein_coding	-0.379105593194413	0.555294855331522	No	-0.0689503706653149	0.849309350297484	No	5.10997762429192	5.04097978322979	6.47987184198838	6.12421757304755	4.98071037733688	5.29389220774942	5.05533028778948	4.93301052821364	5.27690474723946	4.91302407423627	6.75393421329241	6.04679475882618	6.63888655384655	6.84080204696009	6.02934978528412	5.50250088689842	2.89513641624764	1.09164886295695e-10	Up	0.155162371221263	0.735895110801335	No	2.74920075101633	3.37999004166138e-10	Up	-0.327584952049111	0.445340061778485	No	2.49904212868519	4.24964382034471e-08	Up	-0.356928335361397	0.405678424599736	No	5.06036594137427	5.11732942375632	5.36891867619769	8.88082835551959	8.76445902976185
chr19:55485004-55487568	+	ENSG00000090971	NAT14	protein_coding	0.427784502897254	0.556122352936508	No	0.196429900347225	0.692853351421599	No	5.07835324789034	5.25509302865454	5.76851224108359	6.15516886387754	5.19493902200842	5.0458956059868	4.99422511567579	5.58469389988235	5.16541113293988	5.01517405314139	6.14148752545573	5.52435963414913	5.6396895636459	6.66100957184462	6.40462148563744	5.39987553415057	2.85310815515762	1.22283981728487e-09	Up	1.96482839443004	6.27676635399599e-06	Up	2.49830134552689	1.98737569384771e-08	Up	2.00399707997891	3.52403697625252e-06	Up	2.41303892442318	2.80817494948616e-07	Up	1.75022610798772	4.71163076240361e-05	Up	6.87757297213467	7.08567197622464	7.03167406122262	8.18683320186175	8.221895984347
chr17:4959226-4967872	-	ENSG00000091640	SPAG7	protein_coding	0.422063571032878	0.421505471197578	No	0.205490249551648	0.493503604523981	No	5.21816690524184	5.40682865968958	6.41899839110936	6.88274789489711	5.37523998108779	5.16307124240449	5.11618949223323	5.69985762253449	5.40759419697828	5.11303415955597	6.88727999745396	5.98033246005304	6.38938271582108	7.18835159361817	6.82186094057893	6.63803115049423	2.8933863965899	7.17914743288483e-14	Up	2.15993392664065	4.1740595504455e-11	Up	2.6126378560141	1.96440240371406e-13	Up	2.12545661491121	7.40159217628467e-11	Up	2.51100635799311	2.51797151980106e-11	Up	2.22388375157881	1.01860225438718e-11	Up	7.20444619086613	7.40790699999112	7.31937940324944	9.10152727359998	9.03392664325021
chr6:153004459-153131249	-	ENSG00000091844	RGS17	protein_coding	0.0402397734834314	0.959936221113717	No	0.136127145917064	0.420343929018563	No	5.93324189506747	6.06354872716642	7.47386302036158	7.4980998634891	5.88253661748944	5.90122665443774	6.01596241327524	5.98953499026094	5.97723910209414	6.22387208914417	7.32341949894815	7.79073613843231	7.30743342370429	7.6406131991105	7.37739161472404	7.47629477663275	-0.368757936446406	0.513516587840875	No	0.117635654585869	0.817417060069276	No	-0.699540840169851	0.190350065182551	No	0.132871009568287	0.787196001057779	No	-1.54526476989209	0.0101341220507892	Down	0.281101502182087	0.554809067592117	No	6.29395798559258	6.17395724249832	6.41241848728408	5.51269791248144	5.35552087755049
chr3:112596794-112649530	-	ENSG00000091986	CCDC80	protein_coding	-0.212069671928423	0.802347913764371	No	-0.512284896707907	3.16066778238799e-07	No	5.30359469273989	4.80479999553656	6.25331703165671	6.02684639061822	5.24580489312058	5.28026006404506	5.38471912105403	4.71237900092489	4.80038373773653	4.90163724794825	6.25632239231422	6.29500463374657	6.20862406890934	6.04083827429801	5.97211056573478	6.06759033182187	4.69014096200158	1.14554028050316e-32	Up	-0.168228011521244	0.668442845227389	No	5.33282773085238	7.08567843983724e-43	Up	-0.285353867431586	0.44284449562784	No	5.48984529487736	1.24091372842872e-39	Up	-0.116207370541696	0.765951926125119	No	5.35767224331448	5.59975832840103	5.52839492272624	11.6603070406528	11.7767075109058
chr14:22946228-22957161	-	ENSG00000092036	HAUS4	protein_coding	0.211669582807285	0.808069147238071	No	-0.0400945077315387	0.937032533315401	No	5.07677836097198	5.02981756517156	6.63500362403091	6.80049995068592	5.08027859572799	5.21185665943488	4.93819982775306	5.28959764804236	4.91648856278914	4.88336648468317	6.68633742974975	6.77713038381177	6.4415430585312	7.33822554595256	6.86382405540473	6.19945025070047	0.638585845750594	0.0957217124772568	No	0.139666359831174	0.689013495745598	No	1.6511490061393	4.54151784510207e-06	Up	-0.150050893022543	0.655170882532548	No	1.15406515166728	0.0028596896461742	Up	0.425476246384013	0.182998788400422	No	5.03569036663438	5.56912594672097	5.24319863507867	7.89331633564539	7.56828239949935
chr14:30559123-30620063	+	ENSG00000092140	G2E3	protein_coding	0.221558386661069	0.806234943738253	No	0.231210299421609	0.553096017155194	No	5.28990569962146	5.51501797740908	6.86253047173701	7.03558784253654	5.39419403418834	5.16977563678526	5.30574742789076	5.61140462844253	5.37519183947191	5.5584574643128	6.55949458787275	7.54524610407128	6.48285072326699	7.83113113569602	6.58074210470988	6.69489028720372	1.70686500242521	6.84397820102533e-06	Up	0.977519813786929	0.00109311574676655	Up	1.82302490975509	1.0012850214192e-07	Up	1.03360485354214	0.000469734448762649	Up	1.66735528781106	1.92968289004774e-05	Up	0.9254983900746	0.00130728724116648	Up	6.61548545168554	6.54199839558573	6.55727077923744	8.75447899236502	8.34917983688713
chr1:36084075-36088275	+	ENSG00000092850	TEKT2	protein_coding	0.219512315230792	0.821802013731324	No	-0.114160087534106	0.793917853375092	No	4.92221074585858	4.81531274456004	5.31984975725114	5.55776244884796	4.78375541906529	5.01171387011965	4.97116294839079	4.95837136067871	4.72021527634856	4.76735159665284	5.06209506425935	5.33464798091045	5.56280622658362	5.18774208510162	6.09899440481934	5.38655085662292	-0.602235533137445	0.316118567733876	No	-0.548102902650201	0.279085402376739	No	-1.59415671647746	0.00629371802897857	Down	-1.2267274515164	0.0109876996101823	Down	-0.992902288230956	0.109960636013223	No	-0.986188557940512	0.0421498713307166	Down	3.9578185229572	4.29963008614991	4.41704458580421	3.9769146816161	4.43618750974943
chr3:38346760-38421348	+	ENSG00000093217	XYLB	protein_coding	-0.137010754660471	0.844740007470597	No	0.166482512342894	0.141818541995472	No	5.52829441694116	5.69109077326617	7.03176004458023	6.9854871967412	5.45305649543316	5.56730732214399	5.56451943324633	5.67001600672819	5.64841632089059	5.75483999217972	7.05517507847418	6.80691046333259	7.23319459193393	7.1274131517252	7.43412201601518	6.39492642248324	-0.230598040077384	0.601035236046421	No	0.661852543144705	0.0342710954651762	Up	-0.0841824205540424	0.834801520869238	No	0.76125732603828	0.0132353106972312	Up	-0.901742897983766	0.0386505169203017	Down	0.933153954350335	0.00224431779796971	Up	6.55595166772282	6.82506645337664	6.46243918945304	7.07213558180125	6.22825020170042
chr12:53307456-53324864	-	ENSG00000094914	AAAS	protein_coding	0.429279309083748	0.397601138522499	No	0.327113520411762	0.186708537848549	No	5.19828225137885	5.50425031477845	6.63620269760578	7.07581656519783	5.16126358227024	5.35025387289159	5.08332929897474	5.69673231337985	5.66170464877125	5.15431398218426	6.7812556365283	6.4611654899431	6.66618696634593	7.43347117582271	7.00288917041242	6.79108934935836	1.72824866246703	3.20934867463174e-06	Up	0.93418949490446	0.00123671192603595	Up	1.63933209196177	7.77381864653245e-07	Up	0.79241873030898	0.0045387499953535	Up	2.0954285396993	1.03174656439139e-08	Up	1.24297421735543	1.05722694204999e-05	Up	6.09538414656395	6.53609863756312	6.23696500165147	8.07060918576771	8.22548280753347
chr12:54230940-54280133	-	ENSG00000094916	CBX5	protein_coding	0.452956751713984	0.507988099987021	No	0.427193214006446	0.297012156874872	No	5.71257656393036	6.11691141303826	7.36923455852222	7.75071629907284	5.75154981583633	5.7495003988978	5.63667947705696	6.41132203653095	6.05416806980414	5.8852441327797	7.6030237673463	7.26975593036375	7.2349239778566	8.44625323047821	7.53738169981287	7.26851396692743	3.07729107091109	5.91405876796e-14	Up	1.29043360101142	0.000683737122327482	Up	3.04751574020626	6.0923093852523e-15	Up	1.29619863108918	0.000541730642194939	Up	2.94344576356282	1.36343937950875e-12	Up	1.3937558269912	0.000152517566560283	Up	7.07297314211927	7.15582516093389	7.09015667731394	10.0149605032612	9.66967958026281
chr1:173714941-173786702	+	ENSG00000076321	KLHL20	protein_coding	0.0647076083906875	0.928283067734397	No	0.191335596129199	0.326793037560125	No	5.77583675212186	5.9623420590112	7.61814678115011	7.6545245240093	5.78136939645295	5.74193214233038	5.80420871758225	6.01921960172354	5.86228808690004	6.00551848841001	7.81893263759829	7.69364381847579	7.34186388737627	8.11135937930077	7.93531010134623	6.9169040913809	1.73751075731009	0.000137789589644561	Up	0.510698831498183	0.207981020587942	No	1.42212653700064	0.000843457207128282	Up	0.72502366747249	0.0648084246927391	No	1.51434128546642	0.000731843970927999	Up	0.729115369703308	0.0632078566976797	No	6.74474543349842	6.79277154597152	6.59377594055731	8.6959628996102	8.62168177971326
chr16:2140803-2154165	+	ENSG00000167964	RAB26	protein_coding	0.245889429095853	0.859259016438984	No	0.26099985811921	0.728746265610938	No	5.44967670165846	5.68464589007644	5.80397666996807	6.05009490151063	5.40750192509475	5.73963080147458	5.20189737840605	6.13293183550498	5.53333633898666	5.38766949573769	6.14419302088047	6.52649590125653	4.74124108776722	6.92206303770014	5.53654083172267	5.69168083510907	1.91090956215522	0.00101208985394644	Up	2.94172933629933	2.89404234342281e-11	Up	0.809348735251449	0.104456792368785	No	3.05825034766326	3.42639468780176e-12	Up	-0.0669333868603352	0.910470824661585	No	2.76687549004297	4.76052365382274e-10	Up	8.40714375770559	8.19459454021504	8.29926478299685	6.55556879202427	5.97130013672557
chr9:98056739-98083075	+	ENSG00000095380	NANS	protein_coding	0.550402949461179	0.188438547635343	No	0.207592425112716	0.381927412946331	No	5.44141652417296	5.64660619511623	6.88458894647757	7.43673121569125	5.34632975622201	5.56091920242239	5.41700061387449	5.63196651236626	5.65113438303731	5.65671768994513	7.10805610773912	6.75164981812919	6.7940609135644	7.77836905983275	7.57350133494826	6.95832325229275	3.4712068212075	4.54794160083161e-20	Up	1.29027268750593	6.7794236436602e-05	Up	2.61256613814963	3.68355054512258e-14	Up	0.957145112282444	0.00252786481786006	Up	2.58936200384363	2.44127828279662e-11	Up	1.31625833494191	3.46381538190714e-05	Up	6.86081432216095	6.8339159197988	6.73793264948333	9.51326429118005	9.04229803370879
chr6:52671109-52686588	+	ENSG00000096092	TMEM14A	protein_coding	-0.234229232092928	0.696411796029313	No	-0.206035474147152	0.165697601297045	No	5.08598297859122	4.87989606957012	6.52066526937783	6.3228233911506	5.15323764028418	5.05777842752501	5.04693286796447	4.78615770306156	4.92669279569838	4.92683770995043	6.70324372810446	6.19199587960274	6.66675620042629	6.85324555616432	6.00217184667388	6.11305277061361	1.49880581098725	0.00162769930797025	Up	-0.299526419317126	0.504830115766352	No	1.36732385755086	0.0022343636651693	Up	-0.415612000799142	0.335352808677615	No	1.18204485334567	0.0118397513871603	Up	-0.0704211324843494	0.879956594184402	No	4.81240070662422	5.31531464354183	5.03709814209599	7.96946526611806	7.90699396551071
chr6:27450743-27473118	-	ENSG00000096654	ZNF184	protein_coding	-0.0948051003882076	0.902686451896594	No	0.0534294146972698	0.896392696392574	No	5.06216310055151	5.1125739336023	7.59887751357164	7.64873171650932	5.0351792503778	5.13670968391223	5.01460036736451	5.22492222783566	5.11828308249152	4.99451649047971	7.58005903565099	6.98568638121539	8.23088712384855	7.93242832439651	7.64498077352334	7.36878605160811	0.555639427266783	0.17543242458789	No	0.0596539850983351	0.870773544420429	No	1.64410177726033	1.04593283512006e-05	Up	0.131755830085022	0.700217147304177	No	0.558943818895616	0.150757576483141	No	0.187838389545294	0.579175491491991	No	5.42894966644729	5.48820500917615	5.33240840817267	7.85954327029101	7.5780598807389
chr10:67884669-67918390	+	ENSG00000096717	SIRT1	protein_coding	0.380383388596791	0.376620942237502	No	0.390043187206093	0.00910261308578181	No	5.34599565397308	5.72143079040389	7.15067402123434	7.51263157481471	5.403434395787	5.2997326469897	5.33481991914254	5.77351872400236	5.55867486367666	5.83209878353265	7.09496457107354	7.37737638415295	6.97968110847654	8.03071478722483	7.51930882813394	6.98787110908537	2.25175292295396	1.1920524334781e-07	Up	1.35445678874199	0.000240132275706826	Up	1.6258856726492	3.45764259113313e-05	Up	1.50686585483282	3.52674601377065e-05	Up	1.53564441642884	0.00044932610887141	Up	1.65720334858222	4.16093397253509e-06	Up	7.3595521989257	7.09950053617333	6.91408366314249	8.6446573666382	8.0792821108976
chr1:91680343-91906335	-	ENSG00000069702	TGFBR3	protein_coding	-0.272998220010947	0.499525726743358	No	-0.0898567401602464	0.184236353982836	No	6.3333236548792	6.24548311070706	8.14674496945515	7.87978525034865	6.33566286066029	6.31055725853824	6.35375084543908	6.24101637624091	6.27599379351135	6.21943916236894	8.44790671222846	8.02905954855023	7.96326864758677	7.78612647479745	8.44605305015533	7.40717622609317	-0.0350295081177287	0.947413373969678	No	-0.640255015959912	0.114564491463963	No	0.684020253509559	0.117865953713709	No	-0.554011157535226	0.168566600786382	No	-0.420445056712218	0.389958904718775	No	-0.808910026748634	0.0406748745152318	Down	6.051554029051	5.8387031207181	6.02519450706767	8.40847082970609	7.43208308676358
chr19:38374536-38383824	+	ENSG00000099341	PSMD8	protein_coding	-0.496523113599124	0.402147979567719	No	0.144648442784607	0.710142162023367	No	5.08131824202339	5.21326969294555	6.67047302419966	6.17725288456243	4.95343946931019	5.24432859353178	5.0461866632282	5.33893612009032	5.42007686089399	4.88079609785235	6.99792004796256	6.66566188446906	6.34783714016738	6.08893237825938	6.56155878175123	5.88126749367667	1.4612932313892	0.000486714003256653	Up	1.62669051858392	4.97277633903188e-06	Up	1.35093545534037	0.000713852424194671	Up	1.29463975464918	0.000298925914788052	Up	1.0610604767227	0.0154862106936563	Up	1.51721114178772	1.75917087189646e-05	Up	6.49869431385413	6.91026082179613	6.69918713871345	7.49221687835019	7.09685174947109
chr19:3473986-3480542	-	ENSG00000095932	SMIM24	protein_coding	-0.208804764735095	0.795550988329999	No	-0.157696144431664	0.541117428242101	No	4.94831951264974	4.79738898809512	5.87012067155565	5.66605800057624	4.9557464006559	5.03225647703431	4.85695566025901	4.91443698965269	4.86238376024557	4.6153462143871	5.84036777177962	6.36921222567498	5.40078201721234	6.0304101734936	5.9332461701698	5.03451765806531	0.074044697438169	0.883488293129696	No	-0.537102502104135	0.125266033514129	No	-0.799911369862194	0.0591205107468044	No	-0.675084748356469	0.04526609678671	Down	-1.11749430936187	0.0176854283993123	Down	-0.749587496067075	0.0278730816863279	Down	4.27282559126222	4.30719917839595	4.2764902708157	5.16054363316031	4.69415300239682
chr19:14566078-14572062	-	ENSG00000099795	NDUFB7	protein_coding	0.0761879641537358	0.954143559293117	No	0.633979709191052	0.186708537848549	No	4.83969903314051	5.43254311367612	6.49345194370144	6.46828726249881	4.70241188924913	4.96015473330709	4.85653047686533	5.68698131443654	5.60976833684546	5.00087968974634	6.29664564170958	6.60527654701066	6.57843364238409	7.31854701668434	6.1077285223263	5.97858624848577	0.973287323883007	0.0253099269215624	Up	1.72518084129205	1.03861421473312e-06	Up	1.59227636503043	3.34951203505088e-05	Up	1.74477014323662	6.45060236120255e-07	Up	0.605347459204741	0.139190470667999	No	1.49765120275233	2.22365807311549e-05	Up	6.52998125915117	6.61069980624798	6.64304488731869	7.83263825646426	7.22169341801984
chr19:531712-542092	+	ENSG00000099804	CDC34	protein_coding	-0.279346142318713	0.68961427245211	No	0.223740837969078	0.558988825638411	No	5.25013094168952	5.43525647098723	7.04754601527771	6.75090289281305	5.1474616128634	5.50194577271288	5.1009854394923	5.67621065940145	5.74009798135711	4.88946077220313	7.2654004711931	6.99339037322411	6.88384720141592	7.08287145911567	6.49242085551275	6.67741636381071	-0.769211901467264	0.097080488595603	No	1.23582810514557	0.000739858181026793	Up	-1.88999907261146	0.000239477379779282	Down	0.799522939151116	0.0231489336252411	Up	-1.31844019057346	0.00704742190086643	Down	0.827323999408984	0.0187429095661557	Up	6.04872186159456	6.26619361069192	6.35003690833219	2.84047484585227	5.02378406429613
chr19:2476122-2478259	+	ENSG00000099860	GADD45B	protein_coding	-0.514588930387067	0.51065428785127	No	-0.141207985519238	0.831542089785492	No	5.20273085793659	5.03562545596057	6.4974018260387	5.95047943651718	5.35893751963788	5.26309908943038	4.9861559647415	5.46969114885179	5.03525307587584	4.60193214315408	6.59195843485863	6.66690754734154	6.23333949591593	6.32723334468457	6.24468555668471	5.27951940818225	4.49350565998616	4.71441870829954e-13	Up	2.57384108604834	4.75311249656558e-05	Up	4.52862077540127	8.97143499719158e-14	Up	1.96828625692684	0.00157943297681304	Up	4.19133189533063	2.12045835080845e-11	Up	2.07306416902221	0.000780767703660918	Up	6.95296590057463	7.05427057801358	7.50574420053623	10.3302874683418	10.0790745506486
chr22:50245450-50261825	-	ENSG00000188130	MAPK12	protein_coding	-0.0181157477979672	0.988433540140481	No	0.345334639245469	0.412004485740526	No	5.12310760866615	5.42996883731392	6.12076062196103	6.12990861372671	4.98924876024748	5.32506184282858	5.05501222292241	5.68688890329799	5.67480932421642	4.92820828442735	5.77586212428636	6.65090146603411	5.93551827556262	6.50164209386545	6.11924069682628	5.76884305048838	-0.644560912345807	0.215572089216295	No	1.37316058232453	0.000245516481889699	Up	-2.63855565972764	3.70509308274799e-06	Down	0.897641655059861	0.0127675924409592	Up	-1.62772089590301	0.00241155482756824	Down	0.937128600966292	0.0090883931730796	Up	5.97972715727449	6.25360996496759	6.33879229049353	3.33932169692844	4.32290550803508
chr22:20858983-20891218	+	ENSG00000099940	SNAP29	protein_coding	0.420998224060876	0.420546589659768	No	0.207722575870407	0.526799949910288	No	5.73527842706661	5.93996331263382	7.2540431586477	7.75147050847077	5.63583037559347	5.82486119448974	5.74514371111664	5.97078020263794	6.01572678421623	5.83338295104729	6.57623327946373	7.8181332649756	7.36776293150379	8.11356288640696	7.86801588722368	7.27283275178167	0.0783169482882036	0.859806970250747	No	0.641733147931195	0.0588192546433719	No	0.46678910178693	0.227815367160723	No	0.447766056548258	0.187380074506943	No	-0.744261068216269	0.0689661061567372	No	0.463042528343026	0.172529920125356	No	6.31833682468046	6.45277546443455	6.41089568528889	7.52091998651788	6.69415453053159
chr22:23768226-23784316	+	ENSG00000099953	MMP11	protein_coding	-0.0789318337210571	0.944416473395912	No	0.0283142388813657	0.94812964308523	No	4.52650998606928	4.55978437240891	5.88282628972868	5.81677034409112	4.35480131900689	4.6224970539213	4.60223158527964	4.69706165611345	4.59341717056082	4.38887429055247	5.66531511639134	6.57552086271719	5.40764289007751	6.09371890514022	5.60065567453974	5.75593645259339	-0.285836921369761	0.617343471628241	No	0.202012280321096	0.567300360969256	No	-2.58743747669825	7.97913794252674e-06	Down	-0.518299114193758	0.111320833378394	No	-1.95033573792078	0.0011037576978209	Down	-0.198563066313487	0.565597082380298	No	4.2623704445091	4.68355255482778	4.87086287387343	3.19692518630368	3.80787382524911
chr22:30331988-30356947	-	ENSG00000099995	SF3A1	protein_coding	0.159280451811179	0.779732889069182	No	0.731106836354811	3.652170671476e-06	Up	5.70871285306219	6.42907988081345	7.58449286163716	7.72869033626348	5.64884203792823	5.79589324833229	5.68140327292604	6.49181792941609	6.45048970116157	6.34493201186268	7.92640272821653	7.62409196082843	7.20298389586653	8.13587348805776	7.68462253545835	7.36557498527432	1.5120692865121	6.27830133082488e-05	Up	1.20591621900104	0.000321577906864749	Up	2.14121478178756	2.13718289262071e-09	Up	1.37358696186003	3.30819487685908e-05	Up	0.96352483453931	0.0148445790575593	Up	1.26499640671339	0.000101464849262259	Up	7.21201621690169	7.27213457428348	7.09298120167235	9.04070892209998	7.86583401314838
chr22:18149899-18177397	+	ENSG00000184979	USP18	protein_coding	-0.360795198350224	0.462911300650233	No	0.0282294204055201	0.946596061168182	No	5.62620900000541	5.65491461307446	8.42995359465614	8.00516867589164	5.53868711201192	5.73947995907945	5.60045992892485	5.63368655357144	5.74839031504579	5.58266697060616	8.56289810044516	8.38626653028293	8.34069615324034	8.52261232939125	8.30240959513317	7.19048410315049	1.19997743609486	0.000940140404280961	Up	-0.0286424976848779	0.926381854518173	No	1.54157671398614	2.72527462191492e-06	Up	-0.310595261246647	0.255660515173643	No	0.978569764648664	0.00921196973063619	Up	-0.176626074219431	0.531786387037738	No	5.51962825436249	5.74739368829454	5.69540373096775	8.11048918643699	7.42512216534359
chr22:21754500-21867680	-	ENSG00000100030	MAPK1	protein_coding	0.306976053940236	0.491661232028025	No	0.280453120776272	0.0345106761926892	No	6.16125947380122	6.4350125083188	7.64370276120771	7.9603466002855	6.15308372663507	6.2048845978159	6.12581009695269	6.56648817817393	6.43109917585173	6.30745017093073	7.58282584535394	7.81354146612716	7.53474097214204	8.27564605173867	8.0648864988476	7.54050725027024	0.567233882064593	0.182013691663265	No	0.541929834872619	0.123540092660901	No	0.498252096310089	0.220167548731704	No	0.758259223478679	0.0266108178536147	Up	-0.5244703955343	0.219941670186718	No	0.48503422194701	0.163831615389216	No	7.05486136465434	6.83106449932912	6.82152647217581	7.68463743329391	7.34384433574619
chr22:30606838-30627278	+	ENSG00000185339	TCN2	protein_coding	-0.248169602520152	0.724613214678991	No	-0.183604160071493	0.468904381244743	No	5.54832923711293	5.36545777875839	6.6053339862809	6.34148415658186	5.49353297063369	5.60851931146459	5.5429354292405	5.35326381384519	5.54755411591753	5.19555540651243	6.80400015392639	6.5240527393485	6.4879490655678	6.05734977069009	6.84864521589757	6.11845748315792	-0.434975353450127	0.455960208041671	No	-1.11900751828322	0.012742077717901	Down	-0.936520691537646	0.0693479665039901	No	-1.52743697720259	0.000681140816675021	Down	-1.58209787992129	0.00428262070209682	Down	-1.67133857345358	0.000163585381256639	Down	4.22012739484231	4.24674048940245	4.55739022067401	5.37186192745431	5.23453339101874
chr22:25199850-25207363	+	ENSG00000100053	CRYBB3	protein_coding	0.222143601386773	0.73803080259102	No	0.0556417260948729	0.774622382356727	No	5.28787908880949	5.35197794056972	5.86425248013041	6.08251605859023	5.19041300657446	5.37068811190321	5.30253614795081	5.36503782625969	5.42180855649814	5.26908743895132	5.80450270481214	6.01012853608301	5.77812619949608	6.20998627590967	6.05623918595301	5.98132271390802	0.141468203860765	0.804929927319516	No	-0.185033245825927	0.701812448246351	No	0.985634182259238	0.0476386200944744	Up	-0.277076923717013	0.54642292325892	No	-0.217120891184143	0.691061539335997	No	-0.342754415007314	0.453433858919538	No	5.16612618592101	5.11238749080004	5.29362625835658	6.46474463393754	6.22800332763509
chr22:19175575-19178830	-	ENSG00000100075	SLC25A1	protein_coding	1.06779068505228	0.0150956753693207	Up	0.773354338141067	0.0270857522142075	Up	5.56789994475171	6.31053142099947	6.20893679308383	7.23397414510119	5.41749937904863	5.75613561521526	5.53006483999124	6.55748663106376	6.47801913924707	5.89608849268759	6.00640636051498	6.46997752120789	6.15042649752863	7.76461351781127	7.10519289892371	6.8321160185686	1.25460705644031	0.00182037046416478	Up	2.5721382447056	7.54747000004426e-15	Up	0.54002456747525	0.162146062512288	No	2.22619296727173	1.81850055272955e-11	Up	0.237868938939993	0.574854195569673	No	2.42072666017188	3.08778533546983e-13	Up	7.74282171412331	8.0944500364202	8.18799767491244	6.61363594095788	6.63559631206069
chr22:31134809-31140607	-	ENSG00000100078	PLA2G3	protein_coding	-0.111679203566077	0.904075371430959	No	0.225702573920114	0.406254481677923	No	5.1084210808534	5.35095031896178	5.82089372225632	5.71736116868006	4.79796302764591	5.320468972297	5.20683124261729	5.45269295600295	5.37213726046988	5.22802074041251	5.61789317978806	6.26298068406959	5.58180730291131	6.1142088563237	5.64446606114195	5.39340858857453	-0.706518042556483	0.143979041035996	No	0.426474609537043	0.282238116696833	No	-0.782555876819214	0.0696032811364103	No	0.245900247275078	0.540191769107978	No	-1.20098213959762	0.0136056562338894	Down	0.347869729705109	0.378945122271123	No	5.58225026204758	5.84919428922385	5.80182007727242	5.7258530679387	5.14615363446656
chr22:37658727-37666934	+	ENSG00000241360	PDXP	protein_coding	0.550368364186216	0.344471781452102	No	0.353261786371521	0.35316254051211	No	5.77247959633596	6.1056250285953	6.46517905798451	6.99590152822393	5.69507674914164	5.90042743102578	5.72193460884045	6.34284299128141	6.19569472207518	5.77833737242932	6.0807673424377	6.81759750105372	6.49717233046212	7.56533139064794	7.04177006913152	6.38060312489232	-0.153965807949597	0.708847721173958	No	1.49453247815065	4.07272764611452e-07	Up	-0.819635040373603	0.0247275917162928	Down	1.03958743138269	0.000505881258191663	Up	-0.895489523991324	0.0278337789713193	Down	1.21098502050065	4.18563025429316e-05	Up	6.78535635135385	7.12977084382721	7.14909767969792	5.79271279663384	5.68356312843935
chr22:26429273-26445015	+	ENSG00000128203	ASPHD2	protein_coding	-0.663704675942257	0.0375440334273332	Down	0.0868958387768078	0.690046542058071	No	5.36608823405492	5.45113873380882	7.43767727929018	6.77690127001121	5.2892840950326	5.48457791385675	5.32440269327539	5.3893607773244	5.57678709902331	5.38726832507874	7.41766537503856	7.49119716893353	7.40416929389845	7.1595775690039	6.58572275683264	6.58540348419709	-1.56888231006571	0.00116338716460786	Down	0.0647666550383125	0.865648068862791	No	-1.99910953495051	8.8547088324646e-05	Down	-0.0278969789212055	0.940302616022145	No	-1.61553768333807	0.00300017809201924	Down	0.0719559697216069	0.84549622856691	No	5.60603204368268	5.84184300834819	5.61770673832388	3.95138990195246	4.41628752463683
chr22:31281593-31292534	-	ENSG00000100100	PIK3IP1	protein_coding	0.594159080230019	0.145154578837752	No	0.296827996098171	0.123401967901266	No	5.56220294357242	5.85447354706323	6.3833424633688	6.95687585008061	5.71365012134622	5.50214094413128	5.47081776523976	5.92641539269663	5.92717861759201	5.70982663090106	6.73860551513629	6.49649466398087	5.91492721098925	7.06476846873059	7.32017550028367	6.48568358122756	-0.232460095427744	0.578816026523799	No	0.671223573054183	0.0392204448652449	Up	0.544208798005004	0.133251782056967	No	0.478667990285987	0.139361229169206	No	0.319537326397899	0.414306167811715	No	0.632555621509294	0.0482675894434916	Up	6.17230230675302	6.52946718146096	6.32585469368634	7.39249672853193	7.48749740877228
chr22:26483877-26494658	+	ENSG00000100104	SRRD	protein_coding	-0.13927149599413	0.804618043200428	No	0.467198529896334	1.50137171004033e-05	No	5.36012545697984	5.8148707889756	6.99924857247052	6.8604125304431	5.36870337815473	5.36128179926497	5.3503911935198	5.82549690519112	5.78002230541868	5.83909315631698	7.27931061772674	6.87089919965574	6.84753590002909	6.76828088056224	7.06670756093876	6.7462491498283	0.614499810870124	0.149678048647471	No	1.73150175158368	6.44998727203179e-07	Up	0.60325230861824	0.116109190188551	No	1.74819964920129	4.65084662214991e-07	Up	-0.189691876160347	0.671341119505666	No	1.88866880759036	4.35001038802339e-08	Up	7.20029566825613	7.51270837303452	7.23643910401945	7.50598429100236	6.79227433386531
chr22:37905657-37942822	+	ENSG00000100139	MICALL1	protein_coding	0.797388940182065	0.15906452998413	No	0.541015695169416	0.160579409822026	No	5.90192538480864	6.42200871707397	6.82627733849596	7.61220995461252	5.8608098099906	6.05747269277068	5.78749365166462	6.69022948302565	6.44652162709587	6.12927504110038	7.12376959256289	6.58274374322569	6.7723186796993	8.03372319957077	7.50990156514508	7.29300509912172	-0.448565446611556	0.470754652889438	No	1.02827853421252	0.049235368790928	Up	-0.696268515051426	0.244182713561921	No	0.951599637160072	0.065271945420985	No	-1.38011416644983	0.0253081682415515	Down	1.13000280881613	0.027397198579106	Up	6.94310756452717	7.24208434312032	6.96750370559652	5.4426045691085	5.52626620347414
chr22:38468062-38483447	+	ENSG00000100196	KDELR3	protein_coding	-0.106837292866332	0.860597478600413	No	1.12770245841532	1.59394158296033e-24	Up	5.97330623986623	7.08552409000049	7.22516588599818	7.14357358066339	5.89727579847228	6.09073401845804	5.93190890266836	7.24713612244957	6.98880004447638	7.02063610307553	7.33759193700211	7.00063156512037	7.33727415587207	7.66662827744251	6.94322091988397	6.8208715446637	-0.472899973968826	0.324967125528626	No	2.50760370437027	5.3342869836934e-11	Up	-0.779778318936388	0.0752373991582848	No	2.90411499375141	1.62828179135e-14	Up	-1.35057726416637	0.00291067293187223	Down	2.81407285696711	1.23427383974138e-13	Up	8.81757056693653	8.85214830418495	8.45702529967585	6.28197668918765	6.3176013010941
chr22:38518949-38570286	-	ENSG00000100206	DMC1	protein_coding	-0.0347866526577511	0.966218222398101	No	-0.0224259617431846	0.937678760212931	No	6.13018345647522	6.10479359427523	7.39281353198428	7.35757202685937	6.12617549676978	6.17561505253051	6.08875982012538	6.2021919588443	6.16729806857319	5.94489075540819	7.53419104241384	7.23125429988451	7.41299525365448	7.93085310867737	7.42442634427985	6.71743662762089	0.956494539963342	0.00993834896863565	Up	-0.449411771428584	0.124285388402768	No	2.12092950236391	1.48475929119841e-10	Up	-0.370734453307575	0.202042518220223	No	1.21276114513032	0.000673811187072554	Up	-0.400713765007307	0.166539287372606	No	5.82940388040033	5.86392881789894	5.78581688372826	9.00154843688855	8.34516172342908
chr22:28742031-28757515	+	ENSG00000100209	HSCB	protein_coding	-0.382018731122104	0.318549994108398	No	0.202871351840642	0.403812384559173	No	5.5866075956349	5.77031255651525	8.00305261325156	7.61655925760985	5.61559520517816	5.60860022373595	5.53562735799059	5.93563459103415	5.95429526056079	5.42100781795081	8.25964392874231	7.99721171894954	7.75230219206282	7.87073708496335	7.51097935118105	7.46796133668515	1.03679765819785	0.00642905529208213	Up	1.18365878551137	0.000148394761937346	Up	0.995473328652233	0.00432940448923516	Up	0.778897567445764	0.00989736973222054	Up	0.583958955982633	0.115260703514297	No	1.01374710743624	0.000781989998971183	Up	6.35319790599655	6.58108898404668	6.694462369789	7.72737684171992	7.5210142213159
chr22:38656636-38673854	+	ENSG00000100211	CBY1	protein_coding	0.141651074555135	0.880251113840219	No	0.390573090935523	0.319656987746227	No	5.64139720486341	6.01670965512768	7.20649021012507	7.29858522427224	5.71782916242081	5.71452092144952	5.4918415307199	6.23757272147754	6.03597277382781	5.77658347007768	7.37816837032908	7.30235006593593	6.93895219411019	7.76044367663969	7.51782517584851	6.61748682032851	0.662928153073219	0.142144703249992	No	1.44725546565373	0.000267830364539223	Up	0.597708686868933	0.153320988546854	No	1.10162791733459	0.0042598034669666	Up	0.382469545198034	0.406551043556995	No	1.53794808170663	6.88047278291721e-05	Up	6.7181475853839	7.25178228383825	7.10884786902158	7.68735649689849	7.47835491278263
chr22:38681948-38685421	+	ENSG00000100216	TOMM22	protein_coding	0.453574522876882	0.484326418320484	No	0.763771965506622	0.0357289216774792	Up	5.24123954180244	5.96373857286563	6.67588043231929	7.09862955130165	5.13117212728097	5.27943814588867	5.31310835223768	6.31788144043906	6.03816103003177	5.53517324812607	6.54540074630088	6.82286781609351	6.65937273456349	7.57125503938899	7.04516323675971	6.67947037775625	1.05830046815824	0.00830468164521397	Up	1.83349740078266	3.05813896011408e-07	Up	1.53105528167344	5.02039100869075e-05	Up	1.64003770158041	4.97942285918971e-06	Up	1.09717761570133	0.00561409401845909	Up	1.90021094295834	1.0283689730496e-07	Up	7.09651928897556	7.35389649176639	7.22616804651743	7.98698454260387	7.6906346803703
chr22:23059415-23145021	-	ENSG00000100218	RSPH14	protein_coding	0.432358883560471	0.37756624606646	No	0.180205997715821	0.443796102151071	No	5.92612693147069	6.10371254858425	7.15032203200425	7.62300423716356	5.74455844968401	6.05237270159257	5.98144964313549	6.12988008918987	6.26088043918523	5.92037711737765	6.75541300348034	7.45684542839504	7.23870766413738	8.00792895656955	7.5504580541287	7.31062570079242	-0.250156908819815	0.601379535922652	No	0.0766696654026607	0.85659711892079	No	-0.914931929192945	0.0345889910158432	Down	-0.183153242321687	0.645133849579079	No	-1.06504427272902	0.0209395797139149	Down	-0.353171564634722	0.357709643065052	No	6.01950153465686	6.04363537255316	6.20184633025473	6.17221472975004	6.47856053420942
chr22:28794555-28800597	-	ENSG00000100219	XBP1	protein_coding	0.344926603315559	0.655463264462083	No	0.830157354411646	0.0266012096113439	Up	5.59425105460358	6.39875561530827	6.98430660254022	7.31783031742671	5.88208343362384	5.69579958033182	5.20487014985509	6.72281390293364	6.54503473453887	5.9284182084523	7.13341918637896	7.23747561356286	6.58202500767885	7.59268278832583	7.47189249896279	6.88891566499151	2.74595184178236	2.05247932583509e-10	Up	3.27417218958493	4.21688008612829e-17	Up	1.9275849619477	6.50880499668125e-06	Up	2.63519605744891	1.83790886104719e-11	Up	1.19732314362662	0.00634948461381884	Up	3.22697790433784	1.1348931909956e-16	Up	8.23146443837375	8.83264424226507	8.69441816922583	8.23502354010964	8.05020963549056
chr22:32387582-32412255	-	ENSG00000100220	RTCB	protein_coding	0.306640158088996	0.529689112383198	No	0.31405352882762	0.000162783317647622	No	5.35753660750643	5.66613802300717	6.58731345563042	6.93618853524741	5.32571909871189	5.37757151143497	5.36931921237244	5.67425137881841	5.66426183076435	5.65990085943874	6.68930080927328	6.44162854314567	6.63101101447232	7.28338450034217	6.91671020506279	6.60847090033727	0.186552521254541	0.671885449125615	No	0.789795195347979	0.0143482877369896	Up	1.18616664114267	0.00128966173621184	Up	0.778837658262406	0.0137600953186441	Up	0.0573479532387102	0.898808569484194	No	0.947477028969427	0.00259617696618655	Up	6.47282260153694	6.69732674215225	6.4010388529368	7.86655114568172	6.86207465590602
chr22:38685543-38701556	-	ENSG00000100221	JOSD1	protein_coding	0.56533119838078	0.273966761621838	No	0.402909869604796	0.234064975459013	No	5.63356487880892	6.02089033208165	6.98613219644137	7.54631895909547	5.58861148834313	5.72613016357706	5.58595298450658	6.23368161950342	6.02916114412067	5.79982823262086	6.75086683882026	7.37030522235209	6.83722452815178	7.8622669669833	7.70582688822468	7.07086302207844	-0.0105391809397378	0.982127440956629	No	1.39071515199902	2.23867316652852e-05	Up	-0.653574585406005	0.102240338093005	No	1.45573011884859	8.29645735505012e-06	Up	-0.858861795206901	0.0400293147826625	Down	1.38978364743001	1.83456365263162e-05	Up	7.15596538645879	7.21802284610425	7.19153351754196	5.94086418971836	6.05314584077885
chr22:38705723-38738299	+	ENSG00000100226	GTPBP1	protein_coding	0.477287901923423	0.307227603402594	No	0.534206971992548	0.00957917665433872	No	5.76162604432773	6.28454429236854	7.01383658470471	7.46594037223816	5.78817242356038	5.83028091455747	5.66642479486534	6.38296898013778	6.35169979924484	6.11896409772301	7.31360137113971	7.16735034213539	6.56055804083903	7.85514079604469	7.37277620984681	7.16990411082299	0.470022707459489	0.289450756695645	No	1.25434148045301	0.000636034318428845	Up	0.697283774133217	0.088449060051321	No	1.25924868014563	0.000504341000032114	Up	0.0731538059059974	0.883686884716174	No	1.17605474000468	0.000863367703446582	Up	7.26735830008361	7.26752505154503	7.21287217980197	7.40467917093581	6.87481241011428
chr22:29259852-29268209	-	ENSG00000100263	RHBDD3	protein_coding	0.337752836732447	0.63933198726277	No	0.713445097925021	0.0374974117201017	Up	5.52587740428348	6.18904124518593	6.93323675473924	7.23981852243034	5.57755244652842	5.48082960536944	5.51925016095258	6.40229188297017	6.48072540425626	5.68410644833136	7.02822471744814	6.85934327877993	6.91214226798965	7.72522519477481	7.03810820359736	6.95612216891885	0.792706932274042	0.0491881855258761	Up	2.18707678641674	5.96049062189604e-11	Up	1.43184357913482	0.000147951980466821	Up	1.32773677758598	0.000130449683053408	Up	0.619575068076521	0.140675891902475	No	2.08484815026418	4.73506701751515e-10	Up	6.94337661283352	7.82522606667511	7.71759072349389	7.88853055919574	6.91957463495607
chr22:29312933-29319679	-	ENSG00000100276	RASL10A	protein_coding	0.350112019814485	0.551944832095983	No	0.426247823559229	0.138492344024062	No	5.20068619953043	5.62253248876825	5.99724520215431	6.35951488426613	5.0116832932157	5.37760413180313	5.21277117357245	5.83189975253012	5.65846768420329	5.37723002957135	5.75319465047265	6.26963216364977	5.96890879234051	6.47880670243538	6.35599940190865	6.24373854845434	-0.984523582462446	0.0778693871310774	No	0.18695135523216	0.725607570385063	No	-0.235680080876482	0.659493778884222	No	-0.255519351966498	0.613894896426164	No	-0.691518145076291	0.219339399174205	No	0.104547046529105	0.843038646515513	No	5.23515410536042	5.77454483041346	5.54072770364706	5.76627156430152	5.08702297225586
chr22:43110748-43129712	+	ENSG00000100290	BIK	protein_coding	-0.0306543850811263	0.973481451362549	No	0.201130624532446	0.352789991382424	No	5.37036175031333	5.56780444880789	6.56924746887303	6.52494245225969	5.342457018312	5.53121466243481	5.23741357019318	5.59613665639407	5.67133679967692	5.43593989035267	6.5942365267569	6.81570364269243	6.29780223716976	6.82824965265461	6.92371923294296	5.82285847118151	-0.636846844336945	0.139775372008138	No	0.797991079095266	0.0103854077122485	Up	-1.54943825447622	0.000462998641127224	Down	0.719728295617698	0.0181144934078401	Up	-1.44354321927055	0.00107395046699024	Down	0.656765934534549	0.0314581328979545	Up	6.07734393226405	6.15501203286823	6.16732484894431	4.3298077843398	5.42155895246098
chr22:29554808-29581337	-	ENSG00000184117	NIPSNAP1	protein_coding	0.223530481438589	0.697618691231431	No	0.459291619749175	0.0307193070927206	No	5.70111324174654	6.15170071411312	7.4260895600571	7.63105368837168	5.64504940471752	5.78375988058493	5.67453043993716	6.14805094902007	6.26453286554924	6.04251832777005	7.33864135385576	7.71457551016567	7.22505181614987	8.09008554509093	7.57614594854211	7.22692957148199	0.699972621125026	0.108672934417764	No	0.8511787666953	0.0120071430275338	Up	-0.150734750742291	0.722359578259808	No	0.24470299133908	0.487148955322365	No	-0.20624900669617	0.665316336198093	No	0.80777412136581	0.0146977405464756	Up	6.06194206491865	6.6637405130167	6.61213032972181	6.44738809984732	6.45690318619816
chr22:50622754-50628173	-	ENSG00000100299	ARSA	protein_coding	-0.198282264406549	0.80245130979301	No	0.0750593042158435	0.848164657140892	No	4.7657704655455	4.85888890788395	5.8571106994405	5.66937089631848	4.51015646025323	4.88571946385796	4.90143547252529	4.81342534179623	5.17660491836731	4.58663646348829	5.7233945025109	5.90370615017918	5.94423144563141	6.11214228410789	5.41609997484967	5.47987042999786	-1.0553778550243	0.0676131385387368	No	-0.845661440837513	0.0922251629398868	No	-0.560284939852513	0.310221199034568	No	-1.38559216705483	0.00477657091498833	Down	-1.4637979422833	0.0182787084107191	Down	-1.71490711582116	0.000571556411228968	Down	3.66984268514682	3.61230625081144	4.07259760493444	4.96918430920056	3.93585354497676
chr22:35540868-35554001	+	ENSG00000100302	RASD2	protein_coding	-0.0772942264321757	0.945907575023038	No	-0.0284920150865648	0.958080558134087	No	5.57205130813758	5.53512156807205	6.53742195235286	6.4974673920078	5.40253937211697	5.70110581678106	5.6125087355147	5.56029126800258	5.79393694373486	5.25113649247872	6.09388259099618	7.07943079848456	6.43895246757785	6.79344450836255	6.74006704098398	5.95889062667685	-1.23103200788789	0.011836101722488	Down	-0.559744807143709	0.134484062530123	No	-2.7875180004545	1.36124710790433e-07	Down	-1.09082018471334	0.00281998392508726	Down	-2.85120666456666	1.12202348998635e-06	Down	-0.706821872379023	0.0526537465123499	No	4.71693344717082	5.11983856816539	5.13220672616271	2.82571328399677	2.66128815828811
chr22:43166622-43187133	-	ENSG00000100304	TTLL12	protein_coding	-0.334021547968744	0.763287166417843	No	0.564116854252335	0.133921643046117	No	5.25675301347844	5.80716209594757	5.63981656497398	5.39875855973631	5.11671407868868	5.40494486036787	5.24860010137878	5.81988374989503	5.97433128519974	5.62727125274793	6.41339414135451	5.03953008309594	5.4665254704715	5.86904056152538	5.57252249597448	4.75471262170906	0.230789672463922	0.715268200234306	No	1.52686941852485	8.17600518644587e-05	Up	-1.41642524573239	0.00580080412398823	Down	1.31939521724619	0.000598017337346988	Up	-1.82259722870808	0.00530410316446108	Down	1.07729423101704	0.00401686492424107	Up	6.70803568700297	6.72129499810344	6.84484009032533	4.45163835195077	3.94902331420351
chr22:39120167-39152674	-	ENSG00000100307	CBX7	protein_coding	0.0844347599178626	0.928949467102001	No	0.0892419036479083	0.820273065792382	No	5.82303600238804	5.90349753720249	6.75016601098546	6.75833272343138	5.78585023821084	5.97532029499788	5.7079374739554	5.97587483599896	6.09327049601203	5.64134727959648	6.57947053651309	6.97755729319163	6.69347020325166	7.52760718862703	6.87324539159643	5.87414559007066	-2.03093425358896	0.000120161799820431	Down	0.0710442525263452	0.870385500848336	No	-2.71792376500067	4.9850164586715e-07	Down	-0.129458360739558	0.752644260692325	No	-3.86678833101805	1.30891667306271e-07	Down	0.020114005699456	0.961873447778383	No	5.84774653656981	6.08339651441414	6.01693028201925	2.95858989473727	3.13794271386748
chr22:50738196-50745334	+	ENSG00000100312	ACR	protein_coding	0.548511933867688	0.393713631586422	No	0.00472992912859169	0.990009493634164	No	4.77490061246264	4.77788745533909	5.15008096931148	5.80031387344958	4.80374874472766	4.91099679465132	4.60995629800895	4.77504973538794	4.90295811531001	4.65565451531932	4.41363247731842	5.73280383318942	5.3038065974266	5.67617957286554	6.03741095192398	5.68735109555922	0.0957429805688932	0.889867410662891	No	-1.06386279109238	0.0449319084081452	Down	-0.132938014927949	0.835708474598191	No	-0.977512154526934	0.0601448453676884	No	-0.407015239393744	0.535174152214438	No	-1.5549793684036	0.00280558659588031	Down	4.02119993695059	3.58285136685249	3.86490152211464	5.21326079874351	5.31762205353659
chr22:29720084-29731839	+	ENSG00000100314	CABP7	protein_coding	-0.0086350000313763	0.992697210569074	No	0.269476300214521	0.278827898938299	No	5.55228385071853	5.82222107185339	6.09242921469866	6.11693081959244	5.30498844108672	5.76399721846049	5.58786589260836	5.93503553104885	5.96823063264225	5.56339705186908	5.77822833844396	6.25053285381161	6.2485264518404	5.85778480196264	6.47957454866062	6.01343310815407	-3.01651171494894	1.97898357317269e-05	Down	-0.191879979451011	0.605239137160486	No	-3.7204812947401	1.23134047070102e-07	Down	-0.628339656039147	0.0633361696177156	No	-3.29773205666552	1.82080255458113e-06	Down	-0.738308485848277	0.0287301725062717	Down	5.08333902396163	5.15000357873016	5.43968878407178	2.37895118827883	3.11763008517757
chr22:36281281-36388018	-	ENSG00000100345	MYH9	protein_coding	0.12538037330341	0.878774822726741	No	0.225102755321969	0.506903557152999	No	6.1903122079887	6.41082989238666	7.87352327721835	7.98440384156612	6.15326524860774	6.28784174997656	6.12982962538181	6.46745959263318	6.49654030939433	6.26848977513248	8.07419238835721	8.28258298844371	7.26379445485415	8.47220670206407	8.07857608857652	7.40242873405777	1.17597829905166	0.0023995877445306	Up	0.462494398277456	0.171634503981956	No	1.13374082196079	0.00219519928702208	Up	0.612623456683394	0.0624310098474683	No	0.468337362824792	0.243654519354748	No	0.325923432020994	0.337899675245869	No	6.94909772887414	6.89094232005199	6.82847650154673	8.61667633092035	8.24644483311225
chr22:40951347-40973309	+	ENSG00000100387	RBX1	protein_coding	0.896489786088078	0.0044596731338184	Up	0.478051387667673	0.0300943370626965	No	5.41678648348491	5.88085349245281	7.12685314064703	8.00099594980669	5.42845795347317	5.47785200208835	5.3440494948932	6.04137802952163	5.87616544519417	5.72501700264262	7.42950774961454	6.97874642587912	6.97230524644742	8.40564470724899	7.78617366450601	7.81116947766508	1.94597036714703	6.88174563120846e-07	Up	1.5245478793173	2.0849458532181e-05	Up	2.53714090060496	2.96391131657723e-11	Up	1.75772522726398	6.35845304021856e-07	Up	1.94986684124794	1.55150883237412e-06	Up	1.92412844639631	3.93860010528292e-08	Up	7.18176637398757	7.35128120015295	6.96732685930482	9.2320009525773	8.8319401220287
chr22:41205205-41231271	+	ENSG00000100395	L3MBTL2	protein_coding	-0.170917081501855	0.754962503991217	No	0.4088756504598	0.0495473716637209	No	5.36520101247775	5.76946423155419	8.0625420167827	7.87594581856891	5.21716051826569	5.52101511577457	5.357427403393	5.85481950167151	5.7858205399548	5.66775265303627	8.26289908821743	7.95327313064053	7.97145383149014	8.37644940667164	7.84853589182545	7.40285215720964	0.322900899061276	0.458511649862596	No	1.06129370975364	0.00210318372293972	Up	0.631599448262508	0.10210541166624	No	1.05651948966027	0.00173856953587038	Up	0.810779179532207	0.0520904630306961	No	1.0723525292524	0.00125641465051197	Up	6.47129333524391	6.65247979712265	6.49559280297823	7.44369416023517	7.50972144139961
chr22:41459717-41468725	-	ENSG00000100410	PHF5A	protein_coding	0.607290331644751	0.210015595535385	No	0.493456643974018	0.0481771843854974	No	5.08767656842265	5.55353416880544	6.22550611916952	6.82686827471539	5.03777607840199	5.20015777079662	5.02509585606933	5.84225286536461	5.58643354365431	5.2319160973974	6.03800588674974	6.65442485987872	5.9840876108801	7.17061688570611	6.96151421390454	6.34847372453551	0.959471632002081	0.0253115886008056	Up	1.47258349769331	4.6632020534715e-05	Up	1.18279662679646	0.0026862520580059	Up	1.61221143232377	6.55851889378707e-06	Up	1.48143474980777	0.000487121529901039	Up	1.93938161634812	3.80169263569129e-08	Up	6.82710802089773	7.1448762574874	6.78997880578738	7.57914609030641	7.6593197022145
chr22:41469125-41528989	+	ENSG00000100412	ACO2	protein_coding	0.303561598459252	0.599914442455162	No	0.430253776227678	0.0130978721691186	No	5.69311713881404	6.11479354078644	7.02123531937458	7.29754635120068	5.63403898981353	5.78356526430911	5.66174716231948	6.18785764953395	6.18130578379031	5.97521718903505	7.2476298670989	6.98063968955236	6.83543640147248	7.85850706127882	7.18208478615451	6.85204720616871	1.20321877980006	0.00518665276416087	Up	1.4997661211827	2.34199381399046e-05	Up	0.999485881313651	0.0115966409244724	Up	1.7624689029042	4.51405918298627e-07	Up	0.986204205871127	0.0224250625090986	Up	1.39983900795609	6.22718266306029e-05	Up	7.55736791652302	7.33157217789717	7.27719678071941	8.00742055622608	7.65157071844788
chr22:41576894-41589890	-	ENSG00000100417	PMM1	protein_coding	0.739661455946052	0.0310332500702716	Up	0.329113135425032	0.163580838942359	No	5.25770980995842	5.57935538470805	6.86730609458218	7.59380493845343	5.14244897740704	5.44369920340154	5.18698124906669	5.71394180622065	5.65412386397877	5.37000048392473	6.85181169723598	7.31496532305833	6.43514126345223	7.8757885628357	7.53779125989794	7.36783499262666	2.57118037060025	3.24563766849889e-12	Up	1.19784384655424	0.000133746030290652	Up	2.76082535330121	9.64855904879659e-16	Up	1.09416314140879	0.00042120721382792	Up	2.25406366313899	5.34680128537601e-10	Up	1.05082420891807	0.000546910281296886	Up	6.41347260520993	6.49484513480796	6.58545286842659	9.05638017029658	8.82312313480782
chr22:46684411-46738261	-	ENSG00000100422	CERK	protein_coding	-0.0342251471054846	0.970796000728716	No	0.310378647271363	0.0601590548202792	No	5.41290512577808	5.71511101220364	6.75935378217048	6.72358262791731	5.31537965861216	5.53046282649535	5.39287289222672	5.82894767850042	5.78485721716292	5.53152814094758	6.51517132986898	7.13377181079816	6.6291182058443	6.85956753847893	6.61801022929327	6.69317011597973	-0.749564386036142	0.104040645660447	No	0.582619422300973	0.0499078060482282	Up	-1.85457914064339	0.000305522924337389	Down	0.45442565393842	0.123843903341957	No	-2.82102395027557	4.22367699584043e-06	Down	0.370366953464331	0.215830008181808	No	6.05042904136045	6.07077187773601	6.0981657689311	4.2030432646565	3.70402888891488
chr22:49853842-49890078	+	ENSG00000100426	ZBED4	protein_coding	0.0152017989709646	0.989791156412614	No	0.145623637777144	0.51076303220006	No	5.37213380874173	5.51310450299833	5.86519103021502	5.92559731395968	5.35929545840658	5.45634650269141	5.3007594651272	5.60904480492722	5.55050906647585	5.37975963759194	5.70545973224045	6.00244735330428	5.88766600510032	6.17101586393192	6.21605536538309	5.38972071256402	-1.17740283946947	0.0341421004799298	Down	0.470735325186454	0.0620516837181375	No	-2.99636482761657	2.77047499481971e-07	Down	0.442125547874193	0.0747856373913018	No	-3.92797845926004	8.16914020377756e-05	Down	0.383736014160795	0.12590340690402	No	6.02193590928189	6.02402752029243	5.98496624170556	3.1684656586577	1.82829548960301
chr14:96501433-96567111	+	ENSG00000090060	PAPOLA	protein_coding	0.397577930051602	0.26924696426108	No	0.186623778070954	0.165572071243269	No	5.35512302195177	5.53438131910297	7.52276686735706	7.94320294888135	5.39577603126651	5.30363991845382	5.36595311613499	5.51849821004899	5.45077835775781	5.63386738950212	7.52804380862484	7.42099593467698	7.61926085876935	7.95204793907431	7.96523667763748	7.91232422993228	2.36353549000481	1.40621578162048e-09	Up	0.975941826865024	0.00354685688224578	Up	2.74344874256408	7.29069529750948e-14	Up	1.20206050395897	0.000307743347747873	Up	2.24517901633688	2.81880301541207e-08	Up	1.17244357851784	0.000314732945522564	Up	6.70806372345671	6.79584047676983	6.55769302121557	9.52034300465278	8.98607144178605
chr14:61762357-61796428	+	ENSG00000023608	SNAPC1	protein_coding	-0.127961645065357	0.847406922982856	No	0.0254341374922768	0.896103420009371	No	5.48875635074924	5.51370707145254	7.08283636834938	6.946762036037	5.58923564184799	5.49285366591075	5.38417974448896	5.57319863553594	5.55989933375848	5.4080232450632	7.15078041541276	7.08354117455649	7.01418751507889	6.98788290880632	6.92304178645092	6.92936141285377	1.25822086795974	0.0028116867475296	Up	0.533728775129923	0.155669040881244	No	1.78845968749945	1.0241394184965e-05	Up	0.605840303926173	0.0993387574957006	No	1.644152198374	0.000146227608451612	Up	0.678582548018599	0.0637534954555075	No	6.05618571986647	6.17678581586477	6.05676896549755	8.49174730346314	8.24694916165672
chr14:50117120-50231558	-	ENSG00000100485	SOS2	protein_coding	0.549682222851763	0.268806775400159	No	0.0416604247761277	0.914033954434848	No	5.75333972468762	5.79387317114549	7.34577901562078	7.91297996786073	5.83935526513937	5.72262202747675	5.69804188144675	5.89078546395446	5.74348835075845	5.74734569872357	6.95369538222661	7.57375266839071	7.50988899624501	8.39265132415325	7.66740568178971	7.67888289763922	1.40642275807001	0.0016125784775059	Up	0.0658214831421429	0.883252509329373	No	1.12319309416434	0.00848049964751259	Up	0.0789278952588457	0.854690038711431	No	0.86553752497281	0.0591566081568796	No	0.201928463579784	0.626454132628279	No	5.93403900096321	6.04516309173769	5.967809436899	8.52068903545805	8.20240282873274
chr14:52775194-52791668	-	ENSG00000100522	GNPNAT1	protein_coding	0.470169571706239	0.221994568197138	No	0.359045721845384	0.0049430537911403	No	5.04510305215011	5.39994757953324	6.70006447251964	7.14931204443748	5.11717756077925	4.93672479425959	5.0814068014115	5.43736992613108	5.38270970324167	5.37976310922697	6.83439396911019	6.81926867724405	6.44653077120469	7.05352045778641	7.46842031310779	6.92599536241825	1.77359091717202	4.48994508943752e-05	Up	1.40532300776797	4.73536651699408e-05	Up	1.38153331100036	0.000560564991874736	Up	1.58526074355484	3.37529424874383e-06	Up	1.13442554644271	0.00680743150897128	Up	1.5719640986417	3.83061123725516e-06	Up	6.6755583973845	6.8154159227311	6.66750160448553	7.50280422573256	7.48809762555084
chr14:54423560-54441431	-	ENSG00000100528	CNIH1	protein_coding	-0.104001941517002	0.907189622603827	No	0.290935296419031	0.462524169506351	No	5.13956655782437	5.4189528773287	7.64139549833549	7.46357161998666	5.11376448266473	5.14777753034764	5.15715766046075	5.58621841708607	5.3316588717608	5.33898134313922	7.77710841347757	7.60414457732668	7.54293350420221	8.10022955842451	7.59417609018539	6.69630921135007	0.407424336505894	0.325704093207568	No	1.19616166884433	0.000204498473588686	Up	0.422194162748997	0.270900425172087	No	1.12047632951613	0.000428524988964554	Up	0.0570722062375047	0.903472899131568	No	1.22053057691818	9.94679451268795e-05	Up	6.42870573556763	6.55122073840486	6.50335878114079	6.89541130850922	6.50634402461564
chr14:54509812-54539309	+	ENSG00000100532	CGRRF1	protein_coding	0.38953052709431	0.293410530086776	No	-0.00926656245964302	0.954455917745584	No	5.21255870037942	5.20257153340267	7.06201801112829	7.43934209667152	5.26425548252175	5.21226159087395	5.16115902774257	5.21418989949451	5.2271854681843	5.16633923252921	7.14881705397262	7.13745997132086	6.89977700809139	7.63568528448753	7.39317735091717	7.28916365460987	0.333822290303173	0.368303948069883	No	0.0408363480984663	0.888924518871459	No	0.0809489645807367	0.818140392632923	No	0.153440309962688	0.567082741752204	No	0.245765833237363	0.535838760688925	No	0.272911326011358	0.29557082932607	No	5.55962437583353	5.66083519354996	5.48842356010816	6.96758705209575	6.73360394722926
chr14:58244831-58272012	+	ENSG00000100567	PSMA3	protein_coding	0.155679513524335	0.813832682634676	No	0.494832696120717	0.0201650968567457	No	5.23550784081754	5.71803522040411	7.47183056383194	7.6622762693529	5.23917937507396	5.20813794702894	5.25920620034973	5.80163077361374	5.63332605870941	5.71914882888918	7.98463752070257	7.05596862701605	7.37488554377719	8.07545280174735	7.6516447636109	7.25973124270046	1.91995506471413	7.84548988233526e-06	Up	2.37829255022372	2.62535907510834e-11	Up	2.35322196892904	6.86334078160422e-09	Up	2.82628486934861	1.08691949355673e-15	Up	2.24886903226915	5.61432226879302e-07	Up	2.72628593092603	1.38527834772344e-14	Up	8.11707132030275	8.09092230425674	7.73921126712823	8.76967142401481	8.41558571106386
chr14:77320884-77331597	+	ENSG00000100577	GSTZ1	protein_coding	-0.0924169503682954	0.912564589546545	No	0.203495422563608	0.543714840268209	No	6.06268985431634	6.24606356045112	7.05512558433242	6.95459234493903	6.13733609198061	5.91162841015635	6.13910506081205	6.58605657262761	6.22039390919388	5.93174019953188	7.37823466236591	6.6640301836412	7.12311190699016	7.56100008220012	6.61380963117779	6.68896732143919	0.444507206999451	0.268539376352625	No	1.65871417682073	2.70954162615213e-07	Up	0.437432152268483	0.267674525049053	No	1.13118111315985	0.000557700386087795	Up	-0.0285582788607447	0.952929724676952	No	1.44886498769486	7.85612965922523e-06	Up	6.52986611808077	7.09804300528648	7.07332933251954	6.62741026433289	6.23536308116292
chr14:77335021-77377109	-	ENSG00000100580	TMED8	protein_coding	-0.108904050669781	0.870887899215265	No	0.0546506261502225	0.669182864666207	No	5.47386879310681	5.53028099360417	7.10533575222478	6.98397868415501	5.4455517703848	5.47371817653198	5.50233643240365	5.58997440994648	5.51729992764492	5.48356864322111	7.22697611740892	7.15971178128438	6.92931935798102	7.55393129978566	6.8798336460356	6.51817110664377	-0.205842516931269	0.63276516130837	No	0.309955663198044	0.354118005317611	No	-0.419150390896751	0.30187081570015	No	0.315209233802993	0.336879980650988	No	-0.743006381583863	0.0845130186491328	No	0.549500029871842	0.0844376284427182	No	5.94844366062059	6.21456438813563	5.94658691272079	6.17290268706799	6.22749360988582
chr14:77376689-77391497	+	ENSG00000100583	SAMD15	protein_coding	-0.161051493632957	0.826790088764527	No	-0.0376622808103857	0.898112497605217	No	5.02446896669862	4.99487780590841	6.65043866613684	6.46122864390168	5.0454509402585	4.92446588372826	5.1034900761091	5.07553403438676	5.04995668449944	4.85914269883903	6.8380740215025	6.71489763228762	6.3983443446204	7.0051388309263	6.29251612928472	6.08603097149402	-0.335459117350495	0.419535431678098	No	-0.702766372028766	0.0293710938509829	Down	-0.331692647155688	0.414636032739219	No	-0.616362355507605	0.0512370681857295	No	-0.443133829180848	0.306719707911732	No	-0.553566299850456	0.083516931361901	No	4.54455095233425	4.71763352481123	4.4795228225219	5.80953246113252	5.98173293028586
chr14:77457870-77469474	+	ENSG00000100591	AHSA1	protein_coding	-0.298027313234303	0.662399287054515	No	0.347951971246848	0.415926499407307	No	5.09648896522339	5.43078854312598	8.29531620723319	8.02327454785426	5.11826229671226	5.03190272957081	5.13930186938711	5.48334045835667	5.58400722350403	5.22501794751724	8.70610308749131	7.81296817562647	8.36687735858179	8.4120116669814	8.02377208975187	7.6340398868295	2.27357314155241	8.91469268500409e-07	Up	1.70612765535911	2.63711027390749e-05	Up	2.18298284262453	3.93708043813558e-07	Up	1.4750045291346	0.00028032848050001	Up	1.57505809255971	0.000522126870039908	Up	1.57787958611148	7.73359790405915e-05	Up	6.7038437376181	6.94972675905021	6.84677441314752	8.48910793209178	8.03227907029594
chr14:77505997-77616773	-	ENSG00000100596	SPTLC2	protein_coding	-0.328027074873334	0.490179504635871	No	0.0101134704884653	0.918731195996373	No	5.74305749243677	5.75269335253589	7.36112004072619	7.11693801684407	5.73547277645029	5.74779111263053	5.7459085882295	5.79768445683663	5.71066062592457	5.74973497484648	7.57526781648444	6.98090801578264	7.52718428991149	7.30170493908503	7.09723151855595	6.95187759289124	0.716731898970192	0.102244836581148	No	-0.0528972024382041	0.898189486218099	No	0.765655172793264	0.0656216423752848	No	0.0816805201472061	0.837257745688066	No	0.369450209856309	0.406948907673917	No	0.104856013620139	0.790824578050977	No	5.98719141893753	6.06164575576625	5.86554019948115	7.82212983997031	7.72360932356755
chr14:77672404-77708020	-	ENSG00000100601	ALKBH1	protein_coding	-0.168308738608944	0.802911131614658	No	0.263644497965602	0.0533904461899887	No	5.29938879128757	5.55274842063757	6.97909864696657	6.75980303322715	5.32675750453084	5.31219859474835	5.25921027458352	5.5880131485986	5.45763709384939	5.61259501946471	7.40229523025798	7.09953351733528	6.43546719330646	7.10618520463701	6.46965423702571	6.70356965801873	2.05027065736509	2.68743192232407e-07	Up	0.70717964433478	0.03694475076697	Up	2.29699873783657	1.25353697840453e-09	Up	0.700105929815595	0.0356356475647822	Up	1.73809939958379	1.24678020071323e-05	Up	0.855212147033751	0.00975873151319991	Up	6.17581584781871	6.42796528398403	6.17072433542688	8.89745763222302	8.71049149413705
chr14:92923080-92935293	+	ENSG00000100604	CHGA	protein_coding	-0.630248500392013	0.532649673439633	No	0.212196570575478	0.576393298579586	No	3.90386597690724	4.1133822546955	4.96216150064907	4.3801590791749	3.6057831712362	4.10056472622022	4.00525003326529	3.91363274784685	4.27579930156321	4.15071471467643	5.00409335169258	5.72557517702513	4.1568159732295	4.89605348849524	4.29005790303659	3.95436584599287	-0.153554821854461	0.830853444414769	No	0.418195731065124	0.374835315743292	No	-0.455250757242233	0.442110275699965	No	0.347380200115895	0.453601834623999	No	-0.278762343376978	0.672127255864462	No	-0.317892121448427	0.49835115491191	No	4.48344777784604	4.1952074282439	4.45657821631794	4.0631380927263	4.94501350445362
chr14:60709528-60724348	-	ENSG00000100625	SIX4	protein_coding	0.654429730914041	0.176194126296783	No	0.158551763299848	0.484794153350128	No	5.28559196429135	5.43656670277715	5.86258527703201	6.5226484099217	5.35372593972015	5.29260046728179	5.2104494858721	5.61276019999487	5.42280487058932	5.27413503774727	6.04618392653607	5.67681716217902	5.86475474238094	7.05272310399095	6.67284523251403	5.84237689326013	1.09077695449329	0.00765416072129131	Up	1.17458490075903	0.000199374576919891	Up	0.918097737380676	0.0175098914603862	Up	1.04910243513459	0.000733769623992826	Up	1.02194522727286	0.0123703488597062	Up	1.20190183204779	9.1610335682805e-05	Up	6.43861120178198	6.72774473989365	6.61176036987736	6.85903698829307	7.05823327030043
chr14:80476983-80959517	-	ENSG00000100629	CEP128	protein_coding	-0.328224645086678	0.548048146799406	No	0.0164228107777193	0.9763414347465	No	5.43711509445099	5.44919669745822	11.3831627979616	11.036802391715	5.42339663121869	5.35526634031857	5.5326823118157	5.36749007909039	5.35158731844764	5.62851269483663	11.7659837980685	10.9775838777439	11.4059207180725	11.5494285755086	11.0148751457136	10.5461034539229	0.759232385492566	0.0597921593073162	No	-0.109018250493261	0.762413568771395	No	1.08025080277675	0.00541101552846368	Up	0.0626701659280852	0.860147845094798	No	1.19601083032033	0.00293996085000636	Up	0.139505362157153	0.685765113367964	No	5.7702831407672	5.86500445799965	5.62612610028065	7.93826439339435	8.1455225696641
chr14:69380123-69398627	-	ENSG00000100632	ERH	protein_coding	-0.296462705440214	0.61759376483135	No	0.220445812613302	0.426136015828202	No	5.26912807298779	5.48397688692191	7.10846958346388	6.80756320790829	5.32946526332924	5.23780245802446	5.24011649760968	5.51816300524803	5.5544149326379	5.37935272287981	7.15800590055286	7.50816122224119	6.65924162759759	7.21104520838516	6.75137816375272	6.46026625158698	2.42061920464437	6.11712356293644e-10	Up	1.80884588321765	1.26909689197261e-07	Up	3.03005371629269	6.0038730550797e-16	Up	1.79567460066493	1.5388444520541e-07	Up	2.61426947907238	4.9354293574465e-11	Up	2.00372598547884	3.55486577194866e-09	Up	7.10559428220758	7.37418181893815	7.08914843979138	9.47956661481795	9.08091833716296
chr14:103715730-103733668	+	ENSG00000100711	ZFYVE21	protein_coding	0.166870895407508	0.820288942415565	No	0.384120002706126	0.0888348514314774	No	5.22533206711752	5.59994127627315	6.81631587640142	6.95926434011685	5.15364121137888	5.35858876282678	5.16376622714689	5.67376197065764	5.68778248530328	5.43827937285853	6.8667620051307	7.10337409829434	6.47881152577923	7.42250591268487	6.99898993468231	6.45629717298338	0.223165062518122	0.645471145318659	No	0.946828231513563	0.0121353915494314	Up	0.10082547215977	0.830518586857201	No	1.01820921294553	0.00602899391811644	Up	-0.592891520918536	0.2121023505742	No	0.794550575932606	0.0318345196023757	Up	6.35424923234808	6.39779733091177	6.26376296677013	6.43561302996592	6.1017727340425
chr14:64388031-64463457	+	ENSG00000100714	MTHFD1	protein_coding	0.233846504651377	0.674380548814869	No	0.46877739067815	1.35756987981072e-07	No	5.68097552817388	6.14065897039232	7.09708834883987	7.33232198240387	5.67974871796538	5.67637911101711	5.68679875553914	6.22113029235165	6.06444416468316	6.13640245414215	7.25607797408332	7.17551749325563	6.85966957918066	7.4535505521569	7.58867190323731	6.95474349181739	1.0998198482854	0.00570679039271487	Up	1.60132519701728	8.88068089467612e-07	Up	1.43460085027149	0.00013662342346298	Up	1.72370755882773	1.02414097277163e-07	Up	1.27698330562144	0.00129958799366133	Up	1.79183944481968	2.75060606430584e-08	Up	7.52466157435581	7.67147648900617	7.37410836270133	8.44726724591042	8.47838029741477
chr14:96797304-96931722	+	ENSG00000100749	VRK1	protein_coding	-0.304602392957889	0.466238178956157	No	0.155701227451447	0.644341038703149	No	5.3934226928135	5.54622561522872	10.6463360126322	10.353143779858	5.43638737235229	5.30555047016558	5.43833023592262	5.51317230576114	5.51584364264962	5.6096608972754	10.8669452731052	10.1938748375138	10.8781879272776	10.7553546574916	10.3246579644604	9.97941871762212	0.351522105824512	0.438005475286807	No	0.677757004144036	0.0446054242155053	Up	0.200345598759019	0.62910642106848	No	0.859315238476982	0.00954150612122176	Up	0.1912676010019	0.682925070384964	No	0.865973817235858	0.00853312706729533	Up	6.52597176139485	6.5652891476596	6.33585307906664	7.33437072871865	7.18269478333537
chr14:34981957-35029567	+	ENSG00000100883	SRP54	protein_coding	0.0784020014510105	0.920604254447635	No	0.062748605219385	0.756217372167688	No	5.41876549856891	5.48147657038816	6.86262343196232	7.06431512024277	5.5449272508748	5.34352168897143	5.36784755586051	5.56599595961736	5.51337650732314	5.36505724422397	6.5503561120701	6.82134742722925	7.2161667565876	7.38879325411365	7.24892548533975	6.55522662127493	1.02540222108768	0.0100963439071573	Up	0.348493177189562	0.311732520287272	No	2.01511166007268	7.3172170039395e-08	Up	0.320169958654445	0.346912304922225	No	1.74469476040492	1.04943754464678e-05	Up	0.567228257890428	0.08571031881552	No	5.83961489281588	6.08148268675727	5.92427059746022	8.67394983831866	8.6271940318652
chr14:24094053-24110598	+	ENSG00000100889	PCK2	protein_coding	0.619749118864713	0.336632163965663	No	0.563338832233835	0.159015237093811	No	5.16969012658145	5.66134126153198	6.39231872523762	6.97672628107506	5.11472824504247	5.31398209011562	5.08036004458626	5.83928863201921	6.1005308042003	5.04420434837644	6.29516282455156	6.69244861642021	6.1893447347411	7.39600420391209	7.11421982803147	6.41995481128161	2.12705275349275	0.00156851163183547	Up	1.61145730611095	0.0107345691303965	Up	2.04950732181774	0.00155160492919023	Up	0.803024742665981	0.206168411421746	No	1.38147564364903	0.0363096281123427	Up	1.44026866795288	0.019711603869539	Up	5.96546979146626	6.85539700598435	6.97808463496051	7.78941147937484	7.91408438148537
chr14:35401511-35404749	-	ENSG00000100906	NFKBIA	protein_coding	0.196100053313958	0.846738327940391	No	0.300816736540937	0.568020790954867	No	5.08537059012403	5.35808383584141	6.28508839754584	6.53349555522357	5.16822209281328	5.1764778937406	4.91141178381822	5.69334539260106	5.37243044788947	5.00847566703369	5.80577020877236	6.90144227392473	6.14805270994044	6.68221070299271	6.76272819328013	6.15554776939788	1.73686830336868	0.0010636839223344	Up	1.33287278242312	0.0061668904951896	Up	1.18846009810112	0.0174063002396484	Up	0.30490123031666	0.545798776223755	No	0.997058537421211	0.0625296859704547	No	0.466534704043874	0.346103632241279	No	5.5164563064256	5.75179412453215	6.37603060313756	7.06974149788791	6.73070524802037
chr14:24138959-24141588	-	ENSG00000100908	EMC9	protein_coding	0.500687583668198	0.525509904605365	No	-0.0369486302231812	0.957503868092486	No	5.3005004708811	5.25195255063523	5.94234471891155	6.39550530201905	5.04019653841246	5.68079179886257	5.18051307536827	5.71069247024446	5.18933921190688	4.85582596975435	6.30040694866958	5.96118916357095	5.56543804449412	6.97539221358738	6.13710561463014	6.07401807783963	2.47800419502325	9.52161880327147e-09	Up	1.48317974187866	0.000357626131780753	Up	2.37623656166176	1.05163002739745e-08	Up	1.15463193585139	0.00374315485683058	Up	2.11151290817579	1.62017893543302e-06	Up	1.33376219214397	0.00106776968605399	Up	6.14204691071836	5.87101270330168	6.33416611699617	8.1779110650795	8.00540846644327
chr14:35826318-35932325	+	ENSG00000100916	BRMS1L	protein_coding	-0.122043746267334	0.851822141479724	No	0.07306369998815	0.851880341932364	No	5.36727153818956	5.43868018061775	9.16260748773538	9.02775728402806	5.41374220741426	5.3020619299521	5.38601047720231	5.51338902768962	5.39231428511713	5.41033722904649	9.58082434279754	8.9572148599429	8.94978326046569	9.40667784891687	9.23377775584645	8.44281624732084	2.73852273154647	5.02075000096951e-11	Up	0.700579051315234	0.0710430070421076	No	3.18644312124843	3.27961519873214e-15	Up	0.968545273883407	0.0107803229962869	Up	1.88366250615129	1.45338571416224e-05	Up	0.818923624202758	0.0310015202304135	Up	6.52186076704313	6.34839207867531	6.27685997905632	9.98646390727256	8.98519666563005
chr14:39175183-39183218	+	ENSG00000100941	PNN	protein_coding	0.474455959930958	0.280834631899121	No	1.34733571926872	2.70807236216963e-16	Up	5.00485307150597	6.32151293432924	6.46485997215718	6.96600546630353	4.93050597373666	5.05918534846624	5.02486789231501	6.50861626491019	6.20309250095194	6.25283003712561	6.40419076962022	6.44292229522121	6.54746685163013	7.02349984261996	7.2375482659546	6.63696829033604	2.95233169591884	3.88452657434765e-13	Up	3.65288045770189	8.21164080348409e-26	Up	3.17130991350742	1.12079891781222e-16	Up	3.52990587875302	2.37822255388029e-24	Up	3.08437528921464	8.8457040762213e-14	Up	3.46799158825013	3.05585851286828e-23	Up	8.38317946897447	8.52072439768343	8.70597003968112	9.41039648627876	9.09722444489361
chr14:24265538-24271739	-	ENSG00000100949	RABGGTA	protein_coding	0.331466968257486	0.536008544342588	No	0.329872543716607	0.230079959093603	No	4.87942844903087	5.19719370633467	6.59121425362988	6.90057539020707	5.00664258571265	4.88871862408619	4.74292413729376	5.32846837456384	5.22729559736615	5.03581714707404	6.62815777631667	6.84585590676184	6.29962907781114	7.30455021053974	6.93783663261622	6.45933932746524	1.055199433408	0.0128209785399565	Up	0.61584147327348	0.102250988592402	No	0.969825857961233	0.017771287045682	Up	0.0506676361573781	0.901260735742302	No	0.602029383926186	0.169326667170814	No	0.329594357955487	0.390767776411425	No	5.22722350319584	5.58026055229807	5.60632607168882	7.05741824775973	6.93058096390421
chr20:34928430-34955817	-	ENSG00000100983	GSS	protein_coding	0.430833152412011	0.319647803431127	No	0.136115897939091	0.431843161611454	No	5.42198465731524	5.55425174021454	6.78282183542215	7.15877073781866	5.42048563817309	5.52137099427561	5.32409733949704	5.59787692432206	5.64841846729779	5.41645982902378	7.07194291297127	6.89018972895177	6.38633286434341	6.96115269377115	7.3261375533726	7.18902196631221	1.74749372979373	2.24411741846358e-05	Up	0.570153525127162	0.103074959014305	No	1.68982375388369	1.19987980195098e-05	Up	0.304031768013606	0.393070140172849	No	1.08527213515856	0.00716618301036811	Up	0.419734779834249	0.230514614340364	No	5.80727075372909	6.02330392580649	6.02273496694867	8.35589177188534	8.06906042116136
chr20:25248069-25298014	+	ENSG00000100994	PYGB	protein_coding	-0.022386344204452	0.97872101009784	No	0.471762877968658	1.08135903467706e-05	No	5.44850932297121	5.91505194012214	6.97302475619267	6.97969419712153	5.33744294051289	5.49497437747114	5.51311065092961	5.9523995497024	5.95530254288094	5.83745372778309	6.65632813266957	7.37789796842008	6.88484816748837	7.49766415629762	7.00229938889562	6.43911904617136	1.03092000347887	0.0177617421741753	Up	1.12907718514388	0.00153521345162909	Up	0.798543004285207	0.0495196919773103	Up	1.14880120880427	0.00103589074658919	Up	-0.174650134252034	0.723579413803069	No	0.872488073140563	0.0108548785764315	Up	6.68541324780672	6.68481617246093	6.76312394552055	7.5363452164647	6.3125886220294
chr20:35172073-35177362	+	ENSG00000101000	PROCR	protein_coding	-0.293782926594238	0.684766601287545	No	-0.0979790840104723	0.792181715989236	No	4.9761077915811	4.88381079782255	6.0408749063753	5.7557961617967	4.73306298468495	5.17935463744414	5.01590575261421	5.10215091095033	5.07718508493188	4.47209639758545	6.06071455033051	6.02998573586571	6.03192443292968	6.08001475866532	5.61046701041996	5.57690671630482	0.0141882163235051	0.981463939380965	No	-0.531318599167975	0.259662373345196	No	-0.855955352841598	0.0932335305312514	No	-0.915400128809508	0.0426061523243986	Down	-0.399597070513973	0.472481930108327	No	-0.332425728440268	0.486071625798387	No	3.95591373552675	4.66942637538108	4.36531880122593	4.81041620264747	5.60480365550508
chr20:51782331-51802520	-	ENSG00000101115	SALL4	protein_coding	0.0933690724640473	0.922670656156594	No	-0.142445181857259	0.338464240968148	No	5.22473517727386	5.09092261538889	5.87470976828787	5.84592010513594	5.21494283033231	5.23576957801464	5.22349312347462	5.12008078519338	5.20803869643727	4.94464836453602	5.97316786587171	5.90654411970523	5.74441731928668	5.23963409605976	6.18411543591135	6.11401078343669	-1.47568862053946	0.0213164411412356	Down	-1.21923764106539	0.00930720609491749	Down	-1.99370317420645	0.000781906283306579	Down	-1.32728083995397	0.0040093613336459	Down	-2.16282581588194	0.000847134838866643	Down	-1.36864017952389	0.00279513361402402	Down	4.07520148986115	4.04938426941456	4.19447320138465	4.12948451038589	3.89696653255058
chr20:58995185-59007247	-	ENSG00000101160	CTSZ	protein_coding	0.44625510941089	0.587584645314624	No	0.39314858580701	0.015508852600726	No	4.77261519524922	5.16864175952363	4.99519224766069	5.39332473543933	4.55038424914117	4.89943138425127	4.8680299523552	5.12906563598736	5.26562013786435	5.11123950471917	4.81343794391264	5.35075092147895	4.82138787759049	5.46029688199316	5.24824475044891	5.47143257387593	-2.18779834156091	0.00117291355892476	Down	1.08385531912325	0.00275334562703193	Up	-4.06582252955151	3.54620447454614e-06	Down	0.887998494406627	0.0110592412100289	Up	-4.98112836764298	2.06307483805576e-05	Down	0.702739690038593	0.0455921051694957	Up	5.83149373836295	5.88305319914098	5.9502186058507	1.1144227098456	1.49611771519104
chr20:63488013-63499315	-	ENSG00000101210	EEF1A2	protein_coding	0.0740679741476062	0.958506668313894	No	0.73092470138952	0.127338782478244	No	5.30240813971604	5.94152374220926	6.22508234979659	6.27452895367428	5.30773649227565	5.53415243257923	5.06533549429325	6.46835968441493	6.14325353581022	5.21295800640261	5.54603203706608	6.93507871518143	6.19413629714225	6.95912807985024	6.6333602140572	5.23109856711539	0.440594174088597	0.522216086969913	No	1.8956680042525	0.000865748719365633	Up	-0.831706232699531	0.193589105474103	No	0.927144924190153	0.0948869628533577	No	-0.695550577046642	0.296640177733952	No	1.85556282352754	0.000708016765644004	Up	6.04565110163519	7.17075281769387	7.05430054795148	4.57169518388779	5.22977722744475
chr20:362835-397559	+	ENSG00000101255	TRIB3	protein_coding	0.354606268840599	0.762444545714393	No	1.00233475711528	0.0798379560761609	No	5.34611993699912	6.2207657225893	7.39306783233546	7.66843346686862	5.24958708797134	5.54719379285326	5.24157893017276	6.79651458745364	6.4957315859184	5.37005099439585	7.91742724862899	7.41164582969224	6.85013041868515	8.43052380677488	7.74721891587811	6.82755767795288	0.711042402150081	0.324661435043944	No	2.02124466109278	0.00214038377208812	Up	0.77513022985421	0.262939752438387	No	1.23295762742938	0.054231894252893	No	0.177142527457638	0.820822109856853	No	2.06263471353521	0.00115346413245724	Up	6.3008371471329	7.54129727554388	7.45572992798889	6.01765640436645	6.5665872085772
chr20:473591-543821	-	ENSG00000101266	CSNK2A1	protein_coding	0.0306584876347715	0.967300448016595	No	0.256312544204298	0.0285796061648706	No	5.60174950027207	5.85213861454296	7.37076393564046	7.3705062179487	5.63548519326668	5.60224246866635	5.56752083888316	5.94263991009858	5.81783422361439	5.79594170991592	7.77064145217156	7.30335679692367	7.03829355782617	7.69780654044316	7.14267918911722	7.27103292428571	1.63695698479533	1.63667379604481e-05	Up	1.01340392259871	0.00111367397861729	Up	1.53270755994993	1.27021049767726e-05	Up	1.2872013863286	2.71185081624489e-05	Up	0.775830377634316	0.0419775923677738	Up	1.31021213902007	1.52707706609259e-05	Up	6.95782272958165	7.05198067562019	6.76517336968678	8.58859687026084	8.01683119208349
chr20:13995369-16053197	+	ENSG00000172264	MACROD2	protein_coding	-0.194668735519523	0.774498815425729	No	-0.121592847385041	0.394188074537041	No	5.94221887007042	5.81993535318944	8.09261152652155	8.06341710288395	5.92666967825755	5.93663562051735	5.96335131143637	5.70449439608291	5.83356910158587	5.92174256189953	7.4084272666074	8.44324889696943	8.42615841598783	8.292864804405	8.39710030908339	7.50028619516347	-0.27718169234278	0.574852313959769	No	-1.27776065388958	0.000663970776447435	Down	-0.337828921771987	0.46367477815658	No	-1.34245586944681	0.00030028159904755	Down	-1.04446617302121	0.0308566104133068	Down	-1.51125888679361	3.46926258760009e-05	Down	4.90693114332953	4.63706428518783	4.97550569768846	7.65238316785545	7.09141584963516
chr20:33407955-33443892	-	ENSG00000101400	SNTA1	protein_coding	0.747777753443067	0.185252234985834	No	0.240555361313278	0.501449225904582	No	5.46202026478175	5.69885459150687	6.21479410425512	6.89755389127947	5.33983330795759	5.50868974097316	5.5375377454145	5.73445745630625	5.77640046797562	5.58570585023875	5.96091786650301	6.49533779349058	6.18812665277179	7.640519327913	6.94225250075968	6.10988984516575	0.245371939820116	0.613477472261213	No	0.791911053203162	0.0143990195658936	Up	-0.200252691177218	0.645869041057732	No	0.722675710409894	0.022846465191195	Up	-0.639329446183334	0.156432538357541	No	0.986316887447401	0.00179451972731671	Up	6.19981436972192	6.55285922655514	6.27589811825182	6.16753861201605	6.12690359152011
chr20:33811304-33854366	+	ENSG00000101421	CHMP4B	protein_coding	-0.419313998160591	0.417368447754261	No	-0.0596582283941195	0.90782333483622	No	5.60550794869242	5.54140240246659	10.6770977679346	10.2291137474048	5.57423516866827	5.67189937657037	5.57038930083863	5.59762142523446	5.68177441438179	5.34481136778353	10.9812150656262	10.1452219203912	10.9048563177866	10.8772288426062	10.0883049270784	9.72180747252991	-1.00532531176582	0.0231878638556218	Down	-0.143215184878617	0.668547285777601	No	-0.512017496066188	0.19801963029534	No	-0.13159896984879	0.686896606780351	No	-0.996240977404205	0.0314671391462365	Down	-0.247377553704553	0.435704394707169	No	5.60071463866312	5.58290374528698	5.5632509102855	6.09645489080014	5.64489194862089
chr20:38724462-38729372	+	ENSG00000101438	SLC32A1	protein_coding	0.302011338529241	0.725441623496058	No	-0.154728407235074	0.697056282799742	No	4.65189054017548	4.49743971936929	5.30971099475477	5.61471557761116	4.67271912446442	4.79724473195068	4.48570776411133	4.63804999736857	4.69598605992469	4.15828310081461	5.35456284928039	5.28018718300947	5.29438295197446	5.98909706312371	5.58285363858422	5.27219603112556	-2.09512048364868	0.00112455466605436	Down	-1.50885458861616	0.000988777324330763	Down	-3.53086574980044	3.27287081229986e-05	Down	-1.88042380082797	3.00174849886445e-05	Down	-3.65685470221191	5.56669479208945e-06	Down	-2.35962643892911	1.65032688341825e-07	Down	3.16036806742342	3.06589723943644	3.41405704702883	1.37267869564294	2.29704186947554
chr20:34560542-34698790	-	ENSG00000101464	PIGU	protein_coding	-0.210875654023039	0.740376488165583	No	-0.0292964848113767	0.938310934518963	No	5.84554333693961	5.81407090856785	8.18340934851892	7.98875382634739	5.84444309846394	5.88117832936374	5.81100858299114	5.8718943522826	5.89290159334996	5.67741678007101	8.39766679158598	7.77864220449619	8.3739190494746	8.45250387159902	8.241021754283	7.27273585316015	0.869952140684701	0.038250356275631	Up	-0.317714038605133	0.359449777744934	No	0.926410531260273	0.0160277195065337	Up	-0.311873849455831	0.360441803716826	No	0.408599362039188	0.339567874398217	No	-0.306820188533778	0.368808232956739	No	5.64556814165215	5.65015207046253	5.60668483817938	8.05235510704859	7.20397878302427
chr20:24962925-24992979	-	ENSG00000101474	APMAP	protein_coding	0.405612488794787	0.408504898267117	No	0.151864179356286	0.272471834375773	No	5.16517100399225	5.31344113206222	6.36714416693392	6.89927626221729	5.11878335984269	5.23888901991416	5.13784063221991	5.34133173174597	5.31732872227081	5.28166294216989	6.62426210052477	5.81216278267956	6.66500761759743	7.14044067378632	6.87782162330378	6.67956648956178	1.27102676795309	0.00263925100437839	Up	0.208487015359053	0.564923921848371	No	1.6626098636049	1.35048076393538e-05	Up	0.38717355834703	0.256290402633873	No	1.14877480566506	0.00472699186856322	Up	0.338441656351426	0.325204977121722	No	5.76699726942464	5.8163728824735	5.70885837116321	8.26001682571377	7.84232493417245
chr18:56597208-56651600	-	ENSG00000091164	TXNL1	protein_coding	0.252792749008771	0.578048264242235	No	0.103086829422633	0.522092557678675	No	4.67336887896437	4.76665724366952	7.22331721520244	7.58936583433598	4.65029255534177	4.68794026324901	4.68187381830233	4.6887617222586	4.74330184905143	4.86790815969853	7.00057585760827	7.0979169263925	7.57145886160656	7.91335644216164	7.5937286803509	7.26101238049541	2.34686895063809	2.08702595069348e-06	Up	1.26210581358613	0.00271898994999029	Up	2.56896703313516	3.9022741297831e-08	Up	1.10858940582809	0.00667915857142857	Up	2.33313848694757	2.64485288941846e-06	Up	1.34326473771784	0.000955342415519683	Up	5.94647528307834	6.13506468322481	5.92888337364646	8.28946030871376	8.43555152901023
chrX:153785766-153794523	-	ENSG00000067829	IDH3G	protein_coding	0.648851086427115	0.102225172776042	No	0.490707536227345	0.02330074337332	No	5.43937440263572	5.92578775403221	6.54768431696522	7.17581863648657	5.26367230357088	5.62277235565648	5.4316785486798	5.97284846186589	6.03905221545144	5.7654625847793	6.7557723871979	6.74614111770965	6.14113944598811	7.40478093338281	7.20555256443899	6.91712241163791	1.73694583269221	2.76971964678979e-06	Up	1.44470421997599	1.09950416627734e-05	Up	1.99184915217426	1.83062604144399e-08	Up	0.92450554672087	0.00416002630647323	Up	0.415005532538635	0.283861684062839	No	1.11875318621146	0.000511922800678079	Up	6.85261301051026	6.98877485272206	7.05449935021645	8.49945526013127	7.49892543205446
chrX:119399060-119454478	+	ENSG00000077713	SLC25A43	protein_coding	-0.755793617250451	0.016482786353179	Down	-0.0609963167490468	0.665124009245286	No	6.13875605909204	6.07884608750848	7.5548186302015	6.86771998178493	6.09741489571716	6.2098399609193	6.10901332063967	6.04953886503313	6.13638294391966	6.05061645357266	7.10519025629784	8.19767758023795	7.36158805406872	6.93347172220698	7.09814628151117	6.57154194163664	-1.17137554322804	0.00555035949480957	Down	-0.525429513372133	0.0691571008821657	No	-1.78700330028168	8.72945143240387e-06	Down	-0.973792817727814	0.000730728614225261	Down	-3.9720641878498	7.11978153720161e-10	Down	-0.841232098602964	0.00280115809940215	Down	5.54851759014322	5.58810412227365	5.80671671059379	5.40393770865119	3.46242987044386
chrX:108084207-108091618	-	ENSG00000101843	PSMD10	protein_coding	0.174146797923878	0.752479372139104	No	0.010416405303995	0.981230531437773	No	5.3404182589904	5.34880641195305	7.90073985902593	8.08990410066302	5.43912299319749	5.21323795640141	5.36889382737229	5.33646668855651	5.24886009303505	5.46109245426758	7.84572957201012	7.67758826809388	8.17890173697379	8.52360896114957	8.10493298543941	7.64117035540009	1.21335418702606	0.0012231653851762	Up	-0.177666766892454	0.607667092179149	No	1.24675157958831	0.000294761078737975	Up	-0.414594105511065	0.193654992154418	No	0.598231880748754	0.106157125074011	No	-0.287109885716387	0.384236181872644	No	5.49911191503358	5.44039959676344	5.52855200896413	8.03966060232004	7.39521829181824
chrX:7219456-7354810	+	ENSG00000101846	STS	protein_coding	-0.0767906860883388	0.962337132042137	No	-0.0672410673398028	0.710074579740067	No	4.65913639571781	4.59446627632896	5.29846837275662	4.87050753924548	4.55365260059419	4.72371899174913	4.70003759481012	4.48012406983286	4.67935605804132	4.6239187011127	5.66874659413564	5.23275154796181	4.9939069761724	3.82654559350131	5.13047281406682	5.65450421016832	-0.176394735059679	0.828532584495116	No	-1.28118035033564	0.0292306055214163	Down	-2.11492013037291	0.00563826997935008	Down	-1.05885332407274	0.0687425931157901	No	-3.562433052213	0.000729072505226064	Down	-1.65195329964244	0.00402506125488909	Down	3.81914572702512	3.42086378722082	3.70319520121114	3.61570353302498	2.0499030832793
chrX:120109053-120115937	-	ENSG00000101883	RHOXF1	protein_coding	-0.222357859585915	0.753572976621013	No	-0.247180553224936	0.09072538963239	No	5.46717000325309	5.21536718957315	5.84643645306795	5.70783457769479	5.46159040896293	5.54553620004133	5.39438340075502	5.16965546335013	5.22155720765113	5.25488889771818	5.24380597427797	6.50142887314352	5.79407451178237	5.57168397615307	6.2834034795694	5.26841627736189	-0.11060724793746	0.822361149783985	No	-0.521249932195489	0.170870657565095	No	-1.79946406389847	0.000164532114650563	Down	-1.39864838315623	0.000211376894301487	Down	-1.5952275060372	0.000829076013672389	Down	-1.39081188902697	0.000192883970928619	Down	4.28868912983122	4.32568223993528	5.06498989900538	4.19073918733632	5.06850945999424
chrX:48590042-48608867	+	ENSG00000101940	WDR13	protein_coding	0.297173415963883	0.690213321702418	No	0.348619041781079	0.30582091901318	No	4.91631594112464	5.22622842222423	6.15201191492501	6.4200763090323	5.00604230435701	4.96706542569667	4.77584009332024	5.49992863313477	5.42485062527856	4.75390600825936	6.26597280940566	6.09603315842099	6.0940297769484	6.97295121954313	6.38292978549281	5.90434792206096	1.13831692697825	0.00560276794302705	Up	0.959307959128567	0.00198200658247199	Up	1.02200483166929	0.00464901403149652	Up	0.762972537388867	0.0105539583703352	Up	0.577496604071724	0.130804111510461	No	0.896270530608961	0.00253368276442018	Up	5.83909816886972	6.32625913397374	6.07405392695852	7.02514530842576	6.91213308440429
chrX:153724868-153744762	+	ENSG00000101986	ABCD1	protein_coding	0.684422240420464	0.0518494958851033	No	0.0368440659256121	0.882448710222984	No	5.59070426797218	5.62586835723247	6.65859351402059	7.32695706670468	5.55863639657147	5.71546122565479	5.49801518169027	5.63176694652906	5.76545012956192	5.48038799560643	6.67503708066889	6.94313475864053	6.35760870275235	7.35639338314585	7.60230316029219	7.022174656676	0.755465447442861	0.0937741253828732	No	-0.0759881675173169	0.865500733675212	No	0.14058916972714	0.757718981316722	No	-0.892635489475087	0.0211414070647773	Down	0.743279125212027	0.102640907251407	No	-0.475828069918468	0.232366809760666	No	5.25818233895742	5.64573421672242	5.773364120531	7.090966613418	7.50272259270722
chrX:129981107-130058083	+	ENSG00000085185	BCORL1	protein_coding	-0.241848615522214	0.616048109107995	No	0.18113482915281	0.59040825110272	No	6.31518960332043	6.49394250614152	10.2548665347996	9.99048326629574	6.25645617969417	6.37302294418179	6.31608968608532	6.50628985865943	6.55820292363987	6.41733473612526	10.5213741342123	9.88905447938509	10.3541709908013	10.5312156878584	9.91258575479014	9.52764835623864	2.84775705462347	6.86540681349731e-14	Up	0.477145345374614	0.175763895395851	No	2.95016417723239	9.60847705325661e-16	Up	0.309816353990588	0.384078144065692	No	2.54108520702491	4.6660370691484e-11	Up	0.182706319418706	0.617503521968846	No	6.94968137523688	6.85507679744336	6.93415214283853	10.1217106220528	9.8420740565319
chrX:48831094-48835633	-	ENSG00000102109	PCSK1N	protein_coding	-0.0376373058429093	0.977335222455302	No	0.0815464653116243	0.876356476406389	No	4.6555155355243	4.71851964669567	5.37515241016483	5.3620491354102	4.55045122469401	4.70416931595211	4.71192606592679	4.69568689848064	5.09660284219543	4.36326919941093	5.32538598600819	6.04207643282526	4.75799481166103	5.32076676131458	5.46250566823223	5.30287497668379	-0.595655051328702	0.356104499948435	No	-0.0827091070410466	0.882793596680439	No	-1.04148482753201	0.0810049350662224	No	-1.0378214584035	0.0316412552298029	Down	-4.76520158889684	7.43306016652121e-06	Down	-1.45916173727587	0.00275577178443608	Down	3.82409819392068	3.63775045211057	4.46192972513189	4.08711526863798	1.37540974202814
chrX:151176653-151181465	+	ENSG00000102195	GPR50	protein_coding	-0.142992725770298	0.886830933279556	No	-0.188249343263987	0.484276656714873	No	5.04098231935175	4.86604106733476	5.40405608825872	5.19599747243774	4.92838331608353	5.16743538702349	5.02712825494824	4.87027560203312	4.97431769763767	4.75352990233348	5.88333779065556	5.38532439162872	4.94350608249187	4.72465571824045	5.66103165928281	5.20230503978997	2.42786896607981	0.00695730752174304	Up	2.94664597222627	0.000847097632218941	Up	3.60994201128972	2.49773898587549e-05	Up	4.13051525808803	1.58593563348816e-06	Up	3.77100231317982	2.02194536906466e-05	Up	4.86202430578072	9.44949614590493e-09	Up	9.01026461595716	10.0328471206798	7.54512703588531	9.16467789109276	9.50315847653646
chrX:46836940-46882358	+	ENSG00000102218	RP2	protein_coding	-0.00504012910877835	0.994966616984136	No	0.0239950952586058	0.916693183400093	No	5.27376143340404	5.29751767070765	6.62723796382808	6.57446458103007	5.29759749619516	5.37916690131553	5.14451990270144	5.36863429216328	5.28849927220892	5.23541944775076	6.1583609401308	6.94793233517487	6.77542061617857	7.19379614019301	5.85614530128811	6.6734523016091	0.463368287829853	0.273659546418877	No	-0.239388670566726	0.48179250102237	No	0.56338157963954	0.148106228165617	No	-0.203566868588937	0.544902763743825	No	0.229545622201284	0.600507026683479	No	-0.333510430214805	0.30831223512569	No	5.30681059315667	5.21210660518055	5.26573906795225	7.23109943666461	6.90483705832059
chrX:47582313-47586789	+	ENSG00000102265	TIMP1	protein_coding	0.423479556118384	0.483417137566152	No	0.219167792028426	0.520703925021236	No	4.68246544594964	4.89798253163667	5.78985577477765	6.23506716689678	4.59991672445105	4.70352397658123	4.74395563681664	4.96247858902505	5.1121451646656	4.61932384121936	5.69868471361225	5.81808695326534	5.85279565745535	6.44240164266202	6.39244123145119	5.87035862657714	0.721709057827561	0.205393610420312	No	0.501888252488652	0.300558173640017	No	0.299766176688323	0.574787595942833	No	-0.105889288778132	0.836505109358058	No	0.665968323810364	0.217694859139147	No	0.350470840190448	0.47284384362188	No	4.65023918376243	5.22851336241813	5.11441707355751	5.85267494567518	6.32440600699831
chrX:101397803-101407925	-	ENSG00000102393	GLA	protein_coding	-0.110715811196275	0.862792911053894	No	0.423460533723353	0.000465301300792173	No	5.57240800647531	5.99523818655246	6.74541823115053	6.67623168909619	5.51004973875716	5.51472310082216	5.6924511798466	5.89420717735034	6.04627657014654	6.04523081216051	6.76048595789924	6.52899496446515	6.94677377108719	6.87727106476609	6.48322048502701	6.66820351749548	1.97041457644286	3.03337486339593e-06	Up	2.08264912518429	6.77826974352859e-09	Up	1.73181307286692	1.09088505844675e-05	Up	1.59152186391567	1.47704495088505e-05	Up	0.958588925099334	0.0200093291345079	Up	1.93924737987253	7.9263084373834e-08	Up	7.43342814631733	7.6337073197621	7.61033648857935	8.21314733078665	7.88222890342495
chr13:111114559-111305737	+	ENSG00000102606	ARHGEF7	protein_coding	-0.333815339131898	0.524292225101075	No	0.124398299029144	0.23553142606704	No	5.22505857467639	5.34746905411845	7.33489471635185	7.06189878345181	5.19710334440288	5.18491930233865	5.29315307728765	5.36650098018759	5.2916866153446	5.38421956682317	7.13293868210182	7.38199037248533	7.48975509446839	7.62833370703203	6.99002529411825	6.56733734920516	1.17017024368781	0.0129657660739902	Up	0.229737916929768	0.558796645619802	No	1.40539755278266	0.00157204041031013	Up	0.371735184935265	0.319781165484884	No	0.572465104054277	0.214341935112175	No	0.267633583341526	0.481581376477029	No	5.94960721663638	5.94525650714395	5.80258009412986	7.87689482716467	7.76033398139276
chr16:55389700-55506691	+	ENSG00000087245	MMP2	protein_coding	-0.593365497182156	0.287450077735607	No	-0.135333610168848	0.553871252465967	No	5.1176393413771	4.98718400182476	6.49200398554187	5.83670750481189	4.97777181823317	5.22623324567377	5.14891296022437	4.95022480574348	5.18329871595264	4.82802848377816	6.52193661607209	6.70363758796492	6.2504377525886	5.35225278345545	6.52986093298757	5.62800879799264	-1.31581403687794	0.0360488581802849	Down	-0.926860962639284	0.0312614979953605	Down	-2.26850133429586	0.000216550648251743	Down	-1.59153887268493	0.000244747950309318	Down	-1.49641237341241	0.0177687315510097	Down	-0.855029026040298	0.0435739977097895	Down	3.8535643541301	4.74962611740565	4.46081480151711	3.48292320482204	4.26068749325367
chr16:46689643-46698394	+	ENSG00000091651	ORC6	protein_coding	0.171836737773227	0.807585291915844	No	0.349471134631104	0.0758126734968632	No	5.02935729616123	5.37113898004886	6.34051056741693	6.52506823296381	5.0328649326478	5.01037095219788	5.04483600363799	5.51110761389875	5.35555313571262	5.24675619053521	6.1770930823537	6.58977195149062	6.25466666840648	6.90544502436958	6.59149172668683	6.07826794783502	2.50059991878958	9.79740495398034e-11	Up	1.84700928350199	1.29756935388236e-08	Up	2.04874299005403	1.24458981897527e-08	Up	1.45569820237885	1.07855417745796e-05	Up	1.05061070449064	0.00589286141028206	Up	1.67964487002259	3.02406656898485e-07	Up	6.5373588167831	6.72000783667622	6.88917241094343	8.41442151782818	7.81546445373923
chr16:67109958-67148539	+	ENSG00000125149	C16orf70	protein_coding	-0.161846038107358	0.772487003500508	No	0.134795276279601	0.463549708801718	No	5.49303023001538	5.62545774509775	7.57107422990732	7.42072924176025	5.42330059255178	5.60076261438398	5.45502748311038	5.66374284706611	5.71280552345122	5.49982486477591	7.59503597258492	7.5946974397074	7.52348927742963	7.857644627368	7.52939583282539	6.87514726508735	0.337378422108758	0.43849684578278	No	0.56839842041653	0.102423418359939	No	1.19721416421998	0.00280828754532626	Up	0.807357440531267	0.0171177906930418	Up	-0.0384321326549994	0.937538974308162	No	0.685497685261016	0.0435862680845048	Up	6.37127276848236	6.36840082632288	6.22546799050765	7.72680107649019	6.81731740876718
chr16:20899868-20925006	+	ENSG00000102897	LYRM1	protein_coding	0.0667490707336232	0.939154054580114	No	-0.0677564888618424	0.814027685782935	No	5.12770626807384	5.0597190365093	6.61462274966232	6.77037981089227	5.08707195477629	5.17973662719298	5.11631022225225	5.15381741734541	5.16010175647298	4.86523793570952	6.80743604062283	6.17571044394467	6.86072176441945	7.06290944109369	6.80040390817562	6.44782608340751	1.74882922609465	1.20174907049472e-06	Up	0.679955932260376	0.0222880677883181	Up	2.2978133817083	2.64654624720946e-11	Up	-0.0178449143630512	0.95734798238328	No	1.34168173233063	0.000415462827172098	Up	0.299980671947837	0.323636355354276	No	5.34438165102134	5.72254470148075	5.94527091769338	8.6620733391403	7.77470741061091
chr16:67846732-67872567	+	ENSG00000102898	NUTF2	protein_coding	-0.377132724629973	0.453542010079947	No	0.158438914518805	0.719449502402085	No	5.56561160510177	5.7162338256533	10.3614985908507	9.93986594565745	5.59665563938108	5.61962030784642	5.48055886807783	5.83029764028688	5.79354543678432	5.5248583998887	10.6555446659099	10.1434141337419	10.2855369729003	10.4662485198459	9.98180454785114	9.37154476927528	1.57718620725665	0.000232915598651461	Up	1.28389363002266	0.000531550359543795	Up	1.30853629969102	0.00144377385344988	Up	1.42481296729771	0.000102330622423906	Up	0.764108810904441	0.0725690988691218	No	1.43048468841172	7.0292930756568e-05	Up	7.01546524524533	7.14146356213005	6.91290858692001	7.81112983223291	7.77289758485221
chr16:49277917-49281831	-	ENSG00000102924	CBLN1	protein_coding	0.187892198851706	0.850616541407112	No	-0.38997605936973	0.111636534418893	No	4.53769804011103	4.14465678530295	4.98598588008919	5.08960653947405	4.6428400964915	4.56664968086931	4.40360434297228	4.01676229796708	4.20820965985585	4.20899839808592	5.03581257014023	5.30822458893697	4.61392048119036	4.92769423619426	5.09357491973038	5.24755046249752	-1.15716838352922	0.10057098181614	No	-0.706149300221519	0.263708376950829	No	-2.57365135305437	0.00166630406658764	Down	-1.58861636434418	0.00889624680355972	Down	-3.30206910517337	0.000238866940236504	Down	-1.48543517780572	0.0143683265969857	Down	3.15131127362411	3.53520790750989	3.95401621738302	2.29849323065542	2.2654947867948
chr16:57245098-57253635	+	ENSG00000102931	ARL2BP	protein_coding	1.0063081355489	0.000358757965502816	Up	0.207916442077277	0.327758777491896	No	4.96319697174503	5.16749020436978	6.33048796436239	7.33053144090958	5.07397663510744	4.87325687315462	4.94235740697302	5.36552548703588	5.18225777734423	4.95468734872922	6.36716619914714	6.34252868133483	6.2817690126052	7.50369888940347	7.29282322506406	7.1950722082612	1.90062795303111	4.65699437434132e-07	Up	1.14059873696366	0.000373569372044227	Up	1.42632237204125	7.28844651808501e-05	Up	0.959573989372772	0.00202266701217374	Up	1.30283833812132	0.000507206245696624	Up	1.15395654066449	0.00019519842410827	Up	6.00949344381938	6.40991165136079	6.23179563929005	7.60493346154008	7.8312652501526
chr16:57462387-57472010	+	ENSG00000102978	POLR2C	protein_coding	1.32144032588375	3.75627770539816e-06	Up	0.467554645667372	0.0023839782501394	No	4.94203121965013	5.40059953333569	5.97090458488099	7.27284859603674	4.92279111569423	4.95325739726746	4.9500451459887	5.44623149955048	5.46675461070344	5.28881248975314	5.89488266787107	6.25061985849789	5.76721122827402	7.49471973480239	7.30544391544553	7.0183821378623	2.79547641214186	4.42920722075203e-14	Up	1.72779821223626	2.75515063518167e-08	Up	2.83179929450599	8.77811440936641e-16	Up	1.3465322262554	2.12685551451571e-05	Up	2.19384176624809	3.86214252420176e-09	Up	1.5737149526785	4.76009130771601e-07	Up	6.60312307341281	6.96150186256659	6.86394931290182	8.84484526472712	8.58624062472636
chr16:58025566-58046901	+	ENSG00000102996	MMP15	protein_coding	0.398388100468953	0.473677837026107	No	-0.0848195577326148	0.697944536010769	No	5.21863862913966	5.14119735999394	6.23785928551612	6.6388367419786	5.08931525691998	5.37806604142194	5.18853458907706	5.18813227443424	5.17863217143811	5.05682763410945	6.09102900609061	6.85834991675304	5.7641989337047	6.58978333405753	6.96639265704619	6.36033423483207	-1.08960829696065	0.0371812352857343	Down	-0.249680345860133	0.557470827196477	No	-1.55547157511082	0.00212550388634833	Down	-0.824184406475378	0.0346823670651764	Down	-2.53404625097122	1.05622147848487e-05	Down	-0.546746153855103	0.16926891149525	No	4.66178354205436	5.06863210589059	5.19964047005468	4.66689201390149	4.37189887591414
chr16:57999546-58021618	+	ENSG00000103005	USB1	protein_coding	-0.097059814248622	0.911413083987749	No	0.124549857297555	0.520703925021236	No	5.09968426199033	5.21477546002476	6.27475787310435	6.24031014223879	5.05589561930257	5.1686868765135	5.0744702901549	5.12053040357205	5.21496015219059	5.30883582431165	7.10836427016723	5.90753876864035	5.80837058050548	6.63160796485388	6.18511303513689	5.9042094267256	0.127582389365375	0.756340271942672	No	0.240663422352122	0.422795019819209	No	0.524264528411781	0.133319171907712	No	0.160168841298177	0.593292242540412	No	-0.333726250616213	0.402791288182246	No	0.382330615952338	0.182167584262853	No	5.47874465025299	5.8321706627838	5.54603968682175	7.02879989792597	6.50283424925359
chr16:58231157-58283836	+	ENSG00000103021	CCDC113	protein_coding	-0.656632989068449	0.110339410759232	No	-0.0893199770705154	0.531668357148674	No	5.28244022491126	5.19491681390007	6.91482352602518	6.25888815809741	5.30478826132729	5.33203127572162	5.21050113768488	5.27039020178149	5.19846128701062	5.11589895290812	6.73731211163533	7.02556893433995	6.98158953210026	6.75672147228333	5.87517326074856	6.14476974126033	0.456829528471876	0.324688389726785	No	-0.3127160496578	0.416909041830406	No	0.52642695954266	0.205898842743405	No	-0.697940952311899	0.0538376072501593	No	0.015948924420193	0.974566013754409	No	-0.256508119277989	0.50212912940075	No	4.81533609816077	5.34213137048732	5.17587529486467	7.39787590118883	6.71802975191933
chr16:1770286-1771730	-	ENSG00000103024	NME3	protein_coding	0.899992713670323	0.168075025625015	No	0.953488064788074	0.0421244615844287	Up	5.16545292830648	6.04356858636789	5.63458442118898	6.3847804095147	5.11440065712792	5.35146345516726	5.03049467262426	6.56081341496475	6.08890380534773	5.48098853879118	5.73973418485536	5.71794055239768	5.44607852631389	7.15530386660385	6.53658434522486	5.4624530167154	2.4399601627856	8.01613805810525e-07	Up	3.01277633942918	1.0300643579307e-11	Up	2.17342944162516	5.24251743063507e-06	Up	2.96045649463937	1.40136171129117e-11	Up	1.41231322559071	0.00464080936276108	Up	2.72768629473757	1.1088738366668e-09	Up	7.98043454559621	7.86752843437306	8.10077128509086	7.23098767803865	6.80567967879241
chr16:74296775-74306288	+	ENSG00000103035	PSMD7	protein_coding	-0.0922973274466321	0.862170436624738	No	0.572151607341018	3.58878731027077e-05	No	5.15276995636227	5.71686131367548	7.62312995798167	7.54867861618483	5.00045096419791	5.24943527845627	5.20842362643262	5.77502403395379	5.64013889017515	5.73542101689751	7.68057764972783	7.52790965920827	7.66090256500892	7.93037191394412	7.48070918170087	7.2349547529095	2.04234473035045	3.37799096488409e-07	Up	2.55563738224193	1.04090895113813e-14	Up	2.67571940571221	1.00063383183457e-12	Up	2.71471888184308	1.13004820779657e-16	Up	1.93446810908468	1.79496173973507e-06	Up	2.83073392555363	7.85397311415215e-18	Up	7.94136422060496	8.02164038330128	7.79520112246172	8.79141161053721	8.20323693748356
chr16:69105564-69118719	+	ENSG00000103044	HAS3	protein_coding	0.522993638914991	0.271279535223167	No	0.390644204979203	0.0140452439995459	No	5.0756040418817	5.46735348754305	6.0773183598879	6.54792243627331	4.89662329160274	5.16344142718534	5.16674740685702	5.4896708635787	5.60487116663388	5.30751843241656	6.15614882204386	6.11349058933278	5.96231566828705	6.67573424949977	6.31047200685018	6.65756105246998	0.611225315807212	0.191609707340446	No	1.20470117079843	0.00109442660777984	Up	-0.441106012375889	0.338976892310192	No	1.0174988165542	0.00439388921392698	Up	-0.843846335353379	0.0952044625483962	No	1.27930833900239	0.000333870581731826	Up	6.28428823429989	6.70575995636634	6.55803454502233	5.04348114290809	5.13850150165101
chr16:68358325-68448688	-	ENSG00000103056	SMPD3	protein_coding	-0.346245531661571	0.586860462662993	No	-0.163122984005191	0.751265765670463	No	5.70787946762471	5.54800878385649	10.3251886377666	9.99650371821898	5.67358623701735	5.78759023159574	5.66246193426106	5.54961529726349	5.61937280234272	5.47503825196328	10.5456309047998	9.67015882576923	10.7597761827308	10.5871969609763	9.7822057797307	9.62010841394998	-0.942198378926976	0.0964042742393648	No	-0.546263825346259	0.23876400527825	No	-1.4305377115977	0.00719793726626295	Down	-0.60887406996979	0.179289028541544	No	-1.09456475386399	0.0535375015778572	No	-0.880061081005063	0.0481921262336645	Down	5.38432659807574	5.23078329033169	5.4490974779217	5.56484610955189	5.88587741287819
chr16:68264516-68301823	+	ENSG00000103064	SLC7A6	protein_coding	0.283548930994721	0.60827768522491	No	0.310565084348199	0.00396266884833383	No	5.47308219896582	5.77577597021708	6.7067558628292	6.9835617903579	5.51424994982462	5.51157211539452	5.39342453167832	5.82262277210889	5.75691283483379	5.74779230370854	6.83811410708374	6.87696423609599	6.40518924530788	7.30789277451282	7.16807585600409	6.4747167405568	0.637731214698059	0.142783328355678	No	1.54517720896883	3.15425630237037e-06	Up	0.15865866617728	0.70426679428806	No	1.84548464668121	1.49984380189293e-08	Up	-1.22844264723991	0.00604986740821632	Down	1.70579222420051	1.97820037061463e-07	Up	7.37957252113817	7.36778175921559	7.15385962727973	6.9847601220197	5.89873329090753
chr16:68245304-68261062	+	ENSG00000103066	PLA2G15	protein_coding	0.318768295788736	0.549798598107409	No	0.0449424862632036	0.874844104581395	No	5.18844435383403	5.24075550781462	6.52882610611097	6.93532069850321	4.99378503688939	5.37194564292323	5.19960238168946	5.21726721265343	5.30719250142052	5.19780680936992	6.87082621143923	5.92163349620998	6.7940186106837	7.30613578496978	6.6994903455426	6.80033596499725	0.978959550305587	0.0333229850634207	Up	0.302403614638019	0.417364209764588	No	0.90947848495073	0.0244247362236022	Up	0.269432111978534	0.462591947412451	No	0.356775160932275	0.439457837239112	No	0.0217621694174606	0.955878507221434	No	5.61594944416048	5.48963053434615	5.64817318114187	7.18365632919604	6.78872938400511
chr16:74712955-74774831	-	ENSG00000103089	FA2H	protein_coding	0.218595998234987	0.729568661327253	No	-0.195265165461235	0.162472159158315	No	5.60287744296907	5.41263643992078	6.87738854438341	7.08602385733898	5.5680872183761	5.7166254372325	5.5239196732986	5.42384454977396	5.4965762963209	5.31748847366749	7.20328136984437	6.99248224011852	6.43640202318736	7.35368749530176	7.24802240375748	6.65636167295772	-1.08861343506072	0.0396102199293639	Down	-1.05489028649353	0.00920926138187404	Down	-2.51557090223355	8.84114863154593e-06	Down	-1.41516513563551	0.000490594985082716	Down	-2.10179674524101	0.000250640582651131	Down	-1.41747151752255	0.000357708880048758	Down	4.39530057335019	4.53128414905977	4.70269097233383	3.49872044744724	4.61442702706876
chr16:283152-287215	+	ENSG00000185615	PDIA2	protein_coding	-0.0182702916203963	0.98896447271366	No	0.235797073590723	0.613463128023439	No	4.68445177687538	4.91666108782453	5.35809096840056	5.38140994694778	4.4275948943138	4.90459660316719	4.72116383314516	5.18714238411038	4.89103769625887	4.67180318310433	4.91659496909914	6.1295948147939	5.02808312130862	5.1753645597818	5.96285056929213	5.00601471176942	1.66650469925954	0.000463939983978939	Up	1.99879179920512	1.48046218457193e-07	Up	1.4829827909041	0.00050237195591498	Up	1.31251411122385	0.000537599998780575	Up	1.21173612752432	0.00858478091500945	Up	1.38181097822294	0.000238145123219366	Up	6.00259908924551	6.20728817003548	6.32802119565284	6.9340970167104	6.63173447844963
chr16:268727-283010	+	ENSG00000242173	ARHGDIG	protein_coding	-1.21160487274323	0.0174151355233651	Down	-0.42897281919028	0.188380832566772	No	4.68965412574039	4.30090517544545	5.4970518235973	4.36857375784339	4.49937206800085	4.85835241410089	4.71123789511942	4.47977995783466	4.46597348052827	3.95696208797343	5.46078475423665	5.4990947313415	5.53127598521376	4.61075149731232	4.50892153158732	3.98604824463054	-1.41170364507028	0.0228224251159486	Down	0.678251746316267	0.109327953608247	No	-0.893349336489369	0.0910714390737888	No	0.46155554473857	0.267662941311747	No	-2.18562178062314	0.000610993433455693	Down	0.192429277459031	0.666046010171162	No	5.35435752928658	5.18898278294817	5.36819594059989	4.00155893979786	3.16406898784446
chr16:84122146-84145192	-	ENSG00000103160	HSDL1	protein_coding	-0.466522959517844	0.34701617989467	No	-0.0397431276118558	0.882784421802628	No	5.28024670492217	5.24026020160883	6.87364892197528	6.39898009059999	5.26702267618008	5.34391147542318	5.22980596316325	5.31776108158028	5.32680845279921	5.076211070447	7.32704770415413	6.76482963713023	6.52906942464147	6.99534156449218	6.31097390573409	5.8906248015737	-1.45021697067376	0.000720304927322112	Down	0.130143208390557	0.665640390367458	No	-0.983788613510447	0.0154258973970618	Down	-0.138781888825431	0.633915058354068	No	-2.29613259153501	6.74864420310743e-06	Down	0.067323832280699	0.824149682531704	No	5.31464635217707	5.56484748959004	5.54559701750083	5.22620388987588	4.02063963189965
chr16:4748239-4767624	-	ENSG00000103199	ZNF500	protein_coding	-0.911764980780308	0.00221428793318856	Down	-0.109053296130008	0.79243873129865	No	5.19233733399332	5.08768646175431	9.70861917247964	8.76524924920642	5.10914885283062	5.28419633850417	5.18366681064518	5.13743028627966	5.1242841591562	5.00134493982707	9.90948772776721	9.32140049112954	9.89496929854219	9.33259894107759	8.83860940447536	8.12453940206631	0.19085078434762	0.695918733504565	No	1.05843147936931	0.0036070965772382	Up	0.330932388411938	0.435565802437524	No	0.920424832545951	0.00913178859897232	Up	-0.335423473422112	0.488518803264999	No	1.06130031693425	0.00251284492217852	Up	6.25027650299208	6.46381568468781	6.3237960115967	6.84722089659204	5.91143846592407
chr16:401826-412487	+	ENSG00000242612	DECR2	protein_coding	0.518587892986153	0.486651981051334	No	0.130881633083861	0.795825440563574	No	4.24630278570992	4.36757054559374	5.81940197030336	6.33610597479705	4.28232057258075	4.36172334239909	4.09486444214993	4.36594520596853	4.54330494897019	4.19346148184249	6.24932663487806	6.05679561937315	5.15208365665885	6.56684194211781	6.55815054501649	5.88332543725686	3.36225189377855	2.89621960418639e-13	Up	2.14840027496043	3.32361990164887e-10	Up	2.30129339668535	9.88431237946931e-08	Up	2.16291758457504	1.71992322532036e-10	Up	2.91087203801039	1.5904466885131e-08	Up	1.90197245558842	3.38974087924328e-08	Up	6.14801001310599	6.16029211063618	6.23691463872218	7.34089712674014	7.53433843494568
chr16:23061406-23149270	-	ENSG00000103404	USP31	protein_coding	-0.422082204438249	0.320505185890813	No	-0.186951199038707	0.00609565933280504	No	5.42351786804724	5.24195134246653	7.35234406074827	7.02015164563773	5.44188780139896	5.37984318149245	5.44882262125032	5.22450092512308	5.24051486177505	5.26083824050145	7.63799840585393	6.9751691519799	7.44386462441097	7.27467525387061	7.14434779202427	6.64143189101831	-1.96157051181298	0.000672541513577758	Down	-0.149241695389635	0.733773095252433	No	-2.02024697183917	0.000156749319236639	Down	-0.0668763386728256	0.878150227011898	No	-2.40951753672355	0.000122100500955221	Down	-0.158852602074479	0.70846822332929	No	5.64459489358677	5.65872962957107	5.53778069082949	4.54955103277365	4.24484985441746
chr16:52438005-52547802	-	ENSG00000103460	TOX3	protein_coding	-0.685282914509793	0.48485908330282	No	-0.204024679778973	0.388206826525301	No	5.31502411759551	5.11475853327643	5.4725203421967	5.0103109584623	5.26320010949536	5.33184792028968	5.35002432300148	5.00365217886709	5.16980586547793	5.17081755548425	4.80696751924998	5.63044998523553	5.9801435221046	5.01023577955972	5.31028458991782	4.71041250590937	-4.74681488667004	0.000149033988354412	Down	-1.49765911700132	0.00117545670100153	Down	-4.56158973888063	0.000171108870647425	Down	-1.63531905289606	0.000343614675405456	Down	-5.38917751504535	8.90146994879921e-05	Down	-1.88690512051002	2.74211580558551e-05	Down	3.9396604514203	3.79930345657183	4.11519813720788	1.05494193198622	0.877235708981549
chr16:19701934-19718235	-	ENSG00000103550	KNOP1	protein_coding	0.0258344347286358	0.978833623847418	No	0.433996924125812	0.0363420981442493	No	4.93829558421348	5.36765179408862	6.328405928497	6.38899017158102	4.82319988224529	4.9080980759533	5.08358879444184	5.29642126963396	5.42359112896079	5.38294298367112	6.3303805380998	6.21067534101028	6.44416190638091	6.36271537500239	6.86880123293532	5.93545390680534	1.31281521777906	0.00322840071632212	Up	1.57434123148692	1.69844071374971e-05	Up	1.67086962522394	5.64470347085227e-05	Up	1.60716338922361	1.04103602813987e-05	Up	0.870513480976086	0.0521175797007129	No	1.5353133354198	2.21025730805389e-05	Up	6.81562326880979	6.87301823025506	6.7280871267442	7.7048848830141	7.0681930447443
chr15:74782057-74803198	+	ENSG00000103653	CSK	protein_coding	-0.169383793645928	0.818228117986984	No	0.326619733746611	0.13764566744755	No	5.80980899367075	6.12719358918402	6.89169246410707	6.71329441957917	5.711693187939	5.93972912474122	5.77800466833203	6.1733318989398	6.2969382535992	5.91131061501307	6.56709775745414	7.06744980664509	7.04052982822199	7.34215249108837	6.28207877593882	6.51565199171032	-1.78979346019516	0.000128579492770774	Down	0.70364602334767	0.0189321217486878	Up	-2.15036024369244	5.61832769552964e-06	Down	0.678552422564562	0.0210742138516214	Up	-3.17288733282446	9.39966521932433e-08	Down	0.606871271253394	0.0397341918347087	Up	6.61646970685737	6.70334630382564	6.67154864349098	4.24937668016392	3.65751031910416
chr15:65001512-65029639	-	ENSG00000103707	MTFMT	protein_coding	0.625152472937659	0.249848642014023	No	0.158368243181791	0.450197682678006	No	4.81253018908868	4.96006998584281	5.8863645950313	6.43625391689246	4.7830992175715	4.88105932205467	4.77343202763987	5.17319463360881	4.87329653204022	4.8337187918794	6.09203350391429	5.91168995083081	5.65537033034882	6.86459356114295	6.02703366461575	6.41713452491867	-0.265109817427281	0.598469160861699	No	0.722158880808842	0.0284516890526183	Up	0.480012948462692	0.278793766996432	No	0.70309544380405	0.0297246060387245	Up	-0.35573094726532	0.502281389743576	No	0.908139924870825	0.00484302041067513	Up	5.52827415631733	5.69034500283343	5.57578640975516	6.25698050048079	5.45090641228014
chr15:78921058-78949574	-	ENSG00000103811	CTSH	protein_coding	0.0578981914854744	0.936520938989306	No	0.556028810216652	1.99198585079681e-06	No	5.58847997260984	6.13906331179925	7.03520693002444	7.08100387942772	5.46438967802213	5.6679559741318	5.63309426567559	6.21186175794721	6.1719439867947	6.03338419065583	7.21598111602706	7.06361278450063	6.82602688954563	7.52869052456726	7.00947700694666	6.70484410676923	-0.0744892993928668	0.87529666740019	No	1.5465708593746	1.32420632196235e-05	Up	-0.225932149123274	0.60442074180605	No	1.19142723616691	0.00078582063229491	Up	-0.902257410824436	0.0437790416390417	Down	1.31779917416784	0.000164554309496595	Up	6.91266778439943	7.14622657552483	7.25114621431298	6.47159632828489	6.12662699298339
chr15:80779343-80951776	+	ENSG00000103888	CEMIP	protein_coding	-0.458402616064143	0.279109251318512	No	-0.0724238264590192	0.623645024405897	No	6.15268651857385	6.08132343391367	7.71464271896491	7.29659374002313	6.04733054204392	6.23596531045234	6.1747637032253	5.97561935834378	6.1630004385162	6.10535050488102	7.62796792577209	7.66696053989885	7.84899969122379	7.40208094608672	7.25601382385584	7.23168645012682	-0.704236292089266	0.168152850457584	No	-0.900459613044144	0.0309785009253617	Down	-0.410262781061466	0.389851240521011	No	-1.34083276229969	0.00128716459943768	Down	-1.57648060953626	0.00189843936196044	Down	-1.40294842889332	0.000611018202868733	Down	5.12448155286359	5.20386738570808	5.55894805534359	6.79954785477585	6.09671070612033
chr15:41895939-41972578	-	ENSG00000103966	EHD4	protein_coding	0.187230300140446	0.841670133579889	No	0.0970475017277419	0.595291954200327	No	5.13837132438895	5.23316399178076	6.12059646752983	6.29461604501283	5.11582479123406	5.24775722416299	5.05153195776982	5.30823382789397	5.23221768545517	5.15904046199313	5.82273459800036	6.38409760713792	6.1549571974512	6.98629509556953	5.90727235156018	5.99028068790877	0.982083778003038	0.0633695331979094	No	-0.0436521729004975	0.931377481574882	No	0.577864740472761	0.248077444972524	No	0.0124250257218134	0.97991460513581	No	0.162808869012549	0.778640344432555	No	-0.163088132397663	0.732064069638096	No	5.34849657379658	5.28228489447898	5.34467684267349	7.19047906087734	6.97344268413638
chr15:51681353-51721031	+	ENSG00000104112	SCG3	protein_coding	0.240591632741085	0.758547824507931	No	-0.0451816610042515	0.805958958502296	No	4.6855386978703	4.64107768947724	6.06652330803468	6.31290699990383	4.65973378276836	4.73039834565007	4.66648396519248	4.56170509625923	4.75665313524008	4.6048748369324	5.99630218805471	6.35240516346953	5.8508625725798	6.6833317739228	6.42690069229546	5.82848853349324	-1.62140505551543	0.00895798951738694	Down	-1.2249014949884	0.00617341300517949	Down	-1.97685606967417	0.00114636368728366	Down	-1.27364564940564	0.00368841664783676	Down	-0.789054638642947	0.196279812375515	No	-1.49571518738362	0.000612841701014881	Down	3.70667097921689	3.63621312487948	3.70739264818237	3.98421885551693	4.68788035583299
chr15:40765155-40807478	-	ENSG00000104129	DNAJC17	protein_coding	0.116187115958743	0.87107228976357	No	0.679896690409079	0.0175292219517929	Up	5.10472471138332	5.76472298119644	9.59102091804739	9.69786821873534	5.0848801403221	5.19431864617411	5.03497534765376	5.89685096294044	5.80875187647322	5.58856610417564	9.88922578671163	9.19508876190334	9.6887482055272	10.1902960162439	9.59577410873024	9.30753453123183	-0.19439967255852	0.658645866820579	No	0.696603580037303	0.0178766789359612	Up	0.403614459651853	0.308573979306792	No	0.674423496369817	0.0194123895205559	Up	-0.109870982304722	0.815160569103695	No	0.660715961128822	0.0219222882115452	Up	5.8069283580363	5.88482067548768	5.86062278746078	6.68230795092261	6.22202616102188
chr15:40872214-40874289	-	ENSG00000104140	RHOV	protein_coding	0.563165206007991	0.466105828273835	No	0.379113865672584	0.474577404219939	No	4.45121430319937	4.78544437986956	5.21741252185372	5.76298124908766	4.5452892541692	4.61536721753826	4.19298643789065	4.86155712447341	5.19310032827713	4.30167568685815	5.48298489039628	4.83066711389014	5.33858556127473	6.09690720551541	6.18856033404149	5.00347620770608	0.882749213710135	0.116018525403357	No	0.126200828336193	0.817523771909031	No	0.722158101009525	0.175549296016567	No	-0.587724492580704	0.234416308349629	No	0.21034939171386	0.745129267752041	No	-0.677249430773811	0.182416645709661	No	3.95831495734401	3.88234463445174	4.70698492501765	5.53632787371158	4.84718793582736
chr15:40894430-40903975	+	ENSG00000104142	VPS18	protein_coding	0.751007048949183	0.149944103522488	No	0.632943865793312	0.0181136909045593	Up	4.70719826991021	5.30952944927699	5.84497052183993	6.54830926247876	4.66310067346415	4.7534855693719	4.70500856689459	5.52046685784332	5.40585093209995	5.00227055788769	5.9779526584521	5.74118685040148	5.8157720566662	7.19192999240539	6.34287383186108	6.11012396316981	1.15366339841325	0.0164352907603062	Up	0.723954989628014	0.0570712127082427	No	0.562508491072745	0.201740431355095	No	0.556668235469354	0.139544310521432	No	1.02263417885536	0.0313981817200188	Up	0.585807725659693	0.122131775757772	No	5.37211948585377	5.4189379478799	5.52088859790859	6.48670221276111	6.63923927117725
chr15:41309268-41332621	-	ENSG00000104147	OIP5	protein_coding	0.178244770946826	0.853676352637796	No	0.2569649330482	0.5021056844098	No	4.80373637353971	5.04625164399982	6.42187927119078	6.6025596013627	4.78094267445983	4.79350635068846	4.83676009547084	5.19970856662121	5.11130916856363	4.82773719681462	7.11313161501628	6.42182146703773	5.73068473151833	7.22310108360847	6.46810966678413	6.11646805369549	2.12739401905489	2.17564741048441e-07	Up	0.892050269931661	0.0112792822550066	Up	2.70852916154818	3.10920459298069e-12	Up	0.946281717334255	0.00614235363705481	Up	2.44982001994563	1.31626279022557e-08	Up	0.797723552885019	0.0206818645005677	Up	5.72707041521111	5.65345550473069	5.73924511202611	8.97459183936406	8.51823359318306
chr8:28600469-28755599	+	ENSG00000012232	EXTL3	protein_coding	0.170762905199971	0.855390455899771	No	0.103441625791641	0.827048066357075	No	5.05244032107099	5.15159157266964	7.20100762597801	7.20202497348256	5.1329458832502	5.03735024097754	4.98702483898523	5.23937556707713	5.18608583292146	5.02931331801031	7.54130342971264	7.12367647354047	6.93804297468092	8.18979500953552	7.29038096066385	6.12589895024831	0.0505325375727108	0.930000314518552	No	0.109904513124118	0.790882030251319	No	-0.593044751965616	0.233231576493931	No	0.29136625497661	0.445933812345795	No	-2.02122349329596	0.000343462499359925	Down	0.184694827057759	0.637328972871636	No	5.51207748657029	5.45485554478836	5.3584418249852	5.49447585012761	4.7331619253824
chr8:80967810-81112068	-	ENSG00000076641	PAG1	protein_coding	-0.487260677665962	0.231361411066547	No	-0.0279837108531018	0.811128682597192	No	5.81303368192053	5.78433325653927	7.61749398300163	7.16584122510429	5.81025422535841	5.79070832784887	5.83813849255431	5.71351687471791	5.80218907426644	5.83729382063346	7.44901109683277	7.90100486237785	7.50246598979427	7.50695644055613	7.44195616722498	6.54861106753177	0.897920885945535	0.0560368192547028	No	-0.323367983768511	0.429366263602484	No	0.269028390130375	0.544823896179465	No	-0.365419071423742	0.359704865765547	No	0.297139923154673	0.549705948752545	No	-0.480331705440484	0.221437835237923	No	6.14706864988636	5.73148732998095	5.89458858071862	7.69292786127302	7.35376474861707
chr8:37843268-37849904	-	ENSG00000104221	BRF2	protein_coding	0.438518366359955	0.391963254522123	No	0.699881708787497	0.00203903472341125	Up	5.11546997807389	5.79006896260138	6.43452883049299	6.87733816093372	5.15962426914109	5.1977303333346	4.98905533174596	6.00786911746655	5.81381241505274	5.54852535528486	6.21108720439964	6.64371916755127	6.44878011952806	7.24465071754401	6.76683201223436	6.62053175302277	0.979422098156591	0.0256707467272071	Up	2.14201863267336	2.06543764518694e-09	Up	0.723024959748298	0.0650723342357336	No	1.31047768952615	0.000352122040100412	Up	0.492335186739487	0.26576348905021	No	1.92951632984687	9.24704396585795e-08	Up	6.86469272008146	7.13005085492453	7.3814409033622	7.43031367712782	6.82997703872621
chr8:89757747-89791063	+	ENSG00000104312	RIPK2	protein_coding	0.636451085156504	0.171020622812755	No	0.124289197373966	0.696689288435143	No	5.1489587158737	5.25481493811047	6.71117704619052	7.33128421041592	5.20968723564704	5.10892013678421	5.12826877518986	5.22319207056894	5.03774706259593	5.50350568116653	6.92200360078679	6.62688223063787	6.5846453071469	7.22313024908571	7.43737777684366	7.33334460531838	1.80542806404254	1.16075021439821e-05	Up	0.778027346810452	0.0277799262605849	Up	1.85653362965813	1.55483536335332e-06	Up	0.753833311122396	0.0298954364006358	Up	1.01511569841799	0.0138107421557107	Up	1.07067884807358	0.00195001125190482	Up	6.41385059009498	6.43155388978033	6.14321617733879	8.72526530052439	8.03631832085824
chr8:96645227-97149654	+	ENSG00000104324	CPQ	protein_coding	-0.375187313124783	0.538585785156798	No	-0.144590562580698	0.244483182769876	No	6.05980737928391	5.91522422838158	7.26316101265423	7.05745682258861	6.07726221584401	6.02404147285537	6.07811844915234	5.81994730471444	5.91094648196343	6.01477889846686	6.32143669164896	7.8722038374733	7.59584250884042	7.01022039623106	7.05553512116452	7.10661495037025	0.0460441177812565	0.950804672266201	No	-1.37729303851469	0.0175888876452427	Down	-2.65998498829536	0.000155513705685684	Down	-1.64432231357868	0.00411318004058906	Down	-4.49942694199471	4.24509308077479e-05	Down	-1.76282385334893	0.00186519589041021	Down	5.0262069269607	4.65721455203289	5.03200383375032	4.68565510206773	2.56583962884837
chr8:90001405-90052092	+	ENSG00000104325	DECR1	protein_coding	-0.124762321642905	0.890710402842308	No	-0.0147533215714093	0.967575189517238	No	5.26544626745597	5.24276978377355	6.77796784008051	6.66504331979482	5.29297406280192	5.26282101694984	5.24054372261615	5.0641169647039	5.25607406885276	5.40811831776398	6.66102533892059	7.11139516786954	6.56148301345141	6.83722474966566	6.815962990168	6.34194221955079	0.627246252635574	0.119274920105403	No	-0.454017419341951	0.150206287544487	No	0.392692450636045	0.287089954506971	No	-0.713114740060795	0.0193741888620669	Down	0.389548279307431	0.366170712696784	No	-0.513603425105739	0.0965163265096649	No	5.15694352175222	5.14520177770556	5.15877287092964	7.51975981404688	7.07254771146372
chr8:41261958-41309497	-	ENSG00000104332	SFRP1	protein_coding	0.0689880489624534	0.947433167646914	No	-0.140514607121772	0.53590114447443	No	5.42498409814475	5.28820008033369	6.33430533534345	6.41608983077802	5.28397104130319	5.51931373994303	5.47166751318804	5.18042395665307	5.44612065694361	5.23805562740439	6.17468106912244	6.59577476534949	6.23246017155841	6.81478151197637	6.4052637354621	6.0282242448956	-1.51445000892897	0.00363352202187748	Down	-0.771645923391105	0.0322845018572712	Down	-1.20318804968555	0.0167397490460467	Down	-1.27837820442158	0.000413414322575618	Down	-2.47838029614178	0.0001025283724426	Down	-1.35922097023688	0.000136490424769927	Down	4.74752313081792	4.38785177488358	4.87392662807139	4.96773725241086	4.05592622986796
chr8:42175233-42207724	-	ENSG00000104368	PLAT	protein_coding	-0.553477831092451	0.198000502342732	No	0.365676511034409	0.00015697431489554	No	5.48344291724187	5.84050532238131	6.9324232582382	6.43031295995662	5.44913357073298	5.51172636902303	5.4894688119696	5.96625613719759	5.75315896987783	5.80210086006852	6.72203043901561	7.17256011555491	6.90267922014409	6.67792027163041	6.78668115667882	5.82633745156063	0.0386044188244318	0.937687526794809	No	0.897550330130274	0.0106248734870738	Up	-0.584843598102309	0.148386028672305	No	0.503390125563022	0.150206108359789	No	-0.397791510237809	0.389593163668258	No	0.538180102539184	0.12401083093103	No	6.50343717217441	6.2049417709868	6.51928231460578	6.54726170165971	6.1410628838824
chr8:74321130-74488872	+	ENSG00000104381	GDAP1	protein_coding	-0.302686472557616	0.495858599341195	No	-0.00982485980640907	0.980696254086577	No	5.05912420765694	5.05117397330028	8.1045944339927	7.87188736995233	5.08104030753973	4.9804455461538	5.11588676927731	5.13075123384004	4.98593470454682	5.03683598151399	8.16125670491244	7.60720478060868	8.54532181645699	8.28365787669876	7.62479401008783	7.70721022307041	0.991824788110813	0.0199273405171823	Up	0.274573340166513	0.425412218865553	No	1.07191140786351	0.00320498399536797	Up	0.307111168956667	0.357974624629859	No	0.953665988327669	0.0180294950629688	Up	0.748625111640535	0.0197560925250899	Up	5.91936003060149	6.04823130255509	5.67476326172259	7.87707338561059	7.4270941717868
chr8:108201216-108435333	-	ENSG00000104408	EIF3E	protein_coding	0.0401594915884208	0.961516706574106	No	0.357519300715771	0.0343629182986157	No	5.23326209109834	5.57863696026752	7.17554610748554	7.2341448659957	5.28695231484122	5.12130847405692	5.29152548439688	5.52035163084409	5.47232495738652	5.74323429257196	7.50253752061905	6.8938539286509	7.13024687318666	7.04988180176577	7.6393579458866	7.01319485033473	1.84884845309407	2.83440390767244e-05	Up	1.77243794041422	4.30683944484159e-06	Up	2.26389392278579	2.96992142227917e-08	Up	1.94613313444852	3.56562276208943e-07	Up	2.14587729703972	3.01573966597358e-06	Up	2.01233041161157	1.26433759824233e-07	Up	7.6720801071783	7.44363467966534	7.24156227635662	9.39193896529044	8.62149904989613
chr8:108443601-108486918	+	ENSG00000104412	EMC2	protein_coding	0.446061820561279	0.371449370900007	No	0.0307665595153982	0.891865399729801	No	5.1046583523168	5.12429170407607	6.4506310421385	6.9394540890191	5.1261959514522	5.06643860454236	5.12134050095584	5.01581167457189	5.0435507997741	5.31351263788223	5.76879177943342	6.86410103204765	6.71900031493443	6.90555151541663	6.69013605452149	7.22267469711918	2.11342806371607	5.49108655720882e-06	Up	0.296084638015755	0.493731767577135	No	2.78850432055127	4.31730081236985e-11	Up	0.337647279283309	0.420958684880081	No	1.81031836651173	0.000102177199153653	Up	0.386903686828293	0.353899363585999	No	6.07645165622119	5.83688955770188	5.70728841574922	9.58906686913946	8.4705172147554
chr8:143603913-143609773	-	ENSG00000104524	PYCRL	protein_coding	0.465635159103665	0.583096326776388	No	0.321312175992981	0.488233959626046	No	4.16955898613878	4.44371957193751	5.37182944366477	5.81219676043961	4.19660844394592	4.21510780464272	4.09696070982771	4.79021515342741	4.58802596702077	3.95291759536436	5.40974365029192	5.55257463279896	5.15317004790343	6.10794031542039	5.72399085091058	5.60465911498787	1.71124741062985	0.000458912611446326	Up	1.78667384377427	1.43602554760456e-06	Up	1.46060596018833	0.000519260501374842	Up	1.17014064526189	0.00124023663158244	Up	0.857650344828321	0.0702085850053496	No	1.17751888586516	0.00119073867282995	Up	5.78206788920227	5.57027218541427	5.79261811559163	6.87696479229904	6.25484580692907
chr8:11284416-11328146	+	ENSG00000104643	MTMR9	protein_coding	-0.00167921138914237	0.998019884218007	No	0.100069117531749	0.56825683847953	No	4.79324244196766	4.88721395739626	6.88307641198981	6.94723627561521	4.78697093267941	4.72866991900366	4.86408647421991	4.87412595556378	4.78641248853592	5.00110342808908	7.18865388670795	6.38726053148995	7.07331481777153	7.52947331245974	6.69378555235312	6.61844996203277	0.490168556797458	0.245024538736376	No	0.32046658612881	0.270787947095244	No	1.38334739158265	0.00034675250715493	Up	0.502924367411509	0.0712097818522621	No	0.0331431042600874	0.941612617306185	No	0.525172516033666	0.0597830130057993	No	5.4971305917065	5.63734803344477	5.38660607491471	7.30083340346947	6.65499076915588
chr8:30156297-30183640	+	ENSG00000104671	DCTN6	protein_coding	0.151825366891851	0.816434592803329	No	0.193705516149857	0.0916278098092456	No	4.73437570613443	4.92066100237501	6.69508635378888	6.90350946699095	4.77209482359027	4.71770663331356	4.71332566149945	4.89375701255324	4.96300562228122	4.90522037229058	6.51700693688202	6.82873778636179	6.73951433812285	7.10629212631963	7.19711589373671	6.40712038091652	2.09240446285151	8.55357510647095e-07	Up	0.661227471578027	0.0505742626090363	No	2.5609354292705	5.97040674220661e-11	Up	0.985987353245064	0.00305444277246887	Up	2.20538236843703	2.72651408146393e-07	Up	0.917328156816237	0.00540213814932914	Up	5.85167691990512	5.79899668737729	5.55832648320585	8.61597348546464	8.20713050518111
chr8:23190452-23225126	-	ENSG00000104689	TNFRSF10A	protein_coding	-0.333732320275189	0.722697218910603	No	-0.264080404487881	0.00954777067297814	No	4.7643388817093	4.51292641785606	5.45110222303812	5.27743325575433	4.71320689928531	4.80182028960317	4.77798945623941	4.48494123742026	4.54951515543293	4.504322860715	4.97131190036273	5.57921987596721	5.80277489278441	5.2659481621631	5.75992518030246	4.80642642479744	-1.52063959362208	0.0598072343684663	No	-1.4813059525913	0.00618044208443228	Down	-1.17979348043495	0.101532240667604	No	-1.53537106882584	0.00381570208083729	Down	-2.62353766384483	0.00233069314955033	Down	-1.87010966845909	0.000412549652317728	Down	3.49157920571923	3.21148298383843	3.51773429400239	2.98938725962345	3.28708743979153
chr8:30774457-30814314	-	ENSG00000104695	PPP2CB	protein_coding	0.396383811821958	0.454990144003695	No	0.19300466778973	0.176916580915629	No	4.93403316427942	5.12372449348048	6.30668550010276	6.74434574604642	4.94010421868732	4.91009567063646	4.95189960351448	5.23621552354024	5.10538600589802	5.02957195100319	6.27096416543961	6.3096515154124	6.33944081945626	6.90746277985937	7.10358975118863	6.22198470709126	-0.0239607122073647	0.960834407409914	No	0.716333522638681	0.0237860924802297	Up	0.259053850689444	0.544086405236396	No	0.661946118221917	0.0335206730805203	Up	-0.178512817008795	0.710420019193141	No	0.912292638701799	0.003264794250405	Up	5.62848568710334	5.80986589135203	5.80829318056562	6.3533945809929	6.2100668822318
chr8:25427847-25458476	-	ENSG00000104756	KCTD9	protein_coding	-0.0666040584344054	0.943821890504199	No	-0.025475747873878	0.880903777536964	No	4.67589078478295	4.65422319660492	6.26471537294532	6.14198639963652	4.70778634508959	4.63804697550889	4.68183903375036	4.65294451752786	4.67955058748396	4.63017448480295	6.12263028603428	6.59652145644481	6.07499437635687	6.83927822264838	5.71558151471716	5.87109946154401	1.04162777381384	0.0609918563933478	No	0.27862073501817	0.484021263494086	No	0.64219254262707	0.191429997495142	No	0.650565136268282	0.0795537265248601	No	-0.211862679825633	0.688458678585783	No	0.499443171376572	0.185923370796751	No	5.48112168154245	5.31231987535601	5.19386241109293	6.01066636978764	5.72724913336836
chr19:41386374-41397479	-	ENSG00000077348	EXOSC5	protein_coding	-0.0154662269793632	0.987726035803331	No	0.0190057545195007	0.935684212486907	No	4.91067246541063	4.92521673104445	5.93471445287673	6.00044357412533	4.84159235827151	4.9481561773718	4.94226886058859	4.96662607339516	4.81947730784436	4.98954681189382	6.33368625954113	5.45525357661173	6.01520352247734	5.92315326422471	6.33479718754218	5.74338027060911	0.189024591880338	0.683896737660446	No	1.75533210554919	6.10970066722356e-07	Up	0.664009397957996	0.0927892579203452	No	2.06213959571012	2.37043381582704e-09	Up	-0.0756171487702572	0.877445903907349	No	1.79937282555979	2.6919083045982e-07	Up	7.02146159604383	7.0498991548103	6.70144366391315	7.01484814128319	6.42646780608864
chr19:39385852-39391195	-	ENSG00000006712	PAF1	protein_coding	0.0237906514758972	0.97872101009784	No	0.366813286776404	0.171723914360195	No	4.95161616499882	5.32903036290354	6.64677709979224	6.64402411935569	4.65296256569625	5.12690466834628	5.07498126095391	5.47084261774848	5.35873322163983	5.15751524932232	6.79281797893986	6.61137436993443	6.53613895050243	7.0094840026426	6.3570703989592	6.56551795646527	2.14612123559278	2.58903628130288e-09	Up	2.47299601977586	2.97907503479813e-15	Up	2.57466201385729	4.96593650625694e-14	Up	2.0832294162555	2.54324303066637e-11	Up	2.07879265100276	8.80344863054643e-09	Up	2.32615437052285	1.15121031461862e-13	Up	7.32341484272729	7.58385642324467	7.52497739614506	8.92729705735003	8.68220308168799
chr19:48880965-48898733	-	ENSG00000104804	TULP2	protein_coding	-0.229337602292803	0.837408980014513	No	-0.447262923720739	0.394920167278886	No	5.51048302639752	5.06878705264962	6.97744681468883	6.62685824705401	5.43190095544546	5.59817826668129	5.5013698570658	5.26310050592401	5.05991436644933	4.88334628557553	6.80933758972003	6.90216484872225	7.22083800562421	7.57686259288695	6.05189849757535	6.25181365069974	0.630649599289167	0.272924767607419	No	0.076127912403333	0.893208238396893	No	0.262507761749532	0.633194855821128	No	-0.483595916502709	0.341096179475287	No	0.360724211094164	0.533913070573489	No	-0.0523825151695139	0.924275190637504	No	4.94701095784961	5.4163084599373	5.37159450714264	6.999417690396	6.96049381736863
chr19:48933682-48944969	+	ENSG00000104808	DHDH	protein_coding	0.176755724325642	0.827519765508088	No	-0.520155840224035	0.00976072429272382	No	5.22848622529216	4.72609654752993	6.13060027760192	6.14137257124879	5.19421255811179	5.32203040805491	5.16921570970977	4.81160905675165	4.81570168263868	4.55097890319947	6.03893948263785	6.37831922535705	5.97454212481085	7.11357130182561	5.35841099007118	5.95213542184958	0.630712765665734	0.177694012078068	No	-0.28082648550255	0.497365652288302	No	1.52482912562115	0.000350685670729423	Up	-0.150602650704541	0.716599621646435	No	0.691431105499675	0.139271976094539	No	-0.393333908649126	0.322407734799524	No	5.08222409698095	4.93597842807421	4.86314577844044	7.70056315895517	6.87044701727544
chr19:48993448-49015995	+	ENSG00000183207	RUVBL2	protein_coding	-0.402646710336844	0.617914268868033	No	-0.144714249005202	0.761933047977486	No	5.39747355827117	5.2617107982827	6.55873892852409	6.18775800296968	5.2813681399537	5.63114977619628	5.27990275866354	5.38892400046464	5.28022543622325	5.1159829581602	6.77268216798093	6.14113066099657	6.76240395659476	6.72041445268368	6.29686747726805	5.5459920789573	0.90427869362137	0.0342875810118224	Up	1.23820977200957	0.00054386058921845	Up	1.19648194947866	0.00248617783990634	Up	1.20661273931929	0.000612707541080895	Up	0.959227272838021	0.0277841607518587	Up	1.25893206869988	0.000271045856691383	Up	6.60758790576392	6.88070563441334	6.67081041527617	7.79831132623797	7.23038115348516
chr19:38915266-38930896	-	ENSG00000104835	SARS2	protein_coding	0.202454677655543	0.779732889069182	No	-0.108281109459384	0.746327758400482	No	5.23130313479704	5.10777312197937	6.64914413849685	6.82473703890846	5.19041151429055	5.26633774536404	5.23716014473653	4.9440233438618	5.00217731241027	5.37711870966605	7.05988737081717	6.49660573217125	6.39093931250213	7.30409113794752	6.5223867496108	6.64773322916706	1.38727854605453	0.000650758168757174	Up	1.25260440133228	0.000784469446949619	Up	2.24399976262779	8.15522934341305e-09	Up	1.32673158506759	0.000306520391788245	Up	1.73645527955384	3.56306284835841e-05	Up	1.15808975518075	0.0012207853529253	Up	6.57120765382399	6.55475583069189	6.40997725403052	8.88485443368741	8.37356612774156
chr19:49067418-49072941	-	ENSG00000104848	KCNA7	protein_coding	-0.945926411481286	0.197707316520404	No	-0.135490142975064	0.767557148675865	No	4.98791568568323	4.83408680296145	5.36157842743823	4.39910583159521	5.09357172576486	4.98193776713995	4.88823756414489	5.15692776686241	4.94611753607616	4.39921510594579	5.28542552063753	5.72962497567054	5.06968478600661	3.96849841855323	4.8189638510047	4.40985522522769	-0.483249624436138	0.427945479627991	No	0.855116463992768	0.0581812612264099	No	-1.96633427255754	0.000814083477765022	Down	0.291667924420992	0.534042330840881	No	-1.38958392077388	0.0243965454804672	Down	0.161191746121249	0.740006108311346	No	5.45672255066301	5.5080900426112	5.87600095153809	3.23994527171839	4.0789266598962
chr19:45001430-45038198	+	ENSG00000104856	RELB	protein_coding	-0.612732412235302	0.246552520066369	No	-0.427086122178452	0.0164516678253121	No	5.56507570519718	5.143882499154	6.69888795228926	6.09757134816012	5.4937698870557	5.64642620456083	5.555031023975	5.30710828468666	5.20586653760278	4.91867267517255	6.62350300897689	6.66229892773282	6.81086192015808	6.78591174207779	6.3131384912204	5.19366381118217	-0.518616038888554	0.307671883894215	No	-0.677712851708239	0.0669659205797522	No	-0.365431069724981	0.432551773797602	No	-1.04074756144956	0.00420740655661025	Down	-0.626006643463148	0.216075379541448	No	-0.645210433381733	0.0771936412294355	No	4.45286192432834	4.9511373443255	4.75072679960516	6.02478011073279	5.84261403378997
chr19:45039040-45070956	+	ENSG00000104859	CLASRP	protein_coding	-0.343727394045733	0.540274005538657	No	-0.0850769142939743	0.677192641333914	No	5.49405738941364	5.40883355593167	6.85251924701224	6.5058074520472	5.48641171576072	5.56450839607417	5.43125205640602	5.52446209736085	5.46749754978292	5.23454102065123	7.1272034464286	6.82092864656064	6.60942564804748	6.91032257947418	6.4302542324248	6.17684554424263	0.642475041834853	0.158534341233932	No	1.37445408872538	0.000179566576626034	Up	1.40355330851605	0.000657439505328466	Up	1.35919574837258	0.000191374382379476	Up	0.512590993683318	0.260842256041547	No	1.31090542792453	0.000230756785030554	Up	6.92590949589234	6.99753092352168	6.88293791227042	7.85451772695036	7.22899030508286
chr19:7476875-7497449	-	ENSG00000104883	PEX11G	protein_coding	-0.238130761059956	0.724510348342349	No	0.374559287151684	0.0309361631060354	No	5.07003005458393	5.44130258971129	6.34285193918277	6.14514500028129	4.94881320125161	5.12066629891248	5.14061066358772	5.40283353892709	5.53924942182668	5.3818248083801	6.14676709693988	6.47130725417854	6.41048146642988	6.61437060470389	6.15861142687038	5.66245296926959	0.615610141559629	0.181088276856217	No	0.969484765712351	0.00811661010194408	Up	0.807420829865317	0.0452318134493401	Up	1.0120346755428	0.00477176749710374	Up	0.750943711126375	0.0887329290390407	No	1.06377957520842	0.00278132919310507	Up	6.08995938973146	6.39947627057459	6.07072048309731	7.29837965341945	7.07781884854651
chr19:49429401-49442360	-	ENSG00000104888	SLC17A7	protein_coding	-0.548433986491914	0.476898166268555	No	-0.646559072874223	0.0448065195695903	Down	5.21764019116972	4.60402148788318	6.04823438793584	5.4881979158505	4.96645804129639	5.51210910749071	5.17435342472206	4.59581839083011	4.80310163224023	4.41314444057919	6.36642745103987	5.9265131756755	5.85176253709216	6.03693091417503	5.25085123824441	5.17681159513205	-0.389709579140973	0.528077438078488	No	-0.338145336166327	0.496508260353769	No	-0.777444236328535	0.161572258409828	No	-0.97250957886415	0.0346787807536945	Down	-2.75744007793642	0.000158643244388305	Down	-1.16389726723282	0.0112190469483583	Down	4.3715645082092	4.31331432293036	4.82613950032855	4.99327063979452	3.3430189442039
chr19:12806580-12813638	+	ENSG00000104889	RNASEH2A	protein_coding	0.0786325955228861	0.943663022592941	No	0.0562714681544384	0.925709100337858	No	5.1052557919827	5.1368271474267	7.01264188221583	7.00271623192675	5.23609005381705	5.20420721520588	4.87547010692518	5.46982938279965	5.23130689500772	4.70934516447273	7.0513923396504	7.12655008448936	6.85998322250773	7.62801107796518	7.19084450127383	6.18929311654124	0.443237751026357	0.372079655798398	No	0.916394174591955	0.0292168098598602	Up	0.407934272103856	0.376717500638993	No	-0.0777499427398883	0.866170201500754	No	0.516624383106086	0.292580999857274	No	0.622792440586215	0.138602073509412	No	5.00654632306485	5.87000826301764	6.02563695710909	6.78997185019551	6.85060902325072
chr19:2249309-2252073	+	ENSG00000104899	AMH	protein_coding	1.7364611596611	9.91775761501081e-07	Up	2.14605670052185	1.6224960833125e-19	Up	4.69757460059138	6.78991647106161	5.16964561607233	6.93932065642796	4.37036314888183	5.03752905324147	4.68483159965083	7.14666902197065	6.90469948996505	6.31838090124913	4.62521774508364	5.63407689026713	5.24964221286623	7.12721130261487	7.12138650030912	6.5693641663599	3.17021312490115	4.13999324149306e-11	Up	3.29791393693689	9.18863536085171e-15	Up	3.00253466299041	1.32719307053815e-11	Up	2.59904263437981	6.69122111398125e-10	Up	2.97182314415882	5.56602272684256e-10	Up	2.45751351064138	1.19210388746558e-08	Up	7.69116199833871	7.32306914637563	7.81777162149595	8.67248195841372	8.45392345568686
chr19:13731760-13763296	+	ENSG00000104957	CCDC130	protein_coding	0.760425218368217	0.0750132695783707	No	0.345882537770373	0.236235900921949	No	5.21593265796107	5.54328860878862	6.54985418742842	7.3141435967873	5.22791426116668	5.24083243128679	5.17905128142976	5.70017912030323	5.66491409551436	5.26477261054828	6.64572305326036	6.27415522159962	6.72968428742529	7.66965061522847	7.65986740113557	6.61291277399787	1.58201704580806	9.15073537183367e-05	Up	1.52013233899372	6.89987462001685e-06	Up	0.962419456958952	0.00930855415248006	Up	1.34192917940432	8.18541761179572e-05	Up	1.23847639414137	0.00220447339678746	Up	1.56434223012953	3.16316035899377e-06	Up	6.62986302532423	6.9365287567391	6.79871907764718	7.90547248857126	7.82933262596011
chr19:2754714-2783371	-	ENSG00000104969	SGTA	protein_coding	0.447373934025305	0.355061754975898	No	0.424435201364564	0.00910665147193716	No	5.30942276634694	5.72493913826935	6.63985821882772	7.04416414799331	5.24873224397385	5.4524288779939	5.22710717707307	5.82694639144351	5.74663717891166	5.60123384445287	7.03624190313342	6.57267327059095	6.3106594827588	7.524079396667	6.74144028826186	6.86697275905107	-0.667210539470777	0.169428045514043	No	1.14975744505024	0.00354614346142295	Up	-0.134863697440737	0.77980788905382	No	1.06459845771617	0.00557638813214159	Up	-0.738594511550931	0.134000359935183	No	0.978770365036524	0.0101897935425232	Up	6.54038727814195	6.6159561772194	6.59755041399615	6.45868691465884	5.95908331118702
chr19:7920316-7923250	+	ENSG00000104976	SNAPC2	protein_coding	0.345400185744437	0.656288479669754	No	0.292597311786493	0.524303449917303	No	4.87229535535545	5.1820245064741	5.91094041328503	6.24468636345853	4.44107859228156	5.34761890275823	4.82818857102655	5.42779307735469	5.35655003296651	4.76173040910109	6.19422114706489	5.80661980075413	5.73198029203607	6.53296002856291	6.4149078129746	5.78619124883807	1.51197031982298	0.00199347577169829	Up	1.24786168296835	0.0044000928353036	Up	1.77114751211799	0.000113794860475364	Up	1.01823742687834	0.0158901086549529	Up	1.50630524459661	0.00154588410862035	Up	1.27352133386052	0.00269215482881135	Up	5.9868912231027	6.2537717129634	6.09880004541437	7.27324343197441	7.33193145662579
chr19:55591371-55601970	-	ENSG00000179943	FIZ1	protein_coding	-0.364055648427902	0.611432240118555	No	-0.119431547625053	0.809939439325383	No	4.90853517625529	4.78680848645488	6.92257450422172	6.46540475719444	4.8226781681847	4.973546153455	4.92938120712617	5.00037002690814	4.82950291573775	4.53055251671876	7.06776878830754	6.90472041444823	6.79523430990939	7.16690082113473	6.71109029666322	5.51822315378538	1.07100295210126	0.0111914269201429	Up	0.412856360919202	0.25975309019911	No	1.18704967162072	0.00266513243191789	Up	0.120574111814948	0.751907898726061	No	1.43301978415917	0.00082312444786859	Up	0.419332844415073	0.244142728853288	No	5.26466945238258	5.6812559727355	5.53395735298812	7.38132636827271	7.40508013247131
chr19:16496311-16521352	+	ENSG00000105072	C19orf44	protein_coding	-0.647544463065624	0.11111741645268	No	0.369762280868299	0.339979911235554	No	5.66049002417431	6.02423386919506	11.1568293293697	10.5035972114556	5.58790169031391	5.7598971833731	5.63367119883592	6.05733033209751	6.08562085725441	5.92975041823325	11.652087025187	10.6406565341725	11.1777444287495	11.0817426975506	10.4136427140478	10.0154062227682	0.0459137407092244	0.922044788992237	No	1.67434923954968	6.12453874916802e-07	Up	0.0434877752197294	0.919207820281814	No	1.6364206869786	1.15167391172603e-06	Up	-0.243049417945468	0.597774311900218	No	1.59119756742865	2.2406955456383e-06	Up	7.28145960856869	7.41969335197536	7.31555287085159	7.11323034209787	6.3736965768066
chr19:29604017-29617237	+	ENSG00000105171	POP4	protein_coding	-0.436708395021434	0.574387407592729	No	-0.177985972305993	0.64873494907513	No	4.85331284899045	4.69592090904357	6.01909652189586	5.58809082525443	4.62085360998694	5.14653633793579	4.79254859904862	4.72844140935533	4.80761387565334	4.55170744212203	6.02769453419526	6.06628989671609	5.96330513477622	5.99895583843489	5.46984569658247	5.29547094074592	1.00050410462798	0.0236411720450923	Up	0.733679549749131	0.0538787781070267	No	2.39070569808627	6.21357830754017e-09	Up	0.362618650735531	0.349030441227734	No	1.69764313360866	0.000104657895756968	Up	0.686978366791357	0.0669230497350001	No	5.59631059633157	5.99004186127957	5.85664855745396	8.44267082352036	7.93127672068299
chr19:32581068-32587452	+	ENSG00000105185	PDCD5	protein_coding	0.0667282577709556	0.935058389421372	No	0.0275622501371852	0.92908985580852	No	4.75570268777405	4.79173353086718	6.20455634919202	6.30037315635169	4.76814443415655	4.68506330323455	4.81390032593105	4.9712210960609	4.73890474616459	4.66507475037605	6.18730504463613	6.22596249487528	6.20040150806466	6.56579242460807	6.46572043652366	5.86960660792335	-0.0221652154286101	0.964961357688403	No	1.52059827398211	3.6121959221217e-05	Up	-0.21822496323309	0.616595040268149	No	1.72705364627725	1.60455329156739e-06	Up	-0.468744587867243	0.331209318097318	No	1.55884858525893	1.77208528994418e-05	Up	6.74161253408933	6.54784585644876	6.44873377839029	5.9999420831947	5.61679021139038
chr19:39834458-39846414	-	ENSG00000105202	FBL	protein_coding	-0.375345410217164	0.655732988971832	No	-0.184625620424756	0.704630418895761	No	5.2006718842894	5.01144172449729	6.45593707652073	6.08755991727934	5.24714025001922	5.22377171709132	5.13110368575767	5.17804469314122	5.1215110634619	4.73476941688876	6.42688752634056	6.81004723089111	6.13087647233053	6.37992652670795	6.22593254900591	5.65682067612415	1.57296663841474	0.000110784004060028	Up	1.47865127518629	3.16905412678488e-06	Up	2.01515473135032	1.52031439281858e-08	Up	1.53669332246479	1.02916904422745e-06	Up	1.00660364084417	0.0107457369584016	Up	1.33120869471739	2.50670227406418e-05	Up	6.86027792008641	6.77197111115065	6.72491150855525	8.32825068032926	7.42512009118035
chr19:4304600-4323843	+	ENSG00000105255	FSD1	protein_coding	-0.584368176336991	0.14090903698534	No	-0.00378881648434316	0.992009963234788	No	5.39495291781534	5.38513276706431	7.5593106229019	7.02165286862762	5.40438492600549	5.47057846020001	5.30989536724052	5.45502797289111	5.54919249101385	5.15117783728796	8.06114868395316	7.21830274885421	7.39848043589832	7.23242613341965	7.27779064229461	6.55474183016859	-1.25774242393521	0.01285017218583	Down	0.717319979367435	0.0712842070027951	No	-1.15745759034271	0.0146512385284132	Down	0.350458932560381	0.388405490032258	No	-1.17626690219069	0.0297801454616062	Down	0.613030939925904	0.120197249919199	No	5.75096118544455	6.02581342274719	5.97228547064081	5.25874668332004	5.05051295908788
chr19:47255980-47271953	+	ENSG00000105321	CCDC9	protein_coding	-0.247657908991028	0.715160931530436	No	-0.211747800017706	0.381927412946331	No	5.37018509701645	5.16145854106488	6.60063144976443	6.33705156566693	5.40181987471439	5.44009320781824	5.26864220851674	5.28921558052383	5.22614792123568	4.96901212143511	6.81360100578029	6.85244534300632	6.13584800050667	6.80511804121606	6.45580277509218	5.75023388069255	0.755891707045502	0.0541660896296845	No	0.937786221254314	0.0018873474670212	Up	1.12458672874525	0.00178036833934943	Up	0.809705880796786	0.00544170168278359	Up	0.361842725177935	0.370739680464366	No	0.736608128740233	0.0110342832770499	Up	6.09155385536334	6.17504354131971	6.13368228138061	7.35016589351826	6.85304912761397
chr19:41301587-41353911	-	ENSG00000105329	TGFB1	protein_coding	-0.13045186661729	0.867189921220283	No	-0.270634870813178	0.0560814854951048	No	5.28401113794111	5.02793380347838	6.46244083386651	6.35800842491023	5.16478529922627	5.33017729339695	5.35707082120013	5.09069976824214	5.01938577224682	4.97371586994619	6.12711287661167	6.64542150644725	6.6147881185406	7.05288229649019	6.06208927586878	5.95905370237173	0.361772882702072	0.493786059550883	No	0.911732288525171	0.0243483212402547	Up	-0.413680347671107	0.40829591877655	No	0.797863349522081	0.0454271450354624	Up	-0.900289768340675	0.0843576084829074	No	0.760349485389517	0.0572536793912333	No	6.0355572672133	6.10052282217744	6.10255686127679	5.65603751383288	5.60834807267208
chr19:41431318-41440717	-	ENSG00000105341	ATP5SL	protein_coding	-0.174317101706645	0.83719375183821	No	0.0554368647767658	0.867931555197202	No	4.91479241875423	4.97673646884734	6.07208646574864	5.90767266329514	4.72160216251191	5.02280535737391	4.99996973637688	5.16375853150576	4.90539547698157	4.8610553980547	6.59800435570079	6.05906150610828	5.55919353543686	5.98734323397551	6.03229800056166	5.70337675534825	2.3912940889725	3.20296507627625e-09	Up	2.12084145877113	1.26327931671702e-10	Up	2.22873606977899	3.58340152370597e-09	Up	1.92092432093417	5.59687113583893e-09	Up	2.23052542324438	2.08021337065311e-08	Up	2.31955184617747	1.33064539508972e-12	Up	6.81309372480624	7.28343452927749	6.91334094959933	8.21956572465592	8.33537815805531
chr19:4838341-4867768	-	ENSG00000105355	PLIN3	protein_coding	-0.0845894934365514	0.950118728479873	No	-0.0305532322695872	0.961684737500629	No	5.55072467763378	5.51592906840126	6.49561537908905	6.42498710169297	5.57104940126513	5.62950032417242	5.45162430746381	5.63819556733196	5.5964667807068	5.31312485716501	6.75283810931252	6.79166765824646	5.94234036970818	6.5062013857661	6.62102692547172	6.14773299384108	-0.216772788708154	0.634465561188087	No	0.433786721920595	0.140157059591334	No	-0.733026814979022	0.0593119420021305	No	0.215368956107227	0.473631596092826	No	-0.610340809827166	0.16382960867592	No	0.392575500114608	0.17771429344151	No	5.61476822241785	5.85666603970724	5.87396222842958	5.75367981427547	5.7418818954816
chr19:41877120-41881372	+	ENSG00000105369	CD79A	protein_coding	-0.558737026216469	0.458983566961457	No	-0.296988133609807	0.286452526613742	No	4.69614761324762	4.41932699188584	5.17621618397197	4.63775473691986	4.72249815070581	4.67708877562286	4.68885591341419	4.5153072264041	4.45148306051608	4.29119068873734	5.18860913115776	5.22673672470516	5.11330269605301	4.51634156246299	4.86968358137384	4.52723906692274	0.196735210589737	0.733626161469287	No	-0.191806933931294	0.703897289774391	No	1.89515992649091	8.88484741219442e-05	Up	0.584742542616915	0.198088474043681	No	0.575524707217386	0.277694782445337	No	-0.311521270880275	0.517036413336976	No	5.37638550220093	4.57257034495548	4.60226333264325	7.3555876041852	6.39076885700356
chr19:47870466-47886397	-	ENSG00000105398	SULT2A1	protein_coding	-1.06902906617106	0.0436750611950217	Down	-0.59679748058326	0.000106134080705425	Down	5.11500313230583	4.54314394817567	6.00384502467404	4.8958844441717	5.26858370175577	5.02226316066229	5.05416253449943	4.6524563845878	4.52278573137496	4.45418972856424	5.98586018458429	6.02443810481804	6.00123678461979	5.30330581651859	4.38282815203994	5.00151936395658	-0.931257219133122	0.0965413616664052	No	-1.21214737276942	0.0091012007286527	Down	-1.6488556974553	0.00237700832268738	Down	-1.33016502155387	0.00360010755649467	Down	-0.0823929810274002	0.894582236499176	No	-1.26370571097302	0.00526876523642526	Down	3.85377665048212	4.07285860905255	3.97991192885017	4.57992816312699	5.96791292914417
chr19:10391134-10420121	-	ENSG00000105401	CDC37	protein_coding	0.177658381320349	0.805458042076055	No	0.102773752143306	0.696732502280549	No	5.21025790758546	5.30968983080441	6.40890332568426	6.61039772522515	5.08785453665837	5.34316531655682	5.19975386954119	5.34711056859041	5.50904271987373	5.07291620394908	6.50353652011591	6.26991907657183	6.45325438036504	6.95149945601632	6.55725391111256	6.32243980854657	1.48484450608898	0.000121658887697687	Up	1.19619222011217	0.000151224370035905	Up	1.42463614798411	7.70766344325809e-05	Up	0.924969746582447	0.00256842066034004	Up	0.974967311755841	0.0111490530352233	Up	0.981922614622331	0.00124233246482938	Up	6.13399946582558	6.38694239211063	6.34158036035467	7.70536408109474	7.49576773674845
chr19:41956681-41959390	-	ENSG00000105404	RABAC1	protein_coding	-0.761028842901905	0.165394884111547	No	-0.428559316860281	0.43427698636493	No	5.20039955376169	4.74846749081173	9.04515379829575	8.24239026309107	5.40179068385332	5.1336256423644	5.06578233506736	5.15615878978368	4.90023997625243	4.18900370639907	9.39008091605003	8.52906001852778	9.21632046030945	8.85682028795284	8.34873981077429	7.52161069054608	1.66931285770148	0.000310453905858771	Up	1.06458438237328	0.0110175628787993	Up	1.06403590608326	0.016115213544641	Up	0.263843907957345	0.541296409542221	No	1.00382214012482	0.0314274174815464	Up	-0.152056178839153	0.735347851416092	No	5.40551313668246	5.29649432176295	5.84044177493921	6.70262641348357	6.78213304105881
chr19:11322046-11346270	-	ENSG00000105514	RAB3D	protein_coding	0.250779680273443	0.701866062722438	No	-0.0974746313867643	0.714646811961751	No	5.39604923480368	5.29690574262002	6.43648871960623	6.63537878120297	5.37738473129279	5.4757762722863	5.33498670083195	5.43238533317834	5.38928953857486	5.06904235610685	6.43169641737432	6.60646026923027	6.27130947221409	6.24833639601444	7.2459581486559	6.41184179893858	0.803865217884106	0.0554396238498462	No	0.368503733551112	0.286994799936168	No	0.597109386490478	0.128268868082974	No	0.0924108027872278	0.799342668292733	No	0.818142517883482	0.0485636114084858	Up	0.0946368452526959	0.796376177185379	No	5.45541233299615	5.5029597625835	5.63528929053596	6.98126862784499	7.26935084691111
chr19:5911707-5916208	+	ENSG00000105519	CAPS	protein_coding	1.16203183825675	0.00271536945600519	Up	1.06219201492895	1.52266176896853e-05	Up	4.14467411894421	5.20015466995063	4.67922358645846	5.83793175219084	3.74335264269172	4.61216740061204	4.07850231352886	5.21799662562857	5.30854469352118	5.07392269070213	4.93107683698048	4.29706359462701	4.8095303277679	5.90257725111033	5.66876933419636	5.94244867126584	2.40068034826274	6.98355989095153e-07	Up	2.09013457484965	1.65661549460617e-06	Up	1.9357379411629	2.67200860773012e-05	Up	1.82527004544587	2.35695030516339e-05	Up	1.86035852370991	9.28748892178778e-05	Up	2.28450169469778	1.65672126733155e-07	Up	6.46741121854292	6.77745605765624	6.61508801539881	6.85691053009177	7.23759502478419
chr19:48720587-48740721	-	ENSG00000105538	RASIP1	protein_coding	-0.365995925359687	0.71811314655599	No	-0.86878132028703	0.0190013654922013	Down	7.29232089224713	6.41101468808808	6.13403149879985	5.80765039226955	7.70535183287297	7.05406738027569	7.11754346359273	6.83344804267022	6.51667968036589	5.88291634122812	6.54946931017861	5.66892562212779	6.18369956409315	6.29641464999879	5.68888180349297	5.4376547233169	0.752210139189031	0.126368955746385	No	0.349874328814091	0.396322286885408	No	-0.081415970908422	0.876141237552588	No	-0.136223560584283	0.747726521944457	No	0.468220119757527	0.357831233442588	No	0.122598131298939	0.774522993828622	No	5.42868755946529	5.79722098204966	5.82415631022214	4.24952960297284	6.64001223199939
chr19:12891026-12914207	+	ENSG00000105607	GCDH	protein_coding	-0.0562428577884426	0.949588376981584	No	0.242098612659447	0.243338593823692	No	4.99105542762132	5.22849789824356	6.31513073295485	6.30743341008526	5.04559094503399	4.96324784322292	4.96432749460707	5.28144392291041	5.32026774756058	5.08378202425969	6.50311932558717	6.07395879549213	6.36831407778526	6.60450041122753	6.59958887091678	5.71821094811146	0.628250946929137	0.237747249395729	No	0.976548591415082	0.0189321217486878	Up	0.981505088357354	0.0318895016199944	Up	0.549673149225001	0.186084068645201	No	0.261944785517792	0.60634585496783	No	0.424664252306453	0.316584388567313	No	5.64524988528754	5.70672516656307	5.95220474761415	6.99090192266973	6.60380172440843
chr19:12875211-12881468	-	ENSG00000105612	DNASE2	protein_coding	0.216277495140396	0.785037943610142	No	0.188277168266596	0.607990548260927	No	5.09815966516995	5.26793170673047	6.23535494198526	6.43426834908196	5.03566514199102	5.23669193587939	5.02212191763943	5.54725527982197	5.32618913934539	4.93035070102405	6.48111402465922	6.46602602726419	5.75892477403238	6.52101884707	6.82668747375958	5.95509872641629	0.605715255079553	0.155000509384253	No	1.44078449403979	2.87158130433639e-05	Up	0.88258606701838	0.0223084661217721	Up	0.631056591566617	0.0601291281010247	No	0.55761759778623	0.175773197311058	No	1.05340316922724	0.00166310000378178	Up	5.61625480378498	6.05156879929993	6.18601805563065	6.89111980694352	6.9011369055534
chr19:54155161-54159882	-	ENSG00000105617	LENG1	protein_coding	1.01744728165894	0.499543548145458	No	0.543856889399103	0.334401633681101	No	2.09224305440539	2.57064884000682	2.65253925823064	3.30917887314342	1.66650375261064	2.29573949631361	2.31448591429192	2.32912739458744	2.74682152988527	2.63599759554776	2.01392133057659	3.37397904814511	2.56971739597023	4.15986068021715	1.96455421977383	3.80312171943927	5.08367144769835	0.000212365452123945	Up	3.18183873921369	5.61842745397271e-12	Up	2.45310502074287	0.000132282927142713	Up	2.89174008552103	1.53172682635252e-11	Up	3.41786713600839	0.000768077477201494	Up	2.85597551989614	1.47791703118536e-10	Up	4.85306353839537	5.06973787777165	4.98532306989973	5.39005090533679	5.32569924691253
chr19:17871973-17895174	+	ENSG00000105641	SLC5A5	protein_coding	-0.0637261997510612	0.953274985431455	No	-0.177526615849636	0.604789858487993	No	5.38814288866214	5.1988766952976	6.5306199312677	6.46236698381987	5.43718191842876	5.45676546276452	5.27048128479314	5.36224237707816	5.39119139327224	4.84319631554241	6.45783551939264	6.63945115446522	6.49457311994524	6.2704841917523	6.72606729860302	6.39054946110431	0.725535383745306	0.188616774029962	No	-0.434475388120498	0.349707105464038	No	0.491603936624942	0.338629548615441	No	-0.940383841382932	0.0322875405699177	Down	-0.284554953204539	0.620092271856531	No	-0.730765499347521	0.0999286874282288	No	4.41356216343936	4.69007550375708	4.81008957963501	6.57600812635588	6.09951863181605
chr19:17951293-18000080	+	ENSG00000105642	KCNN1	protein_coding	-0.464491746968178	0.41661549910557	No	-0.253982600308115	0.172678514649482	No	5.74963986356357	5.4986998922309	6.84015347988479	6.35784627040049	5.74390263547208	5.85168472805444	5.65333222716418	5.55272615407261	5.61671024912134	5.32666327349876	6.99841498120639	6.97366947316061	6.54837598528737	6.1792740103798	6.73308978703485	6.16117501378683	-0.00384062485813096	0.993977226194669	No	-0.592985112468956	0.0768225157634665	No	0.999803353448944	0.0105920172772976	Up	-0.750460366316155	0.0219292613443113	Down	0.212664366916475	0.642663239716691	No	-0.885230765977177	0.00658652788534125	Down	4.98618646300847	4.9405364863416	5.10101304013356	7.52924870502641	7.03189606485323
chr19:18001132-18014102	+	ENSG00000105643	ARRDC2	protein_coding	0.745928211642506	0.170901567234242	No	0.263239005517336	0.500854294168584	No	5.0098614978596	5.2662229007811	5.71712720899557	6.47438466200022	4.90977637200257	5.26022556283729	4.85958255873894	5.33996851080621	5.44323245711458	5.01546773442249	5.88460782584973	5.35001795984368	5.91675584129331	6.50130624542237	7.02748368889124	5.89436405168706	1.61558345252666	0.000185709320354155	Up	0.881557218185495	0.0196707158221074	Up	1.80959860973927	1.05949857828112e-05	Up	0.487526219589657	0.197908612935641	No	1.43650900559259	0.000917872792459124	Up	0.908035351782021	0.0143295854840776	Up	5.6161642053549	6.02320255701433	6.01746859187735	7.74531920267247	7.60127600650093
chr19:18196784-18204074	-	ENSG00000105649	RAB3A	protein_coding	-0.0299763700963403	0.982563714591988	No	-0.195662069955866	0.743675260581154	No	5.09790197756374	4.87126282593862	6.17299382004694	6.09592324889448	5.01468368751093	5.22352843590155	5.05549380927874	5.24976001980216	4.99323848068085	4.37078997733286	6.68815914979181	6.21822414295861	5.61259816739041	6.83814646815341	5.97231169371509	5.47731158481494	-1.33531173513329	0.0139829547911957	Down	0.721245258873801	0.105733918636416	No	-0.481460159664113	0.346226747397704	No	0.0721603287536919	0.880963937772706	No	-1.57542210767857	0.00352937427801696	Down	0.0754402932882652	0.877375480967565	No	5.02819118363402	5.10619953522782	5.55723969261317	5.44872694474603	4.86723117713917
chr19:35545595-35547526	+	ENSG00000105677	TMEM147	protein_coding	-0.179923180114432	0.860140222348266	No	-0.233282566903279	0.692876186870309	No	4.61506820619122	4.37924956683099	6.25069522692091	5.96298194393856	4.66306669164747	4.88236390666316	4.29977402026301	4.76496805064465	4.39254514278685	3.98023550706147	6.35599306102664	6.30831749084122	6.08777512889486	6.73770079712079	6.06451949739827	5.08672553729662	0.5281007559128	0.261744504433308	No	-0.113154419048821	0.810798228417723	No	0.483302850149264	0.279297142610499	No	-0.244118913415966	0.575580382668774	No	-0.166706138941537	0.742641414246322	No	-0.624273731213144	0.142709352171892	No	4.76040397790779	4.60835796599499	4.95153724861098	6.07958841546288	5.78183626312089
chr19:35280716-35285143	+	ENSG00000105697	HAMP	protein_coding	0.671142586100577	0.355043996980633	No	-0.363165730968783	0.354943496533851	No	4.44423190633603	4.09815393809907	4.54017610551952	5.18134496373783	4.48066395450202	4.54492239930357	4.3071093652025	4.31932263927176	4.08564314464542	3.88949603038004	4.27993404896359	5.28048152312153	4.06011274447344	5.02996830861256	5.87863794065636	4.63542864194457	1.52023045269234	0.00765416072129131	Up	0.624481157620711	0.206531730439317	No	2.44826948394746	1.33463207592304e-06	Up	1.608405350496	0.000686990501041763	Up	1.51556040997945	0.00450200222026692	Up	0.848672361031804	0.075705846797217	No	5.96510675231996	5.36663542238331	4.99187640537484	7.37933832376322	6.83293456330857
chr19:42230186-42242625	-	ENSG00000105723	GSK3A	protein_coding	-0.947861729318784	0.0547975249747028	No	0.314345579539237	0.567672487908145	No	5.19518178412662	5.4913307937788	10.0457334834946	9.04977742665836	5.13538447259268	5.27034030882486	5.17982057096233	5.64248306172174	5.61688353648919	5.21462578312546	10.3831562309888	9.67051846198475	10.0835257575102	9.71846990014979	8.80834599318624	8.62251638663905	0.808553591560578	0.0850148742127715	No	2.46698094828223	8.17007010819701e-11	Up	0.155950816990732	0.738439784594318	No	2.27027654476179	2.58756407976985e-09	Up	0.459296989420991	0.33729134275423	No	2.52612214981446	2.64862029054129e-11	Up	7.49844190236639	7.8384827656223	7.67511861818245	6.6142501588176	6.91540908749672
chr19:37907228-38208372	+	ENSG00000105738	SIPA1L3	protein_coding	-0.91319534269341	0.0509115036325132	No	-0.429160856782788	0.368504211126706	No	6.10293211091048	5.67913529304395	11.5178463038363	10.5611943604673	6.06420945916388	6.19161599880228	6.05297087476528	5.70851289384636	5.78199881963313	5.54689416565235	11.8396137292654	11.019407877274	11.6945173049695	11.1242794507885	10.7217447542374	9.83755887637618	0.108593929809233	0.822545816249502	No	-0.321827384130136	0.394254850539814	No	-0.672288887156232	0.12382927195066	No	-0.228814983740652	0.545609404002838	No	-0.558144564555956	0.239692378654533	No	-0.493316793304924	0.172900303461592	No	6.00501855059056	5.81876577697423	5.90576537065938	6.80760219706308	6.87987396356765
chr19:43622368-43639839	-	ENSG00000105767	CADM4	protein_coding	-0.904541238290355	0.285377110084227	No	-0.3690655255996	0.479016074534977	No	5.17388283177409	4.81690799213204	5.77662955402528	4.81553917356089	5.0328855805748	5.41802753414108	5.07073538060638	4.8806421382684	4.99909637514465	4.57098546298307	5.70274151233126	6.7859869980455	4.84116015169908	5.59331590058443	3.72244168319969	5.13085993689856	-2.66936840066181	0.000915947352076436	Down	0.985931593028394	0.0166973723540698	Up	-1.29571343185345	0.0183694527487456	Down	0.628301134162056	0.12547288196071	No	-2.67191241058855	0.000506273736236157	Down	0.627701973003724	0.12646600616814	No	5.91911388264154	6.08838840824055	6.24576803596639	4.37627839441855	2.54789307175789
chr7:151207837-151227230	-	ENSG00000033050	ABCF2	protein_coding	-0.0734228552864113	0.921907386398248	No	0.593642246859399	0.0433250274162114	Up	6.21069160817475	6.79725748977358	9.79592336852227	9.71607958582906	6.19455987876655	6.29156298609618	6.14595195966153	6.81943713345596	6.87010617742669	6.70222915843807	9.9096223097645	9.32806764563428	10.150080150168	10.2830539721574	9.48904632307888	9.37613846225089	0.922148450223519	0.0110012256519519	Up	1.59608327218449	5.61082262532899e-07	Up	1.21670219977238	0.000604303752131012	Up	1.47482748764374	4.78952349334803e-06	Up	1.13983204097507	0.00152895584674315	Up	1.71676530183419	6.05458795832084e-08	Up	7.59843849325174	8.25357158029183	8.08258614781917	8.20142303866889	8.744152115828
chr7:81699006-81770438	-	ENSG00000019991	HGF	protein_coding	-0.23746335321356	0.802375196458093	No	-0.137957230129493	0.434066454666582	No	5.28078828208823	5.14066506505795	6.10796965704666	5.91323799971343	5.33476544296674	5.20726287373418	5.30033652956378	5.03309682054547	5.08989446276452	5.29900391186387	6.0813089609873	5.98449534008672	6.25810467006596	5.97136962761109	5.88104011848383	5.88730425304537	-0.662334205595921	0.221404111896626	No	-1.31258028103854	0.000802128167353121	Down	-1.33917778307213	0.00654470082552917	Down	-1.38035679041675	0.00036086232009863	Down	-0.948833220978263	0.0728577471744679	No	-1.26789053207979	0.000773436616807829	Down	4.25465202319898	4.38666813026869	4.41805020378567	5.21564171241096	5.59471141783472
chr7:107923799-108003255	-	ENSG00000091136	LAMB1	protein_coding	0.0247196933556576	0.97872101009784	No	0.251332175020818	0.0355558420323106	No	5.58232516857197	5.82340197345341	6.84990665608902	6.94621580294019	5.59095998263797	5.55285685739381	5.60315866568413	5.74657945390948	5.75088090156482	5.97274556488593	6.46385924600165	7.14888856221674	6.93697216004868	7.34467238529524	7.04447977067485	6.44949525285046	-0.245930595970102	0.607176264121713	No	0.692829660356421	0.0509291759922701	No	0.421467988522141	0.321475027984474	No	0.71341062783838	0.0409836017661941	Up	-0.35192852182948	0.464929728805264	No	0.822330104315136	0.0177331441323861	Up	6.56631190390771	6.73623210913447	6.5595509993799	7.31303154465726	6.57056689076108
chr7:90335223-90391455	+	ENSG00000105793	GTPBP10	protein_coding	0.0669027923477564	0.927471226428601	No	0.178936390308981	0.190543263768358	No	5.23576418283118	5.4089866727088	7.0626253683106	7.0693263646697	5.20294722399423	5.22002566361692	5.28431966088238	5.38522959821869	5.35341475407472	5.48831566583299	7.29960856907413	7.00645558499433	6.88181195086335	7.64991745758838	6.6290292652192	6.92903237120152	2.41355641321452	1.91696796712685e-09	Up	0.849177714526524	0.0116686736390727	Up	1.96365139360516	5.88192719936657e-08	Up	0.704756569538029	0.0331308444295768	Up	2.03276934872997	5.95753145021099e-07	Up	1.00132248009083	0.00230316808913235	Up	6.15570889375658	6.49193694800184	6.31298109886628	9.10946281037443	8.63984966131054
chr7:93885397-93890991	-	ENSG00000105825	TFPI2	protein_coding	0.49282510631027	0.336833936815712	No	-0.00709189356288616	0.985170164615891	No	4.48711632608128	4.45440519718453	5.68161986575543	6.20500476740018	4.4228388113136	4.53814753760915	4.50036262932109	4.21767145480893	4.49691365897401	4.64863047777063	5.78174003249611	5.54557841601675	5.71754114875342	6.27534571072706	6.42605391664515	5.91361467482835	-0.0136686990657671	0.983030464155744	No	-0.0486674106788704	0.930945675895305	No	-0.22953719969069	0.684144844750604	No	-0.100203907432602	0.852308894318832	No	-0.109940293349265	0.860513442633927	No	-0.209550281950025	0.688912055222583	No	4.52559688214053	4.80084335403268	4.91428346219405	5.07115418615719	5.82692226255442
chr7:106248285-106286326	-	ENSG00000105835	NAMPT	protein_coding	0.124578740554621	0.880856237420215	No	0.23002421888568	0.351174906099363	No	5.22516813819302	5.44471242285602	6.83370872916774	6.93701594552376	5.33177957926681	5.18348214909408	5.16024268621819	5.42831811325351	5.31679978079351	5.58901937452102	7.17961959904667	6.87325708305231	6.44824950540423	7.1190228228809	6.83256513454242	6.85945987914796	2.17864529615718	2.56413749446197e-07	Up	1.07217477093521	0.00367180974486763	Up	1.59775270103193	0.000110080762984439	Up	1.14645501369823	0.00159182412696881	Up	1.4813946313113	0.00057052067407752	Up	1.30014774958613	0.000294920779140842	Up	6.65748959684997	6.86624202673385	6.71947643557302	8.05378187322489	8.18675460912806
chr7:19695462-19709087	-	ENSG00000105849	TWISTNB	protein_coding	0.0878501548333366	0.898751557885782	No	0.251475085048063	0.10531425527703	No	4.75851752135926	4.99934266984211	6.58658929022433	6.70883131735333	4.7254567393308	4.75007573701894	4.80002008772803	4.95299727201485	4.97119106968499	5.07383966782649	5.92941759033292	7.00333173779209	6.82701854254797	7.06772493764536	6.20035033910753	6.8584186753071	2.6132746865096	2.043826085603e-08	Up	0.851086546482693	0.0464483466135044	Up	3.05921917863019	2.83593674935277e-11	Up	0.861717544219942	0.0402588885000025	Up	2.22933132205921	3.39615843016365e-06	Up	1.12463972150477	0.0070117204004733	Up	5.7791916697851	6.15670196626042	5.99655380325037	8.79234434827065	8.39783046202525
chr7:95404863-95435329	-	ENSG00000105854	PON2	protein_coding	0.151732277380008	0.828428874024412	No	0.0725925281205165	0.77524487599803	No	5.10892960378953	5.16890074147375	6.86986180678601	7.01566193296451	5.12634097288129	5.07273732637567	5.12771051211164	5.06552213132459	5.07298851231395	5.36819158078272	6.826937604247	6.66600554106864	7.11664227504238	7.57884224390178	6.48870507288197	6.97943848210978	2.06986051656262	7.66049413884538e-08	Up	0.34967499244648	0.265305459249364	No	1.3961414731849	9.49472844418452e-05	Up	0.220935444783609	0.485475071916346	No	1.1519837607166	0.00352509051025015	Up	0.497774663577507	0.100624669880242	No	5.57209046392742	5.9157940147985	5.77294530078457	8.00396225518988	7.6419618658065
chr7:20330702-20415754	+	ENSG00000105855	ITGB8	protein_coding	-0.00743842352330008	0.9931474332589	No	-0.0896294027371895	0.579376302410652	No	5.40043402242098	5.30837058891575	6.8796662157392	6.87309208951385	5.37400857919187	5.37521331437474	5.45208017369634	5.20773418389532	5.26944763193522	5.4479299509167	7.31591957729914	6.88435713992674	6.43872192999171	7.14650886567173	7.00061891641519	6.47214848645465	-0.0409915024505479	0.943500835198503	No	-1.27011251218009	0.00329940648385571	Down	-0.2154760360764	0.6783501762196	No	-1.18003474693486	0.00511173610469243	Down	-0.571490445354544	0.290410579463318	No	-1.26672126466251	0.00241433910284479	Down	4.54111712258572	4.5331636328702	4.52151612062561	6.61599534050581	6.4363973621436
chr7:21428034-21514822	+	ENSG00000105866	SP4	protein_coding	-0.2132811573098	0.669472570229178	No	0.0275827414001457	0.921519770927859	No	5.50127389829107	5.52464577111311	8.17234078651129	8.05999071827871	5.52215687755747	5.44895643008153	5.53270838723422	5.44859162801174	5.46224819991688	5.66309748541071	8.20055859373564	7.71814001900343	8.59832374679481	8.3462310473165	7.93393463047118	7.89980647704844	1.71287409840624	1.79761543651606e-05	Up	0.178553143089117	0.6202897220642	No	1.86074457277103	1.1010409228756e-06	Up	0.109539449148814	0.759897169630214	No	1.62136438173217	5.75501031120644e-05	Up	0.202567901022988	0.561673972894428	No	5.88708337088065	6.00701722920402	5.94160313514996	8.68543132811371	8.72150945079993
chr7:107743697-107761667	+	ENSG00000105879	CBLL1	protein_coding	-0.248284912635308	0.58231587593965	No	0.214246919604368	0.19249509286369	No	4.91033457390949	5.11570685753933	7.25272032547419	7.09178580709617	4.99100808429741	4.85721666143889	4.88277897599217	5.16224794132111	5.05361509249368	5.13125753880321	7.14470600923506	7.05131438562337	7.56214058156415	7.40333782308728	6.99239759280184	6.87962200539941	1.14939571469369	0.00379930402330764	Up	1.02940389626174	0.00292987577618355	Up	1.76720782205814	2.56918973997302e-06	Up	0.945508441492619	0.00492363340635626	Up	1.30045157507123	0.000992360453535579	Up	1.32063175555955	9.26610955860477e-05	Up	6.15632712823308	6.49735621662623	6.26786948886588	8.21710448237234	7.99839087606831
chr7:24573268-24694193	+	ENSG00000105926	MPP6	protein_coding	-0.10728610222722	0.890710402842308	No	-0.0443920443019277	0.759213172146605	No	5.56505277962594	5.5197338690442	7.0857831773461	6.99893064985665	5.6019167263102	5.55524884242678	5.53799277014086	5.5487629979243	5.44949523842995	5.56094337077835	6.71249333119165	7.53918507561614	7.00567112523052	7.27443862248324	6.82602553789977	6.89632778918694	-0.0827681535235094	0.867854043738127	No	0.0631359336114933	0.858173746318441	No	-0.641399854639273	0.131159897875513	No	0.298243384301024	0.349504263029935	No	-1.28049132196989	0.0119855852674061	Down	0.110670678230617	0.742084316969203	No	6.11720967387049	5.91117112750726	5.9300104852305	6.11158450250538	5.17144147801769
chr7:44606572-44709066	+	ENSG00000105953	OGDH	protein_coding	0.699785745064758	0.166751412940649	No	0.108666697493699	0.794691966237875	No	5.8239556066789	5.92692949072825	7.19558936137639	7.82622642551903	5.85111660154404	5.83529750601536	5.78545271247729	6.04740424204757	5.95526511980146	5.77811911033572	7.64611057805357	6.95280591995258	6.98785158612303	8.45734731422202	8.09755186250224	6.92378009983284	0.739420631979264	0.142643853808747	No	0.0445267183735506	0.930112298110895	No	0.91711704055182	0.0522117544013556	No	-0.043992948733137	0.928448451714293	No	0.707939315777768	0.156601364768854	No	-0.0729525409452482	0.880983608556367	No	5.88750496970917	5.93134931421335	6.06278052556918	8.20106473110345	8.0618607969232
chr7:2512529-2529177	+	ENSG00000106003	LFNG	protein_coding	0.450980908361573	0.524842315139497	No	-0.0609045648402837	0.878715396812025	No	5.1122272027923	5.05447118470691	5.36529968622035	5.96761020348992	5.0305481755932	5.33570404368167	4.97042938910204	5.21352680249785	5.11626294538556	4.83362380623732	5.85336202559218	4.51677982469243	5.72575720837644	6.43376266179935	5.874466823481	5.59460112518942	-1.02876789070819	0.0861274684074907	No	-0.451125702484496	0.361815572959282	No	-2.11019269875807	0.000950115921228819	Down	-0.928735147279214	0.0469779296531484	Down	-2.35030981532425	0.0010897912323619	Down	-1.19038283717605	0.0104296437508345	Down	4.24457586839952	4.32398692690268	4.64540294953129	3.52474610394653	3.04547962825185
chr7:120787320-120858402	-	ENSG00000106025	TSPAN12	protein_coding	-0.647832206317375	0.0409205551949199	Down	-0.0380904209782161	0.902182073110051	No	5.50499941192582	5.46754059966781	8.54645256247782	7.94130303296633	5.5888182362668	5.44339647117394	5.48278352833672	5.47032110694646	5.40229163027152	5.53000906178545	9.07802807907719	8.28729239819522	8.27403721016106	8.10791868444673	8.06260172822019	7.65338868623207	0.758457446514596	0.0346315546791327	Up	-0.490116005394666	0.0694426507839744	No	1.10729330776205	0.00115086749469469	Up	-0.4201960544254	0.116355780833652	No	0.597596055413129	0.143434460689668	No	-0.772197277300741	0.0033270762913151	Down	5.37666035006512	5.01189003997448	5.36335813278188	7.9011971284802	6.95611018744837
chr7:27193503-27200106	-	ENSG00000106031	HOXA13	protein_coding	0.202556922012166	0.817732129241768	No	-0.0537309974795259	0.894773939258704	No	4.94873243315246	4.89558133132154	5.70295937253666	5.86201531900769	5.07099444863521	4.78504503300126	4.99015781782091	5.19280376868553	4.83770328003255	4.65623694524655	5.29972530431468	6.12991796183529	5.67923485146002	6.58115733438407	5.34797758572045	5.65691103691853	-1.59117149189629	0.00749524100575546	Down	-0.187527888637801	0.698367245836191	No	-0.750724951283959	0.130049998609726	No	1.153556736779	0.00710580357049494	Up	-3.529145617033	1.72499671546802e-05	Down	-0.542874132870517	0.225338269667885	No	6.31123183752264	4.65074472616947	5.00996198422994	4.84414999121889	2.42963173666379
chr7:73736094-73738867	-	ENSG00000106077	ABHD11	protein_coding	0.195290899995206	0.827972921415034	No	0.28817710689421	0.527309246757061	No	4.86841045851437	5.13327191800417	6.16987716578913	6.35906820927484	4.93717615282544	4.97510175485936	4.69295346785831	5.23653855080524	5.39476937445113	4.76850782875615	6.4580901807036	6.15717851825528	5.8943627984085	6.54895795962885	6.55607066695453	5.97217600124116	1.3154374859783	0.00429119610548356	Up	0.513060250652779	0.229670994551525	No	1.37141541882952	0.00148292059295543	Up	0.294000402224162	0.49377411091609	No	0.564033236540199	0.231549812979703	No	-0.0444443681826043	0.923774760335116	No	5.29343392180132	5.20155257718476	5.47623834074616	7.16663450200081	6.56297057338426
chr7:30010587-30026684	-	ENSG00000106080	FKBP14	protein_coding	0.254052427653662	0.675000918781305	No	0.174829974001136	0.212472920687242	No	5.01321028671966	5.17860529570485	6.14377852934564	6.4732810601229	5.09375138541914	4.97695736612223	4.96892210861761	5.22972801814046	5.11590817532086	5.19017969365325	6.82746837900504	5.4542260679342	6.14964114109769	6.81898468441343	6.18374165299006	6.41711684296522	0.234886898613157	0.633624725012388	No	0.671082411966721	0.0827752279384814	No	0.865096884804306	0.0423417347839228	Up	0.247036973085448	0.538869250908586	No	0.294153148524939	0.550762377253718	No	0.861059085775342	0.0223672600057788	Up	5.57879971959017	6.05091478727763	5.84775442607851	7.27518307014323	6.7005481009965
chr7:2251770-2354318	-	ENSG00000106266	SNX8	protein_coding	0.461716059578965	0.262378274011779	No	0.11075080640507	0.606706516269778	No	5.65377589270544	5.7594655008007	7.29744697417896	7.73656580229577	5.63162123199721	5.73953858389486	5.59016786222426	5.79175715989328	5.88917948975296	5.59745985275585	7.26424809540762	7.55546715131754	7.07262567581171	7.65934780583247	7.85221272632104	7.69813687473381	-0.242348982568484	0.539414611117997	No	0.17278805185994	0.53129425054989	No	-0.347293377609303	0.330584037881518	No	0.138110900272151	0.612441132281685	No	-1.08802670791837	0.00703974115232442	Down	0.181675688303491	0.499673716520253	No	5.81107923657219	5.9840550039093	5.88943990823339	6.61594372345124	5.9885364592434
chr7:123681935-123749067	-	ENSG00000106299	WASL	protein_coding	0.431184649085412	0.304484979930192	No	0.0864142892655312	0.683640136465781	No	5.37956672917749	5.45890249873586	7.16058900067577	7.68548981286328	5.44748490148103	5.29250484833573	5.39871043771573	5.39288393391747	5.36043985288009	5.62338370941002	7.28885175209054	6.63295462754536	7.55996062239141	7.68398972681176	7.56519910324307	7.807280608535	1.97469812788317	3.21700799027519e-05	Up	0.599003250210708	0.144695439563297	No	2.0814724620563	3.11416675118789e-06	Up	0.636078134026727	0.114673877456052	No	1.49688231102882	0.0016871284613022	Up	0.727035598663301	0.0694393444082351	No	6.21782628252266	6.32291509964928	6.22719199690861	8.63364771026172	7.97637928566793
chr7:6009245-6023834	+	ENSG00000106305	AIMP2	protein_coding	0.459079620862137	0.369038839183998	No	0.644245401661831	0.00148482670454867	Up	5.39615988629654	6.01594995679981	6.50385204196479	6.99799767860357	5.4812349462547	5.40517317614108	5.30207153649384	6.28255634000677	5.97930950440289	5.78598402598976	6.43287150923297	6.40203528747948	6.6766493291819	7.34725703265862	7.0561133525306	6.59062265062148	1.19580103595465	0.00268847480498629	Up	2.07429377645778	9.06399180866104e-11	Up	1.64034239960032	6.27103957950577e-06	Up	2.30039882841738	4.04031141078347e-13	Up	1.35962729148252	0.00084885805120976	Up	2.18459547214338	7.69994440516021e-12	Up	7.6311513950784	7.65690956362465	7.56741912348529	8.30514868248691	7.68545331911734
chr7:128297685-128343908	-	ENSG00000106344	RBM28	protein_coding	0.333907808440122	0.417853738147587	No	0.262374421311686	0.000293016171685634	No	5.49713876030354	5.75021436731589	7.11921389502808	7.43424535895445	5.5301954408644	5.51122689150509	5.44999394854114	5.77397650749598	5.70710356219895	5.76956303225274	7.40667500327198	6.95425214799927	6.99671453381301	7.51015903587482	7.34108355732691	7.45149348366162	1.43831845158497	4.10268152375382e-05	Up	0.77811142810887	0.00405123095826122	Up	1.4838650768959	5.36026285295394e-06	Up	0.901338810513906	0.000774225916307647	Up	1.38958806636821	5.40939190903581e-05	Up	0.97986145463908	0.000207077480289692	Up	6.64271038327317	6.82924571748502	6.62483354075007	8.25133453224318	8.43704718444635
chr7:101127089-101139266	+	ENSG00000106366	SERPINE1	protein_coding	-0.581554912472144	0.30246428492384	No	-0.124541659773717	0.666351729392944	No	5.1410958878257	5.02007815748945	6.280983132423	5.67690635954971	5.11808537199174	5.31977089212888	4.98543139935649	5.13876288935474	5.11745547828499	4.80401610482862	6.06648649276112	6.59647140411438	6.1799915003935	5.34114980771368	6.43171702554551	5.25785224538993	-0.0273957097049171	0.97084793571513	No	-1.03672024631216	0.0570814397941426	No	-1.21110308348139	0.0536247440806075	No	-1.08215201972539	0.0431095530718491	Down	-0.56366541466431	0.39304902672884	No	-1.4638064837802	0.00593747046178284	Down	4.07515867976365	3.99007397305192	4.1730381695688	3.29951975067261	5.37164330113408
chr7:101239458-101252316	-	ENSG00000214253	FIS1	protein_coding	-0.384375568767219	0.668944272529128	No	-0.268475001255294	0.688851187660099	No	7.4931163461512	7.14951569465811	10.4979262865339	10.0035942921043	7.83989497117781	7.34706052294182	7.29239354433397	7.76483810383208	7.25351876357809	6.43019021656417	10.8963245766559	10.296079025005	10.3013752579408	10.7385696812763	10.134007224802	9.1382059702347	1.82056322299424	5.74184691611415e-08	Up	1.03023211792873	0.000502814330160733	Up	1.67472821834827	1.29587961667207e-07	Up	0.798368040516304	0.00471248761009917	Up	1.98234239023576	8.39244732171351e-09	Up	0.797462170084242	0.00487049652146702	Up	6.10102814833532	6.15906124392125	6.1537284299738	8.07049113680948	8.26608082614222
chr7:7968794-8094272	+	ENSG00000106415	GLCCI1	protein_coding	0.352631928500288	0.485580217221025	No	-0.0350892785995508	0.846642557041784	No	5.29911255804731	5.26154018677566	7.08787046964579	7.45576970140649	5.32436785189483	5.2440807670527	5.3288890551944	5.19475337813353	5.20601077089888	5.38385641129455	7.55269042707532	6.74964662689622	6.96127435496583	7.93229155562433	7.25713300989613	7.17788453869901	1.33534758951149	0.000463939983978939	Up	0.140858293233515	0.678337119364072	No	2.24829206316983	4.84316648363731e-10	Up	0.26148333200991	0.413753506682778	No	1.58522389205073	5.73449815749079e-05	Up	0.242704587408477	0.451064828055515	No	6.06750758007508	6.11607066560681	5.68037400462223	9.15057339344068	8.65774282259186
chr7:130393771-130442433	-	ENSG00000106477	CEP41	protein_coding	0.561505985768898	0.158365223198899	No	-0.0325708321918524	0.831485261864886	No	5.38096696928314	5.35370249942342	6.6918354904328	7.25778540710022	5.42145622286232	5.3030370471177	5.41840763786939	5.39286675493837	5.38025994591224	5.28798079741965	6.98854101346287	6.59522333692443	6.4917421209111	7.51972847534178	7.30363534837532	6.94999239758354	0.135731589602431	0.79571697855927	No	-0.515473374926361	0.20311161225669	No	0.855550894243033	0.0543217201165068	No	-0.688948597302402	0.079573477532764	No	0.704146664408253	0.152435948625494	No	-0.570512330620994	0.150866705745895	No	4.95709497915135	5.10636631814311	5.16815428160745	7.54864292986237	7.14807701494481
chr7:149838367-149867479	+	ENSG00000106479	ZNF862	protein_coding	-0.275927654042944	0.582054219473222	No	0.268382803414863	0.391659010216408	No	6.32004560076434	6.57949391793379	8.98685463146047	8.69595526945887	6.27026432849178	6.37996824540965	6.3099042283916	6.74294649100668	6.60360528691322	6.39192997588148	8.87903219162523	9.07280902493269	9.00872267782349	9.09777197332041	8.63994836282792	8.35014547222828	-0.192735255705415	0.667879383867067	No	0.970081950509541	0.00869855799195702	Up	-0.164022623198997	0.703128475943503	No	0.484575992937958	0.191115803423533	No	-0.874091755064507	0.040414747515572	Down	0.436242050654789	0.242067533236037	No	6.7871050509825	7.19664387705528	7.60816666751547	7.19943427924062	6.78777994993689
chr7:42932200-42948958	+	ENSG00000106591	MRPL32	protein_coding	0.0885648114940334	0.896540092917554	No	0.0340845705466234	0.917888126229463	No	4.62365202687705	4.66598626143306	6.69914395146139	6.76980087066859	4.56236854021982	4.6142562855227	4.69433125488864	4.83219770779639	4.59643028423291	4.56933079226988	6.73008676317597	7.00788203327028	6.35946305793792	7.21399193392147	6.78907876039893	6.30633191768537	1.43765343917034	0.000135125570635473	Up	0.0928323922740609	0.80195377594513	No	1.31824367753784	0.000197703418336378	Up	0.00180410690420882	0.995935878383761	No	0.7948340147726	0.0383307499041993	Up	0.217995509759162	0.527371391400215	No	4.93410506231928	5.07388827193066	4.91307009975125	7.5719698595361	7.04290211456982
chr7:44200968-44214294	+	ENSG00000106636	YKT6	protein_coding	0.361190545263879	0.513221437858959	No	0.284278322687373	0.17648807854841	No	5.09846461028701	5.37253170149717	6.29239544502328	6.66836517972491	5.06536571182467	5.18528458870992	5.04474353032646	5.47618113878259	5.48370430462947	5.15770966107945	5.91919398229662	6.62708402676259	6.33090832601062	7.27825217803935	6.58127608104758	6.14556728008779	1.01407348297393	0.0132420117860878	Up	1.02665251809102	0.00182613883153733	Up	1.17959170726314	0.00248460170248588	Up	0.435678439406159	0.179571032981543	No	0.94534557313431	0.015680602909206	Up	0.856560091179183	0.00683390294144509	Up	5.82068775633916	6.34347258568504	6.40637581084717	7.11020378029546	7.40722377957223
chr7:74289475-74405943	+	ENSG00000106665	CLIP2	protein_coding	-0.0990841432600368	0.906672737822109	No	-0.0389081586734052	0.883421292206667	No	5.93295394682475	5.89114179937439	7.20064609350129	7.01566779190599	5.91341864239823	5.97996632892061	5.9054768691554	5.93987189933008	6.00115483251532	5.73239866627776	7.31111542585829	7.52591711671474	6.76490573793085	7.67386960897206	6.53544296180967	6.83769080493625	-1.46380820607106	0.00178967347983955	Down	-0.618114610889316	0.01863000610515	Down	-3.83098434714526	1.05096503814087e-09	Down	-0.898164583938269	0.0006520955595919	Down	-2.03676953894106	2.82702030248881e-05	Down	-0.847912544104779	0.000981010699113339	Down	5.02657395596721	5.19606637882857	5.33459887043702	3.36031556285168	4.70040045254297
chr9:105558130-105641118	+	ENSG00000106692	FKTN	protein_coding	0.473567467410602	0.10159804740855	No	0.110585442304938	0.374787052499213	No	5.4957741689108	5.60019951443516	7.84098555866069	8.30355932865401	5.54543798699585	5.43930314841092	5.50258137132565	5.58097522572779	5.51067258575149	5.70895073182621	7.79169707663459	8.02256337515269	7.70869622419478	8.22150255449486	8.47659794379262	8.21257748767455	1.89953137384706	5.29698879550786e-07	Up	0.331523793790258	0.315149072421776	No	1.75226252425483	4.41881195867103e-07	Up	0.364603814537183	0.259133335605999	No	1.76642778304401	4.38937983917341e-06	Up	0.308919352627379	0.343572198958509	No	6.42865031773268	6.0950424552222	6.10206261377303	9.33516946113061	8.98943091160293
chr9:120952335-121050276	-	ENSG00000106804	C5	protein_coding	-0.227964139263827	0.838984576784742	No	-0.192562999835083	0.339658189776181	No	5.62555541195185	5.4360473125441	5.61567389231196	5.7077500371931	5.66266198286996	5.63361396456376	5.58039028842183	5.38901997942709	5.42155135595545	5.49757060224977	6.19506518821947	4.40949312372988	6.24246336498653	5.63351211452672	5.84506102284147	5.6446769742111	-0.772356148168795	0.187580454462548	No	-1.18777020024335	0.00802348091301312	Down	-1.25480992561693	0.0165813986627042	Down	-1.21651294384479	0.00569236791864912	Down	-1.66288506625614	0.0096378651540814	Down	-1.13744834089327	0.00911113236260935	Down	4.90593772789044	4.75509169836154	4.67203459485912	5.61682525269891	4.71592097279607
chr9:114334156-114394405	-	ENSG00000106948	AKNA	protein_coding	0.454518490019417	0.565719413723993	No	0.52266491146869	0.144650203329414	No	5.43291425528351	5.90737825022926	6.25023786132318	6.75750942308552	5.35207560144941	5.51190340322766	5.43476376117347	6.3263018474084	5.91006427982786	5.48576862345152	5.5986802335062	6.62250199895511	6.52953135150824	6.75982532965181	6.51843150805807	6.99427143154668	0.736189804854478	0.25793981329389	No	0.243384022216142	0.682643435939836	No	-0.67483746708753	0.264145294756933	No	-0.49012973373863	0.380737036536385	No	0.299350735767273	0.651862776001275	No	0.0787550173371969	0.896127679910946	No	5.29388018577746	5.78985377430579	5.9165742123109	5.67862182873159	6.76615951078466
chr9:5334969-5339873	-	ENSG00000107018	RLN1	protein_coding	0.389311100694074	0.624192719213271	No	0.138197807709316	0.643610251145435	No	4.07133886801088	4.20372644955863	4.86232078569758	5.23726263415763	4.37721773158665	3.86301604913241	3.97378282331358	4.21535654456683	4.1805629155469	4.21525988856216	4.83918667642144	4.87702350944195	4.87075217122934	5.0111830569391	5.49129525438567	5.20930959114813	-0.8320661348718	0.245559888900065	No	-0.350558864034363	0.575139553351879	No	-0.605727063382309	0.37699195260202	No	-0.344059887866178	0.572260455034303	No	-0.451986243862048	0.529357959142734	No	-0.0125144293997913	0.984582833139801	No	3.96110953707615	4.1756520517713	4.15051509731413	4.1098813745398	4.45185137577426
chr9:5357973-5437878	-	ENSG00000107020	PLGRKT	protein_coding	-0.288846654565488	0.697463008543642	No	0.0247161849249099	0.907634306328027	No	4.90329368745797	4.92529477926132	6.43540653003308	6.28368638412337	4.9112921495476	4.83660359130698	4.96198532151934	4.86223783126925	4.88018676571051	5.03345974080421	6.12248130784987	6.28496425609709	6.89877402615228	6.01249379443745	6.91017633852501	5.92838901940764	1.5127671729148	0.00300734757538862	Up	-0.510420140228769	0.228316909537715	No	1.3477915789806	0.00415271715798851	Up	-0.756676841645442	0.064175187547736	No	1.45594017252457	0.00440612368447908	Up	-0.564780281522725	0.173381890120264	No	4.38872440123703	4.70909532664335	4.75017955743525	7.74263199024766	7.69261241751777
chr9:136862119-136866286	-	ENSG00000107223	EDF1	protein_coding	0.405150262851063	0.648545906350687	No	0.175778105560847	0.776660581165241	No	5.05111053489826	5.18643437147686	6.03695339814162	6.34030278312876	5.07536949082472	5.27151575035275	4.80644636351729	5.60824275597545	5.27977623887308	4.67128411958206	5.97129170827707	6.31367380814393	5.82589467800386	7.06963111161673	6.41371724120575	5.53755999656379	1.73547986273257	0.000417861035224868	Up	1.17387473321348	0.00786376482003669	Up	1.65639115212416	0.000365141725977446	Up	0.58534109096874	0.180343791136521	No	0.608135404179584	0.219745403393424	No	0.665419376050374	0.130306065016384	No	6.03459684215171	5.84297056755895	6.21064719098643	7.39740503351773	6.85341863666643
chr9:132261356-132354985	-	ENSG00000107290	SETX	protein_coding	0.377819054820928	0.404367577826338	No	0.251061510886539	0.00411424813464946	No	5.62610437453669	5.87244308186923	7.08316184440651	7.47874330453703	5.63016658456315	5.61991522203975	5.62823131700717	5.92414635554284	5.84179104354603	5.85139184651882	7.29371181486179	6.92059623702471	7.03517748133303	7.95126514468793	7.39700821902724	7.08795654989593	0.850967275914029	0.0386519487109668	Up	0.801250034531272	0.0124912335536721	Up	0.646467850320259	0.0899635207502284	No	0.862613846380403	0.00625416263340182	Up	-0.414030168230328	0.329517904018053	No	0.923692456351804	0.00316119681780091	Up	7.06915307143016	6.78770755784161	6.6215656634006	7.70852582366107	7.06304345295359
chr9:136945246-136946974	+	ENSG00000176919	C8G	protein_coding	0.925501819681325	0.0676449979066189	No	0.336194060960191	0.453567986997165	No	4.64489745374529	4.98193619667325	5.13069413594909	6.03461222209511	4.40389848968661	4.97449663691923	4.55629723463003	5.19315410633638	4.98675478332233	4.76589970036105	5.40343507892297	4.98493483507909	5.00371249384523	6.35304719863149	6.10828684820659	5.64250261944724	1.2606650818358	0.00611197194806451	Up	1.42417299247972	0.00102578234542489	Up	0.804729698730548	0.0605998669412702	No	0.627042737344593	0.128399301499483	No	0.50841638510529	0.284352846620817	No	0.429327781265278	0.322604272884779	No	5.65788988394163	5.48273596634929	5.83578680213228	6.59881670478107	6.23500567807702
chr10:17228259-17237593	+	ENSG00000026025	VIM	protein_coding	-0.71671337877594	0.302549168286519	No	0.17801268357904	0.730359084334617	No	5.06076825104059	5.19523447398412	6.25886057719306	5.5538621212683	5.09513874899958	5.10338231310307	4.98378369101913	5.52148962999356	5.38220729078828	4.68200650117053	6.68826676134975	5.96614275001159	6.12217222021784	6.11781792794971	5.58790459826257	4.95586383759261	3.14298971272939	1.19485609909236e-08	Up	2.65403232186918	9.6220771394652e-08	Up	3.07072258870346	5.66558017205505e-09	Up	2.34006607892915	3.49162338889324e-06	Up	1.77262244396086	0.00104086505134836	Up	2.81319234837904	1.36358877979879e-08	Up	7.5126080887389	8.07117366145863	7.83793201431285	8.56835373375956	8.18967884433835
chr10:96191702-96271587	-	ENSG00000095585	BLNK	protein_coding	-0.140715810711748	0.892634834565667	No	-0.132059547328964	0.0606265160459009	No	5.5052298159288	5.37700902576743	5.90619515985624	5.91014369200008	5.51907181290379	5.47199044245872	5.52462719242388	5.37504939708954	5.36822285959822	5.38775482061453	6.24598604854098	5.30305252020446	6.16954691082329	6.45368099825321	5.92182336518905	5.35492671255797	-0.934543947066446	0.110120865823962	No	-1.4341400094528	0.00165667006839677	Down	-1.28547264256916	0.0163231334905552	Down	-1.55387341134484	0.000556489931190624	Down	-1.06719908736207	0.0606580256828624	No	-1.6429480497056	0.000203412752669044	Down	4.69639930469707	4.28100700430707	4.39807821611844	5.47095384077776	5.65856678023361
chr10:93073475-93077890	+	ENSG00000095596	CYP26A1	protein_coding	0.731198630324568	0.109389646140377	No	-0.0794842253467603	0.816894373230838	No	4.70385428627084	4.64189298243474	5.4318935185348	6.14103768059898	4.42409289048014	5.05242346746171	4.63504650087068	4.58265621558356	4.71046554334858	4.63255718837208	5.81388757056978	5.20391639512038	5.27787658991425	5.91202291062271	6.39819197904428	6.11289815212996	0.921986312089221	0.050501510765841	No	-0.261816549989818	0.530291814639104	No	0.388073285285734	0.35376571716363	No	-0.555696147642812	0.145309311982347	No	0.396673705626244	0.420945141456097	No	-0.561299215358165	0.152014911200173	No	4.86309006556579	4.61568254805302	4.69589100433003	6.6981044255857	6.02582968262214
chr10:121740421-121928801	-	ENSG00000107669	ATE1	protein_coding	-0.208517112951226	0.743404373864984	No	0.0521685079809869	0.908255575735431	No	5.84733529492738	5.89880401914521	9.5681415079853	9.33403423929975	5.81765935713977	5.87545972655652	5.84888680108586	5.90515562558269	5.89723933177826	5.89401710007469	9.5525806202904	9.20183874856676	9.95000515509875	10.0203914419529	9.01682681997895	8.96488445596738	0.807540430519685	0.0500257639781388	No	0.0251428444199734	0.944442032609154	No	0.25730725975072	0.491200546026075	No	0.193958077310489	0.554179193754468	No	-0.081093334315771	0.857958729225164	No	0.113685118730734	0.735829040136289	No	6.64795126640835	6.19173427796668	6.10465973517274	8.04758172347842	7.36554798517723
chr10:101031234-101041244	+	ENSG00000107819	SFXN3	protein_coding	0.146903661061657	0.896316373572503	No	-0.0353413259916867	0.955650870312103	No	5.27334112609467	5.23579211388159	6.32913418821358	6.47170627277154	5.10108062088204	5.43739707861929	5.28154567878269	5.3005211260266	5.42496099719792	4.98189421842026	6.22602033889773	6.19167847625638	6.56970374948663	6.59538875686212	6.95962054588227	5.86010951557024	-0.957637229264921	0.0199391606645488	Down	0.168011322584815	0.5978155088663	No	-1.23699760429827	0.000774125607835563	Down	-0.526961409872169	0.0678686413655026	No	-1.16170084797178	0.00575879378047887	Down	-0.0591206953462155	0.855523075068602	No	5.21509323461709	5.3617740287308	5.4707045692678	5.20974562417559	5.17316363714069
chr10:67796665-67838166	-	ENSG00000108176	DNAJC12	protein_coding	0.0512740524059769	0.956379466614493	No	0.0178545817926282	0.902182073110051	No	5.31968163479581	5.33779766240478	6.18798978267647	6.50513944872884	5.36130375824832	5.2812081253444	5.31653302079472	5.34647628802863	5.33777887104687	5.32913782813883	7.00111413311852	5.07251963175736	6.49033558315354	6.82949539911376	6.52453736415977	6.161385582913	0.455974789866181	0.434142642865294	No	-0.398100275654583	0.411070901067591	No	0.0171589702183887	0.976232174708124	No	-0.38863231888707	0.413647940046285	No	0.949419477027665	0.0804616570419373	No	-0.0126097356376934	0.980385816456339	No	5.46099492353173	5.50519014727622	5.1696896266777	6.65184393705086	7.18362388687396
chr10:79347469-79355337	+	ENSG00000108179	PPIF	protein_coding	0.179530475172922	0.831682962144644	No	0.533114612926697	0.0487577497314881	No	5.01163377492407	5.52743370898517	6.27047646380931	6.44075325104389	4.83526292549236	5.07913511189256	5.12050328738727	5.75082400053064	5.62274731067906	5.20872981574581	6.39741779995362	6.43614717684607	5.97786441462824	6.65219774219409	6.55206148453011	6.11800052640746	1.66412208283352	0.000846648655162581	Up	1.93008809917143	1.03068159631162e-05	Up	1.18308845528771	0.00994571796709941	Up	1.59155437458784	0.000288149461872687	Up	0.184489518025282	0.734542474699349	No	1.73004213890255	6.56246320333272e-05	Up	7.34857548041943	7.12934029163592	7.31510368920409	7.68185073124099	6.5054361189087
chr10:94402504-94535930	+	ENSG00000108239	TBC1D12	protein_coding	0.373002179112829	0.377095484721887	No	-0.0265568398820004	0.825320006831663	No	5.67894340313936	5.65319019336348	7.34066253479886	7.74542879766102	5.64497721010309	5.69075427931066	5.70109872000432	5.64834696270177	5.6404802757009	5.67074334168776	7.47952748272025	7.26845809211414	7.27400202956221	8.04331935841246	8.0150906995769	7.1778763349937	-0.0758131857460767	0.885473782252751	No	-0.299933341365205	0.463441649487238	No	0.381497988017589	0.376104828615546	No	-0.179880778294807	0.661661393531134	No	-0.0288761430775468	0.955669099511983	No	-0.353048844510808	0.374055905187108	No	6.05948560612184	5.54979768329576	5.56689419389204	8.13217094453192	7.15437761201267
chr17:76563710-76586956	-	ENSG00000070731	ST6GALNAC2	protein_coding	0.122721687362538	0.887721526032183	No	0.779964723951602	0.000488522349962988	Up	5.74783879363165	6.51745904381801	6.81010081464371	6.9568282354203	5.65190216447188	5.83927798054075	5.75233623588233	6.55929355194874	6.572172359908	6.42091121959728	6.69025293725493	7.40980303450887	6.33024647216732	7.18026440076305	7.00483114202978	6.68538916346806	0.0138362190312017	0.979846141400735	No	2.28839134135852	5.07362375214409e-10	Up	-1.34847336494848	0.00269366746628473	Down	2.46839336081276	1.51290029777983e-11	Up	-1.11863964224929	0.0212460357174532	Down	2.28009488842905	5.92129219981939e-10	Up	8.2071012029363	8.25925630300435	8.15104939299072	5.57831406079608	5.59109244491509
chr17:51260528-51297936	+	ENSG00000011260	UTP18	protein_coding	-0.0676555647201052	0.916420624913713	No	0.20741558868338	0.0187979395534536	No	5.6702000496467	5.87245677118225	7.36883111606484	7.28906975858054	5.65466027369118	5.69148835728782	5.6644515179611	5.82061208702054	5.90689321845907	5.88986500806715	7.37585761789715	7.6231233054079	7.10751242488946	7.65498586465799	7.21777122780974	6.99445218327391	1.29907398279197	0.0022417244842991	Up	0.732884424587279	0.0531091395766992	No	1.145413547866	0.00430501885207452	Up	0.990174827025656	0.00777082958593071	Up	-0.0996846855286609	0.836833697583895	No	0.895422298997457	0.0154893067148118	Up	6.89508138368538	6.78436041379912	6.61107949657058	8.53439095344481	7.38698019781903
chr17:44319625-44324870	-	ENSG00000013306	SLC25A39	protein_coding	0.0816744636234286	0.933975724158008	No	0.299380655793948	0.474859005317819	No	5.30751336093421	5.57385706289879	6.70708256818451	6.77032369399566	5.13001774525218	5.46529266948963	5.32722966806082	5.98881743392967	5.56547108261136	5.16728267215533	6.65781714107135	7.01576592332685	6.44766464015533	7.18560592599009	6.59249637496698	6.53286878102989	-0.537957257654827	0.253624787454084	No	0.78858533175462	0.048027761811511	Up	-0.392893389614587	0.383157259435833	No	0.017353324094862	0.968851403466214	No	-1.38312016560649	0.0039807038487838	Down	-0.0501825294878879	0.910199186605703	No	5.57929268388606	5.6489267562541	6.08766268996762	5.92317742661328	5.30425017392089
chr17:29255836-29294118	-	ENSG00000108256	NUFIP2	protein_coding	0.360114112191298	0.513007544690094	No	0.623323525187154	0.0039558175822184	Up	5.5227980022442	6.1338284964123	7.18603003407384	7.52393830940036	5.56985793015405	5.53508926663471	5.46344680994383	6.20928369745812	6.05494753262484	6.13725425915394	7.4283536463458	7.37764531369825	6.75209114217746	7.82487251702408	7.77560078934332	6.97134162183369	3.84386464083614	3.04191390907124e-23	Up	2.4413430028685	7.26284973146e-14	Up	3.8238760162036	7.0981068692734e-26	Up	2.65211549001413	2.89776267801649e-16	Up	3.65316939492024	1.01752725727746e-21	Up	2.75430852201198	2.10539512588999e-17	Up	8.18299825113254	8.22474307186339	8.03455894870572	10.5530803245404	10.4188605947424
chr17:39200283-39204727	+	ENSG00000108298	RPL19	protein_coding	0.752618418490963	0.269533569351377	No	0.923908960985012	0.0338529891722803	Up	5.09132825969291	5.94979641329421	6.16813268440079	6.91116322375641	5.06643411194332	5.16463264666853	5.04291802046688	6.4259746681438	5.90959695739715	5.51381761434166	5.99554063171602	5.96483364557089	6.54402377591547	7.40803632056871	7.04894132849197	6.27651202220856	3.34602739869352	4.04658533465167e-16	Up	2.43873796700314	1.00270039809644e-12	Up	3.23066743662274	5.94210282608384e-18	Up	2.08021502886828	1.19464510460039e-09	Up	2.56903283654102	1.59629260982215e-10	Up	1.93580223187674	2.57366846947456e-08	Up	7.24180457288715	7.15609533494308	7.48884495022385	9.06023534295536	8.49193042735774
chr17:47941506-47948288	+	ENSG00000108439	PNPO	protein_coding	0.199903303188727	0.760965553048163	No	0.0934442625060451	0.787037540257691	No	5.37060373397608	5.4564435414404	6.6345171317484	6.83027710763482	5.41380350776034	5.36580846277862	5.33219923138929	5.60541971715684	5.57469353704317	5.18921737012119	6.55932853738648	6.69664916261016	6.64757369524856	6.92228803559619	7.29453405798084	6.27400922932743	0.555687882310748	0.225017342304949	No	-0.192382930946875	0.657968060702999	No	1.24889943091656	0.00319013446225218	Up	-0.67132030188586	0.0892433621090551	No	0.209878053012377	0.659621023980876	No	-0.319545536481737	0.440276539008553	No	4.92693938384528	5.31328311718764	5.40310120398496	7.58993744593598	7.06082255841764
chr17:59893046-59950564	+	ENSG00000108443	RPS6KB1	protein_coding	0.0577448206545763	0.955535954502253	No	0.175933075949565	0.691203054333958	No	5.89972310954109	6.07110489174881	7.86827250173602	7.86260780719125	5.96173554595292	5.87588946174918	5.86154432092115	6.17686848482253	6.07015749024415	5.96628870017975	7.73866514301535	7.99356592134326	7.87258644084946	8.5232395091915	7.85501415092813	7.20956976145413	1.58688464582521	4.52744640783901e-05	Up	0.902536866798366	0.00997204057354762	Up	1.86587158866745	4.8834110991817e-07	Up	1.21423113813008	0.000538988119387581	Up	1.2056442371436	0.00190302431636237	Up	1.10015228702855	0.00128791166997161	Up	7.16567667189303	7.05539528984214	6.8589525186928	9.29355363517584	9.04017018749086
chr17:48070052-48101521	-	ENSG00000108468	CBX1	protein_coding	-0.033932513679092	0.966871335386924	No	0.206238363652453	0.571608277030329	No	5.90517825505361	6.1018106357733	8.8189863800797	8.81377182498407	5.99216693521907	5.83263461750133	5.89073321244042	6.25961164945105	6.16337766437825	5.88244259349062	9.04855825689458	8.27894186987294	9.12945901347156	9.25036465030314	8.87081649915344	8.32013432549564	0.216698927912413	0.597933202326138	No	1.17641042119162	0.000358489439279813	Up	0.0816739488312851	0.837768330871726	No	1.37615407407774	2.27418468183247e-05	Up	-0.467601257786837	0.250900397635081	No	1.32673358565343	3.5576543401541e-05	Up	7.24416215506975	7.2196607242125	7.02113040807869	7.28199287378421	6.83692029968224
chr17:75751594-75765711	-	ENSG00000108479	GALK1	protein_coding	0.347759205353014	0.543102487727841	No	0.291340641192117	0.3337126781722	No	5.77916596787691	6.05712725135216	6.90545802751579	7.25447259545639	5.7294172920927	5.96208339170671	5.6459972198313	6.22524618244999	6.19594543254638	5.75019013906011	6.65733658233023	7.17758765860551	6.88144984161162	7.64955406980039	7.15275484512842	6.96110887144037	-0.446666831858282	0.3397890263777	No	0.877055174625464	0.0251907446321354	Up	-1.10933157318874	0.0132686627712731	Down	0.599907598050923	0.124252711493947	No	-1.06500801725173	0.0237685365043794	Down	0.618538469387792	0.113073210438159	No	6.42566563075138	6.63254923333209	6.71851644764943	5.72402731014472	5.95910702426849
chr17:4945652-4949061	-	ENSG00000108518	PFN1	protein_coding	-0.1908269411068	0.885156253721634	No	0.675043592120906	0.208381858063522	No	5.15049358595834	5.76275960846316	5.88671206358915	5.64355599490065	5.29139166745599	5.02312397408592	5.13696511633312	6.27765208250751	5.70339314759237	5.30723359528959	6.24685160507632	5.62894412559801	5.78434046009311	6.18846157432819	5.95387775430525	4.7883286560685	3.11754435485775	1.71457705063173e-12	Up	3.53835025040328	3.75077641657367e-23	Up	2.36751742976414	3.20324821836421e-09	Up	3.32779800974382	5.56301190931766e-21	Up	1.91786841663213	1.08783262466517e-05	Up	3.37937609453977	3.73388338623223e-21	Up	8.54761887646994	8.64123445376206	8.7044378001256	8.09222556030597	7.67226840670119
chr17:17494437-17496395	-	ENSG00000108551	RASD1	protein_coding	0.322658014618734	0.580649402459068	No	0.242511634489518	0.476865359242545	No	4.4619995358837	4.69996843480921	5.56779307234563	5.88016385048412	4.19777594967996	4.61940093158001	4.56882172639112	4.44101169609801	4.87470271296657	4.78419089536306	5.60794696866751	5.64634212236668	5.44909012600269	6.25100815914139	5.80121063905893	5.58827275325204	2.37601897504382	9.83947897848381e-09	Up	1.91326229005897	4.90412158458841e-07	Up	1.87740839607853	4.3478491401662e-06	Up	1.39344030413282	0.000241612520171089	Up	1.13962541148799	0.00617638576781269	Up	1.47225071021032	0.000102788921054338	Up	6.16414686137378	6.35960609612378	6.6154068885674	7.07753374421085	7.00577570892159
chr17:5360963-5420160	-	ENSG00000108559	NUP88	protein_coding	-0.207979932497912	0.844126554177699	No	0.119831803653018	0.828685710614513	No	5.18470680529262	5.30150057000228	6.8614268176066	6.61208175362916	5.26605956560162	5.17355456537075	5.1145062849055	5.37759619437433	5.28550885822771	5.24139665740479	6.58861379345615	7.01982234152145	6.97584431784218	7.2677515119818	6.73268965694984	5.83580409195584	1.4029499368662	0.000550417010133128	Up	1.53742524917376	1.03068159631162e-05	Up	1.85769858702653	1.30298683643198e-06	Up	1.83838759878517	7.85317866877786e-08	Up	0.866283494585912	0.0352490035970568	Up	1.66856946337287	1.31451131957136e-06	Up	7.18317091198724	7.06927898055572	6.87415848689608	8.59465407331049	7.92068670527203
chr17:30378905-30469989	+	ENSG00000108582	CPD	protein_coding	0.33669242815877	0.515487807003214	No	0.0424684251545315	0.761450237284063	No	5.6204460524678	5.66243251784873	6.86674918877834	7.26956871760125	5.70024055764519	5.560976114254	5.60012148550422	5.74447113317227	5.62130309090947	5.62152332946446	6.70346844938245	6.91071246357826	6.98606665337431	7.34171490995256	7.58529753511803	6.88169370773316	0.721443878920216	0.110222626914968	No	-0.0277666850728896	0.946629297079853	No	-0.0865754794213387	0.850167784503944	No	0.237186516478501	0.526877247801671	No	-0.100646011275744	0.836420616751684	No	0.150551530709873	0.693787102020599	No	6.12016452850168	5.9543858004466	5.79134097247643	6.96183905576269	7.18502604362298
chr17:6643315-6651634	-	ENSG00000108590	MED31	protein_coding	-0.872806992225553	0.158365223198899	No	-0.32322845240641	0.572063749273037	No	4.85565702362893	4.55503226173589	7.49444511111584	6.56109651071648	5.00333945955293	4.59336172911608	4.97026988221777	4.69388984473702	4.56563042436204	4.40557651610862	7.82279286767844	7.15118258480939	7.50935988085969	7.32846787628048	6.46725553384947	5.88756612201949	0.576581382854178	0.159238546201235	No	1.13820044248953	0.000391249211387952	Up	1.12168064776903	0.0035083246291017	Up	0.844103782252552	0.00607545543753161	Up	0.698586491605763	0.0955767286500872	No	0.912141999022947	0.00311222486331269	Up	5.92630448785833	5.9352560963671	6.06832929331485	6.81172900732662	6.53307861136878
chr17:19904302-19978343	-	ENSG00000108599	AKAP10	protein_coding	-0.401655956570929	0.167070846063717	No	-0.244907786405288	0.15101126463582	No	6.67204505530592	6.42898729098178	9.02438932376689	8.63454485018976	6.71310713044517	6.66050424905774	6.64252378641484	6.50878987169684	6.41480896734688	6.36336303390162	9.36920166076403	8.84428592636477	8.85968038417188	8.97907339207751	8.73934589467631	8.18521526381545	1.07547674250563	0.00240027373970105	Up	0.803035788017267	0.0103728876921738	Up	1.55263697233948	2.68078501361558e-06	Up	0.877580727858687	0.00446810857664404	Up	0.9428256566488	0.00717446971486194	Up	0.965335999453358	0.0015873533284906	Up	7.78145275761395	7.84544896983176	7.64649340143215	9.62851007135359	9.04455687829798
chr17:78168558-78173527	+	ENSG00000108639	SYNGR2	protein_coding	0.267519382329246	0.640361402737654	No	1.42052493624936	8.05194506273615e-12	Up	5.55030363682298	6.93105092391665	6.93043674232834	7.14005552937451	5.63839869358304	5.55863811534286	5.45387410154304	7.27508768287742	6.77436824730731	6.74369684156522	7.12518580885924	7.03077688754044	6.63534753058534	7.58493150156174	6.70019649281712	7.13503859374466	0.747403634756098	0.113505290740687	No	3.50694450294266	5.58202008360411e-19	Up	0.849613969642638	0.0532674963161707	No	2.99581291944459	3.4287419736153e-14	Up	0.705949750333135	0.127152975621607	No	3.36100068373814	1.64815915812022e-17	Up	8.65172514952286	9.07422358002772	9.00839319551174	7.20868410378492	7.14380346662981
chr17:42549214-42555213	+	ENSG00000108786	HSD17B1	protein_coding	0.5995960991397	0.270174152990143	No	0.36799391320516	0.316137319395894	No	5.53379879517714	5.85691880932495	5.74097920386025	6.34782100908135	5.56070961954963	5.56869836593828	5.47198840004351	6.33279529314465	5.80562865193363	5.43233248289656	5.43972566780264	5.96605048973613	5.81716145404197	6.71265588238771	6.22624163216787	6.10456551268847	1.53384935423346	3.5877147858869e-05	Up	1.27751619423654	4.43957208265747e-05	Up	0.999138297603281	0.00296614626625005	Up	1.24669698535959	4.17456860707487e-05	Up	1.54510054317297	1.43247471137454e-05	Up	0.499421998176036	0.102460891090183	No	6.94775243399396	6.45438628322005	6.66250389704273	7.04161713175286	7.63352300692703
chr17:50375059-50397553	-	ENSG00000108829	LRRC59	protein_coding	0.483802374620999	0.281041252104639	No	0.692332743095427	0.000890709599085054	Up	5.605121283996	6.28308556437464	7.02476696772747	7.47966835895329	5.49377398654991	5.66585806288136	5.65573180255673	6.46502075454656	6.14875215649426	6.23548378208311	7.03002690772853	6.92322856651808	7.12104542893578	8.10808185791847	7.25615587873727	7.07476734020414	1.06976003461072	0.00884656042310128	Up	2.09550660054374	1.85607149030704e-09	Up	1.80113420315388	2.93214899039453e-06	Up	1.90876568427977	5.50743711502558e-08	Up	0.602279467228692	0.143658612974673	No	2.21435481575333	1.77840753147117e-10	Up	7.68964994191645	8.15927552298357	7.93435347572482	8.54366826601623	7.82865202690215
chr17:43766121-43778988	-	ENSG00000108861	DUSP3	protein_coding	-0.0109241168684362	0.989409355139849	No	0.719733157100858	1.74110004935918e-05	Up	5.44266135859445	6.14849540368927	6.93139698262094	6.94878095146589	5.43710950462514	5.41595559414561	5.4749189770126	6.27389731243045	6.17399634276416	5.99759255587321	6.57776274404069	7.38302639410489	6.83340180971726	7.36658629477701	6.96759554206172	6.51216101755895	0.533936618445257	0.170770174542373	No	1.2769939750961	0.000163394863861561	Up	0.682848586612291	0.06609849070462	No	1.04257930061698	0.00166252545651969	Up	-0.119892867217269	0.783348041271639	No	1.29057715664424	9.25716642973628e-05	Up	6.77305477347831	7.06621853164601	7.02419803774685	7.49826508816042	7.00705238249243
chr17:55265012-55325065	+	ENSG00000108924	HLF	protein_coding	0.270175368360241	0.663184756641947	No	-0.0310654548087861	0.90868327707144	No	5.63793519203336	5.60940212960463	6.87244624338031	7.0828053181886	5.51772452857884	5.72571602329156	5.67036502422969	5.54045352636753	5.66860873234815	5.61914413009819	6.5542408373678	7.11202394269003	6.95107395008309	6.89872752482356	6.87745787843845	7.47223055130381	-0.727989407462856	0.195539171022176	No	-0.999828008268123	0.0252753264459507	Down	-0.358157368967361	0.53954549530688	No	-1.21924811176803	0.00568165809874925	Down	-1.20061298553616	0.0333104936710556	Down	-1.25143047308888	0.00416180669412481	Down	4.79582165137503	4.87995213402565	4.99721484635424	5.15186172401976	5.62658841953112
chr17:7705202-7711378	+	ENSG00000108947	EFNB3	protein_coding	-0.157739534061464	0.857327945632764	No	-0.616956512954229	0.0216210324828141	Down	4.86835741770604	4.27486281308777	6.21505769062712	6.04716379601599	4.74120139105036	5.097486375697	4.76638448637076	4.5857523009494	4.26962090141914	3.96921523689478	6.30837230793063	6.40525710714581	5.93154365680493	6.25629110071929	6.41104209305236	5.47415819427632	0.191673053903103	0.719716647190374	No	-0.0488214917590346	0.917270515009606	No	0.132928212399125	0.79226765088567	No	-0.46150010588824	0.26332799878265	No	0.038943558988152	0.943038198791359	No	-0.771493982088556	0.0571462620349633	No	4.67764105549754	4.55880651280704	4.7947942668554	5.58679177718195	5.76488100718664
chr17:9896320-9905621	-	ENSG00000109047	RCVRN	protein_coding	-1.22163401959816	0.0897170452663527	No	-0.65384709810735	0.00169728478428055	Down	4.632580558191	4.01034204680062	5.14762025459566	3.98435729729996	4.6453108039956	4.60704236590362	4.64538850467377	3.9148319400725	4.31996971328773	3.79622448704162	5.35299336028554	4.75866920583973	5.33119819766172	3.46780250806613	4.44462016561352	4.04064921822024	-1.15103675534708	0.117249306366985	No	-1.5249399129621	0.0140268794282868	Down	-2.53238148596737	0.00134729153271979	Down	-1.6903730376016	0.0056148438341523	Down	-2.0849932590708	0.00682826556508731	Down	-2.19653323582502	0.000353728967242274	Down	3.14176943454679	2.86276317310742	3.36308485848003	2.97641919815041	3.57482030070144
chr17:28335602-28347009	+	ENSG00000109079	TNFAIP1	protein_coding	0.0360392481539583	0.973481451362549	No	0.90722831112517	0.0243172639212935	Up	5.04992595297789	5.92257168190061	10.288809422744	10.2143678971134	5.06758660533934	5.06956103408594	5.01263021950841	6.15847964565561	5.96278366781939	5.64645173222682	10.5926665914978	9.93062298818309	10.343138688551	10.9508871446028	10.3367558389217	9.35546070781582	1.29045563401984	0.00111403127643653	Up	2.30021737144515	1.32045717670106e-12	Up	1.79819071877138	8.40144217698175e-07	Up	1.90276142536099	6.13198252335346e-09	Up	1.09753320185298	0.00506914120705696	Up	2.0788593658585	1.8124300567913e-10	Up	7.23163324009352	7.52919968788753	7.50719001564522	8.38065252498115	7.74962193991882
chr17:28319095-28328685	+	ENSG00000109084	TMEM97	protein_coding	0.155579435401302	0.847765788635546	No	0.361993111135343	0.15101126463582	No	4.92930046106541	5.26820470217111	6.29151410070194	6.45747806614638	4.97751875545654	4.94193929796513	4.86844332977457	5.54249976063428	5.28386424646306	4.97825009941599	6.13772290498113	6.44852280566826	6.28829659145643	6.63012593571811	6.40525478532193	6.33705347739911	0.710900177925763	0.0829141514555598	No	1.08984884880918	0.0014658106620393	Up	1.48134868229773	6.66518924841745e-05	Up	0.864104610095923	0.00887328787995913	Up	0.592075341164735	0.144694240487664	No	1.0580763586539	0.00134637386443148	Up	6.12089693416779	6.32689102238149	6.36522949149769	7.88594950708465	7.13538745713742
chr4:73836497-73849064	+	ENSG00000124875	CXCL6	protein_coding	0.0110943812317056	0.99234100114819	No	0.117459853026727	0.79207158817283	No	4.13716579947718	4.19792215164492	5.00575834576847	5.09312777956085	4.50805927455815	3.92834689332587	3.97509123054753	3.9246104717265	4.17017198548742	4.49898399772083	5.06012544274704	4.73222325810807	5.2249263364503	5.05553010519174	5.37250600890874	4.85134722458208	-0.248300800412954	0.72729932364974	No	-1.34565406496703	0.0206959890068116	Down	-0.798397131020508	0.19968715766508	No	-1.61699659863805	0.00463943166805676	Down	-3.26605793652207	6.70430394351034e-05	Down	-1.72842034565014	0.00325499598410674	Down	3.0516120123927	2.70703866147509	3.4068139765554	3.97678154901666	2.08779043087682
chr4:102501329-102617302	+	ENSG00000109320	NFKB1	protein_coding	-0.256592321057174	0.669566689302191	No	0.0161386381036695	0.934659416853552	No	5.70338941606957	5.71624707117885	7.24275127266888	7.03720643542739	5.74011496626374	5.66757795013481	5.70247533181016	5.67897564433615	5.64439184283398	5.82537372636642	7.37060722755775	6.99734987851105	7.36029671193783	7.25965575396297	6.97038968691971	6.8815738653995	-0.215413568515831	0.64299076263132	No	-0.363280192694523	0.308483670773857	No	0.319747929184788	0.46176840233456	No	-0.0923558066453727	0.805273948821939	No	-0.641574772504183	0.162959207870302	No	-0.261167946435242	0.465979696456365	No	5.95699123235578	5.79860373175465	5.73970270850218	7.0450089554163	6.36874524276505
chr4:165207618-165323156	+	ENSG00000109466	KLHL2	protein_coding	-0.366583827004814	0.486163691072422	No	0.0272039871070966	0.887252813894453	No	5.65356702965893	5.67690104951222	7.2343877932029	6.93177656464654	5.65784077916404	5.59351974257248	5.70934056724026	5.64356434839316	5.57681753736365	5.81032126277984	6.69640195763164	7.52302575167871	7.48373567029835	7.19730610292708	6.63106355187898	6.96696003913357	-1.21273379098228	0.00746969906528405	Down	-0.302107325581912	0.309129920073795	No	-1.80017192329852	5.66216535631698e-05	Down	-0.109205245898904	0.7229455284569	No	-1.89099604546756	0.000326546956418258	Down	-0.126326627151109	0.679107170558262	No	5.84945159473656	5.95168934101349	5.75145335759712	3.73619548545102	3.74250200061534
chr4:6269849-6303265	+	ENSG00000109501	WFS1	protein_coding	-0.261918545816025	0.677961373923708	No	0.173815082877158	0.347409092673098	No	5.20160618365287	5.37249234864279	6.81595568979726	6.53449803052327	5.07293834555491	5.32515900473758	5.20672120066613	5.38179344188914	5.52199237669881	5.21369122734042	6.79862240149183	6.83746315092103	6.81178151697891	6.14198591692258	7.02618202018896	6.43532615445826	-0.325269014556908	0.478597461329427	No	0.265360901528821	0.471381348719963	No	-0.191409971198667	0.665410739259162	No	0.0849342022845598	0.822521903271717	No	-0.694851824870884	0.132380652171483	No	0.154952418625374	0.675383299450324	No	5.58236814179306	5.78790652992262	5.69227754354736	6.35635481703712	6.03684128282876
chr4:189940788-189963204	+	ENSG00000109536	FRG1	protein_coding	0.0867514355231674	0.951593115973318	No	-0.0638320009414212	0.819682785567912	No	4.05076035299333	3.98797262758608	5.03902491617753	5.13766804734926	4.1582335947173	3.91073410984233	4.08331335442036	3.87836806961238	3.98646290935605	4.09908690378981	4.81789110760384	5.25823461035283	5.04094903057591	5.42510033117889	4.96902943211106	5.01887437875783	0.450011443446246	0.422154866135028	No	-0.0984724511579155	0.806086533669658	No	0.787800286587369	0.0945529034486086	No	-0.170734888180844	0.649964791565413	No	0.381283459569405	0.475798317567545	No	-0.251226139986397	0.498782406988818	No	4.11587221826561	4.19074294659476	4.12087507751433	6.10647939618553	5.76794335359399
chr11:44564427-44620363	+	ENSG00000085117	CD82	protein_coding	0.354439841449478	0.515487807003214	No	-0.0990046744103223	0.580554175974287	No	5.50693386998983	5.41083825769485	6.67811426741252	7.03221849428499	5.41192808885634	5.55638007423855	5.5524934468746	5.4102228845469	5.54612682122728	5.27616506731036	6.42919279688799	7.01527813728298	6.58987186806659	7.3568345844765	6.84440048919488	6.8954204091836	0.226280723263506	0.637224372575873	No	-1.12158343704908	0.00153182167556854	Down	-0.355588561414109	0.435018498610468	No	-1.41471387907641	5.43398454210259e-05	Down	-0.270430093624621	0.598221054089899	No	-1.45596235309199	2.49651007856462e-05	Down	4.38461424516436	4.50306931259661	4.67369929835184	6.12371307328629	6.22301363643563
chr11:73646178-73662819	+	ENSG00000021300	PLEKHB1	protein_coding	0.226685681102989	0.673845637178326	No	0.0553617416689431	0.800160798397845	No	5.30874187213561	5.36571131929911	6.71506694201111	6.99727706566181	5.21108165673851	5.47777557340887	5.23736838625945	5.36640053665618	5.44256283132911	5.28817058991203	6.95902498324175	6.34545928820992	6.84071655458167	7.39685661139851	6.89357826576432	6.70139631982259	-0.28743100231097	0.595573090383004	No	-0.0776511306076637	0.86777026643082	No	-1.15873800463201	0.013029147545273	Down	-0.0820230261633358	0.854920644499874	No	-1.29305842494529	0.00915587911293886	Down	-0.30701209439916	0.471343421204677	No	5.41353194666844	5.35969717837376	5.43925260081086	5.58108131732462	5.66602434268482
chr11:88293592-88337787	-	ENSG00000109861	CTSC	protein_coding	0.309444770075541	0.608471431508809	No	0.128912791179315	0.51076303220006	No	5.0982583704249	5.21711973482762	6.58009198357814	6.91322364343927	5.0196938232124	5.10275252617204	5.17232876189027	5.08730679415414	5.16777018118125	5.39628222914747	6.53083001402579	6.65121799450061	6.55822794220801	7.23254255467355	7.01673072801099	6.49039764763328	1.51056341228012	0.000152924240060598	Up	0.176268382938938	0.566330673633464	No	1.33925817885363	0.000233655590453867	Up	0.272918716748687	0.35009493482351	No	0.418323643830369	0.305443958252492	No	0.406834576010962	0.154878792320947	No	5.67125826661696	5.880783090119	5.6628614752607	7.69374168413822	7.11269423541395
chr11:122882528-122959798	+	ENSG00000109944	C11orf63	protein_coding	-0.269203887108091	0.65562626802903	No	-0.0747545052364707	0.4905408107671	No	5.54500810045081	5.47360824195896	6.94509978529565	6.7109119895961	5.47361608361476	5.56730082524625	5.59410739249143	5.4988901306938	5.4308945541262	5.49104004105687	6.7308090618366	7.13859363474375	6.96589665930661	6.92230739045938	6.66545531918562	6.54497325914329	-0.679926060979807	0.173941502102952	No	-0.66353590532051	0.0639142907466021	No	0.0969548120980928	0.840068173874804	No	-0.918425200679144	0.00892607286428045	Down	-0.915656895411652	0.0661661485834888	No	-0.821465350037198	0.018802042551063	Down	4.83916245922022	5.01236423688315	5.12834405070737	6.28293769185698	5.86477423554102
chr11:59171430-59208587	+	ENSG00000110042	DTX4	protein_coding	-0.0733249382905301	0.929440949737442	No	-0.163868513703849	0.14703229563066	No	5.19547939257783	5.03422396967305	6.61364726106281	6.46758113254567	5.14355352509105	5.27634990608881	5.16653474655363	4.97831290310002	5.07481437328679	5.04954463263234	6.61690153155186	6.9288394166894	6.29520083494716	6.77930304677589	6.11650970369695	6.50693064716418	-1.65682886692446	0.0112195271232896	Down	-1.44083965454348	0.00304618493257381	Down	-1.25805603420836	0.0323777807841099	Down	-1.6699085679633	0.000539285464855645	Down	-2.13793115705635	0.000926590295203627	Down	-1.92278609764526	5.4360627642723e-05	Down	3.75546617759247	3.71009702165945	4.02192460310233	4.68387182495178	3.31716242631799
chr11:67991104-68004982	-	ENSG00000110057	UNC93B1	protein_coding	0.0611891032379218	0.953365122238048	No	0.23642951726653	0.479319545311799	No	5.21406120558233	5.43467945540225	6.47431506828771	6.4890566144507	5.14560543678004	5.40763162468941	5.08894655527753	5.48370473310716	5.69233964274218	5.12799399035741	6.58203641547324	6.67912810143702	6.16178068795288	7.09036256830288	6.32635567456214	6.05045160048709	-0.6173256079732	0.149114118256671	No	0.702957484767784	0.0141439270833396	Up	-2.26382708722444	1.21048665143891e-06	Down	0.148538551152291	0.62270749682929	No	-2.53458723971564	2.44974648326546e-06	Down	0.493259763940946	0.0825555325070956	No	5.45804412388407	5.96280509227648	6.08008398494445	3.76068084010895	3.92665146581539
chr11:125893485-125903221	-	ENSG00000110060	PUS3	protein_coding	-0.197604850496424	0.774831046059115	No	0.218193227506037	0.606423368707889	No	5.00446290632828	5.21952441963464	8.42600152932806	8.28755253359022	4.99675133560277	4.92581742940547	5.09081995397661	5.21762925591806	5.28958915445574	5.15135484853013	8.67267012467578	7.67586258803283	8.92947187527557	8.73224241236134	7.79252695868515	8.33788822972417	1.99785504313104	2.26661044273967e-07	Up	1.47982497624969	3.02964119285963e-06	Up	1.97765043766673	3.72831726066506e-08	Up	1.70200564936295	4.48808436657655e-08	Up	1.79776184958625	2.77990143733036e-06	Up	1.9746763808673	1.8304798017197e-10	Up	6.90362980567255	7.10079039539979	6.75661500379226	8.08486033562674	8.14786558627353
chr11:69641087-69654474	+	ENSG00000110092	CCND1	protein_coding	-0.366434287294105	0.613313511891689	No	-0.0398049185935605	0.916691847701806	No	5.08423992248677	5.0454147162759	6.19586536961134	5.88802760378596	4.92759456246843	5.23233932835574	5.09278587663612	4.93526356679706	5.25771909799076	4.94326148403988	5.82521049687229	6.50675575721245	6.25562985474927	5.99085868855335	6.03581518032138	5.63740894248317	2.4229543046139	1.98592241208103e-07	Up	1.75685102799734	2.20100072273475e-05	Up	2.96915385342814	3.97131511636841e-11	Up	1.59165358337661	0.000126105123721061	Up	2.27751806906083	5.51961434130046e-07	Up	2.34392560353388	5.32771197405274e-09	Up	6.76595183156426	7.84146629335442	6.86214398874446	8.74686459536122	8.88319509526675
chr11:60842071-60851081	+	ENSG00000110104	CCDC86	protein_coding	0.488160226426117	0.353762895890662	No	0.0825818686638585	0.791823626420566	No	5.00724769117678	5.09919001418986	5.93360267239442	6.50776622363303	4.78612454107414	5.29594951818705	4.93966901426914	5.04013494174906	5.21197391254821	5.04546118827233	5.95691569940992	5.61539919739248	6.22849312038086	6.79185918467028	6.60232921062153	6.1291102756073	0.263917591143652	0.564775719078575	No	0.900582450504687	0.010144957148544	Up	1.14420480727839	0.00358762020779658	Up	0.793605874715038	0.0203240902883032	Up	0.00899720992989797	0.985128441663389	No	0.530876739794481	0.12735527328634	No	5.87971942169966	5.98509139330153	6.08230318107101	7.19952318330823	6.46775146107294
chr11:60890730-60906588	-	ENSG00000110107	PRPF19	protein_coding	0.281489824225273	0.716509435449654	No	0.741742925614881	0.0381198038020306	Up	5.20787469956433	5.93497260209165	7.47084486944454	7.68921570180394	5.15782415694047	5.19161772294591	5.2741822188066	5.94682074935167	5.90138419640222	5.95671286052105	7.58543424618234	7.19090005367342	7.63620030847787	8.42263233624875	7.31934127887439	7.32567349028869	1.93035007155766	1.28904564671596e-06	Up	2.10273316063488	1.33298977316997e-10	Up	1.98549256242016	1.64560222232147e-07	Up	1.81843278145355	3.86859333934853e-08	Up	0.998958682977702	0.0132769938166366	Up	2.07405258428919	2.59453698635906e-10	Up	7.30457867397716	7.56165070469352	7.59671249285561	8.23134477348998	7.67161145433344
chr11:60913874-60923443	+	ENSG00000110108	TMEM109	protein_coding	-0.338195536810118	0.581179114162392	No	0.298842017437887	0.479799684085407	No	5.16170582712328	5.44195636201249	8.37781722439782	8.03578358628077	5.1099487324838	5.2307663405436	5.14440240834242	5.36365015203948	5.71411198552303	5.24810694847497	8.77852666298738	7.95774394766436	8.39718106254172	8.58064641721739	7.83107503757299	7.69562930405193	1.31223220140241	0.0013923292432635	Up	1.24136229394272	0.000212643570266533	Up	1.00035625470676	0.00824289179358879	Up	0.924177679648515	0.00440405880445732	Up	0.937870311288913	0.0210623145765888	Up	1.11590095061843	0.000574837152315116	Up	6.2787571173385	6.52540506087963	6.60340867281113	7.23383950495954	7.11063899324861
chr11:94128928-94181972	+	ENSG00000110218	PANX1	protein_coding	0.589849894821029	0.17153794819955	No	0.0452371721672873	0.831197270009363	No	5.38291222078831	5.4283935755567	6.48914171297219	7.20881915018276	5.3646202858935	5.35111124667718	5.43300512979426	5.45209213913583	5.40392545997901	5.42916312755528	6.50976653375827	6.01495058472765	6.94270802043065	7.81488023032278	7.08239857168345	6.72917864854205	0.837029304624151	0.0367828031159826	Up	-0.469846567636542	0.138104030233304	No	0.340705978109816	0.390383161588992	No	-0.620080969419911	0.0440572322843562	Down	-0.0190992689754594	0.968086346176546	No	-0.516296990773002	0.0965618730809985	No	5.14010607427989	5.30129156250061	5.25992679447722	7.00499918150649	6.65179955447572
chr11:117986348-118001483	+	ENSG00000110324	IL10RA	protein_coding	0.108419360651278	0.890710402842308	No	-0.0409820302832105	0.879095622679848	No	4.9804759997138	4.94588910954349	6.45358402987257	6.56183922112578	4.85349419963889	5.13419767861672	4.95373612088579	4.96447886470947	5.00397162316787	4.86921684075313	6.57590317757906	6.48484278522951	6.30000612680914	6.79650406910094	6.57136257243758	6.31765102183882	0.907271804696792	0.0663617085200803	No	-0.605292625929332	0.157623803234467	No	0.62080978083307	0.179268812268288	No	-1.340254691546	0.00143039847140761	Down	-0.0365349095697798	0.948096193417851	No	-0.953939850779723	0.0213173236804725	Down	4.05678948146214	4.51300122613261	4.6913362878003	7.12382976428768	6.11992773644489
chr11:11270876-11622005	-	ENSG00000110328	GALNT18	protein_coding	0.165757942164419	0.829064320559594	No	-0.110045408631128	0.429862805663806	No	6.03309151286315	5.92263425863202	7.1999421664327	7.40995042499489	5.99079611209473	6.08604610924411	6.02243231725062	5.81793904176973	6.03412617193025	5.91583756219608	6.77516783055681	7.61585218003815	7.20880648870314	7.46582173379389	7.44123691870795	7.32279262248282	0.355626840126349	0.538368161624855	No	-0.839344615325285	0.0750257735507141	No	0.11078244446487	0.842802634702375	No	-0.883358452237198	0.0568123575393894	No	-0.440212444767622	0.437706272879023	No	-1.07389381970079	0.0194674724893232	Down	5.5282326719575	5.41919962108532	5.57899292835286	7.6109250902449	7.30177759727821
chr11:102347211-102378670	+	ENSG00000110330	BIRC2	protein_coding	0.20845903672697	0.715119781490057	No	0.16372607697341	0.363107552858387	No	5.21872480170483	5.37363860632982	6.98060651505507	7.21636441608312	5.27846140961623	5.17569754021467	5.20201545528359	5.28490158978464	5.35523134030986	5.48078288889495	7.17199140858724	6.81545714759466	6.95437098898331	7.24624644799575	7.56753542730447	6.83531137294915	1.08108102077733	0.0159678286610937	Up	0.82525092636102	0.0253770213017364	Up	0.47792936818043	0.251971174660506	No	0.758245875420648	0.0368769459968622	Up	0.107800415141289	0.825007110903212	No	1.07511937236769	0.00288449841589803	Up	6.16411124385583	6.43638289540407	6.26135042962497	7.41543811787318	7.03059828247531
chr11:34915829-35020591	+	ENSG00000110435	PDHX	protein_coding	-0.113580999412052	0.885156253721634	No	0.0405527634776338	0.836003513212361	No	5.3023825585618	5.34076633392376	7.0766988332415	6.96539469650265	5.34878823848	5.23538327273592	5.32297616446947	5.33369561850291	5.27327314909442	5.41533023417396	7.29297914514181	7.08208653361167	6.85503082097103	7.39482027390338	7.10796299863074	6.39340081697382	2.1510047426671	9.74509354511282e-09	Up	0.0499348390729331	0.886336625832334	No	2.18468959562777	1.37635996592837e-09	Up	0.324638536311736	0.298030106751502	No	1.61706690877957	1.57476485494265e-05	Up	0.236002716159394	0.45790027666044	No	5.93038646024336	5.83094713287866	5.70611659993406	8.815527904749	8.6572189652956
chr11:75759512-75801535	+	ENSG00000062282	DGAT2	protein_coding	-0.0227624491326413	0.98138513681601	No	-0.0383403657559244	0.903241385366551	No	5.30601156864999	5.2622356200439	6.71892918086989	6.79634237724351	5.32440936254649	5.33811754973304	5.25550779367042	5.22224740052895	5.46917966511724	5.09527979448552	7.45696183371853	6.08054906678993	6.6192766421012	6.80570781486225	6.90936312076129	6.67395619610699	-0.469854337587618	0.358182816300337	No	-0.70789903230528	0.0898292513750759	No	-0.836350092626204	0.0797630920713874	No	-1.16395595028597	0.0044379979632687	Down	-1.69918096266482	0.00136521340064685	Down	-1.07274588547982	0.0080957680672745	Down	4.48217353849374	4.80347920174257	4.95913495368471	6.02125527372846	5.27663309752128
chr12:88492793-88580851	-	ENSG00000049130	KITLG	protein_coding	0.279246636602102	0.631634511836797	No	-0.0196398262346878	0.943032500189719	No	5.39350841691078	5.36574185381044	7.13000166521107	7.41491500923626	5.39283280226517	5.36305615223775	5.42463629622943	5.23334196066591	5.29700880192802	5.56687479883739	6.91964533873908	7.29313035992958	7.17722929696454	7.14330299944158	7.84796534930546	7.25347667896176	3.13449488508316	7.21787014942422e-15	Up	-0.314477207424928	0.403352093735131	No	2.96456165950036	3.95429247302521e-14	Up	-0.17930654377996	0.637500973773861	No	2.53399696559283	4.27450253837074e-10	Up	-0.0647778628442705	0.870113582658323	No	5.5567626401507	5.71430967668745	5.4995240913139	9.7524856858038	9.5042910201934
chr12:120210439-120265771	-	ENSG00000089159	PXN	protein_coding	-0.134623978619071	0.857327945632764	No	0.246454629536545	0.087539026349149	No	5.72659789426926	5.96730237183265	6.97897931684349	6.83249429766768	5.71693717031472	5.77790553333292	5.68495097916014	6.0430078955234	6.0176135227583	5.84128569721625	6.61139006363357	7.60013281180077	6.72541507509614	6.5009240910723	7.09753571151647	6.89902309041428	-0.509437683714058	0.340020166701413	No	0.524403928138162	0.132856285657619	No	-1.31911956202501	0.00611685473357514	Down	0.54488633692032	0.111897054004673	No	-1.49514900834808	0.00778116990271621	Down	0.41751143674092	0.230054598370105	No	6.47095323596852	6.46854774203141	6.439063338504	5.04903406486617	4.70043879405529
chr12:107732866-107761272	-	ENSG00000110851	PRDM4	protein_coding	0.399152262042472	0.406674434517618	No	0.536925436393046	9.56668922660171e-05	No	5.1716677523922	5.69819572004376	6.65751578500822	7.09733994018845	5.09576383943383	5.20721478607529	5.21202463166748	5.74310711174371	5.67035120789061	5.68112884049696	6.28431229284182	6.90194746919147	6.78628759299137	7.65306820295085	7.01822080152828	6.62073081608623	-0.405832844889094	0.387477551145909	No	1.43374860750735	6.24294050144201e-05	Up	0.00513700851368104	0.991473296087411	No	1.349391414488	0.000162514595922362	Up	-0.615945572131273	0.192477733547164	No	1.37142441357548	9.26068499783401e-05	Up	6.78000136176618	6.82609878677342	6.81977644627485	6.44111372459031	6.03957074865608
chr12:50057548-50083611	+	ENSG00000110881	ASIC1	protein_coding	-0.0305446671931844	0.97664743035693	No	0.143804940152887	0.559283450922178	No	5.38482525413278	5.52155857838544	6.39574547695735	6.33804399355668	5.37021940126504	5.42115371278723	5.36310264834607	5.56704588224936	5.66229174199218	5.33533811091477	6.70907223778345	6.20160033296361	6.27656386012499	6.94325820820926	6.70723102831309	5.36364274414768	-0.253907007347293	0.616676318223288	No	0.271143483467098	0.481390458496279	No	-0.272116111845647	0.553628290617182	No	-0.0734111871038223	0.853944222196464	No	-1.24007163443886	0.0124511916898498	Down	-0.0754466713444624	0.850424383160208	No	5.59692207960293	5.66968769120287	5.9821434459636	6.07308733826991	5.34111691021663
chr12:120686869-120701864	+	ENSG00000110917	MLEC	protein_coding	0.503437864139352	0.211964706866128	No	0.105011468353107	0.506903557152999	No	5.32414289502131	5.43035322414967	6.38359083528594	6.90788204422037	5.34141081561703	5.32728913461054	5.30372873483636	5.48196096857871	5.51662096832296	5.29247773554734	6.63339559501933	6.18050776833875	6.33686914249974	7.14187978340571	6.88697014519006	6.69479620406534	0.968362659849512	0.0311560448432813	Up	0.509219012840832	0.181645731615894	No	0.425021754644433	0.333344673080655	No	0.301970563376421	0.433580025551658	No	-0.384051252223268	0.412628627548405	No	0.455377775920971	0.228886385046526	No	5.86827317382376	5.96784958428836	6.00465190876451	6.70066305813355	6.34143056838124
chr12:109573255-109598117	+	ENSG00000110921	MVK	protein_coding	0.277587599699413	0.710632545320019	No	0.184159010532508	0.590890383072999	No	5.23958570612493	5.42208666082311	6.47039016293158	6.76908924564882	5.10277017366577	5.38474580972546	5.23124113498355	5.44819218600175	5.51205422202735	5.30601357444022	6.38465109014126	7.10504237062478	5.9214770280287	7.00387812308192	6.78833390741231	6.51505570645223	-0.178737339509936	0.684183000880085	No	0.493915895572133	0.111256284320479	No	0.335439198324967	0.380350488699853	No	0.290527117082657	0.354556338382647	No	-0.901849051200258	0.0317279178668384	Down	0.192553767327846	0.549213489200235	No	5.73905872537032	5.86208226890221	5.95899122394232	6.84256056169956	5.52535316368252
chr12:51061205-51083664	-	ENSG00000110925	CSRNP2	protein_coding	-0.24208867843315	0.744151233607156	No	0.262666469076876	0.590596157612955	No	5.44583549114253	5.6902926933243	10.1728424977858	9.87860059644526	5.46134740391054	5.46429351273825	5.4118655567788	5.95842446707586	5.60860241314787	5.50385119974916	10.5600271781295	9.92080980017651	10.0376905150514	10.482676637041	9.89001189228054	9.26311326001425	3.44112406802311	8.09913424404762e-23	Up	1.40637388910677	1.31985393781298e-05	Up	3.26453733084757	3.7346246945751e-21	Up	1.10093779684919	0.000657653420570619	Up	2.68544056173273	1.84792206018824e-13	Up	1.3939462435866	1.32528806925969e-05	Up	6.50984398253032	6.86035739538692	6.91526533934873	9.91264454357709	9.5490373527628
chr12:62643982-62935037	-	ENSG00000111110	PPM1H	protein_coding	0.0679874792794079	0.925679309565225	No	-0.0343076760465457	0.772891039378947	No	6.05486603291506	6.02072539420748	7.58797552373307	7.71590315616677	6.0147137888747	6.05647979274355	6.09340451712692	5.97330320412474	6.01370089746994	6.07517208102777	7.36594287767004	7.74015693253031	7.65782676099886	7.75915241495081	8.04871225072964	7.33984480281986	-0.64161559125286	0.169996349279281	No	-0.545559817961882	0.145605921697767	No	-0.63282771286651	0.145265653204736	No	-0.595787278359438	0.105217214603179	No	-0.975749291156873	0.0461080746394447	Down	-0.671325633835858	0.0660951939932056	No	5.70952329477295	5.74038051467056	5.87678319255033	6.98725156005134	6.53483230462621
chr12:96000828-96043520	-	ENSG00000111144	LTA4H	protein_coding	-0.335491383308098	0.519261715535102	No	-0.0363598553716156	0.942204367537604	No	5.27821827738115	5.24376457964442	10.6456485978849	10.3134431236198	5.32740190008049	5.1815674578465	5.32568547421645	5.24157308166332	5.19195280229994	5.29776785497001	10.9640469609491	10.0542436885081	10.9186551441974	10.8850190824464	10.0579971335541	9.99731315485898	1.77861124970387	5.84598943733902e-06	Up	0.251777980472813	0.470144856365772	No	2.28156474910417	6.22253342431303e-10	Up	0.257142772966629	0.449785066089902	No	2.27256645540242	2.47205841684947e-09	Up	0.638857631997414	0.0489458933108395	Up	5.73308882810895	6.13182652519486	5.73935301834551	8.88786578796661	9.14800226784359
chr12:96194382-96269835	+	ENSG00000111145	ELK3	protein_coding	-0.0358448157552963	0.970398838033882	No	0.156763135583448	0.155844671296745	No	5.60362338038529	5.75355519017839	6.54236911466028	6.5719027542129	5.56618323823431	5.64098788649799	5.60369901642357	5.67110186353869	5.73633511914335	5.85322858785312	6.54388507158912	6.37852170933257	6.70470056305915	6.98069609537221	6.47861922978456	6.25639293748194	-0.396980872746467	0.502958318682187	No	0.388934937236556	0.378215747026846	No	-1.59194439050095	0.00454098815150131	Down	0.367574225176946	0.39817358247752	No	-0.465458518126275	0.40465600772397	No	0.52207767636199	0.220882813189627	No	6.18619722183312	6.52209104536665	6.29372222976099	4.83956572127847	6.09955553470669
chr12:12611827-12645108	+	ENSG00000111269	CREBL2	protein_coding	0.149898546771409	0.857921659886643	No	0.0777339156916552	0.885883526788118	No	5.27451590214255	5.34906025451179	9.06750878695259	9.1415684228833	5.31107813140763	5.17328393424472	5.33918564077529	5.48189013797838	5.34275773297119	5.22253289258581	9.01329735433323	8.88979688646094	9.2994321200636	9.87921807902806	8.83103984036771	8.71444734925413	0.313683548521182	0.463897614202836	No	0.0526467587079605	0.885301398318008	No	0.648856333008169	0.088533235659016	No	-0.205946337180905	0.538851062235219	No	0.273974485513494	0.519320982964528	No	0.153493383200204	0.651304163628147	No	5.26409088742319	5.66616288398488	5.5692453040727	7.28592816938173	7.16672584555065
chr12:112938352-112973249	+	ENSG00000111331	OAS3	protein_coding	0.167710326475038	0.860919231492471	No	-0.155841430958787	0.178019212919041	No	5.21544283796215	5.06618529210671	5.5941090912221	5.97981692382815	5.17697359273957	5.26333028243785	5.20602463870902	5.05448432982423	5.13367851550364	5.01039303099228	5.1893843418559	5.4153361964388	6.17760673537159	5.95418566972495	6.20256425403629	5.78270084772323	-2.80885628036776	0.000192599470551382	Down	-1.64023765787646	0.000994516734082334	Down	0.0543007764882549	0.930208024957864	No	-1.23218697243205	0.010397800885633	Down	-0.938446748065313	0.124600755040539	No	-1.27477674955744	0.00763275146813446	Down	4.27146980108173	4.42018107349382	3.86464953010874	5.91215494675567	5.08341312666092
chr12:68686734-68745809	+	ENSG00000111581	NUP107	protein_coding	-0.0201354855395185	0.979860446246826	No	0.341593133074782	0.00251319647421911	No	5.42678709208499	5.75876014883755	7.17595343227439	7.19330543268447	5.40590452162535	5.42258141742148	5.45187533720815	5.83694694032515	5.64008000852728	5.79925349766021	7.24285618046576	7.04246558283465	7.24253853352276	7.67620561076571	7.17731257167818	6.72639811560952	1.31720942433298	0.00150227080954819	Up	1.14362319664506	0.0011552979817576	Up	1.40000133438555	0.000221475528691536	Up	1.25399513216753	0.000315545611880359	Up	0.734320470530946	0.0708101914414725	No	1.39276981522197	4.75605354714769e-05	Up	6.82403530035766	7.00314985700945	6.7190760702117	8.68515820755938	8.07007200332111
chr12:75490861-75511636	-	ENSG00000111615	KRR1	protein_coding	-0.0773312270487242	0.935178608770599	No	0.361546345614219	0.405056963742296	No	4.99305755133505	5.34118353804847	8.50216033128345	8.50306023123932	4.99823298562972	4.90075181848375	5.08018784989168	5.29892653851183	5.22060943018908	5.5040146454445	8.42383962195329	7.97912283299397	9.10351853890309	8.79932266525223	8.24137900093162	8.4684790275341	0.903817983246869	0.0468829564650562	Up	1.46739534442774	0.000239950113166234	Up	1.34593552013793	0.00197636864692213	Up	1.58622041854455	6.12450651407359e-05	Up	0.931213712100923	0.0460143814905723	Up	1.7761368306066	5.27150272208334e-06	Up	6.76913257982081	7.05723251095841	6.82654680380616	7.75372671406327	7.33802443316761
chr12:6638075-6647460	-	ENSG00000111644	ACRBP	protein_coding	0.509146633591662	0.411631926700831	No	-0.0918043116348824	0.728817521492183	No	5.05049589440529	4.96692527120085	5.30935163772688	5.94827453042593	4.94226407256619	5.2763161514026	4.93290745924708	5.05486680758834	5.04043854901453	4.80547045699969	4.51082946390693	6.31094756917381	5.10627788009991	6.01983732449008	5.98800219709269	5.83698406969501	1.56919444193254	0.0014140677284217	Up	-0.486511636791213	0.209286506920494	No	0.873057482593097	0.0545453691822098	No	-0.464746448613972	0.222677652414086	No	1.55742978607204	0.00179450498288278	Up	-0.460358770707204	0.230114180145375	No	4.724683706318	4.87933015815966	4.77987670313406	6.31790618348831	6.80623759837521
chr12:6852128-6866632	+	ENSG00000111667	USP5	protein_coding	0.790337533688563	0.139767904062358	No	-0.314838868559475	0.438822280846426	No	7.44318900128698	7.12405463207524	6.52605091577745	7.25901297568398	7.77923842094943	6.99917599317301	7.55115258973851	7.59287188689088	7.0174993620916	6.76179264724325	6.73557956203938	6.59924498285757	6.2433282024354	7.56139913132545	6.82629883975774	7.38934095596874	2.21079456235099	3.71298906262832e-08	Up	0.804613698239667	0.0225176450963461	Up	2.18545354896162	7.16715811479636e-09	Up	0.941090619930731	0.00659888936030995	Up	2.42074589723785	2.22377750491946e-09	Up	0.741423339889617	0.0323317396608463	Up	6.44317601098833	6.42768544624568	6.34885657269122	8.81688625587735	8.75775303402809
chr12:21501781-21518408	+	ENSG00000111711	GOLT1B	protein_coding	0.279906653614525	0.683406905869001	No	0.314800529066268	0.175322855485234	No	4.79112243810169	5.08180502974103	6.15671516283121	6.53601899321375	4.87174429227184	4.69098746428977	4.81063555774345	5.04756663503121	4.88681251029044	5.31103594390143	6.25981284877469	5.72266931513398	6.48766332458497	6.67392282084407	6.54405321164274	6.39008094715445	1.59622652275156	0.0001181925795488	Up	0.778804702749038	0.0238623586478174	Up	2.20510328995108	3.84337789801839e-08	Up	0.515305750992222	0.133632207893908	No	0.838426431123645	0.0394794986888532	Up	0.848246283127848	0.0119316803067551	Up	5.57324448120728	5.97237780972431	5.97292853157911	7.91173400386684	7.51322514154843
chr12:119667753-119681630	+	ENSG00000111725	PRKAB1	protein_coding	0.545130306530972	0.164436430785706	No	0.477361913214396	0.000493046334611126	No	5.08705042396562	5.55440256011824	6.50234603859965	7.01452946606307	5.04674358098291	5.13534176475346	5.0790659261605	5.59827062347493	5.64625246129709	5.41868459558269	6.66354823653835	6.70235489209664	6.14113498716396	7.45656301498359	6.95110763858315	6.63591774462246	0.459145699569027	0.254837593976131	No	1.18887810218292	0.000168678658040516	Up	0.788972860434676	0.0309587991593764	Up	1.29809316727291	3.22097646117649e-05	Up	0.0453349039229937	0.917785691017981	No	1.41989970435992	4.36792005416836e-06	Up	6.55798427694179	6.80919928716106	6.62265111603271	7.18845812590544	6.81272028072398
chr12:22046174-22065674	+	ENSG00000111726	CMAS	protein_coding	-0.30736031658728	0.462037614867954	No	0.196358780489252	0.133893758135918	No	4.93039308306388	5.11810461250285	7.26501434780255	6.93778846950055	5.06533366420828	4.83695083444681	4.88889475053654	5.11621841116734	5.08501640239556	5.15307902394566	7.18412274780027	7.42530718442597	7.18561311118141	7.15754461759772	6.7213780104154	6.93444278048852	0.675058488782637	0.0718499101786005	No	0.796945529415234	0.00328231333639328	Up	0.721549750877212	0.0371513381566733	Up	0.610873356356952	0.019987754986716	Up	0.325850044654029	0.424810407970753	No	1.03664897039259	9.15561121218822e-05	Up	5.76304902325614	6.22752224358214	6.05402506343379	6.92107331103726	6.58819820283785
chr12:104064457-104106524	+	ENSG00000111727	HCFC2	protein_coding	0.0168937075695349	0.984980949401211	No	0.0708998958307905	0.87736662096029	No	5.30806260110856	5.37586878547153	8.66411747843422	8.61076502263118	5.41719959679987	5.21904021398076	5.28794799254504	5.4043373971917	5.24792928126746	5.47533967795543	8.52223136208883	8.9753966821177	8.49472439109614	9.19540549586762	8.80644580231106	7.83044376971486	-0.644707329893119	0.13037075723779	No	0.11729673010367	0.733847913264739	No	-0.436768460446018	0.256004055109921	No	0.484244015386312	0.118456403246375	No	-1.60148599143836	0.000323883799873686	Down	0.489882280981524	0.114758121119827	No	5.9795927099124	5.98187642536362	5.72862337487354	6.58870062197818	5.64698739154357
chr12:120095095-120117502	-	ENSG00000111737	RAB35	protein_coding	0.0940012851090503	0.894996785497837	No	0.399280976645917	0.000543522158278162	No	5.35081031032002	5.74128317817663	6.58647013607682	6.8436515818068	5.31045971662621	5.35778265706508	5.38418855726879	5.68289323740532	5.75357935740067	5.7873769397239	5.78118478784557	7.12618972504857	6.85203589533631	7.2768803850658	6.97326629774311	6.28080806261148	0.467130500308375	0.345347988408462	No	1.05791835114277	0.00266714384802217	Up	-0.301401135818643	0.489204132099341	No	0.919535907954022	0.00710580357049494	Up	-0.350048565594701	0.476776018440824	No	0.967284210644986	0.00436849470618498	Up	6.32837685297009	6.48230849971763	6.43694909474892	6.05601057009468	6.02528164200386
chr12:120461668-120469793	-	ENSG00000111786	SRSF9	protein_coding	-0.0167667799166988	0.986678299527338	No	0.841811676553547	0.011479244342091	Up	5.2971920276668	6.12353907314036	8.773009034761	8.63728597961657	5.40077974069193	5.16562114633376	5.32517519597472	6.26410363524905	6.07846795273705	6.02804563143497	8.86600807122321	8.86115141105601	8.59186762200379	9.29818382159857	8.87400220382072	7.73967191343044	1.82572799034341	0.000150363426467944	Up	3.16914818178771	1.03632371781065e-16	Up	0.923846775164478	0.0368111559832034	Up	3.4141812264326	1.90111441068657e-19	Up	0.0390155415894668	0.94038933132037	No	3.35670538790855	1.26761703168683e-18	Up	8.69962038774456	8.65865953561162	8.44072676950388	6.98431911354936	6.50649758277743
chr12:26938383-26966650	+	ENSG00000111790	FGFR1OP2	protein_coding	-0.0198823721844447	0.982475551407361	No	0.194027199726743	0.459592460118962	No	5.15107049819206	5.33969740865595	7.03547933534698	7.0049954265507	5.26178720021922	5.05194694471113	5.13947734964584	5.45495838773375	5.23581239401015	5.32832144422397	6.91990437037617	7.06894508856436	7.1175885471004	7.4824495584405	6.67174708031106	6.86078964090055	2.94164016826956	2.93272715930333e-14	Up	0.992838918484912	0.00438131846005836	Up	3.01664005418271	1.96312312205331e-16	Up	0.954247293666418	0.00501099185610727	Up	2.5170728029365	1.98045027615832e-10	Up	1.15374427744987	0.000658064981741064	Up	6.30495472247925	6.40640170480581	6.35988068904045	9.78405209841442	9.16120444183492
chr6:53497341-53616970	-	ENSG00000001084	GCLC	protein_coding	0.106265868281657	0.855970702873057	No	0.0799881601999909	0.47688315445321	No	5.46847776385397	5.54383705527027	7.33464379733485	7.51135918371325	5.5326730706885	5.4305071145247	5.44225310634873	5.50858690106898	5.53553848293384	5.58738578180799	7.46421765123503	7.02985712724704	7.50985661352248	7.90499226131652	7.39861064999608	7.23047463982715	0.972649961879497	0.0174953484517473	Up	0.306821558500547	0.38848084630519	No	0.07902912545425	0.853065457105753	No	0.490964579777295	0.148293816089072	No	-0.297259096161179	0.52137967933796	No	0.462159071062245	0.175687814108659	No	6.15637682082071	6.21236121218311	6.07062708253477	7.14817636565624	6.69482632508426
chr14:61570540-61658696	+	ENSG00000232774	FLJ22447	lincRNA	-0.232369849743612	0.76588097989567	No	-0.236657499433968	0.00644071478802862	No	5.77746012269154	5.54680354268221	6.53591084112126	6.34601573399239	5.80805974629747	5.73753065898357	5.78678996279357	5.54623396827852	5.60831274352162	5.48586391624648	6.77840642381944	6.32006261900643	6.50926348053792	6.48912919359536	6.43586788709118	6.11305012129064	-1.37411411483308	0.025516623892844	Down	-1.45661462361196	0.00259515598412152	Down	-2.18943293324888	0.000298223283989012	Down	-1.55619703178057	0.00109545912748741	Down	-2.40620053854657	0.000175530332360516	Down	-1.70091849620846	0.000293166308645256	Down	4.42275492495337	4.31591668522328	4.58873842516569	4.70728087278748	4.51195365273082
chr6:10722915-10731129	+	ENSG00000111843	TMEM14C	protein_coding	0.0587666495710566	0.9489422295557	No	0.15441010828029	0.575613161831402	No	4.88701824416925	5.03727979728875	6.23479371744752	6.31229074972428	4.82294221813156	4.9313731569424	4.90673935743379	5.23868914772153	5.04489394344716	4.82825630069758	6.41097308990571	5.95898737603418	6.33442068640268	6.83924111574402	6.08628589339167	6.01134524003716	1.400745852487	0.00183348729662864	Up	0.260952441317046	0.505119920447037	No	1.57579269534412	8.0189870823259e-05	Up	-0.0306038309816609	0.940041322973083	No	1.45567648491732	0.00096162876976479	Up	0.5702839589691	0.120438945462002	No	5.20671854328867	5.66829756834737	5.33223884308189	7.76660573781549	7.35639028982479
chr6:118894220-118909167	+	ENSG00000111875	ASF1A	protein_coding	0.494329917317295	0.313440101804666	No	0.415627555528948	0.128874379292861	No	5.40186105076489	5.80346195487203	6.8730350003322	7.34301395046884	5.43301647566589	5.42210979131903	5.35045688530976	5.89320820083841	5.64493345922322	5.87224420455447	6.69054331858705	6.83938083702397	7.08918084538559	7.81008459156294	6.8373151432633	7.38164211658028	1.92899787980926	7.91280480140592e-06	Up	1.55102711973058	0.000108017111857512	Up	2.42366973153725	7.49284993786502e-09	Up	1.87040906596239	1.9666116607097e-06	Up	2.10109556453848	1.95686548702178e-06	Up	2.01134039595997	2.65625422544667e-07	Up	7.38479091062595	7.26012577921727	7.23271293351173	8.89797618468686	8.7106329754121
chr6:125956781-125980244	+	ENSG00000111911	HINT3	protein_coding	0.321006078854712	0.461966765567504	No	0.102593654386799	0.660299070609439	No	5.56059365851365	5.66117420073123	7.32318651097575	7.64413323916983	5.59756932047247	5.53849389382062	5.54571776124785	5.64625757970429	5.69102327565311	5.64624174683628	7.11483236978026	7.88664868440468	6.96807847874232	8.11342922486411	7.56540752593152	7.25356296671384	0.87368382026453	0.0775961602125276	No	0.433722363530722	0.361969591829919	No	1.86590017381962	7.59413566424131e-05	Up	0.448731909371912	0.336619799408199	No	0.454128782992826	0.38301279259762	No	0.525085235706173	0.257160956699558	No	6.11386893496541	5.9803775296384	6.28159645519021	8.94422503191816	7.48477446367518
chr6:149964007-149973710	+	ENSG00000111981	ULBP1	protein_coding	-0.21096866457681	0.793917205334564	No	-0.04205990681725	0.91370889960728	No	5.39388683064602	5.34583729140995	6.39438962536423	6.17792332689595	5.30754138271378	5.48568073692552	5.38843837229876	5.38371306039559	5.57445943477614	5.07933937905812	6.47477100447592	6.4528101863473	6.25558768526947	6.10488625922859	6.62950659235276	5.7993771291065	0.943569539789254	0.0684430823495403	No	-0.0612987442944725	0.904923206614972	No	0.736442804519447	0.128156259631578	No	-0.660272570153738	0.142084632627787	No	-0.60284337603363	0.264301731224408	No	-0.542910733943159	0.236383669197837	No	4.89550409175251	4.83678565212343	5.64690729175577	6.93485097756238	5.81535625293511
chr6:35452361-35467103	+	ENSG00000112039	FANCE	protein_coding	0.000984482532780927	0.998386503297544	No	0.0962176329526286	0.69265376492945	No	5.2333925663419	5.32797892128459	6.5034878385	6.5446856116997	5.24449228495564	5.19429937563406	5.26138603843599	5.44615452620446	5.40554284072431	5.13223939692501	6.62721675171356	6.33271255768131	6.55053420610515	6.78703724927884	6.62019306878173	6.22682651703853	-0.582921532935447	0.213109512924638	No	0.579961711785717	0.107195358750464	No	-0.195732863689035	0.655680911700224	No	0.348927697562653	0.33816862602833	No	-0.636857008603936	0.19161525770908	No	0.527818922820547	0.138634355459353	No	5.58397951532262	5.92984393785662	5.94232909176765	6.22003732138429	5.59312616395099
chr6:36493892-36547470	-	ENSG00000112079	STK38	protein_coding	0.560792654591715	0.141031480152007	No	0.105095545521761	0.302861419812886	No	5.52007614241603	5.62073900198986	6.77873507751927	7.23996163968383	5.56231666171712	5.55333648566476	5.44457527986622	5.6461654909732	5.61196870715611	5.60408280784028	6.68152567226241	6.94077356779851	6.7139059924969	7.75009284900431	6.61619401163647	7.35359805841072	-0.17044440602397	0.733626161469287	No	0.271071521249205	0.485863640412385	No	0.371772338897166	0.395449886506028	No	0.431095695620218	0.245872612960725	No	0.0691848514106902	0.890482932148584	No	0.321213549681747	0.395216166414495	No	6.04766291575094	6.02778780848968	5.99200808377328	7.12555744324308	7.08982472127091
chr6:33004178-33009612	-	ENSG00000204252	HLA-DOA	protein_coding	0.275585937826314	0.899228249949247	No	-0.0448017522467686	0.956054286209439	No	2.75169508489652	2.70341794834012	2.36068601074117	3.27786548838155	2.96556545478403	2.90668824785633	2.38283155204921	2.99629685972089	2.86282749752325	2.25112948777621	3.38678639147504	0	3.69527164074846	2.77333840255169	4.46506272319971	2.59519533939326	-1.08187389885315	0.245917052304984	No	-0.130743566763367	0.823462362911127	No	-0.470181556669606	0.554558132294119	No	-0.595819084748707	0.261654596367545	No	-0.907421221813552	0.329793341043306	No	-0.0700340923968793	0.904476072113062	No	2.04239108150077	2.64971073641109	2.50404991516465	3.07083412868529	2.22723410291246
chr6:39104064-39115189	-	ENSG00000112167	SAYSD1	protein_coding	-0.203446291348204	0.724491621710337	No	0.0222284832833628	0.925934780564373	No	4.79852812133089	4.8152485609098	6.68194942362399	6.4746863580087	4.76758001173108	4.84907538914805	4.77892896311352	4.82046006452488	4.77603711674373	4.84924850146078	6.52475033563663	6.88239270904715	6.6387052261882	6.41435778684104	6.51773194894147	6.4919693382436	0.199145761305837	0.663892272859254	No	0.353199558724049	0.346331455711865	No	1.04535690925633	0.00896951413367699	Up	0.180641576327906	0.634704736773741	No	0.200538188542472	0.667062019501294	No	0.476391769182712	0.188560589222806	No	5.33541270320556	5.68669832071266	5.48975544021809	7.40580980567427	6.61193470901992
chr6:96794126-96837463	-	ENSG00000112218	GPR63	protein_coding	0.263798839851418	0.678010213229291	No	0.211327886083184	0.16420167450807	No	5.17564199798436	5.37430292541035	6.52899219233108	6.81634895596649	5.1971377707468	5.10003154898147	5.2297566742248	5.24030977563453	5.33146219870686	5.55113680188967	6.5237956812666	6.38402495093604	6.67915594479059	7.02051000538527	6.61727684112249	6.8112600213917	0.967514611077371	0.0120966722746758	Up	0.287406884715106	0.333400853091672	No	0.865075303057564	0.0130624133874464	Up	0.286026260118793	0.327464723278413	No	0.604229974551173	0.125783841980433	No	0.349818879724955	0.226563493208873	No	5.70448756868636	5.84419587206197	5.85335751138647	7.64473074634467	7.19259973522331
chr6:132814441-132817564	+	ENSG00000112306	RPS12	protein_coding	0.777712263998694	0.0815531793151884	No	0.44185063548025	0.248315608613992	No	5.30591019055662	5.73436268376433	6.58898822703578	7.39608411216226	5.308342644299	5.31869453763561	5.29069338973526	5.89553372068606	5.63911101292096	5.66844331768596	6.54700420458357	6.30888574130114	6.91107473522264	7.67928250575164	7.19527310991736	7.31369672081777	5.39499009348006	5.51530545089413e-38	Up	3.35121680924101	1.76738406173379e-17	Up	5.25401597641046	2.9007148262781e-38	Up	2.95684097812364	4.5495808915547e-14	Up	4.92170051765256	2.54611900289811e-30	Up	2.94099111839752	2.30275085394414e-13	Up	8.16543156006316	7.76913947718354	8.54894972988526	11.1816863951937	10.6982366168655
chr6:109462594-109483237	-	ENSG00000112365	ZBTB24	protein_coding	0.016552662125328	0.989116725345284	No	0.14752561405673	0.762826618620907	No	5.19861635429106	5.34091583418401	6.52541401086851	6.41203060171975	5.18088981615126	5.17680136416748	5.23815788255446	5.45301353219525	5.32872766495482	5.24100630540195	6.41570873188936	6.45444388844523	6.70608941227095	7.43978096853347	6.27348946364617	5.5228213729796	0.312840002010165	0.463897614202836	No	0.491497369580587	0.101895171979977	No	-0.483948369662421	0.236206165157672	No	0.498924093522029	0.0906117995123251	No	-0.385918177446281	0.513841582978013	No	0.833187656989908	0.00450296046374116	Up	5.95425462934871	5.69600428899234	6.03805087293211	5.65224856094995	4.84731520844956
chr6:109691312-109825428	+	ENSG00000112367	FIG4	protein_coding	-0.134531435287315	0.84224851388303	No	-0.0531369187766573	0.624593208776714	No	5.67542037394116	5.62279495852073	7.37814316944908	7.25841723909999	5.66990860027199	5.65434832500757	5.70200419654391	5.59262352374641	5.60824831185484	5.66751303996094	7.16146973468801	7.73339311720569	7.23956665645356	7.18714150753776	7.52617470171078	7.06193550805142	0.259186137051731	0.55638850973708	No	-0.617907917325606	0.0593591335017886	No	0.821979117125957	0.0307452818596903	Up	-0.621266650887388	0.0541099673570722	No	0.875799474082327	0.0486052533882456	Up	-0.595119132243349	0.0658785085497764	No	5.37355751483834	4.93439838253537	5.41746625911498	8.05587073847188	7.25102067353501
chr6:165279664-165309607	-	ENSG00000112539	C6orf118	protein_coding	-0.107423556991126	0.88638997544411	No	-0.141984665434822	0.390105647027677	No	5.4425914455284	5.29995992619803	6.8206625091244	6.75706762231753	5.4263173406923	5.37587471178723	5.52558228410567	5.13955659463104	5.34193435705403	5.41838882690902	6.75895778344952	6.79778885014204	6.90524089378164	6.83107418231446	6.87634279509883	6.56378588953931	-0.466247697667636	0.364592363324487	No	-1.11694232834282	0.00598387983420534	Down	-0.723318427034292	0.115710674116303	No	-1.52398917743092	0.00017956538580853	Down	-1.44367728544357	0.00931252739293623	Down	-1.21304789612354	0.00219153212805895	Down	4.3793509250671	4.21285552865083	4.60199292406775	6.22927496045124	4.77341813905574
chr6:41921188-41933046	+	ENSG00000112578	BYSL	protein_coding	0.563656353751377	0.105226133099297	No	0.266755284583787	0.0153914518031264	No	5.17266163893398	5.43958992463957	6.37162249129086	6.96862245333254	5.15198330160263	5.16833315381086	5.19766846138845	5.46917743456633	5.45658092700698	5.3930114123454	6.54802081265597	6.09546297800752	6.47138368320911	7.3990663749084	6.75298743835934	6.75381354672988	1.39044242476959	0.00155549162434692	Up	1.5178196176007	0.000115280072073277	Up	1.86277817343933	5.43374704853258e-06	Up	1.59432691292548	4.39745455752408e-05	Up	1.37043188682636	0.00151932373925509	Up	1.59014813687167	3.65555025572387e-05	Up	6.87237126444389	6.94733263857302	6.83204317330742	8.53950406962136	8.10591784072333
chr6:42184401-42194916	-	ENSG00000112599	GUCA1B	protein_coding	0.0803053402910639	0.936550969921275	No	0.311833663229294	0.18356043889378	No	4.98366585647638	5.27862914111934	5.85420554364855	5.92896712796682	5.07236827421821	4.96580467186001	4.91282462335092	5.46920189174124	5.116554892915	5.25013063870179	6.24430044049708	5.87410349875182	5.44421269169677	5.98445549780363	6.31489399826501	5.48755188783182	1.01474652899312	0.0224386669882944	Up	0.473725039320859	0.151561608456536	No	1.39326844978544	0.00068407828782635	Up	0.53332098240892	0.0975495953577497	No	0.680225741688613	0.108247977502573	No	0.626165639966227	0.0512716903613763	No	5.60334203545877	5.8410440111262	5.63612922653102	6.7979669861785	6.73171194421401
chr6:43054029-43059806	-	ENSG00000112651	MRPL2	protein_coding	0.181833515477156	0.826790088764527	No	0.451009726531827	0.152215813979126	No	4.94087543068435	5.36314217540418	6.28648538303577	6.4622148342158	4.92514838014225	5.03354319852633	4.86393471338447	5.58153337459248	5.52375726513545	4.98413588648461	6.29970267170429	6.49998711968052	6.05976635772249	6.6692907666317	6.54119729203076	6.17615644398496	1.17481221455635	0.0025260703871989	Up	1.16573795718694	0.000319410076951764	Up	1.50367287026152	2.20961223268104e-05	Up	0.712443843583457	0.0216442581214846	Up	1.16969812016719	0.00271094302056765	Up	1.32067162767601	3.1603403933923e-05	Up	5.90484050232381	6.31804885647678	6.24324483076578	7.52107522314709	7.1157675977189
chr6:43076268-43161719	+	ENSG00000112655	PTK7	protein_coding	0.11530799930276	0.889845016555187	No	0.106668141657276	0.607734502252703	No	5.89170838907959	5.99369953268254	6.84058249796725	6.99887550945475	5.87785170284742	5.9688593144058	5.82841414998555	6.12101021216124	6.01720762613393	5.84288075975247	6.38394422192044	7.29946344482037	6.83833982716094	7.56212674773491	7.13400598509694	6.30049379553239	-0.206268452188295	0.575951234288401	No	0.0883319378330818	0.671331145573652	No	-0.141962278219174	0.680395522689923	No	0.118700428947464	0.552517292721179	No	-0.754956167175102	0.0363176398283239	Down	-0.040121263058138	0.84827328241859	No	6.06266576118482	6.00995306281074	6.09279074513542	6.55917229142556	6.29597705138126
chr6:43225629-43229484	-	ENSG00000112667	DNPH1	protein_coding	0.524250363619926	0.446757847213846	No	0.531269351156244	0.221128613018538	No	4.9823215245082	5.491398679524	6.23538634224475	6.69094412138391	4.87914620880267	5.17469780045929	4.89312056426263	5.67135413940093	5.62986384279321	5.17297805637785	6.2454460403371	6.43974937401429	6.02096361238286	7.33009612045306	6.52007485941648	6.22266138428218	0.14145269603346	0.744400667981012	No	1.43114660426741	1.57912453960052e-05	Up	-0.134488797834175	0.739260261694375	No	1.38629709379802	2.55660414788709e-05	Up	-0.999399586041937	0.0145688347932058	Down	1.23568590139445	0.000163202364088776	Up	6.50579018196849	6.45382396845101	6.63501497566082	5.85730015031842	5.51623223455941
chr6:485133-693111	-	ENSG00000112685	EXOC2	protein_coding	-0.191850913284406	0.742328628878666	No	0.0300238041161617	0.81449028446947	No	5.77451974962255	5.80436215704591	7.67391261877417	7.48229914288117	5.72791351108882	5.77838685460182	5.81725888317702	5.80731492147628	5.76813728121031	5.83763426845114	7.58042421342951	8.11975113715205	7.32156250574095	7.96948183142144	7.62965790481864	6.84775769240344	-0.39682237276369	0.483863636667565	No	-0.0295133444441307	0.956083756328426	No	0.067199300555773	0.904014031081748	No	-0.00210606201799943	0.996672200641851	No	-0.622732116038035	0.273649142635336	No	-0.19744728654928	0.685670674509341	No	6.08913387456089	5.92254126562117	6.04526428844237	7.37347452588473	6.44427158732699
[truncated: 15,956 more rows]
[truncated: 187 more columns]
