# Supplementary material for: PHF3 regulates neuronal gene expression through the Pol II CTD reader domain SPOC
Source: Nat Commun. 2021 Oct 19;12:6078. doi: 10.1038/s41467-021-26360-2 (PMC8526623; doi:10.1038/s41467-021-26360-2)
Supplement: Supplementary file 6 — Supplementary Dataset 3 [file 41467_2021_26360_MOESM6_ESM.xlsx]

## Sheet: Column_Description
column_name	description	data_type	genomic_region
gene_id	ENSEMBL gene_id	annotation	NA
gene_name	HGNC gene symbol	annotation	NA
gene_biotype	ENSEMBL biotype	annotation	NA
gcoord	gene location in hg38	annotation	NA
gstrand	gene strand	annotation	NA
transcript_width	transcript width	annotation	NA
log2FoldChange.Proseq_HEK_KO.WT_tss	DESeq2 estimated log2 KO / WT	PRO-seq	tss
padj.Proseq_HEK_KO.WT_tss	DESeq2 estimated FDR adjusted p value	PRO-seq	tss
diff.Proseq_HEK_KO.WT_tss	Indicator variable for differential genes (min absolute Fold change of 1, and adj. p value < 0.05)	PRO-seq	tss
log2FoldChange.Proseq_HEK_KO.WT_body	DESeq2 estimated log2 KO / WT	PRO-seq	body
padj.Proseq_HEK_KO.WT_body	DESeq2 estimated FDR adjusted p value	PRO-seq	body
diff.Proseq_HEK_KO.WT_body	Indicator variable for differential genes (min absolute Fold change of 1, and adj. p value < 0.05)	PRO-seq	body
log2FoldChange.Proseq_HEK_KO.WT_tts	DESeq2 estimated log2 KO / WT	PRO-seq	tts
padj.Proseq_HEK_KO.WT_tts	DESeq2 estimated FDR adjusted p value	PRO-seq	tts
diff.Proseq_HEK_KO.WT_tts	Indicator variable for differential genes (min absolute Fold change of 1, and adj. p value < 0.05)	PRO-seq	tts
log2FoldChange.Proseq_HEK_SPOC.WT_tss	DESeq2 estimated log2 SPOC / WT	PRO-seq	tss
padj.Proseq_HEK_SPOC.WT_tss	DESeq2 estimated FDR adjusted p value	PRO-seq	tss
diff.Proseq_HEK_SPOC.WT_tss	Indicator variable for differential genes (min absolute Fold change of 1, and adj. p value < 0.05)	PRO-seq	tss
log2FoldChange.Proseq_HEK_SPOC.WT_body	DESeq2 estimated log2 SPOC / WT	PRO-seq	body
padj.Proseq_HEK_SPOC.WT_body	DESeq2 estimated FDR adjusted p value	PRO-seq	body
diff.Proseq_HEK_SPOC.WT_body	Indicator variable for differential genes (min absolute Fold change of 1, and adj. p value < 0.05)	PRO-seq	body
log2FoldChange.Proseq_HEK_SPOC.WT_tts	DESeq2 estimated log2 SPOC / WT	PRO-seq	tts
padj.Proseq_HEK_SPOC.WT_tts	DESeq2 estimated FDR adjusted p value	PRO-seq	tts
diff.Proseq_HEK_SPOC.WT_tts	Indicator variable for differential genes (min absolute Fold change of 1, and adj. p value < 0.05)	PRO-seq	tts
RNAseq_KO.WT_log2FoldChange	DESeq2 estimated log2 KO / WT	PRO-seq	transcript
RNAseq_KO.WT_padj	DESeq2 estimated FDR adjusted p value	RNA-seq	transcript
RNAseq_SPOC.WT_log2FoldChange	DESeq2 estimated log2 SPOC / WT	RNA-seq	transcript
RNAseq_SPOC.WT_padj	DESeq2 estimated FDR adjusted p value	RNA-seq	transcript

## Sheet: PRO-seq RNA-seq
gene_id	gene_name	gene_biotype	gcoord	gstrand	transcript_width	log2FoldChange.Proseq_HEK_KO.WT_tss	padj.Proseq_HEK_KO.WT_tss	diff.Proseq_HEK_KO.WT_tss	log2FoldChange.Proseq_HEK_KO.WT_body	padj.Proseq_HEK_KO.WT_body	diff.Proseq_HEK_KO.WT_body	log2FoldChange.Proseq_HEK_KO.WT_tts	padj.Proseq_HEK_KO.WT_tts	diff.Proseq_HEK_KO.WT_tts	log2FoldChange.Proseq_HEK_SPOC.WT_tss	padj.Proseq_HEK_SPOC.WT_tss	diff.Proseq_HEK_SPOC.WT_tss	log2FoldChange.Proseq_HEK_SPOC.WT_body	padj.Proseq_HEK_SPOC.WT_body	diff.Proseq_HEK_SPOC.WT_body	log2FoldChange.Proseq_HEK_SPOC.WT_tts	padj.Proseq_HEK_SPOC.WT_tts	diff.Proseq_HEK_SPOC.WT_tts	RNAseq_KO.WT_log2FoldChange	RNAseq_KO.WT_padj	RNAseq_SPOC.WT_log2FoldChange	RNAseq_SPOC.WT_padj
ENSG00000004059	ARF5	protein_coding	chr7:127588345-127591705	+	1871	-0.417964509837702	0.998816503742241	No	0.00783752155351716	0.999986496957241	No	-0.675680544052752	0.353127883230256	No	-0.54716186656861	0.997927736466931	No	0.237785428157161	0.998416426101052	No	-0.182280152209565	0.875161183911504	No	0.356	0.278	0.542	0.065
ENSG00000004478	FKBP4	protein_coding	chr12:2794953-2805423	+	5180	0.0807580549365526	0.998816503742241	No	0.0449583084785204	0.999986496957241	No	-0.426775264551648	0.599241932776178	No	-0.331277589776242	0.997927736466931	No	-0.426228830338962	0.998416426101052	No	-0.714445368600804	0.382896274674246	No	0.45	0.108	0.707	0.007
ENSG00000001036	FUCA2	protein_coding	chr6:143494811-143511690	-	2793	-0.238651481895278	0.998816503742241	No	-0.243787715183469	0.999986496957241	No	-0.749634863324932	0.230731763991889	No	-0.763560153759087	0.789344906131164	No	-0.625827491985504	0.976425050770733	No	-1.00233337677797	0.111223537512137	No	0.203	0.51	-0.061	0.833
ENSG00000001630	CYP51A1	protein_coding	chr7:92112151-92142952	-	4074	-0.227177267517495	0.998816503742241	No	0.00229511464391066	0.999986496957241	No	-0.77703819276147	0.202913773679822	No	-0.244592241802285	0.997927736466931	No	-0.108848295984682	0.998416426101052	No	-0.689339490117826	0.296393033199362	No	0.199	0.633	0.765	0.021
ENSG00000048028	USP28	protein_coding	chr11:113797874-113875570	-	5719	0.0386910696156286	0.998816503742241	No	-0.161345616060053	0.999986496957241	No	-1.12836493766914	0.164661029399699	No	-0.297934279007603	0.997927736466931	No	-0.599595715374784	0.998416426101052	No	-1.21389340371968	0.134513052454338	No	0.224	0.323	-0.021	0.927
ENSG00000001460	STPG1	protein_coding	chr1:24356999-24416934	-	8511	-0.425385410087043	0.998816503742241	No	-0.6238406102756	0.999986496957241	No	-1.43883840663193	0.100619268187391	No	-0.340226952164581	0.997927736466931	No	-0.453005327494706	0.998416426101052	No	-0.584177169135608	0.558867860874407	No	0.006	0.983	0.253	0.258
ENSG00000001461	NIPAL3	protein_coding	chr1:24415794-24472976	+	9404	0.166079290955952	0.998816503742241	No	-0.0174193714184035	0.999986496957241	No	-0.20100601424211	0.896993157260251	No	0.169604873165061	0.997927736466931	No	-0.209330238318005	0.998416426101052	No	-0.289686019199638	0.843627694466259	No	0.206	0.393	0.279	0.185
ENSG00000004776	HSPB6	protein_coding	chr19:35754568-35758079	-	NA	-0.503642825419142	0.998816503742241	No	-0.446409303861036	0.999986496957241	No	-0.105687724319371	0.968310910814056	No	-0.186574556951082	0.997927736466931	No	0.0464624364352896	0.998416426101052	No	0.105462142967699	0.965592889206943	No	NA	NA	NA	NA
ENSG00000004799	PDK4	protein_coding	chr7:95583499-95596491	-	4519	-0.0601065858700016	0.998816503742241	No	0.382468022164802	0.999986496957241	No	0.34760862426944	0.86835090418886	No	-0.390815189065629	0.997927736466931	No	0.306450642794825	0.998416426101052	No	-0.148678538498869	0.973314605840398	No	-0.503	0.066	0.485	0.058
ENSG00000006606	CCL26	protein_coding	chr7:75769533-75789896	-	NA	-1.15748489371526	0.998816503742241	No	0.115956275220678	0.999986496957241	No	0.365218025883839	0.932318433347074	No	-1.12431385411504	0.997927736466931	No	0.376096190049755	0.998416426101052	No	-2.61070351103627	0.437072485275465	No	NA	NA	NA	NA
ENSG00000006451	RALA	protein_coding	chr7:39623483-39708124	+	3665	-0.415513157440883	0.998816503742241	No	-0.201453718887588	0.999986496957241	No	-1.34048352365773	0.0975937285008154	No	-0.311144387535592	0.997927736466931	No	-0.376517987384945	0.998416426101052	No	-1.08808709654158	0.183147285777562	No	-0.018	0.955	0.282	0.182
ENSG00000006453	BAIAP2L1	protein_coding	chr7:98291651-98401068	-	4798	0.165248357253343	0.998816503742241	No	0.0863281530218867	0.999986496957241	No	-0.212158675933923	0.839576335060234	No	-0.13027562712896	0.997927736466931	No	-0.162690366465957	0.998416426101052	No	-0.366017957650491	0.683099125944991	No	0.318	0.201	0.024	0.927
ENSG00000006116	CACNG3	protein_coding	chr16:24255553-24362801	+	NA	-0.195690006959543	0.998816503742241	No	-0.0311430241998848	0.999986496957241	No	-2.02621066850541	0.532672233559258	No	-0.162518957854526	0.997927736466931	No	-0.188490824689184	0.998416426101052	No	0.448359741254412	0.926263794592177	No	NA	NA	NA	NA
ENSG00000006118	TMEM132A	protein_coding	chr11:60924463-60937159	+	7271	-0.379794943259041	0.998816503742241	No	-0.172688181489472	0.999986496957241	No	-0.777027871127752	0.402660119735791	No	-0.100287195664061	0.997927736466931	No	-0.113323233573882	0.998416426101052	No	-0.317194173638868	0.805840471445872	No	-0.216	0.504	0.721	0.007
ENSG00000004975	DVL2	protein_coding	chr17:7225341-7234545	-	5350	-0.441222828328395	0.998816503742241	No	0.0976151923146224	0.999986496957241	No	-0.419626191493962	0.536652451324109	No	-0.338978859419418	0.997927736466931	No	-0.0165679716363794	0.998416426101052	No	-0.286521148392969	0.727778365744784	No	0.223	0.434	0.495	0.042
ENSG00000005175	RPAP3	protein_coding	chr12:47661249-47706061	-	5381	-0.324613141423446	0.998816503742241	No	-0.343228909512938	0.999986496957241	No	-0.953883049023498	0.161699835466374	No	-0.363850290643056	0.997927736466931	No	-0.499931697103237	0.998416426101052	No	-1.05672289201918	0.118906935552067	No	0.239	0.401	0.316	0.203
ENSG00000006210	CX3CL1	protein_coding	chr16:57372458-57385048	+	NA	-0.439953733699261	0.998816503742241	No	-0.858371977057663	0.999986496957241	No	-1.72798737388026	0.247051544119477	No	-1.06665901540008	0.997927736466931	No	-0.322828241921819	0.998416426101052	No	-1.08943442943084	0.486398387710962	No	NA	NA	NA	NA
ENSG00000007255	TRAPPC6A	protein_coding	chr19:45162928-45178237	-	933	-0.0463137883035965	0.998816503742241	No	-0.199280527780568	0.999986496957241	No	-0.156671510258991	0.88138550628676	No	-0.144797542662283	0.997927736466931	No	0.0159302253748251	0.998416426101052	No	-0.00139771657571773	0.998301717491664	No	0.269	0.448	0.811	0.006
ENSG00000006282	SPATA20	protein_coding	chr17:50543058-50555852	+	5337	0.40027072425725	0.998816503742241	No	-0.0147473200252385	0.999986496957241	No	-0.0508984071669371	0.980349088014822	No	0.232007954781315	0.997927736466931	No	-0.0638216528976478	0.998416426101052	No	0.0513570422067555	0.983657284807443	No	0.817	0.007	0.698	0.024
ENSG00000005486	RHBDD2	protein_coding	chr7:75842602-75888926	+	2441	-0.00969864716487097	0.998816503742241	No	-0.193050658175104	0.999986496957241	No	-0.437751215003769	0.570431696566795	No	-0.437049828722621	0.997927736466931	No	-0.00311490936562642	0.999474923716309	No	-0.13415573617819	0.911698066412491	No	0.098	0.755	0.637	0.006
ENSG00000007376	RPUSD1	protein_coding	chr16:784974-788397	-	2769	0.192972743224537	0.998816503742241	No	-0.1488710206851	0.999986496957241	No	-0.565087535951918	0.511740962739111	No	-0.0712582589100305	0.997927736466931	No	-0.28995769805075	0.998416426101052	No	-0.412446698644681	0.686801169097196	No	0.499	0.429	0.239	0.679
ENSG00000007520	TSR3	protein_coding	chr16:1349240-1351911	-	1243	-0.0483529033356629	0.998816503742241	No	-0.039158433998181	0.999986496957241	No	-0.48872632328571	0.561506076045675	No	0.0335917892913115	0.997927736466931	No	0.248041141873462	0.998416426101052	No	-0.0719717143424928	0.98075381886659	No	0.446	0.183	0.742	0.015
ENSG00000004779	NDUFAB1	protein_coding	chr16:23581002-23596356	-	1600	-0.275414262586776	0.998816503742241	No	-0.346957841522838	0.999986496957241	No	-0.783628694001023	0.267054940901214	No	-0.346460598738595	0.997927736466931	No	-0.269388136842621	0.998416426101052	No	-0.634040431636939	0.430895677686665	No	-0.182	0.552	0.406	0.11
ENSG00000006059	KRT33A	protein_coding	chr17:41346092-41350812	-	NA	NA	NA	NA	NA	NA	NA	NA	NA	NA	NA	NA	NA	NA	NA	NA	NA	NA	NA	NA	NA	NA	NA
ENSG00000008438	PGLYRP1	protein_coding	chr19:46019153-46023065	-	NA	NA	NA	NA	NA	NA	NA	NA	NA	NA	NA	NA	NA	NA	NA	NA	NA	NA	NA	NA	NA	NA	NA
ENSG00000010270	STARD3NL	protein_coding	chr7:38178222-38230671	+	4348	0.0114987555666542	0.998816503742241	No	-0.228231967188471	0.999986496957241	No	-0.993902027737097	0.238071960982376	No	0.0787089465081259	0.997927736466931	No	-0.388343246657946	0.998416426101052	No	-1.09011900790444	0.221335872043672	No	0.02	0.956	0.352	0.151
ENSG00000008118	CAMK1G	protein_coding	chr1:209583717-209613938	+	NA	-0.606536324352701	0.998816503742241	No	-0.40254752646929	0.999986496957241	No	-0.202684241589668	0.973689449971434	No	-0.19854105995277	0.997927736466931	No	0.020997982772698	0.998416426101052	No	0.115515248078667	0.983657284807443	No	NA	NA	NA	NA
ENSG00000010278	CD9	protein_coding	chr12:6199715-6238271	+	4165	0.12186491254526	0.998816503742241	No	0.255607375801898	0.999986496957241	No	-0.723152989023628	0.396582474675507	No	0.0701033367606545	0.997927736466931	No	-0.0374461983901485	0.998416426101052	No	-0.85152538348503	0.365094904210315	No	-0.125	0.714	0.43	0.103
ENSG00000091704	CPA1	protein_coding	chr7:130380339-130388114	+	NA	-0.195689973627011	0.998816503742241	No	-0.759307627964316	0.999986496957241	No	0.0941025111777871	0.985385643080521	No	-0.162518930172129	0.997927736466931	No	-1.34621797106331	0.998416426101052	No	-0.131790902476166	0.983657284807443	No	NA	NA	NA	NA
ENSG00000010017	RANBP9	protein_coding	chr6:13621498-13711564	-	3347	-0.203980607046722	0.998816503742241	No	-0.295246535093475	0.999986496957241	No	-0.184098573031586	0.860969184362351	No	-0.12502535124991	0.997927736466931	No	-0.559338066198175	0.998416426101052	No	-0.553498851822878	0.488021979510066	No	0.209	0.413	0.395	0.071
ENSG00000010610	CD4	protein_coding	chr12:6786858-6820808	+	4583	0.766105245465837	0.998816503742241	No	-0.386191158910102	0.999986496957241	No	-0.0302089410560888	0.985385643080521	No	0.79927629604321	0.997927736466931	No	-0.323768030670205	0.998416426101052	No	-0.346529917184866	0.786405677906745	No	-0.57	0.232	-0.675	0.123
ENSG00000008324	SS18L2	protein_coding	chr3:42581840-42595114	+	1298	-0.224475790943556	0.998816503742241	No	0.0915186460400669	0.999986496957241	No	-0.189730673739581	0.841613305868896	No	-0.256356807273141	0.997927736466931	No	-0.113373009161845	0.998416426101052	No	-0.448800073110012	0.553525936233706	No	0.1	0.764	0.213	0.404
ENSG00000011478	QPCTL	protein_coding	chr19:45692483-45703989	+	2396	-0.40510119598536	0.998816503742241	No	-0.301650168507059	0.999986496957241	No	-0.748203294808003	0.457360981268912	No	-0.300852230616531	0.997927736466931	No	-0.136720264972206	0.998416426101052	No	-0.465939257308402	0.709863960461044	No	0.042	0.914	0.435	0.101
ENSG00000011485	PPP5C	protein_coding	chr19:46346994-46392981	+	7059	0.0425393873532121	0.998816503742241	No	-0.265764168777982	0.999986496957241	No	-0.568568810722372	0.514362474218313	No	-0.137547524363294	0.997927736466931	No	-0.548483724247419	0.998416426101052	No	-1.07370202364916	0.209059681730175	No	0.274	0.355	-0.034	0.909
ENSG00000012963	UBR7	protein_coding	chr14:93207056-93229215	+	3694	-0.403200273128473	0.998816503742241	No	-0.252118785920702	0.999986496957241	No	-0.632749905021514	0.358956342493905	No	-0.303631226200746	0.997927736466931	No	0.000587490533094143	0.999811118278036	No	-0.262436010525048	0.783304562453352	No	0.333	0.21	0.504	0.038
ENSG00000012983	MAP4K5	protein_coding	chr14:50418501-50561126	-	7620	-0.0518264436668951	0.998816503742241	No	-0.254656165805501	0.999986496957241	No	-0.790880580150975	0.345443743928109	No	-0.0843880145463276	0.997927736466931	No	-0.646603284037239	0.998416426101052	No	-1.37817125907485	0.0926683706845021	No	0.334	0.193	0.365	0.122
ENSG00000013583	HEBP1	protein_coding	chr12:12974864-13000273	-	3442	-0.154427521660123	0.998816503742241	No	-0.00602322253750894	0.999986496957241	No	-0.716991267245624	0.350311410146684	No	-0.493876950938344	0.997927736466931	No	-0.307092395964737	0.998416426101052	No	-0.697030743747118	0.421315328504137	No	0.179	0.53	0.078	0.766
ENSG00000071203	MS4A12	protein_coding	chr11:60492778-60507430	+	NA	NA	NA	NA	NA	NA	NA	NA	NA	NA	NA	NA	NA	NA	NA	NA	NA	NA	NA	NA	NA	NA	NA
ENSG00000015568	RGPD5	protein_coding	chr2:109792758-109857695	+	NA	-0.0288204679703598	0.998816503742241	No	-0.342442715782786	0.999986496957241	No	-0.786930427866692	0.825224015454416	No	-0.596339417704089	0.997927736466931	No	-0.4368374332137	0.998416426101052	No	-1.63384654760085	0.617045273775353	No	NA	NA	NA	NA
ENSG00000015532	XYLT2	protein_coding	chr17:50346092-50363138	+	5472	-0.19075758788611	0.998816503742241	No	-0.03260405708295	0.999986496957241	No	-0.327073788851053	0.838520430684074	No	-0.508326312716814	0.997927736466931	No	-0.291349966487883	0.998416426101052	No	-0.539875160143535	0.699963474922594	No	0.23	0.515	0.251	0.407
ENSG00000019505	SYT13	protein_coding	chr11:45240301-45286319	-	5424	-0.195690001417964	0.998816503742241	No	-0.179218737534826	0.999986496957241	No	0.95462901495801	0.611689996840051	No	-0.162518953252289	0.997927736466931	No	-0.421257420551189	0.998416426101052	No	0.00867154396142118	0.995930090283474	No	0.373	0.511	0.815	0.083
ENSG00000019549	SNAI2	protein_coding	chr8:48917690-48921740	-	2485	0.0187272072957894	0.998816503742241	No	-0.0467477374570517	0.999986496957241	No	-0.320614499986982	0.710631387613292	No	-0.0545416567517489	0.997927736466931	No	-0.353820193214098	0.998416426101052	No	-0.703960725548148	0.369728064851884	No	0.107	0.787	0.291	0.337
ENSG00000078668	VDAC3	protein_coding	chr8:42391624-42405897	+	3141	0.297881818358871	0.998816503742241	No	0.0792134297662253	0.999986496957241	No	-0.608448635689918	0.34305112752033	No	-0.10899762054125	0.997927736466931	No	-0.255883969116776	0.998416426101052	No	-0.634487941979246	0.375080400707149	No	0.596	0.027	0.345	0.201
ENSG00000023287	RB1CC1	protein_coding	chr8:52622456-52745843	-	7615	0.502815832366307	0.998816503742241	No	0.233777686118426	0.999986496957241	No	0.0264564669226098	0.985385643080521	No	-0.152718177570387	0.997927736466931	No	-0.657229914801732	0.998416426101052	No	-0.969660691801701	0.213669074554259	No	0.444	0.022	0.158	0.428
ENSG00000023516	AKAP11	protein_coding	chr13:42272153-42323267	+	9920	-0.121664631817191	0.998816503742241	No	-0.386663160461794	0.999986496957241	No	-1.05666587282541	0.139297709230789	No	-0.319214544668444	0.997927736466931	No	-0.563720275100591	0.998416426101052	No	-0.900004237064945	0.225891512327657	No	0.087	0.745	0.2	0.334
ENSG00000079112	CDH17	protein_coding	chr8:94127171-94217303	-	NA	-0.195689970057493	0.998816503742241	No	-0.486911425661478	0.999986496957241	No	-3.35232897929549	0.24127644401507	No	-0.162518927207673	0.997927736466931	No	-0.591524640723672	0.998416426101052	No	-2.35736289939481	0.472952301375225	No	NA	NA	NA	NA
ENSG00000027847	B4GALT7	protein_coding	chr5:177600100-177610347	+	4927	0.0709451912176248	0.998816503742241	No	-0.360340906804169	0.999986496957241	No	-0.820843914412468	0.223709714689342	No	0.0688618461928885	0.997927736466931	No	-0.168934289547422	0.998416426101052	No	-0.402212705720519	0.621757786249233	No	0.105	0.754	0.601	0.017
ENSG00000029364	SLC39A9	protein_coding	chr14:69398015-69462388	+	7136	-0.366177988889678	0.998816503742241	No	-0.241637471533816	0.999986496957241	No	-0.591891508093076	0.381443390250228	No	-0.251029576359645	0.997927736466931	No	-0.2524983268755	0.998416426101052	No	-0.668179927692991	0.374256908858257	No	0.18	0.462	0.505	0.014
ENSG00000031003	FAM13B	protein_coding	chr5:137937960-138051961	-	6808	-0.42288223839679	0.998816503742241	No	-0.148874678399256	0.999986496957241	No	-0.937467972651051	0.184353740375274	No	-0.50644980796791	0.997927736466931	No	-0.357265817810766	0.998416426101052	No	-1.07933608279564	0.125223114609664	No	0.735	0.001	0.158	0.508
ENSG00000034713	GABARAPL2	protein_coding	chr16:75566351-75577881	+	3034	-0.162132905833892	0.998816503742241	No	0.0204512947470077	0.999986496957241	No	-0.586540157934879	0.445333606927989	No	-0.400460102481105	0.997927736466931	No	0.0161113372939033	0.998416426101052	No	-0.480393678393806	0.585917225997505	No	0.132	0.655	0.453	0.054
ENSG00000034971	MYOC	protein_coding	chr1:171635417-171652683	-	NA	-0.195689996767302	0.998816503742241	No	0.295552507571596	0.999986496957241	No	0.294157569097508	0.913725860992305	No	-0.162518949389953	0.997927736466931	No	0.0801813263673338	0.998416426101052	No	0.0826502162910395	0.983657284807443	No	NA	NA	NA	NA
ENSG00000035141	FAM136A	protein_coding	chr2:70295975-70302090	-	3086	-0.198604168501679	0.998816503742241	No	-0.346067263905734	0.999986496957241	No	-0.307570379836159	0.707845286601169	No	-0.256475101491568	0.997927736466931	No	-0.285731546262837	0.998416426101052	No	-0.250018404785916	0.79071040140955	No	0.374	0.176	0.278	0.281
ENSG00000035681	NSMAF	protein_coding	chr8:58583504-58659844	-	6165	0.34397404268251	0.998816503742241	No	0.131241667522447	0.999986496957241	No	-0.328067068068281	0.705281066102017	No	-0.0597918703953017	0.997927736466931	No	-0.32377428368852	0.998416426101052	No	-0.54467157772104	0.506347486659954	No	1.132	0	0.683	0.002
ENSG00000036473	OTC	protein_coding	chrX:38352545-38421450	+	NA	-0.195690005684591	0.998816503742241	No	-0.0588864798790294	0.999986496957241	No	-0.17727774332592	0.980349088014822	No	0.799276255358509	0.997927736466931	No	0.252061380718555	0.998416426101052	No	-1.99625033967015	0.576921374133166	No	NA	NA	NA	NA
ENSG00000052841	TTC17	protein_coding	chr11:43358932-43494933	+	11284	-0.332042709431825	0.998816503742241	No	-0.399228299761201	0.999986496957241	No	-0.708280573898285	0.286293458107177	No	-0.366210154105829	0.997927736466931	No	-0.627240010099192	0.973749122428354	No	-0.951627998724497	0.166842177448871	No	0.49	0.011	0.745	0
ENSG00000037965	HOXC8	protein_coding	chr12:54009106-54012362	+	1889	0.326210765878239	0.998816503742241	No	0.389603814241412	0.999986496957241	No	0.215041237838448	0.876850328811161	No	0.350916456387316	0.997927736466931	No	0.17462140468511	0.998416426101052	No	-0.376749490559103	0.758213794014288	No	0.5	0.173	0.508	0.135
ENSG00000038219	BOD1L1	protein_coding	chr4:13568738-13627723	-	15860	-0.279585153323822	0.998816503742241	No	-0.336225693438489	0.999986496957241	No	-0.958286968754946	0.206882625689243	No	-0.251261313457137	0.997927736466931	No	-0.485554791105481	0.998416426101052	No	-0.957415570670286	0.2310700261931	No	0.189	0.427	0.302	0.14
ENSG00000059588	TARBP1	protein_coding	chr1:234391313-234479103	-	7743	0.150775776550332	0.998816503742241	No	-0.38113296049072	0.999986496957241	No	-0.922023849719041	0.318612900688752	No	-0.0484559863420994	0.997927736466931	No	-0.415221691773079	0.998416426101052	No	-0.92189099758631	0.371805319717596	No	0.25	0.312	0.431	0.05
ENSG00000040608	RTN4R	protein_coding	chr22:20241415-20283246	-	3339	0.589601953065627	0.998816503742241	No	0.245195968903982	0.999986496957241	No	-0.143143279952495	0.928425163138634	No	0.0660631511556881	0.997927736466931	No	-0.122360992124425	0.998416426101052	No	-0.124208012935288	0.945081535198187	No	-0.117	0.844	0.154	0.74
ENSG00000042062	FAM65C	protein_coding	chr20:50586108-50691528	-	6009	0.766105245696814	0.998816503742241	No	-0.190993207414634	0.999986496957241	No	0.682883332974248	0.88138550628676	No	0.799276296284187	0.997927736466931	No	-0.149184209095191	0.998416426101052	No	0.734439525779466	0.875682578054643	No	0.487	0.264	-0.278	0.511
ENSG00000042317	SPATA7	protein_coding	chr14:88384924-88470350	+	6872	-0.144401544545805	0.998816503742241	No	-0.424781622410262	0.999986496957241	No	-0.363319193947023	0.749565029030702	No	-0.163229832143592	0.997927736466931	No	-0.248577383034419	0.998416426101052	No	-0.551849238317161	0.600018243672896	No	0.189	0.492	0.359	0.122
ENSG00000040531	CTNS	protein_coding	chr17:3636468-3661542	+	3398	-0.257814901223428	0.998816503742241	No	-0.174640406779678	0.999986496957241	No	-0.532387508202774	0.506348041874294	No	-0.108369676927122	0.997927736466931	No	0.17141946398615	0.998416426101052	No	0.0353980428697877	0.983657284807443	No	0.838	0.001	0.779	0.003
ENSG00000047932	GOPC	protein_coding	chr6:117560269-117602542	-	4628	-0.317701687378014	0.998816503742241	No	-0.251799686441231	0.999986496957241	No	-1.05128114680609	0.13892036089461	No	-0.71040631228234	0.997927736466931	No	-0.812203196762394	0.777528608083164	No	-1.42849819003923	0.0267937075449931	Down	0.099	0.73	0.015	0.954
ENSG00000048462	TNFRSF17	protein_coding	chr16:11965107-11968068	+	NA	-0.195690006197466	0.998816503742241	No	-0.632817144790825	0.999986496957241	No	-0.388775054016121	0.876850328811161	No	-0.162518957221627	0.997927736466931	No	0.412006790136398	0.998416426101052	No	0.433384916581977	0.850815428540493	No	NA	NA	NA	NA
ENSG00000048544	MRPS10	protein_coding	chr6:42206801-42217865	-	2110	-0.0953009691734948	0.998816503742241	No	-0.124487696516754	0.999986496957241	No	-0.722514013159927	0.382508726695603	No	-0.24146221143385	0.997927736466931	No	-0.00143170443908063	0.999743623012519	No	-0.435098245508245	0.66689692584211	No	-0.053	0.86	0.485	0.024
ENSG00000030582	GRN	protein_coding	chr17:44345086-44353102	+	3680	-0.10773816251155	0.998816503742241	No	0.017555028720942	0.999986496957241	No	-0.340217384034275	0.669127697776068	No	0.0192916844463803	0.997927736466931	No	0.310368175518179	0.998416426101052	No	-0.0992232403651317	0.943909278143973	No	0.561	0.032	0.591	0.022
ENSG00000049245	VAMP3	protein_coding	chr1:7771269-7781432	+	2760	-0.236700777912328	0.998816503742241	No	-0.396707065630435	0.999986496957241	No	-0.942305825413511	0.148460966354128	No	-0.545817514950885	0.997927736466931	No	-0.300536482543984	0.998416426101052	No	-0.634469085415518	0.380469992320385	No	0.079	0.812	0.066	0.808
ENSG00000049449	RCN1	protein_coding	chr11:31812391-32105755	+	4675	-0.162362229770059	0.998816503742241	No	-0.152724020183698	0.999986496957241	No	-0.778073827257255	0.254630535850391	No	-0.488619486600271	0.997927736466931	No	-0.274031568965709	0.998416426101052	No	-0.478870101546794	0.553212271426256	No	0.205	0.508	0.368	0.158
ENSG00000049769	PPP1R3F	protein_coding	chrX:49269843-49301461	+	4173	-0.107709227102497	0.998816503742241	No	-0.704012012295652	0.999986496957241	No	-0.349806298362812	0.718784750595495	No	-0.355552359289223	0.997927736466931	No	-0.562117249670453	0.998416426101052	No	-0.24914866524242	0.825054098688397	No	0.918	0.001	0.308	0.291
ENSG00000050030	KIAA2022	protein_coding	chrX:74732849-74925485	-	NA	0.688776153584091	0.998816503742241	No	-0.0554333556210491	0.999986496957241	No	-0.108951728786088	0.980349088014822	No	0.923011249287965	0.997927736466931	No	0.450279417108681	0.998416426101052	No	1.00292465666058	0.421219409201669	No	NA	NA	NA	NA
ENSG00000050327	ARHGEF5	protein_coding	chr7:144355288-144380632	+	NA	-0.195689754754979	0.998816503742241	No	-0.879904352880682	0.999986496957241	No	0.804504455062632	0.894891234995273	No	-0.162518748400688	0.997927736466931	No	0.150409656860181	0.998416426101052	No	-1.09574979942477	0.873282011098842	No	NA	NA	NA	NA
ENSG00000050344	NFE2L3	protein_coding	chr7:26152240-26187125	+	4249	-0.20646378293692	0.998816503742241	No	0.071346462102441	0.999986496957241	No	0.0557654523875857	0.980349088014822	No	-0.420278091331631	0.997927736466931	No	-0.362821468795576	0.998416426101052	No	-0.667659537701535	0.554223403063757	No	-0.045	0.887	0.251	0.267
ENSG00000053438	NNAT	protein_coding	chr20:37521215-37523693	+	1297	NA	NA	NA	NA	NA	NA	NA	NA	NA	NA	NA	NA	NA	NA	NA	NA	NA	NA	0.309	0.51	0.152	0.724
ENSG00000054803	CBLN4	protein_coding	chr20:55997440-56005472	-	NA	-0.195689353308501	0.998816503742241	No	1.70236189183271	0.999986496957241	No	-0.430987154240023	0.980349088014822	No	-0.162518415002656	0.997927736466931	No	-0.162518415002653	0.998416426101052	No	-0.145775193159633	0.984559940088241	No	NA	NA	NA	NA
ENSG00000054967	RELT	protein_coding	chr11:73376264-73397474	+	6322	-0.115432884578631	0.998816503742241	No	0.00972465280740751	0.999986496957241	No	-0.7392066681863	0.28114844980694	No	-0.227933357151608	0.997927736466931	No	-0.225836095670479	0.998416426101052	No	-0.537982128075745	0.495273044052103	No	0.298	0.349	0.077	0.804
ENSG00000004897	CDC27	protein_coding	chr17:47117703-47189422	-	6824	0.0141614753178093	0.998816503742241	No	-0.345159651727191	0.999986496957241	No	-0.715320726398241	0.364805295791886	No	-0.35035209539954	0.997927736466931	No	-0.714136880570022	0.998416426101052	No	-0.916372537878443	0.276786566316607	No	0.249	0.335	0.261	0.257
ENSG00000058799	YIPF1	protein_coding	chr1:53851719-53889834	-	2072	-0.186089709236782	0.998816503742241	No	-0.190473319657319	0.999986496957241	No	-0.747901199965208	0.27449099482016	No	-0.055748857251441	0.997927736466931	No	-0.157616394835432	0.998416426101052	No	-0.707466613317836	0.352265230551072	No	0.402	0.129	0.55	0.027
ENSG00000060069	CTDP1	protein_coding	chr18:79679801-79756623	+	7415	0.0488500927814201	0.998816503742241	No	-0.0818500457547332	0.999986496957241	No	-0.538281920738723	0.474513807401256	No	0.139322945692513	0.997927736466931	No	-0.0813109294664508	0.998416426101052	No	-0.2662400009611	0.794920699638962	No	0.29	0.389	0.362	0.219
ENSG00000060140	STYK1	protein_coding	chr12:10618939-10674318	-	3424	-0.708338557485387	0.998816503742241	No	-0.347184166102521	0.999986496957241	No	-0.929539068899151	0.63173580460529	No	0.31309767554476	0.997927736466931	No	0.383106398236578	0.998416426101052	No	1.04752502342511	0.503101783963537	No	-1.17	0	1.225	0
ENSG00000088256	GNA11	protein_coding	chr19:3094410-3124004	+	6242	0.0903756136240491	0.998816503742241	No	-0.0607982403837157	0.999986496957241	No	-1.00045019497801	0.161699835466374	No	0.00974164666248542	0.998393503038565	No	-0.142251835592529	0.998416426101052	No	-0.8393812539493	0.269914534145638	No	0.569	0.061	0.287	0.339
ENSG00000060566	CREB3L3	protein_coding	chr19:4153601-4173054	+	NA	1.16371876465554	0.998816503742241	No	-0.0743525570923572	0.999986496957241	No	-1.63797508028266	0.410993614986635	No	1.14256422482483	0.997927736466931	No	0.0201503877352717	0.998416426101052	No	-1.59087236483625	0.474447669761652	No	NA	NA	NA	NA
ENSG00000060642	PIGV	protein_coding	chr1:26787472-26798398	+	3382	-0.118585472936153	0.998816503742241	No	-0.287792841858742	0.999986496957241	No	-0.952772693679036	0.232997772687964	No	-0.331487014855701	0.997927736466931	No	-0.278089769881883	0.998416426101052	No	-0.391004344061947	0.702666584951278	No	0.197	0.453	0.565	0.01
ENSG00000061794	MRPS35	protein_coding	chr12:27710773-27756295	+	1979	-0.291500052861065	0.998816503742241	No	-0.156938040698878	0.999986496957241	No	-0.810427807846045	0.239785453200278	No	-0.307917247959638	0.997927736466931	No	-0.319024935316523	0.998416426101052	No	-0.869027899898124	0.236619731628786	No	0.163	0.515	0.57	0.005
ENSG00000062725	APPBP2	protein_coding	chr17:60443149-60526219	-	9876	-0.0847942797522552	0.998816503742241	No	-0.320382160822157	0.999986496957241	No	-0.582255687490814	0.523052577238511	No	-0.272488074617808	0.997927736466931	No	-0.471403768106969	0.998416426101052	No	-0.637161567228606	0.520176112121765	No	0.394	0.158	0.389	0.135
ENSG00000063180	CA11	protein_coding	chr19:48637942-48646312	-	2075	-0.212761324943835	0.998816503742241	No	0.0445483151670244	0.999986496957241	No	0.588478532810762	0.615673886760943	No	-0.28090922479477	0.997927736466931	No	0.0102698003648324	0.999170795610462	No	0.232022063061991	0.887916411039827	No	0.751	0.029	0.921	0.006
ENSG00000063241	ISOC2	protein_coding	chr19:55452985-55462343	-	4408	-0.0588770280897963	0.998816503742241	No	-0.337720658232142	0.999986496957241	No	-0.209437937967969	0.828908656162007	No	-0.0428695798054177	0.997927736466931	No	-0.145731768966264	0.998416426101052	No	-0.0582209449834711	0.983657284807443	No	0.402	0.224	0.563	0.062
ENSG00000053918	KCNQ1	protein_coding	chr11:2444684-2849109	+	4447	0.8774950155331	0.704396353114832	No	0.278380448848725	0.999986496957241	No	0.967381200318347	0.561506076045675	No	0.345347134888959	0.997927736466931	No	-0.0780618304432559	0.998416426101052	No	-2.35831871823848	0.411910559285714	No	0.621	0.164	0.522	0.215
ENSG00000071575	TRIB2	protein_coding	chr2:12716889-12742734	+	4588	-0.256843178297368	0.998816503742241	No	-0.406045025481258	0.999986496957241	No	-1.25798131616858	0.127650532028615	No	-0.151710704589672	0.997927736466931	No	-0.366929164119131	0.998416426101052	No	-0.714441523207014	0.428319824462747	No	-0.262	0.36	-0.038	0.894
ENSG00000068394	GPKOW	protein_coding	chrX:49113389-49123801	-	1742	-0.281616294563328	0.998816503742241	No	-0.353322649492086	0.999986496957241	No	-0.377804159300151	0.625501037086414	No	-0.455167210861942	0.997927736466931	No	-0.210341450534483	0.998416426101052	No	-0.305079384684949	0.73143973329124	No	0.246	0.456	0.608	0.03
ENSG00000021776	AQR	protein_coding	chr15:34851782-34969839	-	13528	-0.270965776870963	0.998816503742241	No	-0.316752661458817	0.999986496957241	No	-0.606290796473157	0.426399862567159	No	-0.21064382477962	0.997927736466931	No	-0.42743232075635	0.998416426101052	No	-0.585057468465012	0.494612726760483	No	0.281	0.312	0.556	0.024
ENSG00000167759	KLK13	protein_coding	chr19:51056206-51065114	-	NA	3.10895493257407	0.998816503742241	No	1.2706448375135	0.999986496957241	No	-2.06196244431758	0.556154176224483	No	1.31795703624725	0.997927736466931	No	2.81753900163107	0.654602240083671	No	1.66293440083299	0.589205212370392	No	NA	NA	NA	NA
ENSG00000070526	ST6GALNAC1	protein_coding	chr17:76624761-76643838	-	NA	-1.15748532292806	0.998816503742241	No	0.365075746216422	0.999986496957241	No	-0.0451419226316118	0.980747901191032	No	-0.162518971550952	0.997927736466931	No	0.310705601552249	0.998416426101052	No	0.366389574354315	0.72382340728241	No	NA	NA	NA	NA
ENSG00000071282	LMCD1	protein_coding	chr3:8501707-8574673	+	9130	-0.778778071455485	0.998816503742241	No	-1.31303503966288	0.0981232516959104	No	-2.45014413337485	0.0201240764007351	Down	-0.149070773436363	0.997927736466931	No	-0.752887315732	0.906875277332746	No	-2.25026255425936	0.0222697726974171	Down	-0.851	0.007	-0.262	0.42
ENSG00000013275	PSMC4	protein_coding	chr19:39971005-39981441	+	2387	-0.330177064750732	0.998816503742241	No	-0.308101106119269	0.999986496957241	No	-0.868939768684976	0.220660162802426	No	-0.349945808615727	0.997927736466931	No	-0.064257380298324	0.998416426101052	No	-0.584916734658553	0.470014356093564	No	0.327	0.272	0.786	0.002
ENSG00000073598	FNDC8	protein_coding	chr17:35121579-35130732	+	NA	1.10945978013175	0.998816503742241	No	0.354689338619919	0.999986496957241	No	-1.19784178414003	0.604991593430289	No	1.16841857953201	0.997927736466931	No	0.274604845919482	0.998416426101052	No	0.270679950132567	0.933325691913306	No	NA	NA	NA	NA
ENSG00000074771	NOX3	protein_coding	chr6:155395370-155455903	-	NA	-0.195690006632747	0.998816503742241	No	-0.271726267755434	0.999986496957241	No	2.26528851376809	0.431903208916171	No	0.799276259231159	0.997927736466931	No	-0.429980730388974	0.998416426101052	No	-0.162518957583124	0.983657284807443	No	NA	NA	NA	NA
ENSG00000074855	ANO8	protein_coding	chr19:17323223-17334829	-	4979	0.12931628479831	0.998816503742241	No	-0.0669008646201324	0.999986496957241	No	-0.30829512709712	0.805739549237165	No	0.138191148421388	0.997927736466931	No	-0.276875540111031	0.998416426101052	No	-0.790379070743817	0.446549302726291	No	0.338	0.216	0.532	0.033
ENSG00000073150	PANX2	protein_coding	chr22:50170731-50180294	+	3102	-0.0302926191429749	0.998816503742241	No	-0.348726887597229	0.999986496957241	No	-0.673092564368522	0.46611376115046	No	-0.366508521436245	0.997927736466931	No	-0.734779289467554	0.998416426101052	No	-1.11281677031859	0.242690064626547	No	-0.255	0.55	0.03	0.941
ENSG00000076826	CAMSAP3	protein_coding	chr19:7595902-7618304	+	4845	0.117494528519829	0.998816503742241	No	0.0405995371494091	0.999986496957241	No	-0.432243477953495	0.658029978007534	No	-0.203200640120019	0.997927736466931	No	-0.223781631765922	0.998416426101052	No	-0.442931858585808	0.667796448950211	No	0.299	0.362	0.31	0.285
ENSG00000077063	CTTNBP2	protein_coding	chr7:117710651-117874139	-	7035	-0.278480499067646	0.998816503742241	No	-0.270170117926364	0.999986496957241	No	-0.9531311745726	0.245276148746027	No	-0.496657460663286	0.997927736466931	No	-0.762730378133626	0.880156119119449	No	-1.45321610763091	0.085600385100899	No	0.221	0.385	0.12	0.608
ENSG00000077080	ACTL6B	protein_coding	chr7:100643097-100656461	-	NA	-1.8015970150617	0.998816503742241	No	0.0741357579670872	0.999986496957241	No	-1.22581792703422	0.474513807401256	No	0.44451838217633	0.997927736466931	No	0.149746961938916	0.998416426101052	No	0.318894910033894	0.878110995121516	No	NA	NA	NA	NA
ENSG00000079432	CIC	protein_coding	chr19:42268537-42295797	+	9494	-0.0671495752024067	0.998816503742241	No	-0.213176490653146	0.999986496957241	No	-0.750072695762438	0.292040284936841	No	-0.159044099848354	0.997927736466931	No	-0.203096670077377	0.998416426101052	No	-0.672124690403932	0.406634177307838	No	0.802	0.001	0.348	0.185
ENSG00000047188	YTHDC2	protein_coding	chr5:113513683-113595285	+	10816	-0.194758405466436	0.998816503742241	No	-0.236320447146927	0.999986496957241	No	-0.73004235574174	0.300507396739123	No	-0.185679652884269	0.997927736466931	No	-0.679136678963191	0.988884245809869	No	-1.20991324578005	0.0813814782504179	No	0.51	0.017	0.105	0.644
ENSG00000064545	TMEM161A	protein_coding	chr19:19119169-19138513	-	3281	-0.108208590647249	0.998816503742241	No	-0.229719801715687	0.999986496957241	No	-0.637293744707578	0.518125504423603	No	-0.306676330398916	0.997927736466931	No	-0.168064492876402	0.998416426101052	No	-0.480609527943672	0.676884881738642	No	0.219	0.46	0.661	0.007
ENSG00000050820	BCAR1	protein_coding	chr16:75228187-75268053	-	9178	0.216297096743087	0.998816503742241	No	0.00232890921989645	0.999986496957241	No	-0.57056825136791	0.399249949446586	No	0.0822680305094321	0.997927736466931	No	-0.337108178871098	0.998416426101052	No	-0.442977258784905	0.572883740496266	No	0.427	0.208	0.431	0.169
ENSG00000065970	FOXJ2	protein_coding	chr12:8032703-8055503	+	6296	-0.0268424619229836	0.998816503742241	No	-0.198605633729958	0.999986496957241	No	-0.548302236075232	0.443035991076205	No	-0.0232935865699841	0.997927736466931	No	-0.0403386029582075	0.998416426101052	No	-0.409018849331604	0.623969038450341	No	0.437	0.042	0.558	0.007
ENSG00000066455	GOLGA5	protein_coding	chr14:92794231-92839963	+	3295	-0.14079758419879	0.998816503742241	No	-0.556420624191628	0.999986496957241	No	-1.01626549547723	0.162456779019341	No	-0.106683988553309	0.997927736466931	No	-0.295962071689108	0.998416426101052	No	-0.721155102189242	0.369728064851884	No	-0.013	0.97	0.518	0.022
ENSG00000008300	CELSR3	protein_coding	chr3:48636469-48662915	-	13873	-0.728641120366616	0.998816503742241	No	-0.362515830727537	0.999986496957241	No	-0.365300550093924	0.682121788651912	No	-0.703491997005603	0.997927736466931	No	-0.164582264909259	0.998416426101052	No	0.0197239225091722	0.984559940088241	No	0.36	0.156	1.055	0
ENSG00000069399	BCL3	protein_coding	chr19:44747705-44760044	+	3242	0.0557749725367967	0.998816503742241	No	-0.112805012441439	0.999986496957241	No	-0.753805261311081	0.430125273554627	No	-0.0500612938647251	0.997927736466931	No	0.0204125733967127	0.998416426101052	No	-0.450017167992834	0.704399253714227	No	-0.287	0.673	-0.463	0.404
ENSG00000070886	EPHA8	protein_coding	chr1:22563564-22603594	+	5358	0.791220307436571	0.998816503742241	No	0.14870949158138	0.999986496957241	No	-2.88383591139807	0.0552363571849446	No	0.572257510158429	0.997927736466931	No	0.0191094622605509	0.999015694270296	No	-0.854538927402209	0.566912367090866	No	-0.006	0.99	1.069	0
ENSG00000071246	VASH1	protein_coding	chr14:76762189-76783015	+	6502	-0.101745051935362	0.998816503742241	No	-0.710608251769387	0.999986496957241	No	-2.42642563428772	0.00132378102518736	Down	-0.044162983821169	0.997927736466931	No	-0.0525130137542033	0.998416426101052	No	-1.10054722235804	0.251184767104776	No	-0.556	0.041	0.185	0.504
ENSG00000171431	KRT20	protein_coding	chr17:40875941-40885227	-	NA	-0.195689207855635	0.998816503742241	No	-1.14172104907345	0.999986496957241	No	0.766102083055538	0.962158676310644	No	-0.162518294205235	0.997927736466931	No	-0.675193095583782	0.998416426101052	No	-0.162518294205235	0.984559940088241	No	NA	NA	NA	NA
ENSG00000072506	HSD17B10	protein_coding	chrX:53431258-53434373	-	1115	-0.28808119555663	0.998816503742241	No	-0.0255556006856206	0.999986496957241	No	-0.426417494877162	0.624185540798178	No	-0.670716816924859	0.997927736466931	No	-0.080976889604012	0.998416426101052	No	-0.44087797137921	0.632183965445249	No	0.484	0.142	0.458	0.14
ENSG00000075388	FGF4	protein_coding	chr11:69771016-69775403	-	NA	-0.195689569140958	0.998816503742241	No	0.267182038496781	0.999986496957241	No	0.64659851067039	0.957613052270652	No	-0.162518594249754	0.997927736466931	No	-0.0107089474450021	0.999743623012519	No	2.0157493404561	0.749992953959253	No	NA	NA	NA	NA
ENSG00000076344	RGS11	protein_coding	chr16:268301-275980	-	NA	-0.195690015228626	0.998816503742241	No	-0.368237266394668	0.999986496957241	No	0.215355064100486	0.936015787599165	No	2.5433122755063	0.997927736466931	No	-0.0174654826868969	0.998416426101052	No	-2.02585200427867	0.334308531921747	No	NA	NA	NA	NA
ENSG00000077009	NMRK2	protein_coding	chr19:3933103-3942416	+	NA	-0.787479711503007	0.998816503742241	No	-0.146713461192577	0.999986496957241	No	0.163369464140592	0.929926069992447	No	-0.0159636425050598	0.998437869296508	No	0.120818698947703	0.998416426101052	No	-0.685316763554724	0.593233198870612	No	NA	NA	NA	NA
ENSG00000073849	ST6GAL1	protein_coding	chr3:186930485-187078553	+	9151	0.136858599081444	0.998816503742241	No	-0.157902351613297	0.999986496957241	No	-1.15643116946713	0.315058579715931	No	-0.739134584644919	0.997927736466931	No	-0.278948781342782	0.998416426101052	No	-1.21708340395549	0.337342036755721	No	-0.276	0.225	0.476	0.021
ENSG00000075336	TIMM21	protein_coding	chr18:74148511-74160530	+	5208	-0.196826768219304	0.998816503742241	No	-0.347307508137917	0.999986496957241	No	-0.957806294774441	0.197337924443277	No	-0.372298995062717	0.997927736466931	No	-0.18895737351512	0.998416426101052	No	-0.405545226564668	0.653369640575947	No	0.181	0.606	0.447	0.116
ENSG00000078898	BPIFB2	protein_coding	chr20:33007600-33023709	+	NA	-0.195689500418442	0.998816503742241	No	-0.478593046233808	0.999986496957241	No	-1.15748222924417	0.885982347044105	No	-1.12431126600199	0.997927736466931	No	0.116212464636096	0.998416426101052	No	-1.12431126600199	0.894056394582954	No	NA	NA	NA	NA
ENSG00000079313	REXO1	protein_coding	chr19:1815246-1848463	-	5561	-0.404898219707141	0.998816503742241	No	-0.158162941292227	0.999986496957241	No	-0.836538890019173	0.247051544119477	No	-0.491236222066505	0.997927736466931	No	-0.304323300556887	0.998416426101052	No	-0.592276633440673	0.475166859312504	No	0.331	0.245	0.464	0.071
ENSG00000075975	MKRN2	protein_coding	chr3:12557014-12583713	+	2848	-0.323357716383944	0.998816503742241	No	-0.0406589789676426	0.999986496957241	No	-0.482550054500393	0.565068374677203	No	-0.355111390546549	0.997927736466931	No	-0.305105169079554	0.998416426101052	No	-0.488511016110127	0.590738254710929	No	0.035	0.905	0.225	0.28
ENSG00000064300	NGFR	protein_coding	chr17:49495293-49515017	+	4150	0.208520169863939	0.998816503742241	No	0.693097050048223	0.999986496957241	No	-0.236570372685181	0.853611260632745	No	-0.0865643618930202	0.997927736466931	No	0.553047428614616	0.998416426101052	No	0.158928854476899	0.912021454810491	No	-0.223	0.585	0.56	0.087
ENSG00000065320	NTN1	protein_coding	chr17:9021542-9244000	+	6383	0.392327461816129	0.998816503742241	No	0.0482442731360333	0.999986496957241	No	0.192908555439349	0.876344367171811	No	0.0647115964843225	0.997927736466931	No	-0.0797231334775618	0.998416426101052	No	0.248415297252861	0.827796181858326	No	0.016	0.967	0.414	0.121
ENSG00000066583	ISOC1	protein_coding	chr5:129094751-129114028	+	1940	-0.187617145816201	0.998816503742241	No	-0.0168031055638663	0.999986496957241	No	-0.775395465181349	0.247051544119477	No	-0.254410182049195	0.997927736466931	No	-0.0889761258779396	0.998416426101052	No	-0.627579513252527	0.412763385994493	No	-0.191	0.528	0.259	0.31
ENSG00000067445	TRO	protein_coding	chrX:54920462-54931431	+	6716	0.706501155632394	0.998816503742241	No	0.673138128785895	0.999986496957241	No	-0.201839111442452	0.837991994637768	No	0.420367472183456	0.997927736466931	No	0.630819938264404	0.998416426101052	No	0.0144176522219775	0.984559940088241	No	1.076	0	0.664	0.008
ENSG00000070444	MNT	protein_coding	chr17:2384060-2401118	-	8728	0.0234453511171274	0.998816503742241	No	0.103127051963257	0.999986496957241	No	-0.177548205415485	0.87552099874084	No	-0.204656048126867	0.997927736466931	No	-0.167906436907388	0.998416426101052	No	-0.242155035210971	0.810257535820725	No	0.562	0.033	0.383	0.144
ENSG00000068697	LAPTM4A	protein_coding	chr2:20032650-20052028	-	1946	-0.216387172583916	0.998816503742241	No	0.0799152422893802	0.999986496957241	No	-0.801474742046899	0.211116896255564	No	-0.147740604226813	0.997927736466931	No	-0.200206946269871	0.998416426101052	No	-0.710147747545993	0.309303957724427	No	0.103	0.745	0.286	0.237
ENSG00000069206	ADAM7	protein_coding	chr8:24440930-24526970	+	NA	-0.195689690685973	0.998816503742241	No	-0.390139002882966	0.999986496957241	No	-2.09515344586639	0.700943605641559	No	-0.1625186951919	0.997927736466931	No	-0.347295138495205	0.998416426101052	No	0.411127995879813	0.977889822930735	No	NA	NA	NA	NA
ENSG00000072135	PTPN18	protein_coding	chr2:130356007-130375409	+	5774	-0.0162083496852632	0.998816503742241	No	-0.471957384828021	0.999986496957241	No	-0.556923390092143	0.427072930127222	No	-0.469553022741173	0.997927736466931	No	-0.801193485042323	0.752521567571619	No	-1.005700576168	0.151153279953373	No	0.296	0.3	0.058	0.838
ENSG00000070031	SCT	protein_coding	chr11:626431-627143	-	NA	0.286058882220755	0.998816503742241	No	1.03053178387702	0.999986496957241	No	-0.410467347800109	0.804768043327783	No	0.191199720805245	0.997927736466931	No	0.0786261570812145	0.998416426101052	No	-1.24178225542809	0.427455399564732	No	NA	NA	NA	NA
ENSG00000072786	STK10	protein_coding	chr5:172042073-172188386	-	9083	0.0602001805259275	0.998816503742241	No	0.0210711776059912	0.999986496957241	No	-0.220544287859956	0.876109762872063	No	0.0964015220337702	0.997927736466931	No	-0.0463643774619856	0.998416426101052	No	-0.118693858099091	0.955777860527825	No	0.582	0.013	0.683	0.003
ENSG00000073861	TBX21	protein_coding	chr17:47733244-47746119	+	2614	0.39544799500645	0.998816503742241	No	0.229707159865012	0.999986496957241	No	-0.0332847482305541	0.985385643080521	No	-0.0374911756926583	0.997927736466931	No	0.0050340260842398	0.999191989353938	No	0.011967345039849	0.988734658449902	No	-0.193	0.762	0.467	0.319
ENSG00000074410	CA12	protein_coding	chr15:63321378-63382161	-	7313	0.689456400608775	0.998816503742241	No	0.139537193601365	0.999986496957241	No	1.65274666025125	0.141551913160264	No	-0.152167242757354	0.997927736466931	No	-0.355578765067511	0.998416426101052	No	-0.0697579092780928	0.983657284807443	No	-0.196	0.541	0.443	0.094
ENSG00000137764	MAP2K5	protein_coding	chr15:67542709-67807123	+	5031	-0.293252773112518	0.998816503742241	No	-0.544686940596693	0.999986496957241	No	-0.413423625359175	0.693486918946208	No	-0.150561308355222	0.997927736466931	No	-0.464417810319109	0.998416426101052	No	-0.650372128439267	0.520176112121765	No	0.109	0.709	0.134	0.573
ENSG00000078237	TIGAR	protein_coding	chr12:4321205-4354593	+	4017	-0.0717161277462109	0.998816503742241	No	-0.282342880858607	0.999986496957241	No	-1.11954428973988	0.159757026601415	No	-0.110945096690595	0.997927736466931	No	-0.398020051286774	0.998416426101052	No	-0.902854614808578	0.28987966601213	No	0.117	0.741	0.215	0.437
ENSG00000078579	FGF20	protein_coding	chr8:16992169-17002181	-	NA	3.26418015713171	0.922172305810511	No	0.73137496608789	0.999986496957241	No	-0.764243509186432	0.849927593859319	No	3.00324275772057	0.944044299083504	No	0.870223248658038	0.998416426101052	No	1.62175674469633	0.503324466212634	No	NA	NA	NA	NA
ENSG00000003987	MTMR7	protein_coding	chr8:17298030-17413528	-	5692	0.249204257507161	0.998816503742241	No	-0.0823904222888792	0.999986496957241	No	-0.405384539896107	0.791059044373774	No	-0.0702402499132085	0.997927736466931	No	-0.414866048625219	0.998416426101052	No	-1.18524603810546	0.409967060253737	No	0.092	0.778	0.122	0.64
ENSG00000065883	CDK13	protein_coding	chr7:39950037-40097134	+	25093	-0.0594321112962492	0.998816503742241	No	-0.236412452647571	0.999986496957241	No	-0.9921509608134	0.184353740375274	No	-0.321484891747383	0.997927736466931	No	-0.522213613556658	0.998416426101052	No	-0.804999650392897	0.317923633949168	No	0.315	0.195	0.17	0.459
ENSG00000064201	TSPAN32	protein_coding	chr11:2301997-2318200	+	NA	-1.15748522452198	0.998816503742241	No	-0.660471311757354	0.999986496957241	No	-0.418991091802762	0.819540151434338	No	-0.162518957734055	0.997927736466931	No	0.0844771972252761	0.998416426101052	No	-0.19064771594108	0.943558465146318	No	NA	NA	NA	NA
ENSG00000065308	TRAM2	protein_coding	chr6:52497402-52576915	-	6908	0.0194796838821584	0.998816503742241	No	-0.0612589655380711	0.999986496957241	No	-0.280613476656296	0.737513225931227	No	-0.147414448925169	0.997927736466931	No	-0.226654671356168	0.998416426101052	No	-0.428869053295344	0.580792155923118	No	0.494	0.036	0.479	0.039
ENSG00000065371	ROPN1	protein_coding	chr3:123968521-123992178	-	NA	-2.11713530652427	0.998816503742241	No	-0.672172697644124	0.999986496957241	No	-0.195689386489025	0.985385643080521	No	-2.08396436259405	0.997927736466931	No	-0.390569003948053	0.998416426101052	No	-0.162518442558811	0.984559940088241	No	NA	NA	NA	NA
ENSG00000068912	ERLEC1	protein_coding	chr2:53787044-53818819	+	2592	-0.446790984844196	0.998816503742241	No	-0.618609549613771	0.999986496957241	No	-1.26551977914977	0.13249893942459	No	-0.389878345056037	0.997927736466931	No	-0.414210942277201	0.998416426101052	No	-0.910595412117368	0.312463372545852	No	0.053	0.866	0.339	0.127
ENSG00000075568	TMEM131	protein_coding	chr2:97756333-97995891	-	12985	-0.162438999500234	0.998816503742241	No	-0.193129558300397	0.999986496957241	No	-0.49338407010146	0.507426723751214	No	-0.720174010136505	0.997927736466931	No	-0.988956057315413	0.341494282898066	No	-0.82909355061563	0.276025557001877	No	0.46	0.023	-0.233	0.255
ENSG00000072954	TMEM38A	protein_coding	chr19:16661127-16690029	+	3005	-0.16556657789631	0.998816503742241	No	-0.4207106360811	0.999986496957241	No	-0.453975482827733	0.691222539071393	No	-0.350624941202964	0.997927736466931	No	-0.562547213083028	0.998416426101052	No	-0.797815757542555	0.460734732224906	No	0.288	0.301	-0.069	0.801
ENSG00000075415	SLC25A3	protein_coding	chr12:98593591-98606379	+	8896	-0.164342010311406	0.998816503742241	No	-0.0403839337579864	0.999986496957241	No	-0.717013425216692	0.267019632584035	No	-0.262423323425798	0.997927736466931	No	-0.174219400912297	0.998416426101052	No	-0.709643351694211	0.31635613756277	No	0.466	0.068	0.314	0.208
ENSG00000078098	FAP	protein_coding	chr2:162170684-162245151	-	NA	-0.195689253580297	0.998816503742241	No	-0.0809430252400616	0.999986496957241	No	-0.195689253580298	0.985385643080521	No	0.799273183463749	0.997927736466931	No	-0.151435101006796	0.998416426101052	No	-0.162518332179195	0.984559940088241	No	NA	NA	NA	NA
ENSG00000030304	MUSK	protein_coding	chr9:110668771-110801579	+	NA	-0.195689996065068	0.998816503742241	No	-0.360698962831357	0.999986496957241	No	-0.195689996065069	0.980349088014822	No	-0.162518948806753	0.997927736466931	No	-0.485605568020385	0.998416426101052	No	-0.162518948806753	0.983657284807443	No	NA	NA	NA	NA
ENSG00000064218	DMRT3	protein_coding	chr9:976964-991731	+	NA	0.160728755676933	0.998816503742241	No	-0.141995225775319	0.999986496957241	No	-0.0433570992887345	0.985385643080521	No	0.384621023923685	0.997927736466931	No	-0.0896211895762389	0.998416426101052	No	-0.0894366685245816	0.983657284807443	No	NA	NA	NA	NA
ENSG00000064205	WISP2	protein_coding	chr20:44714844-44728509	+	4981	1.688077496335	0.998816503742241	No	-0.193648190897978	0.999986496957241	No	0.03164584680932	0.985385643080521	No	-0.162518965572722	0.997927736466931	No	-0.033194503475456	0.998416426101052	No	-0.0673064889511568	0.983657284807443	No	0.292	0.505	0.581	0.113
ENSG00000154252	GAL3ST2	protein_coding	chr2:241776825-241804208	+	NA	-0.955974657451499	0.998816503742241	No	-0.904525743820337	0.999986496957241	No	-0.249143400417337	0.896258849432344	No	-0.434929009727784	0.997927736466931	No	-1.29659157946895	0.437222255769559	No	-1.59417815193028	0.295241254652919	No	NA	NA	NA	NA
ENSG00000081087	OSTM1	protein_coding	chr6:108041409-108165854	-	5325	0.16348548310091	0.998816503742241	No	-0.476232207115853	0.999986496957241	No	-0.67685505139044	0.330911880826681	No	0.171171747539546	0.997927736466931	No	-0.288553500377699	0.998416426101052	No	-0.726374297823526	0.340209906739852	No	0.33	0.211	0.44	0.068
ENSG00000081148	IMPG2	protein_coding	chr3:101222546-101320560	-	8337	-1.3323410124024	0.998816503742241	No	-0.596232820941919	0.999986496957241	No	-1.52639420043826	0.363068379849371	No	-0.585744712132434	0.997927736466931	No	-0.813635472585269	0.998416426101052	No	-2.22334299845813	0.281861897896008	No	1.035	0.012	0.15	0.751
ENSG00000081818	PCDHB4	protein_coding	chr5:141121799-141125623	+	NA	NA	NA	NA	NA	NA	NA	NA	NA	NA	NA	NA	NA	NA	NA	NA	NA	NA	NA	NA	NA	NA	NA
ENSG00000112852	PCDHB2	protein_coding	chr5:141094578-141098703	+	4126	0.168382490310411	0.998816503742241	No	0.598163484683101	0.999986496957241	No	0.329774834312228	0.802403949196561	No	-0.792596323614228	0.997927736466931	No	-0.131400449045342	0.998416426101052	No	-0.898152607552155	0.475166859312504	No	1933-01-01	0.002	-0.082	0.88
ENSG00000082146	STRADB	protein_coding	chr2:201387858-201480846	+	3242	-0.0198456713243285	0.998816503742241	No	-0.201071043379695	0.999986496957241	No	-0.28520474552416	0.764968695779891	No	-0.692944687249311	0.997927736466931	No	-0.752645414100422	0.880502644888873	No	-0.917352401005011	0.233208942423272	No	0.223	0.437	0.023	0.937
ENSG00000082684	SEMA5B	protein_coding	chr3:122909193-123028605	-	6224	0.893822600779651	0.998816503742241	No	0.350542995204982	0.999986496957241	No	1.82436535100816	0.43249930841355	No	0.603819684481792	0.997927736466931	No	-0.0514371223900279	0.998416426101052	No	0.45001229769651	0.924050114804177	No	0.049	0.945	0.6	0.201
ENSG00000083444	PLOD1	protein_coding	chr1:11934205-11975538	+	5320	-0.271023253964079	0.998816503742241	No	-0.45235335528828	0.999986496957241	No	-0.489312725452164	0.590738112950582	No	-0.665469252492472	0.997927736466931	No	-0.669586731178869	0.998416426101052	No	-0.925933703603583	0.301394559661385	No	0.36	0.172	0.283	0.251
ENSG00000083720	OXCT1	protein_coding	chr5:41730065-41870519	-	4194	-0.0283833622711112	0.998816503742241	No	-0.141075529135771	0.999986496957241	No	-0.810988693173671	0.201551699614849	No	-0.245107695623727	0.997927736466931	No	-0.347159698226901	0.998416426101052	No	-0.626934111860602	0.375447107681177	No	-0.124	0.735	0.526	0.06
ENSG00000083817	ZNF416	protein_coding	chr19:57571566-57578927	-	2561	-0.208238109585434	0.998816503742241	No	-0.372644323279955	0.999986496957241	No	-1.1497489903974	0.112029564859336	No	-0.10001650021465	0.997927736466931	No	-0.220129059779401	0.998416426101052	No	-0.74818362978162	0.332605682158302	No	0.354	0.288	0.517	0.082
ENSG00000084444	KIAA1467	protein_coding	chr12:13044284-13142521	+	NA	-0.0596516143705552	0.998816503742241	No	-0.0769620213283595	0.999986496957241	No	-0.459839824030907	0.661209502589937	No	0.0799614174372074	0.997927736466931	No	-0.0775130583907216	0.998416426101052	No	-0.295319887275996	0.815961946595886	No	NA	NA	NA	NA
ENSG00000166391	MOGAT2	protein_coding	chr11:75717819-75732958	+	NA	-0.195689459688058	0.998816503742241	No	-0.578505328716327	0.999986496957241	No	-0.195689459688059	0.985385643080521	No	-0.162518503350012	0.997927736466931	No	-0.433345367339331	0.998416426101052	No	-0.162518503350012	0.984559940088241	No	NA	NA	NA	NA
ENSG00000167580	AQP2	protein_coding	chr12:49950741-49958881	+	NA	-0.195689924399391	0.998816503742241	No	0.0826029753115747	0.999986496957241	No	-2.63693175145098	0.4332930007658	No	-0.162518889288992	0.997927736466931	No	0.0875038331509794	0.998416426101052	No	-0.738174566131578	0.877702566712575	No	NA	NA	NA	NA
ENSG00000086189	DIMT1	protein_coding	chr5:62387254-62403939	-	3736	-0.31643797705462	0.998816503742241	No	-0.405517472066308	0.999986496957241	No	-0.411944868987138	0.573135794584188	No	-0.252806534560182	0.997927736466931	No	-0.344596246859555	0.998416426101052	No	-0.60721810144854	0.423871394359613	No	-0.081	0.765	0.401	0.05
ENSG00000086232	EIF2AK1	protein_coding	chr7:6022244-6059230	-	5550	0.0262012296437519	0.998816503742241	No	-0.267841062123299	0.999986496957241	No	-0.620598901613493	0.364348076819223	No	-0.222910334246336	0.997927736466931	No	-0.309989644934165	0.998416426101052	No	-0.507124498204742	0.517896121441517	No	0.068	0.83	0.185	0.433
ENSG00000086289	EPDR1	protein_coding	chr7:37683843-37951941	+	2864	1.15405272898855	0.202737741206443	No	1.24153406431307	0.0718472060908563	No	0.559889809146253	0.52165618310198	No	0.076781014987514	0.997927736466931	No	-0.137709966542698	0.998416426101052	No	-0.464777227401382	0.671374033215871	No	1.452	0	0.594	0.054
ENSG00000086504	MRPL28	protein_coding	chr16:367384-370527	-	2404	-0.521864413201095	0.998816503742241	No	-0.178766907583561	0.999986496957241	No	-0.866646352212664	0.189062890826614	No	-0.224013326402724	0.997927736466931	No	-0.0377340391624952	0.998416426101052	No	-0.55738212502794	0.459201346420915	No	0.288	0.419	0.373	0.226
ENSG00000086506	HBQ1	protein_coding	chr16:180453-181181	+	536	-0.0680872299115823	0.998816503742241	No	0.0782443407103823	0.999986496957241	No	-0.262957597561404	0.891779370809529	No	0.265536077507125	0.997927736466931	No	0.309175504864564	0.998416426101052	No	-0.0837261921908306	0.983657284807443	No	-0.534	0.151	0.733	0.029
ENSG00000086589	RBM22	protein_coding	chr5:150690794-150701107	-	3615	-0.329072762670539	0.998816503742241	No	-0.195151950597697	0.999986496957241	No	-0.954197922355619	0.156855626674338	No	-0.384743255245593	0.997927736466931	No	-0.105222379759819	0.998416426101052	No	-0.626470159106541	0.410428703250501	No	0.423	0.046	0.491	0.017
ENSG00000086696	HSD17B2	protein_coding	chr16:82035004-82098534	+	NA	-0.195689971349875	0.998816503742241	No	-0.348991167039291	0.999986496957241	No	-0.195689971349874	0.980349088014822	No	-0.162518928280986	0.997927736466931	No	-0.501612220517852	0.998416426101052	No	-0.162518928280986	0.983657284807443	No	NA	NA	NA	NA
ENSG00000078018	MAP2	protein_coding	chr2:209424058-209734118	+	11559	0.299861873937716	0.998816503742241	No	-0.909432521450396	0.869971911847176	No	-2.64703150145246	0.291325166649816	No	-0.396275862124908	0.997927736466931	No	-1.25441001718412	0.104164712450697	No	-2.61386044984033	0.345817489948376	No	-0.852	0.024	-0.201	0.602
ENSG00000086827	ZW10	protein_coding	chr11:113733187-113773811	-	2992	-0.285645469165187	0.998816503742241	No	-0.324786450650434	0.999986496957241	No	-1.39428139208455	0.0201240764007351	Down	-0.396741135785498	0.997927736466931	No	-0.41777938445499	0.998416426101052	No	-1.06258432971475	0.0884531921040316	No	0.185	0.524	0.428	0.078
ENSG00000087074	PPP1R15A	protein_coding	chr19:48872392-48876057	+	3093	-0.503651562534341	0.998816503742241	No	-0.273862131560865	0.999986496957241	No	-0.56556072608233	0.496617898651455	No	-0.352127388531331	0.997927736466931	No	0.180190590780273	0.998416426101052	No	-0.210895127173149	0.868070111979049	No	-0.415	0.049	-0.005	0.983
ENSG00000087077	TRIP6	protein_coding	chr7:100867138-100873454	+	2802	-0.399397625895681	0.998816503742241	No	-0.196724905384739	0.999986496957241	No	-0.367278326791963	0.615403227686782	No	-0.443608798586558	0.997927736466931	No	-0.417959474197069	0.998416426101052	No	-0.377024233401676	0.628970094137222	No	0.335	0.211	0.036	0.9
ENSG00000073670	ADAM11	protein_coding	chr17:44759031-44781846	+	4770	0.0436900492427454	0.998816503742241	No	-0.175488688663343	0.999986496957241	No	-0.801048433390533	0.357419918849495	No	-0.296028988591828	0.997927736466931	No	-0.366073490306575	0.998416426101052	No	-0.789030632898839	0.422061553237828	No	0.476	0.107	0.737	0.007
ENSG00000197208	SLC22A4	protein_coding	chr5:132294443-132344206	+	2688	0.0945744043329864	0.998816503742241	No	0.228661947822779	0.999986496957241	No	0.0600504058792972	0.980349088014822	No	0.0382710517522456	0.997927736466931	No	-0.0894994707154295	0.998416426101052	No	-0.915738631389155	0.42290383398115	No	0.463	0.222	0.327	0.359
ENSG00000087237	CETP	protein_coding	chr16:56961850-56983845	+	NA	-2.05156853690745	0.998816503742241	No	0.51496787098016	0.999986496957241	No	-1.28107612104208	0.430988954344219	No	-0.159574628237853	0.997927736466931	No	0.0538746356901114	0.998416426101052	No	-0.280373249827946	0.904297797003072	No	NA	NA	NA	NA
ENSG00000087250	MT3	protein_coding	chr16:56589074-56591088	+	NA	NA	NA	NA	NA	NA	NA	NA	NA	NA	NA	NA	NA	NA	NA	NA	NA	NA	NA	NA	NA	NA	NA
ENSG00000087510	TFAP2C	protein_coding	chr20:56629302-56639283	+	3005	0.411941003507536	0.998816503742241	No	0.529243727546588	0.999986496957241	No	0.0861535884803029	0.959529879550023	No	0.194336541875168	0.997927736466931	No	0.273247940384536	0.998416426101052	No	0.0985592981998313	0.944391211925428	No	0.224	0.461	0.255	0.331
ENSG00000088320	REM1	protein_coding	chr20:31475293-31484905	+	NA	2.25531027535587	0.998816503742241	No	0.723476419293324	0.999986496957241	No	1.36115750412706	0.661801346778903	No	-1.12431394244764	0.997927736466931	No	-0.431081183610581	0.998416426101052	No	-1.06711764783423	0.817109887304902	No	NA	NA	NA	NA
ENSG00000088356	PDRG1	protein_coding	chr20:31944342-31952092	-	1998	-0.116160937946611	0.998816503742241	No	-0.290164488184372	0.999986496957241	No	-0.588282225203747	0.415118109255024	No	-0.0915478278756702	0.997927736466931	No	-0.0683882348649719	0.998416426101052	No	-0.164649464599228	0.880623972132643	No	-0.238	0.375	0.191	0.425
ENSG00000088808	PPP1R13B	protein_coding	chr14:103733752-103847590	-	9031	-0.0914734304668859	0.998816503742241	No	-0.0312559102551351	0.999986496957241	No	-0.680065942502204	0.236032372631435	No	-0.15099735938204	0.997927736466931	No	-0.348989328931699	0.998416426101052	No	-0.592421940981742	0.356449638159202	No	0.445	0.076	0.12	0.64
ENSG00000166948	TGM6	protein_coding	chr20:2380908-2432753	+	NA	-0.195690013030786	0.998816503742241	No	-0.424763000548368	0.999986496957241	No	0.547006218767025	0.8690158020047	No	-0.162518962896644	0.997927736466931	No	-0.959684615407145	0.988884245809869	No	0.591474774755369	0.857794355280226	No	NA	NA	NA	NA
ENSG00000188559	RALGAPA2	protein_coding	chr20:20389552-20712488	-	11366	0.176269854181733	0.998816503742241	No	-0.108818608029211	0.999986496957241	No	-0.596879648013921	0.518610648065901	No	0.23097890176412	0.997927736466931	No	-0.30536570102291	0.998416426101052	No	-0.5561084600622	0.587228509953198	No	0.118	0.656	0.116	0.604
ENSG00000089009	RPL6	protein_coding	chr12:112405190-112418838	-	4447	-0.262586347713339	0.998816503742241	No	-0.0835279668674434	0.999986496957241	No	-0.526094259824032	0.469480758398044	No	-0.296975245213334	0.997927736466931	No	-0.101963634858812	0.998416426101052	No	-0.425807964740566	0.612559496231523	No	0.193	0.507	0.171	0.499
ENSG00000089048	ESF1	protein_coding	chr20:13714322-13784886	-	3216	-0.297782499720083	0.998816503742241	No	-0.417631252173289	0.999986496957241	No	-0.842315985795011	0.2257292660552	No	-0.390314574718297	0.997927736466931	No	-0.479929858771034	0.998416426101052	No	-1.00933689740805	0.158216965903714	No	0.109	0.728	0.445	0.066
ENSG00000089060	SLC8B1	protein_coding	chr12:113298759-113359493	-	6768	-0.195753775752414	0.998816503742241	No	-0.151545697290704	0.999986496957241	No	-0.0587837195842117	0.980349088014822	No	0.0692248631306018	0.997927736466931	No	0.13496625255927	0.998416426101052	No	0.127975549658421	0.922981996561749	No	0.031	0.942	0.355	0.229
ENSG00000089063	TMEM230	protein_coding	chr20:5068232-5113103	-	3051	0.0448483926888076	0.998816503742241	No	-0.1238574580401	0.999986496957241	No	-0.5346686879075	0.418736782136426	No	0.0115430261274354	0.997927736466931	No	-0.0128945161358508	0.998416426101052	No	-0.279649776144907	0.746248538159619	No	0.164	0.516	0.495	0.018
ENSG00000089639	GMIP	protein_coding	chr19:19629476-19643667	-	3740	-0.367201682201699	0.998816503742241	No	0.130452463913817	0.999986496957241	No	-0.531856790218171	0.563609443896565	No	-0.381894380813061	0.997927736466931	No	0.0912939866521757	0.998416426101052	No	-0.0510860530980713	0.983657284807443	No	0.359	0.203	0.654	0.01
ENSG00000089723	OTUB2	protein_coding	chr14:94026329-94048930	+	4252	-0.14983392735806	0.998816503742241	No	-0.708453997484292	0.999986496957241	No	-1.70248635155677	0.149528238731263	No	-0.133079339764777	0.997927736466931	No	0.0104877845972891	0.999170795610462	No	-0.0838276593523158	0.983657284807443	No	-0.374	0.135	0.415	0.075
ENSG00000090447	TFAP4	protein_coding	chr16:4257186-4273075	-	7867	-0.144830374879433	0.998816503742241	No	-0.106453352488627	0.999986496957241	No	-0.757245982936372	0.329771003798298	No	-0.496729094961357	0.997927736466931	No	-0.395935831974655	0.998416426101052	No	-0.876978465016645	0.292919834888845	No	0.088	0.802	0.531	0.041
ENSG00000090470	PDCD7	protein_coding	chr15:65117379-65133836	-	3263	-0.390656655064955	0.998816503742241	No	-0.240604792632474	0.999986496957241	No	-0.508852969688494	0.511127411701829	No	-0.363011831144277	0.997927736466931	No	-0.127948229194617	0.998416426101052	No	-0.363673424161527	0.693822451216997	No	0.46	0.076	0.484	0.052
ENSG00000090539	CHRD	protein_coding	chr3:184380073-184390736	+	6620	-0.0301669373259765	0.998816503742241	No	-0.137433021394516	0.999986496957241	No	-0.412763763552048	0.758354962302989	No	-0.917239674036522	0.997927736466931	No	-0.506261718682369	0.998416426101052	No	-0.72417900282165	0.554977551123515	No	-0.214	0.57	-0.054	0.878
ENSG00000090534	THPO	protein_coding	chr3:184371935-184378144	-	NA	-0.897835574014657	0.998816503742241	No	-0.132064871430628	0.999986496957241	No	-0.947433514975326	0.359677023460267	No	-1.18292180842043	0.997927736466931	No	-0.894459543493786	0.998416426101052	No	-1.30066604283977	0.247722857505572	No	NA	NA	NA	NA
ENSG00000090581	GNPTG	protein_coding	chr16:1351923-1364113	+	4102	-0.194435615548916	0.998816503742241	No	0.0332841946943778	0.999986496957241	No	-0.580154640784993	0.45122367385813	No	-0.0277429534156854	0.997927736466931	No	0.0564351196708075	0.998416426101052	No	-0.345022088838093	0.720961965960549	No	0.607	0.023	0.615	0.02
ENSG00000090659	CD209	protein_coding	chr19:7739994-7747564	-	NA	-0.195689949074286	0.998816503742241	No	-1.24058915351796	0.999986496957241	No	0.471367811420421	0.875522306029899	No	-0.162518909781291	0.997927736466931	No	-1.15622154449104	0.998416426101052	No	0.290963881750308	0.940621281531749	No	NA	NA	NA	NA
ENSG00000090776	EFNB1	protein_coding	chrX:68828997-68842147	+	3314	0.058312137574007	0.998816503742241	No	0.369127482600758	0.999986496957241	No	-0.402488499360062	0.613329988485902	No	-0.165366138578508	0.997927736466931	No	0.034416007150118	0.998416426101052	No	-0.462804596938301	0.579415057757301	No	0.152	0.704	0.255	0.423
ENSG00000090971	NAT14	protein_coding	chr19:55485004-55487568	+	2163	-0.749917738025538	0.998816503742241	No	-0.325215253099531	0.999986496957241	No	-0.380873145160534	0.703933267131805	No	-0.260697701638821	0.997927736466931	No	-0.101942284319189	0.998416426101052	No	-0.211543375131317	0.874012077772193	No	0.439	0.091	0.507	0.041
ENSG00000091536	MYO15A	protein_coding	chr17:18108706-18179802	+	20002	-0.796640090658948	0.998816503742241	No	-0.737092058093255	0.999986496957241	No	-0.882151166022419	0.375884670694799	No	-0.176110090854901	0.997927736466931	No	-0.396574864906896	0.998416426101052	No	-0.654888938412373	0.568144524231484	No	-0.679	0.027	-0.486	0.111
ENSG00000091583	APOH	protein_coding	chr17:66212033-66256525	-	NA	-1.0902791845088	0.998816503742241	No	-0.387341177868683	0.999986496957241	No	-0.0635987785069541	0.98438549775647	No	-0.15247859622537	0.997927736466931	No	-0.152113669962862	0.998416426101052	No	-0.894030879033271	0.609760751361555	No	NA	NA	NA	NA
ENSG00000091640	SPAG7	protein_coding	chr17:4959226-4967872	-	2831	-0.53946991656184	0.998816503742241	No	-0.469969333196284	0.999986496957241	No	-0.81231193211292	0.240667491831848	No	-0.541933214054883	0.997927736466931	No	-0.469379503941876	0.998416426101052	No	-0.457933825965619	0.576782965968821	No	0.444	0.075	0.47	0.051
ENSG00000091844	RGS17	protein_coding	chr6:153004459-153131249	-	7899	0.0395750583765742	0.998816503742241	No	-0.348949124885782	0.999986496957241	No	-0.488125094308011	0.608828418777433	No	-0.220393375605765	0.997927736466931	No	-1.01137655898597	0.36414105006957	No	-1.82214076237085	0.0463234348532501	Down	-0.356	0.089	-0.394	0.049
ENSG00000091986	CCDC80	protein_coding	chr3:112596794-112649530	-	13071	0.137664850680934	0.998816503742241	No	0.00474513950842072	0.999986496957241	No	0.479845228262076	0.841196630569637	No	-0.274813128437026	0.997927736466931	No	-0.0302232097796634	0.998416426101052	No	0.691377687852791	0.745697258320694	No	-0.766	0.003	-0.059	0.84
ENSG00000092009	CMA1	protein_coding	chr14:24505353-24508265	-	NA	NA	NA	NA	NA	NA	NA	NA	NA	NA	NA	NA	NA	NA	NA	NA	NA	NA	NA	NA	NA	NA	NA
ENSG00000092036	HAUS4	protein_coding	chr14:22946228-22957161	-	2539	-0.249364562651611	0.998816503742241	No	-0.25430845882036	0.999986496957241	No	-0.418232379259688	0.590806008634034	No	-0.133495149683655	0.997927736466931	No	-0.0716983635308339	0.998416426101052	No	-0.273428086774799	0.777960752532993	No	0.289	0.301	0.697	0.004
ENSG00000092067	CEBPE	protein_coding	chr14:23117304-23119616	-	NA	-2.05746580451128	0.998816503742241	No	-0.760439248731569	0.999986496957241	No	-2.14418316060842	0.467454182495725	No	-1.06249964922329	0.997927736466931	No	-0.71299587634656	0.998416426101052	No	-1.22350201892705	0.720692641595989	No	NA	NA	NA	NA
ENSG00000092140	G2E3	protein_coding	chr14:30559123-30620063	+	9237	0.00761799984351971	0.998816503742241	No	-0.218224580264861	0.999986496957241	No	-0.951621270922524	0.226181160080446	No	-0.269370848798299	0.997927736466931	No	-0.570783454541949	0.998416426101052	No	-1.0485464713688	0.202123730631818	No	-0.151	0.54	0.106	0.625
ENSG00000092850	TEKT2	protein_coding	chr1:36084075-36088275	+	1978	-1.1977951718762	0.998816503742241	No	-0.586882316003992	0.999986496957241	No	-0.20870294372681	0.818234462291742	No	-0.0594696154148206	0.997927736466931	No	0.167085421992805	0.998416426101052	No	-0.349609612171829	0.657885865565349	No	-0.969	0.049	1.141	0.007
ENSG00000092929	UNC13D	protein_coding	chr17:75827225-75844717	-	7752	-0.566946267545939	0.998816503742241	No	-0.176236367831758	0.999986496957241	No	0.330311796256496	0.76925265223392	No	-0.305101192254228	0.997927736466931	No	-0.206685392430037	0.998416426101052	No	-0.262457026934343	0.838575642401404	No	0.506	0.36	0.372	0.459
ENSG00000093217	XYLB	protein_coding	chr3:38346760-38421348	+	5343	-0.0441894448903693	0.998816503742241	No	0.00434461089214164	0.999986496957241	No	-0.74217358639915	0.329992589761822	No	-0.191441090207	0.997927736466931	No	-0.101942704312762	0.998416426101052	No	-0.815876816171884	0.324146205815639	No	0.653	0.007	0.667	0.006
ENSG00000196344	ADH7	protein_coding	chr4:99412261-99435737	-	NA	-1.15748054337156	0.998816503742241	No	-0.170224382085839	0.999986496957241	No	-2.11086695934056	0.796088254819325	No	-0.162518300468052	0.997927736466931	No	0.027771506642267	0.999463667291105	No	-2.07769604441189	0.806670699315921	No	NA	NA	NA	NA
ENSG00000187758	ADH1A	protein_coding	chr4:99276367-99291028	-	NA	NA	NA	NA	NA	NA	NA	NA	NA	NA	NA	NA	NA	NA	NA	NA	NA	NA	NA	NA	NA	NA	NA
ENSG00000094914	AAAS	protein_coding	chr12:53307456-53324864	-	4138	-0.584829955938504	0.998816503742241	No	-0.531494485287323	0.999986496957241	No	-0.799656363442435	0.27449099482016	No	-0.262813875583878	0.997927736466931	No	-0.158223682866785	0.998416426101052	No	-0.229735691950166	0.830290698195399	No	0.298	0.305	0.667	0.009
ENSG00000094916	CBX5	protein_coding	chr12:54230940-54280133	-	15040	-0.326731731511366	0.998816503742241	No	-0.506092218248601	0.999986496957241	No	-0.39998845984592	0.512527606200755	No	-0.448738944621184	0.997927736466931	No	-0.381163178011249	0.998416426101052	No	-0.213165043468196	0.793446267647198	No	0.222	0.351	0.286	0.173
ENSG00000076321	KLHL20	protein_coding	chr1:173714941-173786702	+	4254	-0.265465332301244	0.998816503742241	No	-0.365242440826901	0.999986496957241	No	-0.39932544643972	0.636055297043422	No	-0.375707038380967	0.997927736466931	No	-0.612715285584943	0.998416426101052	No	-0.519343120756144	0.549942123341332	No	0.394	0.098	0.537	0.017
ENSG00000094963	FMO2	protein_coding	chr1:171185208-171211230	+	4786	-0.195688121320806	0.998816503742241	No	-0.666057961424037	0.999986496957241	No	-0.195688121320806	0.985617863507233	No	-0.162517391846904	0.997927736466931	No	-0.300876912692293	0.998416426101052	No	-0.162517391846904	0.985058633767774	No	-0.109	0.876	-0.057	0.922
ENSG00000095059	DHPS	protein_coding	chr19:12675717-12681902	-	3006	-0.548128825101917	0.998816503742241	No	-0.2995705613719	0.999986496957241	No	-0.284233842167578	0.781314383466159	No	-0.500744832072222	0.997927736466931	No	-0.282848856801924	0.998416426101052	No	-0.36014500773367	0.709240608448646	No	0.238	0.396	0.269	0.272
ENSG00000167964	RAB26	protein_coding	chr16:2140803-2154165	+	2488	-0.711820476468382	0.998816503742241	No	-0.392439955306247	0.999986496957241	No	-0.0765538229896413	0.969379841175598	No	-0.898986188181393	0.997927736466931	No	-0.875490003595901	0.686661941162153	No	-0.245950379178395	0.797708650724067	No	0.022	0.962	-0.225	0.484
ENSG00000095261	PSMD5	protein_coding	chr9:120815496-120842984	-	4432	2.21291887238003	0.998816503742241	No	0.19509210515772	0.999986496957241	No	1.6996755297563	0.562810632718474	No	0.799276269523039	0.997927736466931	No	-0.338099190918713	0.998416426101052	No	2.30552750708174	0.434655166899582	No	0.193	0.709	0.429	0.285
ENSG00000095380	NANS	protein_coding	chr9:98056739-98083075	+	4922	0.252266716215501	0.998816503742241	No	0.114741458935518	0.999986496957241	No	-0.444367024726174	0.529956982787642	No	-0.331734188053515	0.997927736466931	No	-0.150850729133749	0.998416426101052	No	-0.417709951389266	0.591772738959924	No	0.415	0.127	0.325	0.208
ENSG00000095917	TPSD1	protein_coding	chr16:1256059-1258998	+	NA	-0.195689979549046	0.998816503742241	No	-0.0755186881505523	0.999986496957241	No	0.840242968085669	0.767637384290605	No	0.799276148610489	0.997927736466931	No	-1.86424637350862	0.998416426101052	No	0.187483626148657	0.983657284807443	No	NA	NA	NA	NA
ENSG00000174156	GSTA3	protein_coding	chr6:52847910-52909685	-	NA	0.664601865358667	0.998816503742241	No	-0.184726058821923	0.999986496957241	No	-1.15748507876844	0.799434157457956	No	0.737503839962178	0.997927736466931	No	-0.228781877316615	0.998416426101052	No	-1.124314033865	0.811312290782885	No	NA	NA	NA	NA
ENSG00000096092	TMEM14A	protein_coding	chr6:52671109-52686588	+	992	-0.118230142951411	0.998816503742241	No	-0.0914569869311136	0.999986496957241	No	-0.484346626170665	0.547685224159715	No	-0.0332617255305664	0.997927736466931	No	0.22310266044735	0.998416426101052	No	-0.487974536714748	0.579488030276443	No	-0.051	0.906	0.483	0.109
ENSG00000204463	BAG6	protein_coding	chr6:31639028-31652705	-	5310	-0.515305503552892	0.998816503742241	No	-0.223180803537611	0.999986496957241	No	-0.852602269299262	0.178507860258305	No	-0.235586304850449	0.997927736466931	No	-0.164796998668871	0.998416426101052	No	-0.587842693919722	0.411751490861885	No	0.231	0.388	-0.131	0.593
ENSG00000096654	ZNF184	protein_coding	chr6:27450743-27473118	-	3122	-0.378948985900058	0.998816503742241	No	-0.326330358812008	0.999986496957241	No	-0.846593577430761	0.290828267473079	No	-0.313489265660054	0.997927736466931	No	-0.201677582132169	0.998416426101052	No	-0.697763751901086	0.444233991742562	No	0.059	0.85	0.397	0.076
ENSG00000096717	SIRT1	protein_coding	chr10:67884669-67918390	+	4551	0.172490606430042	0.998816503742241	No	0.108040938136106	0.999986496957241	No	-0.566759276151282	0.429225533937136	No	-0.347292837498174	0.997927736466931	No	-0.170609145149311	0.998416426101052	No	-0.613074937538995	0.441598132901019	No	0.643	0.001	0.401	0.058
ENSG00000069702	TGFBR3	protein_coding	chr1:91680343-91906335	-	8705	0.170836642904529	0.998816503742241	No	0.0113496130033134	0.999986496957241	No	-1.05842416824587	0.211116896255564	No	0.013147139736482	0.998306482841248	No	-0.60240814342206	0.998416426101052	No	-1.12860719577873	0.20166970838844	No	0.033	0.918	0.306	0.167
ENSG00000099341	PSMD8	protein_coding	chr19:38374536-38383824	+	3105	-0.26642631072574	0.998816503742241	No	-0.35650408244745	0.999986496957241	No	-0.455096896194037	0.585811077907616	No	-0.28596772253308	0.997927736466931	No	-0.227285785117382	0.998416426101052	No	-0.208366131231017	0.860629943496298	No	0.223	0.488	0.408	0.133
ENSG00000095932	SMIM24	protein_coding	chr19:3473986-3480542	-	NA	1.06194281225666	0.998816503742241	No	0.675733605005461	0.999986496957241	No	0.137903439954649	0.974251955219011	No	1.15676456976012	0.997927736466931	No	1.02576273936101	0.998416426101052	No	-0.286827154404247	0.895130889316527	No	NA	NA	NA	NA
ENSG00000099795	NDUFB7	protein_coding	chr19:14566078-14572062	-	531	0.0244280183740229	0.998816503742241	No	-0.212461353421906	0.999986496957241	No	-0.810979036836487	0.245796245965614	No	0.101439324151304	0.997927736466931	No	-0.048654380137537	0.998416426101052	No	-0.399239675257726	0.639373896646239	No	0.281	0.458	0.553	0.085
ENSG00000099804	CDC34	protein_coding	chr19:531712-542092	+	1942	0.124222420717532	0.998816503742241	No	-0.0378462357534323	0.999986496957241	No	-0.757213640661655	0.279003896423593	No	0.0123814105498018	0.998068953162907	No	0.0400604098198087	0.998416426101052	No	-0.47048058311353	0.568396599669334	No	0.337	0.263	0.456	0.092
ENSG00000099812	MISP	protein_coding	chr19:751126-764318	+	NA	-0.181369144991119	0.998816503742241	No	-0.0757727226076153	0.999986496957241	No	-0.966729750656825	0.553624746188123	No	0.443271435051922	0.997927736466931	No	-0.143367718290243	0.998416426101052	No	-0.177022445872892	0.957601158945834	No	NA	NA	NA	NA
ENSG00000099860	GADD45B	protein_coding	chr19:2476122-2478259	+	2138	-0.422490463200004	0.998816503742241	No	0.333395512172751	0.999986496957241	No	0.584412751400015	0.452182173368149	No	-0.802107890500346	0.997927736466931	No	0.422996271733376	0.998416426101052	No	0.198941228791382	0.870554066549194	No	-1.075	0	0.072	0.827
ENSG00000188130	MAPK12	protein_coding	chr22:50245450-50261825	-	9424	0.340060236230648	0.998816503742241	No	-0.0428873445283687	0.999986496957241	No	-0.197484396564318	0.859376670608843	No	-0.211063601682612	0.997927736466931	No	-0.155594474942444	0.998416426101052	No	-0.391000684752938	0.666432817804614	No	0.217	0.473	0.247	0.343
ENSG00000099937	SERPIND1	protein_coding	chr22:20773879-20787720	+	2553	0.766104908882487	0.998816503742241	No	0.0175457602050047	0.999986496957241	No	-1.73605818367447	0.642378961753947	No	-0.162518893666567	0.997927736466931	No	-0.702705364911922	0.998416426101052	No	-1.70288714767059	0.672114961100537	No	0.911	0.098	0.248	0.67
ENSG00000099940	SNAP29	protein_coding	chr22:20858983-20891218	+	4953	-0.292468634071824	0.998816503742241	No	-0.111587637310594	0.999986496957241	No	-0.509025231537179	0.498643647884798	No	-0.343996220402962	0.997927736466931	No	-0.213867368470275	0.998416426101052	No	-0.300012560379738	0.756185309777474	No	0.783	0.003	0.693	0.01
ENSG00000099953	MMP11	protein_coding	chr22:23768226-23784316	+	5176	0.0979283292424648	0.998816503742241	No	-0.284555038003919	0.999986496957241	No	0.0711534996982017	0.980349088014822	No	-0.394097776713492	0.997927736466931	No	-0.351704101204371	0.998416426101052	No	-0.212793160609373	0.898379084479137	No	-0.126	0.752	0.618	0.038
ENSG00000099992	TBC1D10A	protein_coding	chr22:30291990-30327046	-	7047	-0.0534233869623531	0.998816503742241	No	0.109102067472113	0.999986496957241	No	-0.882355190431336	0.22298403383258	No	-0.062500442676209	0.997927736466931	No	0.00458645544231474	0.999444956580616	No	-0.393566309812116	0.657106557973869	No	0.09	0.839	0.284	0.38
ENSG00000099995	SF3A1	protein_coding	chr22:30331988-30356947	-	6329	-0.0398232290963458	0.998816503742241	No	-0.29651848485795	0.999986496957241	No	-0.642178692454648	0.38870848133019	No	-0.397788540102419	0.997927736466931	No	-0.165951046706689	0.998416426101052	No	-0.387972329246113	0.670584495332456	No	0.418	0.069	0.423	0.057
ENSG00000184979	USP18	protein_coding	chr22:18149899-18177397	+	2129	-0.218799649906061	0.998816503742241	No	-0.27565268724919	0.999986496957241	No	-0.949409471368357	0.204705669807706	No	-0.0597605387446027	0.997927736466931	No	-0.193572891051796	0.998416426101052	No	-0.779854670413267	0.343054625307464	No	0.057	0.871	0.536	0.029
ENSG00000100030	MAPK1	protein_coding	chr22:21754500-21867680	-	11336	-0.0652337316411219	0.998816503742241	No	-0.187213945707487	0.999986496957241	No	-0.55407136933443	0.528589434125033	No	-0.118119772157275	0.997927736466931	No	-0.489270273284134	0.998416426101052	No	-0.456498292363001	0.64662566952135	No	0.316	0.213	0.216	0.363
ENSG00000185339	TCN2	protein_coding	chr22:30606838-30627278	+	3122	-0.854713322985087	0.998816503742241	No	-0.300029977000635	0.999986496957241	No	-1.02386478513805	0.261096334888877	No	-2.73909244497661	0.0024924948062945	Down	-0.760777363407465	0.93054892145758	No	-1.29677419351849	0.184864257707425	No	-0.352	0.552	-0.903	0.076
ENSG00000100053	CRYBB3	protein_coding	chr22:25199850-25207363	+	NA	0.409072409299298	0.998816503742241	No	-0.555038910368827	0.999986496957241	No	-0.852093429197733	0.313959110085666	No	0.0605040062939756	0.997927736466931	No	-0.44933597414986	0.998416426101052	No	-0.494173768862824	0.623959792425743	No	NA	NA	NA	NA
ENSG00000100075	SLC25A1	protein_coding	chr22:19175575-19178830	-	2096	-0.158709945999886	0.998816503742241	No	0.00815749597048077	0.999986496957241	No	-0.236459851089641	0.794044849705096	No	-0.275755422728734	0.997927736466931	No	0.000891144627898191	0.99976857294553	No	-0.23156682794356	0.806057084108007	No	0.01	0.978	0.311	0.236
ENSG00000100078	PLA2G3	protein_coding	chr22:31134809-31140607	-	NA	-0.636249311297189	0.998816503742241	No	0.462798298837078	0.999986496957241	No	1.6078149595984	0.492932938661619	No	-0.175026779284727	0.997927736466931	No	0.14499645442617	0.998416426101052	No	0.640884413691516	0.866548684756823	No	NA	NA	NA	NA
ENSG00000100079	LGALS2	protein_coding	chr22:37570246-37582616	-	828	-0.219302762881068	0.998816503742241	No	-0.300113320769456	0.999986496957241	No	1.64136060087658	0.624425185872348	No	-1.06563627716506	0.997927736466931	No	-0.593634233697952	0.998416426101052	No	1.69993824090217	0.63137436916226	No	0.908	0.074	0.608	0.226
ENSG00000241360	PDXP	protein_coding	chr22:37658727-37666934	+	2203	0.367021813942842	0.998816503742241	No	0.0583686072690116	0.999986496957241	No	-0.442939653643978	0.580430692082403	No	0.126770166074864	0.997927736466931	No	-0.205553668670067	0.998416426101052	No	-0.612305988467125	0.461793068908243	No	0.436	0.433	0.517	0.282
ENSG00000128203	ASPHD2	protein_coding	chr22:26429273-26445015	+	3357	0.102867046046073	0.998816503742241	No	0.0707698650318375	0.999986496957241	No	-0.346670661190018	0.757581250490768	No	0.15091746898768	0.997927736466931	No	0.0465053979222228	0.998416426101052	No	-0.00749488988640668	0.9920186309308	No	0.046	0.906	0.372	0.169
ENSG00000100100	PIK3IP1	protein_coding	chr22:31281593-31292534	-	3805	0.122730189339003	0.998816503742241	No	0.813484944013386	0.925516250198829	No	-0.246689408127141	0.806986946581254	No	0.425933767913733	0.997927736466931	No	0.518204138701311	0.998416426101052	No	0.246950572730585	0.807317144030597	No	0.565	0.028	0.829	0.001
ENSG00000100104	SRRD	protein_coding	chr22:26483877-26494658	+	4319	-0.124852164638901	0.998816503742241	No	-0.552546283590012	0.999986496957241	No	-0.917063574900617	0.259151302857253	No	-0.108308343762869	0.997927736466931	No	-0.155934962745118	0.998416426101052	No	-0.316438178350175	0.780392190712839	No	-0.324	0.218	0.488	0.042
ENSG00000100122	CRYBB1	protein_coding	chr22:26599278-26618088	-	NA	0.766105155592612	0.998816503742241	No	-0.0702051459342831	0.999986496957241	No	-0.567190293410252	0.865268763878151	No	-0.162518946002816	0.997927736466931	No	0.121639049346178	0.998416426101052	No	-2.38453105355435	0.445076778770884	No	NA	NA	NA	NA
ENSG00000100139	MICALL1	protein_coding	chr22:37905657-37942822	+	5968	0.195701196267942	0.998816503742241	No	-0.0528837580179105	0.999986496957241	No	-0.773524384763451	0.277882153256194	No	0.0232626142253005	0.997927736466931	No	-0.157180285421491	0.998416426101052	No	-0.438985974595731	0.607479759374778	No	0.446	0.091	0.563	0.025
ENSG00000100196	KDELR3	protein_coding	chr22:38468062-38483447	+	1929	1.1068792746314	0.553969102311572	No	0.333713437866233	0.999986496957241	No	0.486340049503936	0.593841872681992	No	0.79627875042681	0.997927736466931	No	0.606673669569893	0.998416426101052	No	0.867310895768364	0.331012662824692	No	0.633	0.005	0.857	0
ENSG00000100206	DMC1	protein_coding	chr22:38518949-38570286	-	3524	0.157462917410792	0.998816503742241	No	0.0511457120450978	0.999986496957241	No	-0.0874460182179775	0.955091868559154	No	-0.192983400608704	0.997927736466931	No	-0.21113600425508	0.998416426101052	No	-0.501042476461419	0.510119155951771	No	0.395	0.153	0.454	0.078
ENSG00000100209	HSCB	protein_coding	chr22:28742031-28757515	+	1462	-0.0954503269250615	0.998816503742241	No	-0.575640650421581	0.999986496957241	No	-0.379111589856799	0.591041895686329	No	-0.16790220753806	0.997927736466931	No	-0.41734026452069	0.998416426101052	No	-0.45612153510219	0.53950603662481	No	0.235	0.459	0.296	0.278
ENSG00000100211	CBY1	protein_coding	chr22:38656636-38673854	+	2348	-0.129226408342036	0.998816503742241	No	-0.658367971129162	0.999986496957241	No	-0.932348631430623	0.188102132083219	No	-0.0106119926555036	0.998323630554846	No	-0.278431632461123	0.998416426101052	No	-0.245200275769646	0.805278430616144	No	0.167	0.511	0.486	0.022
ENSG00000100216	TOMM22	protein_coding	chr22:38681948-38685421	+	2191	-0.42566290525285	0.998816503742241	No	-0.310829622262589	0.999986496957241	No	-0.701553616672275	0.351631336916872	No	-0.525196279901514	0.997927736466931	No	-0.0960633964035412	0.998416426101052	No	-0.334818014141961	0.731844302605458	No	0.251	0.455	0.37	0.2
ENSG00000100218	RSPH14	protein_coding	chr22:23059415-23145021	-	2436	-0.00302021625089472	0.999625641418665	No	-0.289736666478428	0.999986496957241	No	-0.272789172548516	0.891779370809529	No	0.200689685996896	0.997927736466931	No	-0.169436001790917	0.998416426101052	No	-0.453863356940487	0.806057084108007	No	-0.253	0.729	0.776	0.151
ENSG00000100219	XBP1	protein_coding	chr22:28794555-28800597	-	3028	-0.628319362876188	0.998816503742241	No	-0.740633583272672	0.999986496957241	No	-1.07157848092589	0.275937418308166	No	-0.307951797753562	0.997927736466931	No	-0.231328560149223	0.998416426101052	No	-0.282102401431366	0.852261815817752	No	-0.296	0.329	0.306	0.257
ENSG00000100220	RTCB	protein_coding	chr22:32387582-32412255	-	2948	-0.10786113575119	0.998816503742241	No	-0.305803853027219	0.999986496957241	No	-1.00733673241046	0.16682585661364	No	-0.261499367911901	0.997927736466931	No	-0.221179649565353	0.998416426101052	No	-0.552940673859181	0.50539963877309	No	0.397	0.11	0.583	0.012
ENSG00000100221	JOSD1	protein_coding	chr22:38685543-38701556	-	4326	-0.114100161778582	0.998816503742241	No	-0.187598472509476	0.999986496957241	No	-0.702754154283252	0.369324240581879	No	-0.300575175963896	0.997927736466931	No	-0.142971619293063	0.998416426101052	No	-0.53997742139131	0.553525936233706	No	0.509	0.068	0.492	0.068
ENSG00000100226	GTPBP1	protein_coding	chr22:38705723-38738299	+	8166	-0.248992971858315	0.998816503742241	No	-0.0423413021674179	0.999986496957241	No	-0.735081386384358	0.331182972475652	No	-0.21861432488851	0.997927736466931	No	-0.18635498070504	0.998416426101052	No	-0.453117725576032	0.615203914698219	No	0.19	0.5	0.293	0.22
ENSG00000100263	RHBDD3	protein_coding	chr22:29259852-29268209	-	3014	-0.135058653305601	0.998816503742241	No	-0.487383838563256	0.999986496957241	No	-0.302050745518674	0.697887749841044	No	-0.0981056328276443	0.997927736466931	No	-0.118721872909685	0.998416426101052	No	-0.201245755674963	0.828778178475031	No	0.052	0.895	0.526	0.056
ENSG00000100276	RASL10A	protein_coding	chr22:29312933-29319679	-	2240	0.414852136004241	0.998816503742241	No	0.462615190921835	0.999986496957241	No	0.909665389673903	0.375885003464643	No	0.389537681965034	0.997927736466931	No	0.225815231930529	0.998416426101052	No	0.345595281896197	0.81111998115552	No	-0.346	0.601	0.951	0.061
ENSG00000100290	BIK	protein_coding	chr22:43110748-43129712	+	953	0.0755924842036726	0.998816503742241	No	0.14697928945849	0.999986496957241	No	0.353454436738841	0.796892927723155	No	-0.437507073969704	0.997927736466931	No	-0.192294337755862	0.998416426101052	No	-0.189421366903357	0.921983736255465	No	-0.311	0.588	0.337	0.472
ENSG00000184117	NIPSNAP1	protein_coding	chr22:29554808-29581337	-	3067	-0.102162445406764	0.998816503742241	No	-0.656734518389422	0.999986496957241	No	-0.43246046906429	0.677133979406182	No	0.0322524682679749	0.997927736466931	No	-0.366965434505996	0.998416426101052	No	-0.192461449947336	0.88851188154584	No	-0.175	0.509	0.381	0.087
ENSG00000100299	ARSA	protein_coding	chr22:50622754-50628173	-	2932	-0.640945874979707	0.998816503742241	No	0.270003094997058	0.999986496957241	No	-0.656158565117167	0.456626613395646	No	-0.365086759617156	0.997927736466931	No	0.6054225136051	0.998416426101052	No	-0.284404933653181	0.813287680946488	No	0.254	0.484	0.483	0.115
ENSG00000100302	RASD2	protein_coding	chr22:35540868-35554001	+	3412	0.576981931089247	0.998816503742241	No	0.0873579167498041	0.999986496957241	No	0.266167218828346	0.876850328811161	No	0.511394091139176	0.997927736466931	No	0.0860506526138441	0.998416426101052	No	0.415423334891737	0.790210086404235	No	-0.597	0.169	0.363	0.356
ENSG00000100304	TTLL12	protein_coding	chr22:43166622-43187133	-	4622	0.0270383185218498	0.998816503742241	No	-0.361003062848287	0.999986496957241	No	-0.679286789731585	0.403364924450715	No	-0.107206206684627	0.997927736466931	No	-0.32451717746587	0.998416426101052	No	-0.554883169743984	0.555833037714483	No	0.482	0.135	0.449	0.139
ENSG00000100307	CBX7	protein_coding	chr22:39120167-39152674	-	7461	0.117143085602738	0.998816503742241	No	0.0143091609371712	0.999986496957241	No	-0.676621791655987	0.398431296574824	No	-0.145689897766514	0.997927736466931	No	0.0445095029904358	0.998416426101052	No	-0.624133768314525	0.489724247593227	No	0.541	0.058	0.518	0.062
ENSG00000100312	ACR	protein_coding	chr22:50738196-50745334	+	NA	-0.969162854638373	0.998816503742241	No	-1.05357329176055	0.999986496957241	No	-2.01793782154458	0.166277659752251	No	-0.527675841126862	0.997927736466931	No	-1.06799689022944	0.998416426101052	No	-1.37855509554718	0.353049723181169	No	NA	NA	NA	NA
ENSG00000100314	CABP7	protein_coding	chr22:29720084-29731839	+	3259	0.72738056302604	0.998816503742241	No	0.516270376170801	0.999986496957241	No	-0.221653506919764	0.878351394410641	No	0.517819284669641	0.997927736466931	No	-0.102954427133065	0.998416426101052	No	-0.0763687199788053	0.983657284807443	No	0.181	0.778	0.793	0.088
ENSG00000100316	RPL3	protein_coding	chr22:39312882-39320389	-	4787	0.104376626330904	0.998816503742241	No	0.231373218405336	0.999986496957241	No	-0.23041630851534	0.805620435299142	No	-0.124307859876528	0.997927736466931	No	0.101938917362393	0.998416426101052	No	-0.46072669290282	0.564279317071249	No	0.542	0.022	0.405	0.087
ENSG00000100345	MYH9	protein_coding	chr22:36281281-36388018	-	9012	-0.131735782831907	0.998816503742241	No	-0.248360032950602	0.999986496957241	No	-0.977380947883309	0.183583487962656	No	-0.249629741828052	0.997927736466931	No	-0.282592412684395	0.998416426101052	No	-0.714735796274954	0.382896274674246	No	0.379	0.169	0.302	0.24
ENSG00000100373	UPK3A	protein_coding	chr22:45284982-45295874	+	NA	-0.195690001701455	0.998816503742241	No	-0.283421867963802	0.999986496957241	No	0.323796906938705	0.909749226392774	No	-0.162518953487727	0.997927736466931	No	-0.149085778734824	0.998416426101052	No	-0.169411191475583	0.979484264272415	No	NA	NA	NA	NA
ENSG00000100385	IL2RB	protein_coding	chr22:37125838-37175054	-	NA	-2.05000299919782	0.998816503742241	No	0.354391334737275	0.999986496957241	No	0.626929689981377	0.729376825959157	No	2.42162520401849	0.940661337383683	No	1.1449080576317	0.79947158394556	No	0.742175686637096	0.677451939590036	No	NA	NA	NA	NA
ENSG00000100387	RBX1	protein_coding	chr22:40951347-40973309	+	3092	-0.227143012175313	0.998816503742241	No	-0.38577650603011	0.999986496957241	No	-0.685431752410078	0.383484924993515	No	-0.417375500593048	0.997927736466931	No	-0.318096729837064	0.998416426101052	No	-0.497498887112347	0.587777394714352	No	-0.116	0.763	0.512	0.076
ENSG00000100395	L3MBTL2	protein_coding	chr22:41205205-41231271	+	6451	-0.583326885395396	0.998816503742241	No	-0.463771434153692	0.999986496957241	No	-0.684059651742189	0.333118411790459	No	-0.463275486644517	0.997927736466931	No	-0.21034078435019	0.998416426101052	No	-0.299155283927176	0.751155960437118	No	0.711	0.008	0.668	0.014
ENSG00000100399	CHADL	protein_coding	chr22:41229510-41240934	-	NA	-0.299375952736183	0.998816503742241	No	-0.0588258350120951	0.999986496957241	No	0.477672457460507	0.78210331750866	No	-0.371209719752326	0.997927736466931	No	-0.35271049177885	0.998416426101052	No	0.468533289784614	0.794592225501826	No	NA	NA	NA	NA
ENSG00000100410	PHF5A	protein_coding	chr22:41459717-41468725	-	1235	-0.24957015377714	0.998816503742241	No	-0.300445026256501	0.999986496957241	No	-0.791155375679379	0.220046255146558	No	-0.150217949765029	0.997927736466931	No	-0.164132774597421	0.998416426101052	No	-0.40992441681272	0.589542347661806	No	0.337	0.258	0.424	0.115
ENSG00000100412	ACO2	protein_coding	chr22:41469125-41528989	+	4041	-0.228544996613466	0.998816503742241	No	-0.233924817569459	0.999986496957241	No	-0.503701021189218	0.460033165435192	No	-0.517819928256679	0.997927736466931	No	-0.280981037169097	0.998416426101052	No	-0.333084930592059	0.688629401774801	No	0.666	0.007	0.542	0.031
ENSG00000100417	PMM1	protein_coding	chr22:41576894-41589890	-	5082	-0.368109896342881	0.998816503742241	No	-0.20467429586875	0.999986496957241	No	-0.323342186767332	0.681610664604186	No	-0.181563500622582	0.997927736466931	No	-0.166153850527264	0.998416426101052	No	-0.22750802806593	0.805914460203075	No	0.289	0.326	0.127	0.647
ENSG00000100422	CERK	protein_coding	chr22:46684411-46738261	-	4938	-0.182245091007121	0.998816503742241	No	-0.247368860929198	0.999986496957241	No	-1.04117223223765	0.155742235749643	No	-0.421118258700669	0.997927736466931	No	-0.514651964028993	0.998416426101052	No	-0.953455661901394	0.207567151242888	No	0.465	0.175	0.382	0.232
ENSG00000100426	ZBED4	protein_coding	chr22:49853842-49890078	+	6893	-0.156691363317815	0.998816503742241	No	-0.226817100114648	0.999986496957241	No	-0.539978694348108	0.472468585702847	No	-0.291663752325408	0.997927736466931	No	-0.328067124163963	0.998416426101052	No	-0.787785963136015	0.320658616369713	No	0.06	0.83	0.108	0.619
ENSG00000129465	RIPK3	protein_coding	chr14:24336021-24340045	-	NA	NA	NA	NA	NA	NA	NA	NA	NA	NA	NA	NA	NA	NA	NA	NA	NA	NA	NA	NA	NA	NA	NA
ENSG00000090060	PAPOLA	protein_coding	chr14:96501433-96567111	+	12766	0.0659699161396444	0.998816503742241	No	-0.328297423490115	0.999986496957241	No	-0.905209147498058	0.239785453200278	No	-0.0889805880980483	0.997927736466931	No	-0.479605187902601	0.998416426101052	No	-0.993453310905683	0.223579958731929	No	-0.122	0.628	0.021	0.928
ENSG00000080824	HSP90AA1	protein_coding	chr14:102080738-102139699	-	5248	-0.0957949686784306	0.998816503742241	No	0.149200165604174	0.999986496957241	No	-0.284756266785097	0.786624384767599	No	-0.416337808177071	0.997927736466931	No	-0.0880254431996058	0.998416426101052	No	-0.542013566437107	0.543881160449932	No	-0.431	0.086	0.32	0.186
ENSG00000023608	SNAPC1	protein_coding	chr14:61762357-61796428	+	2656	-0.107690339195693	0.998816503742241	No	-0.156824034140524	0.999986496957241	No	-0.795316348733209	0.318612900688752	No	-0.471626608650886	0.997927736466931	No	-0.423837188731437	0.998416426101052	No	-1.13181479384934	0.166390530123792	No	0.251	0.317	0.186	0.414
ENSG00000100485	SOS2	protein_coding	chr14:50117120-50231558	-	6938	-0.193259628597493	0.998816503742241	No	-0.208352479899411	0.999986496957241	No	-0.0266620747611307	0.985385643080521	No	-0.0634555388306821	0.997927736466931	No	-0.374741337528341	0.998416426101052	No	-0.288520857077583	0.736982328937529	No	0.379	0.121	0.298	0.2
ENSG00000100522	GNPNAT1	protein_coding	chr14:52775194-52791668	-	4009	-0.211880335905038	0.998816503742241	No	-0.349057389606164	0.999986496957241	No	-0.887413101208859	0.18665151902986	No	-0.31261730494798	0.997927736466931	No	-0.538794574495663	0.998416426101052	No	-0.939970805213787	0.17198671479759	No	-0.294	0.196	0.129	0.555
ENSG00000100528	CNIH1	protein_coding	chr14:54423560-54441431	-	5060	-0.174551730802108	0.998816503742241	No	-0.379057201480752	0.999986496957241	No	-0.938436774338221	0.175708773229232	No	-0.323170403835891	0.997927736466931	No	-0.400051568503579	0.998416426101052	No	-0.867158113933034	0.232167973144281	No	0.032	0.911	0.312	0.123
ENSG00000100532	CGRRF1	protein_coding	chr14:54509812-54539309	+	4564	-0.382192966422059	0.998816503742241	No	-0.14377547001871	0.999986496957241	No	-0.658382885001884	0.431328464179771	No	-0.35221910565484	0.997927736466931	No	-0.233847102463369	0.998416426101052	No	-0.647841789862773	0.490595435564678	No	0.332	0.195	0.359	0.129
ENSG00000100565	LRRC74A	protein_coding	chr14:76826372-76870302	+	NA	-0.195690008212972	0.998816503742241	No	0.00479039094014743	0.999986496957241	No	-0.801901387649788	0.71970558734189	No	-0.162518958895488	0.997927736466931	No	-0.252795733849235	0.998416426101052	No	-1.11412672525512	0.625376287169039	No	NA	NA	NA	NA
ENSG00000100567	PSMA3	protein_coding	chr14:58244831-58272012	+	3119	-0.539282924747562	0.998816503742241	No	-0.279331828154975	0.999986496957241	No	-0.84829145896374	0.236569654786721	No	-0.452606795851536	0.997927736466931	No	-0.315615952161371	0.998416426101052	No	-0.699025410655174	0.388718107354916	No	-0.101	0.784	0.208	0.464
ENSG00000100577	GSTZ1	protein_coding	chr14:77320884-77331597	+	8477	-0.0406962959337229	0.998816503742241	No	-0.43867065228789	0.999986496957241	No	-0.632681380177686	0.341577365720059	No	-0.129623846303748	0.997927736466931	No	0.00913941097556539	0.999170795610462	No	-0.0608515324512259	0.980958616179038	No	0.333	0.204	0.57	0.017
ENSG00000100580	TMED8	protein_coding	chr14:77335021-77377109	-	7784	0.0331042819829131	0.998816503742241	No	-0.387383392531195	0.999986496957241	No	-0.784214051991977	0.348541910159246	No	-0.00563875393138205	0.999302717574059	No	-0.270505834861719	0.998416426101052	No	-0.401326965955992	0.705202409927918	No	-0.069	0.795	0.217	0.279
ENSG00000100583	SAMD15	protein_coding	chr14:77376689-77391497	+	2616	-0.242979409882182	0.998816503742241	No	-0.147842130256934	0.999986496957241	No	-0.173551761831898	0.912164598921287	No	0.12338157554434	0.997927736466931	No	-0.0498984864536295	0.998416426101052	No	-0.295904615630335	0.828500543424637	No	0.903	0.011	1.116	0.001
ENSG00000100591	AHSA1	protein_coding	chr14:77457870-77469474	+	2948	-0.00412817463076297	0.998956825768823	No	-0.0883206393467572	0.999986496957241	No	-0.740075618204891	0.268364575805678	No	-0.271170803080008	0.997927736466931	No	-0.0795885553864471	0.998416426101052	No	-0.430667224649516	0.586004045377624	No	-0.061	0.874	0.338	0.221
ENSG00000100596	SPTLC2	protein_coding	chr14:77505997-77616773	-	9143	0.092703916613793	0.998816503742241	No	-0.1235058472439	0.999986496957241	No	-0.587336500055445	0.453877155539795	No	0.197179265983371	0.997927736466931	No	-0.265260151708236	0.998416426101052	No	-0.595381130350878	0.495467473237641	No	0.255	0.25	0.505	0.011
ENSG00000100601	ALKBH1	protein_coding	chr14:77672404-77708020	-	2844	-0.368476342581796	0.998816503742241	No	-0.370407259486315	0.999986496957241	No	-0.764830242394946	0.212575092099602	No	-0.36392616526193	0.997927736466931	No	-0.27200132312305	0.998416426101052	No	-0.537698315727097	0.439829231303428	No	0.243	0.382	0.425	0.079
ENSG00000100604	CHGA	protein_coding	chr14:92923080-92935293	+	3102	0.203807611742272	0.998816503742241	No	-0.100759087765681	0.999986496957241	No	-0.334294701199878	0.788193004289756	No	0.219385685401833	0.997927736466931	No	0.483597615698482	0.998416426101052	No	0.217526551872879	0.875335570001805	No	0.851	0.059	1.588	0
ENSG00000100625	SIX4	protein_coding	chr14:60709528-60724348	-	6658	-0.134324303864677	0.998816503742241	No	0.163704073493376	0.999986496957241	No	-0.783943179169164	0.375218051714215	No	-0.279160173652593	0.997927736466931	No	-0.173018026870949	0.998416426101052	No	-0.716919665078694	0.472188594314124	No	0.035	0.906	0.098	0.66
ENSG00000100629	CEP128	protein_coding	chr14:80476983-80959517	-	NA	-0.631515057312631	0.998816503742241	No	-0.239883184203985	0.999986496957241	No	-0.292321043683616	0.783828247361679	No	-0.339342182291559	0.997927736466931	No	-0.254851858907632	0.998416426101052	No	-0.703431182364853	0.434655166899582	No	NA	NA	NA	NA
ENSG00000100632	ERH	protein_coding	chr14:69380123-69398627	-	1446	-0.279110210788201	0.998816503742241	No	-0.0758535637716008	0.999986496957241	No	-1.06225886980974	0.0927501223737682	No	-0.345762128944365	0.997927736466931	No	-0.202338537651365	0.998416426101052	No	-0.826444531479405	0.19825795641526	No	-0.109	0.785	0.401	0.18
ENSG00000100652	SLC10A1	protein_coding	chr14:69775417-69797289	-	2049	-0.195689977218885	0.998816503742241	No	-0.455100949547887	0.999986496957241	No	0.336244149773013	0.934567493230087	No	-0.162518933155152	0.997927736466931	No	-0.703361600539869	0.998416426101052	No	0.271431880205118	0.957268465665115	No	0.159	0.678	-0.002	0.996
ENSG00000100711	ZFYVE21	protein_coding	chr14:103715730-103733668	+	8390	-0.295208910150109	0.998816503742241	No	-0.233061266096678	0.999986496957241	No	-0.675525428826647	0.418062857913115	No	-0.183176340285068	0.997927736466931	No	-0.218448976708952	0.998416426101052	No	-0.652305706416717	0.484837699893108	No	0.171	0.605	0.368	0.174
ENSG00000100714	MTHFD1	protein_coding	chr14:64388031-64463457	+	9377	-0.10545030714159	0.998816503742241	No	-0.315046042415903	0.999986496957241	No	-0.629564538690903	0.350445777918434	No	-0.333740745612847	0.997927736466931	No	-0.382135463447846	0.998416426101052	No	-0.422162626519469	0.591970999149077	No	0.291	0.243	0.429	0.058
ENSG00000100749	VRK1	protein_coding	chr14:96797304-96931722	+	2744	-0.222505658107549	0.998816503742241	No	-0.33403046208645	0.999986496957241	No	-0.562138743064251	0.458933846893905	No	-0.466219719552326	0.997927736466931	No	-0.505639159174368	0.998416426101052	No	-1.06310281490284	0.161372469886446	No	-0.159	0.538	0.278	0.198
ENSG00000100823	APEX1	protein_coding	chr14:20455191-20457772	+	1886	-0.132735681920822	0.998816503742241	No	-0.131273844202448	0.999986496957241	No	-0.447093866935922	0.553273242822263	No	-0.253436779509614	0.997927736466931	No	-0.117537623195798	0.998416426101052	No	-0.260421779113772	0.791549703319344	No	0.427	0.129	0.547	0.039
ENSG00000100836	PABPN1	protein_coding	chr14:23321289-23326185	+	3876	-0.646854184403657	0.998816503742241	No	-0.317793955064325	0.999986496957241	No	-0.761935616721068	0.214048430802088	No	-0.412455453841103	0.997927736466931	No	-0.216680522336332	0.998416426101052	No	-0.677476971413549	0.312463372545852	No	0.518	0.093	0.523	0.076
ENSG00000100883	SRP54	protein_coding	chr14:34981957-35029567	+	3903	-0.497112778621276	0.998816503742241	No	-0.351768964196145	0.999986496957241	No	-0.575450262804001	0.366490346180617	No	-0.275420061154582	0.997927736466931	No	-0.248543854147301	0.998416426101052	No	-0.539118684144798	0.454469941440517	No	0.038	0.918	0.38	0.131
ENSG00000100889	PCK2	protein_coding	chr14:24094053-24110598	+	4189	-0.00754095660500343	0.998956825768823	No	-0.810177151238868	0.999986496957241	No	-0.719336553344634	0.575445145675859	No	-0.470957386568816	0.997927736466931	No	-0.629316997705543	0.998416426101052	No	-0.627353437104024	0.663804392645589	No	-0.704	0.007	0.143	0.609
ENSG00000100906	NFKBIA	protein_coding	chr14:35401511-35404749	-	2373	-0.332785894987592	0.998816503742241	No	0.0776685147344249	0.999986496957241	No	-0.430172909251065	0.604779326681732	No	-0.491099168393628	0.997927736466931	No	0.184560032517921	0.998416426101052	No	-0.483416074341246	0.580792155923118	No	0.185	0.587	0.398	0.154
ENSG00000100908	EMC9	protein_coding	chr14:24138959-24141588	-	1588	-0.0846644466734162	0.998816503742241	No	-0.320613704287048	0.999986496957241	No	-0.645857154387467	0.316413008246726	No	-0.246060693204462	0.997927736466931	No	-0.127902785967427	0.998416426101052	No	-0.41894240134726	0.58033525533008	No	0.148	0.691	0.106	0.739
ENSG00000100916	BRMS1L	protein_coding	chr14:35826318-35932325	+	3897	0.0860081010947103	0.998816503742241	No	-0.0868289450671493	0.999986496957241	No	-0.478953268967471	0.496482482450042	No	-0.0958873328051238	0.997927736466931	No	-0.37622999462563	0.998416426101052	No	-0.638404204394871	0.401359019360825	No	0.63	0.007	0.307	0.206
ENSG00000100941	PNN	protein_coding	chr14:39175183-39183218	+	4201	-0.575001430324566	0.998816503742241	No	-0.632491107826333	0.999986496957241	No	-0.944852770217894	0.159952871869399	No	-0.600179636008332	0.997927736466931	No	-0.561704536141449	0.998416426101052	No	-0.915248152383374	0.185839963374347	No	0.263	0.297	0.408	0.07
ENSG00000100949	RABGGTA	protein_coding	chr14:24265538-24271739	-	3545	-0.0612286739740743	0.998816503742241	No	-0.500595826173468	0.999986496957241	No	-1.05584753401154	0.203054832940114	No	-0.0867180625265384	0.997927736466931	No	-0.0706085595738261	0.998416426101052	No	-0.613971100765374	0.522693955165367	No	0.575	0.056	0.496	0.09
ENSG00000100983	GSS	protein_coding	chr20:34928430-34955817	-	6174	-0.183889159041031	0.998816503742241	No	-0.44686875217376	0.999986496957241	No	-0.810510374416355	0.325007986791353	No	-0.244568179959357	0.997927736466931	No	-0.290240866785517	0.998416426101052	No	-0.560428514360287	0.56104918306848	No	0.034	0.92	0.321	0.172
ENSG00000100994	PYGB	protein_coding	chr20:25248069-25298014	+	4474	-0.00511100404552065	0.998816503742241	No	-0.153249256168114	0.999986496957241	No	-0.332449229326586	0.690102681384267	No	-0.302677029643656	0.997927736466931	No	-0.198184827886703	0.998416426101052	No	-0.315603218056719	0.724879430782247	No	0.345	0.216	0.296	0.252
ENSG00000101000	PROCR	protein_coding	chr20:35172073-35177362	+	1696	0.1032891626482	0.998816503742241	No	-0.00461874905353935	0.999986496957241	No	0.112340343180548	0.969379841175598	No	0.214108436049512	0.997927736466931	No	1.14244210605664	0.495325605725817	No	-0.195153463775566	0.908437190708068	No	-0.402	0.101	0.865	0
ENSG00000101104	PABPC1L	protein_coding	chr20:44910062-44959035	+	4984	-0.482173669181354	0.998816503742241	No	-0.256753338766349	0.999986496957241	No	-0.0223511163942193	0.985385643080521	No	-0.296594725896105	0.997927736466931	No	-0.0725381855645035	0.998416426101052	No	0.293443872445122	0.755495263211965	No	-0.175	0.537	0.265	0.262
ENSG00000101115	SALL4	protein_coding	chr20:51782331-51802520	-	5772	-0.507625640694248	0.998816503742241	No	-0.472441852480871	0.999986496957241	No	-0.206431934195018	0.937578014215732	No	-0.45712584847533	0.997927736466931	No	-0.0987205022497811	0.998416426101052	No	0.535818126505043	0.739201207964646	No	-0.416	0.36	0.608	0.108
ENSG00000101160	CTSZ	protein_coding	chr20:58995185-59007247	-	NA	-0.18462309875581	0.998816503742241	No	-0.376003442826894	0.999986496957241	No	-1.1687863349791	0.37490044055125	No	0.659259791227767	0.997927736466931	No	-0.135730465284789	0.998416426101052	No	-0.514543639880725	0.752193309732883	No	NA	NA	NA	NA
ENSG00000101162	TUBB1	protein_coding	chr20:59019254-59026654	+	3496	0.766105208868111	0.998816503742241	No	0.413113909577745	0.999986496957241	No	-1.15748522146262	0.791059044373774	No	2.69146520222923	0.997927736466931	No	0.720340597156593	0.998416426101052	No	-1.12431417246986	0.805278430616144	No	-0.169	0.75	-0.002	0.996
ENSG00000101197	BIRC7	protein_coding	chr20:63235883-63240507	+	NA	NA	NA	NA	NA	NA	NA	NA	NA	NA	NA	NA	NA	NA	NA	NA	NA	NA	NA	NA	NA	NA	NA
ENSG00000101210	EEF1A2	protein_coding	chr20:63488013-63499315	-	4910	-0.640279920111947	0.998816503742241	No	-0.59011102052036	0.999986496957241	No	-1.19327684303388	0.0923134831138728	No	-0.0519803280894346	0.997927736466931	No	-0.0106013930818205	0.999015694270296	No	-0.305826909016813	0.734275278039262	No	-0.605	0.017	0.045	0.878
ENSG00000125508	SRMS	protein_coding	chr20:63540810-63547504	-	NA	-1.70137003915615	0.998816503742241	No	1.06233719845804	0.999986496957241	No	-0.655714331383101	0.852372826936044	No	-1.66819899265838	0.997927736466931	No	0.0172708543017511	0.999170795610462	No	0.0863470998805611	0.984559940088241	No	NA	NA	NA	NA
ENSG00000101255	TRIB3	protein_coding	chr20:362835-397559	+	3434	-0.0603530663709205	0.998816503742241	No	-0.236646693090148	0.999986496957241	No	-0.761575499553286	0.389143008153163	No	0.000644012904502256	0.99992014340694	No	-0.105821720674782	0.998416426101052	No	-0.271685914992218	0.831372542191771	No	-0.522	0.102	0.404	0.184
ENSG00000101266	CSNK2A1	protein_coding	chr20:473591-543821	-	29523	-0.281287017627866	0.998816503742241	No	-0.233098201827788	0.999986496957241	No	-0.35482736585769	0.702087809457196	No	-0.561806281409284	0.997927736466931	No	-0.323101269898349	0.998416426101052	No	-0.537296445294417	0.545089963549267	No	0.065	0.837	0.342	0.136
ENSG00000172264	MACROD2	protein_coding	chr20:13995369-16053197	+	11428	0.339003996575082	0.998816503742241	No	-0.326647261957903	0.999986496957241	No	-0.371786702376578	0.876810924131745	No	-0.0242611993699864	0.997927736466931	No	-0.301052682014695	0.998416426101052	No	0.311309973218858	0.889745608651602	No	0.376	0.233	0.234	0.43
ENSG00000101276	SLC52A3	protein_coding	chr20:760080-776015	-	NA	-0.195689998054538	0.998816503742241	No	-0.328971712686134	0.999986496957241	No	-1.4152662890789	0.398481395229653	No	-0.162518950458992	0.997927736466931	No	0.0983966015312871	0.998416426101052	No	-0.720792346757179	0.716466038404795	No	NA	NA	NA	NA
ENSG00000101282	RSPO4	protein_coding	chr20:958452-1002264	-	NA	1.21787176371694	0.998816503742241	No	0.0293670226582297	0.999986496957241	No	-1.18134191533699	0.366034730991772	No	2.09954832573491	0.989507735764011	No	0.213013763084448	0.998416426101052	No	0.429980322693096	0.794677492657983	No	NA	NA	NA	NA
ENSG00000101342	TLDC2	protein_coding	chr20:36876121-36894235	+	NA	-0.195690014384451	0.998816503742241	No	-0.323889490458242	0.999986496957241	No	0.26346933898243	0.910681112944	No	0.799276290892217	0.997927736466931	No	-0.399446139865115	0.998416426101052	No	-0.502828519840838	0.815356640767634	No	NA	NA	NA	NA
ENSG00000101400	SNTA1	protein_coding	chr20:33407955-33443892	-	2342	0.265506410758743	0.998816503742241	No	-0.0996151260548297	0.999986496957241	No	0.395934841718879	0.605592232423132	No	-0.119510358909367	0.997927736466931	No	-0.483500645509499	0.998416426101052	No	-0.267561373641071	0.788286725306066	No	0.051	0.891	0.222	0.409
ENSG00000101405	OXT	protein_coding	chr20:3071620-3072517	+	NA	0.393789468246751	0.998816503742241	No	-1.15748528672041	0.999986496957241	No	0.135577936841162	0.974267958494602	No	-0.147623023974929	0.997927736466931	No	0.728874720592493	0.998416426101052	No	0.621824855341811	0.685464276242376	No	NA	NA	NA	NA
ENSG00000101421	CHMP4B	protein_coding	chr20:33811304-33854366	+	1646	0.0167257891514917	0.998816503742241	No	0.0831228185867125	0.999986496957241	No	-0.481328759646789	0.503210378601075	No	-0.0255210963948829	0.997927736466931	No	-0.0258774411710239	0.998416426101052	No	-0.368647082032587	0.657278741083104	No	0.375	0.208	0.496	0.07
ENSG00000129988	LBP	protein_coding	chr20:38346356-38377023	+	NA	0.766105261374044	0.998816503742241	No	0.139683067982446	0.999986496957241	No	0.176128734532589	0.964924961905848	No	-0.162518968442929	0.997927736466931	No	-0.206069679595858	0.998416426101052	No	-0.801202598919075	0.711761417905631	No	NA	NA	NA	NA
ENSG00000101438	SLC32A1	protein_coding	chr20:38724462-38729372	+	NA	1.77772425158239	0.998816503742241	No	0.388985399308916	0.999986496957241	No	1.03872182442065	0.403364924450715	No	-0.137576292095486	0.997927736466931	No	0.220558300540909	0.998416426101052	No	0.119567267307276	0.979300639521392	No	NA	NA	NA	NA
ENSG00000101441	CST4	protein_coding	chr20:23685640-23689040	-	NA	NA	NA	NA	NA	NA	NA	NA	NA	NA	NA	NA	NA	NA	NA	NA	NA	NA	NA	NA	NA	NA	NA
ENSG00000101446	SPINT3	protein_coding	chr20:45512461-45515624	-	NA	NA	NA	NA	NA	NA	NA	NA	NA	NA	NA	NA	NA	NA	NA	NA	NA	NA	NA	NA	NA	NA	NA
ENSG00000101464	PIGU	protein_coding	chr20:34560542-34698790	-	2705	-0.11897558868589	0.998816503742241	No	-0.409408757346173	0.999986496957241	No	-0.0913070351219462	0.961884563964618	No	0.0618461969282157	0.997927736466931	No	-0.240994803547938	0.998416426101052	No	0.204804542981686	0.854324403776733	No	0.08	0.795	0.635	0.005
ENSG00000101474	APMAP	protein_coding	chr20:24962925-24992979	-	2454	-0.0673059204921546	0.998816503742241	No	-0.0272521583239984	0.999986496957241	No	-0.510378007378895	0.523191007055614	No	-0.0773514412800942	0.997927736466931	No	-0.0434752853216724	0.998416426101052	No	-0.279364158998398	0.7920960303266	No	0.454	0.092	0.591	0.021
ENSG00000091164	TXNL1	protein_coding	chr18:56597208-56651600	-	11298	-0.164995367567167	0.998816503742241	No	-0.386484682580861	0.999986496957241	No	-0.129702788735962	0.911018877579081	No	-0.178876271874897	0.997927736466931	No	-0.453322096528165	0.998416426101052	No	-0.132632071352031	0.908779188954983	No	0.174	0.6	0.338	0.215
ENSG00000067829	IDH3G	protein_coding	chrX:153785766-153794523	-	2717	0.0803424853527697	0.998816503742241	No	-0.368524594716807	0.999986496957241	No	-0.896878998445602	0.184353740375274	No	-0.254504035631016	0.997927736466931	No	-0.347941362658332	0.998416426101052	No	-0.51512342779832	0.505161451572624	No	0.322	0.227	0.284	0.247
ENSG00000077713	SLC25A43	protein_coding	chrX:119399060-119454478	+	3115	0.448701517382385	0.998816503742241	No	-0.118715784110986	0.999986496957241	No	-0.327137505336159	0.768091101693233	No	-7.5913629976387	1.22843211911267e-06	Down	-1.02446714190332	0.571331723019962	No	-0.369969732700167	0.736359967137323	No	0.461	0.061	-0.72	0.002
ENSG00000101825	MXRA5	protein_coding	chrX:3308565-3346641	-	NA	0.766104744707457	0.998816503742241	No	0.214941989977524	0.999986496957241	No	-0.195689887734423	0.982380041076867	No	-0.162518858839034	0.997927736466931	No	-0.1975554467953	0.998416426101052	No	-0.162518858839034	0.984559940088241	No	NA	NA	NA	NA
ENSG00000101843	PSMD10	protein_coding	chrX:108084207-108091618	-	2459	-0.313580182866169	0.998816503742241	No	-0.218488302069056	0.999986496957241	No	-0.88897447986191	0.18665151902986	No	-0.5092165425313	0.997927736466931	No	-0.167648066000948	0.998416426101052	No	-0.426618683352521	0.587955006565736	No	-0.102	0.776	0.297	0.271
ENSG00000101846	STS	protein_coding	chrX:7219456-7354810	+	6521	1.99508674128115	0.998816503742241	No	-0.252294376518062	0.999986496957241	No	-0.283381771451043	0.835284539209	No	1.73522658835994	0.997927736466931	No	-0.446002885175671	0.998416426101052	No	-0.948364222589732	0.403330425532803	No	0.345	0.278	0.251	0.39
ENSG00000101883	RHOXF1	protein_coding	chrX:120109053-120115937	-	NA	-1.77988666601868	0.998816503742241	No	-1.24899990902741	0.999986496957241	No	-2.42487097022368	0.0551731081592466	No	-1.73106753353633	0.997927736466931	No	-0.551288122082403	0.998416426101052	No	-0.875644410235715	0.480933606392167	No	NA	NA	NA	NA
ENSG00000101890	GUCY2F	protein_coding	chrX:109372906-109482072	-	NA	-0.19568911607453	0.998816503742241	No	-0.0539544455190404	0.999986496957241	No	-2.12295359358283	0.806742124919939	No	-0.162518217981774	0.997927736466931	No	0.222793041561277	0.998416426101052	No	-2.08978269549008	0.815356640767634	No	NA	NA	NA	NA
ENSG00000101892	ATP1B4	protein_coding	chrX:120362085-120383249	+	NA	-1.15748501603745	0.998816503742241	No	-0.164148582354647	0.999986496957241	No	-0.195689971567089	0.980349088014822	No	-1.12431397293175	0.997927736466931	No	0.0631928823521631	0.998416426101052	No	-0.162518928461381	0.983657284807443	No	NA	NA	NA	NA
ENSG00000101916	TLR8	protein_coding	chrX:12906620-12923169	+	NA	NA	NA	NA	NA	NA	NA	NA	NA	NA	NA	NA	NA	NA	NA	NA	NA	NA	NA	NA	NA	NA	NA
ENSG00000101940	WDR13	protein_coding	chrX:48590042-48608867	+	7884	-0.338375484757433	0.998816503742241	No	-0.529245426877806	0.999986496957241	No	-0.884249344278168	0.22298403383258	No	0.167763160755491	0.997927736466931	No	-0.0843737066648362	0.998416426101052	No	-0.466284797345838	0.587443801332199	No	0.463	0.075	0.487	0.052
ENSG00000101981	F9	protein_coding	chrX:139530758-139563458	+	NA	-0.195689277362134	0.998816503742241	No	-0.53416173238999	0.999986496957241	No	1.6011967551031	0.857052222871274	No	0.799273280598283	0.997927736466931	No	-0.724435904191597	0.998416426101052	No	0.799273280598283	0.955371999314066	No	NA	NA	NA	NA
ENSG00000101986	ABCD1	protein_coding	chrX:153724868-153744762	+	4233	-0.307932556117294	0.998816503742241	No	-0.467005538977498	0.999986496957241	No	-0.621657034117084	0.373222156516144	No	-0.491159073690507	0.997927736466931	No	-0.133199915819106	0.998416426101052	No	-0.235839606971767	0.806623986753529	No	0.539	0.136	0.54	0.112
ENSG00000085185	BCORL1	protein_coding	chrX:129981107-130058083	+	7996	-0.48218101053458	0.998816503742241	No	-0.0196659426780188	0.999986496957241	No	-0.490761969202049	0.508317221374242	No	-0.808693445605826	0.890607922741374	No	-0.492811225774764	0.998416426101052	No	-0.75136848543918	0.328266598078955	No	-0.143	0.599	-0.378	0.09
ENSG00000102057	KCND1	protein_coding	chrX:48961378-48971569	-	5807	-0.853085744564758	0.998816503742241	No	0.199791453578201	0.999986496957241	No	0.045240597544918	0.983564791792852	No	-0.344755581390709	0.997927736466931	No	-0.481247608378157	0.998416426101052	No	-0.561162812340004	0.61809361955834	No	0.996	0.07	0.122	0.846
ENSG00000102109	PCSK1N	protein_coding	chrX:48831094-48835633	-	1363	0.0575451261767496	0.998816503742241	No	-0.333891837474216	0.999986496957241	No	-0.669317830007863	0.468665177867042	No	-0.301381222337472	0.997927736466931	No	-0.197359055254776	0.998416426101052	No	-0.409380411856929	0.72205561127164	No	-0.269	0.518	0.276	0.437
ENSG00000102195	GPR50	protein_coding	chrX:151176653-151181465	+	1951	2.71135882516537	0.00274628726695679	Up	2.33456247590481	0.0193593843400289	Up	2.7428807838023	0.00416513473958778	Up	2.11948912100284	0.0600970009226798	No	2.37974212731028	0.0100486702957069	Up	2.30797508462435	0.0229033601450089	Up	3.481	0	3.205	0
ENSG00000102218	RP2	protein_coding	chrX:46836940-46882358	+	3803	-0.379954395108031	0.998816503742241	No	-0.0228547838751328	0.999986496957241	No	-0.230337493959031	0.809868218940146	No	-0.153262339195126	0.997927736466931	No	-0.378531188414767	0.998416426101052	No	-0.610936980791269	0.450267711922092	No	0.17	0.578	0.047	0.869
ENSG00000102226	USP11	protein_coding	chrX:47232690-47248328	+	5269	0.0936284229443134	0.998816503742241	No	-0.239220296902596	0.999986496957241	No	-0.891788714359997	0.111749958743514	No	-0.141380914449359	0.997927736466931	No	-0.126027487753195	0.998416426101052	No	-0.304491573965478	0.642541317613343	No	0.626	0.005	0.581	0.011
ENSG00000102265	TIMP1	protein_coding	chrX:47582313-47586789	+	1541	-0.340948865485605	0.998816503742241	No	-0.224824797054023	0.999986496957241	No	-0.88541135619556	0.247093976064899	No	0.423757409570257	0.997927736466931	No	0.47991713547503	0.998416426101052	No	0.0185116758019955	0.984559940088241	No	-0.091	0.815	0.782	0.005
ENSG00000102313	ITIH6	protein_coding	chrX:54748899-54798240	-	NA	-0.195689998947274	0.998816503742241	No	-0.0825146658653215	0.999986496957241	No	-1.24185480545701	0.413751662252987	No	-0.162518951200401	0.997927736466931	No	-0.737735155132426	0.998416426101052	No	-1.18275863608698	0.486658822235451	No	NA	NA	NA	NA
ENSG00000102393	GLA	protein_coding	chrX:101397803-101407925	-	2065	-0.36810150920288	0.998816503742241	No	-0.672456775534304	0.999986496957241	No	-0.710662787881768	0.227614926510717	No	-0.263639365883161	0.997927736466931	No	-0.606864685755669	0.950268257283268	No	-0.664419356840615	0.301141019922252	No	-0.428	0.077	-0.047	0.858
ENSG00000102606	ARHGEF7	protein_coding	chr13:111114559-111305737	+	11768	-0.100662207344558	0.998816503742241	No	-0.093361352452532	0.999986496957241	No	-0.747366660965201	0.309473578424583	No	-0.318477496993006	0.997927736466931	No	-0.294275619867498	0.998416426101052	No	-0.554394436476562	0.510119155951771	No	0.243	0.333	0.243	0.279
ENSG00000102683	SGCG	protein_coding	chr13:23180952-23325165	+	NA	-0.195690017215328	0.998816503742241	No	-0.227901176511442	0.999986496957241	No	-0.89871951737456	0.562136148353303	No	-0.162518966371872	0.997927736466931	No	-0.259735395350116	0.998416426101052	No	-1.29030691561065	0.46065167061128	No	NA	NA	NA	NA
ENSG00000102837	OLFM4	protein_coding	chr13:53028759-53052057	+	NA	-0.195688840639735	0.998816503742241	No	-0.518838654881699	0.999986496957241	No	-0.195688840639736	0.985385643080521	No	-0.162517989235419	0.997927736466931	No	0.678757812675569	0.998416426101052	No	-0.16251798923542	0.984559940088241	No	NA	NA	NA	NA
ENSG00000087245	MMP2	protein_coding	chr16:55389700-55506691	+	4933	1.12030772969949	0.998816503742241	No	-0.105372006242955	0.999986496957241	No	0.342014780090536	0.853787561215921	No	2.14882628108236	0.173135899181385	No	0.750419603513206	0.998416426101052	No	0.898892489788343	0.508191376091403	No	-0.494	0.205	1.388	0
ENSG00000091651	ORC6	protein_coding	chr16:46689643-46698394	+	4309	-0.351277340139469	0.998816503742241	No	-0.202116125184136	0.999986496957241	No	-0.96213845176978	0.137505329989158	No	-0.450678127508012	0.997927736466931	No	-0.25771104045536	0.998416426101052	No	-0.75314457351454	0.271507570994071	No	0.134	0.637	0.252	0.272
ENSG00000125149	C16orf70	protein_coding	chr16:67109958-67148539	+	5965	0.106239753073845	0.998816503742241	No	-0.215969646645611	0.999986496957241	No	-0.646243712722627	0.391634585838793	No	-0.0475208580553128	0.997927736466931	No	-0.280318789810331	0.998416426101052	No	-0.382316820064879	0.682230724886385	No	0.352	0.187	0.346	0.162
ENSG00000102891	MT4	protein_coding	chr16:56565049-56568957	+	NA	NA	NA	NA	NA	NA	NA	NA	NA	NA	NA	NA	NA	NA	NA	NA	NA	NA	NA	NA	NA	NA	NA
ENSG00000102897	LYRM1	protein_coding	chr16:20899868-20925006	+	3593	-0.145717722345929	0.998816503742241	No	-0.529784927149416	0.999986496957241	No	-0.637759681164876	0.413660286153651	No	-0.332649482301065	0.997927736466931	No	-0.369232317646551	0.998416426101052	No	-0.318666060541902	0.75640741428037	No	0.22	0.465	0.544	0.032
ENSG00000102898	NUTF2	protein_coding	chr16:67846732-67872567	+	3895	-0.0527875526871887	0.998816503742241	No	-0.321117870528543	0.999986496957241	No	-0.369777075316037	0.644862232170579	No	-0.298996719029478	0.997927736466931	No	-0.405350640205616	0.998416426101052	No	-0.306620357713663	0.73830181821432	No	0.047	0.902	0.365	0.17
ENSG00000102924	CBLN1	protein_coding	chr16:49277917-49281831	-	2594	-0.32149082687202	0.998816503742241	No	-0.822801393240402	0.999986496957241	No	-0.998988439011489	0.333161483603008	No	-0.0050750986702788	0.999685050114115	No	-0.198683552712921	0.998416426101052	No	0.0599075219377095	0.983657284807443	No	-0.732	0.087	0.304	0.449
ENSG00000102931	ARL2BP	protein_coding	chr16:57245098-57253635	+	2155	-0.247035425391248	0.998816503742241	No	-0.406907511528993	0.999986496957241	No	-0.746662114398522	0.308461851909455	No	-0.241170346892695	0.997927736466931	No	-0.137627734209407	0.998416426101052	No	-0.35380287312667	0.706082742376544	No	0.194	0.792	0.64	0.24
ENSG00000102962	CCL22	protein_coding	chr16:57358772-57366190	+	NA	-1.06827457968226	0.998816503742241	No	-0.332881317523353	0.999986496957241	No	-0.395321226870134	0.894195744929533	No	-1.03510353047942	0.997927736466931	No	0.053477574933569	0.998416426101052	No	0.894534360074022	0.659070506579662	No	NA	NA	NA	NA
ENSG00000102978	POLR2C	protein_coding	chr16:57462387-57472010	+	3940	-0.267776564534115	0.998816503742241	No	-0.23627963242849	0.999986496957241	No	-0.810003427331417	0.22298403383258	No	-0.112321723607003	0.997927736466931	No	-0.0663761775756196	0.998416426101052	No	-0.385203614863011	0.631051332072613	No	0.322	0.248	0.437	0.083
ENSG00000102996	MMP15	protein_coding	chr16:58025566-58046901	+	4419	0.554359107065789	0.998816503742241	No	0.17112161422214	0.999986496957241	No	-0.313967549931292	0.801848002319795	No	0.205775416444661	0.997927736466931	No	0.13273001425498	0.998416426101052	No	-0.250341652509992	0.86274319392524	No	-0.197	0.565	0.528	0.059
ENSG00000103005	USB1	protein_coding	chr16:57999546-58021618	+	8265	-0.064735055239916	0.998816503742241	No	-0.299906241192897	0.999986496957241	No	-0.731712741123282	0.372426106107969	No	0.130048024249211	0.997927736466931	No	-0.0462535802604953	0.998416426101052	No	-0.2009114377332	0.875636078688776	No	0.071	0.862	0.276	0.348
ENSG00000103021	CCDC113	protein_coding	chr16:58231157-58283836	+	5927	-0.531518924211418	0.998816503742241	No	-0.633360909003938	0.999986496957241	No	-0.500503424193598	0.515579231999299	No	-0.40863932542848	0.997927736466931	No	-0.123307653618114	0.998416426101052	No	-0.442907312789533	0.608275134840383	No	-0.4	0.132	0.48	0.053
ENSG00000103023	PRSS54	protein_coding	chr16:58279997-58295047	-	NA	0.766103024802021	0.998816503742241	No	-0.331137301323769	0.999986496957241	No	-0.195689448410552	0.985385643080521	No	-0.162518493984135	0.997927736466931	No	-0.362013768513942	0.998416426101052	No	0.799273979228437	0.944445327102263	No	NA	NA	NA	NA
ENSG00000103024	NME3	protein_coding	chr16:1770286-1771730	-	1445	-0.521602954204822	0.998816503742241	No	0.0487830555152617	0.999986496957241	No	-0.333168453445767	0.699130020512889	No	-0.218714627453957	0.997927736466931	No	-0.0674674236157499	0.998416426101052	No	-0.219577670065187	0.832783128083595	No	-0.022	0.958	0.601	0.032
ENSG00000103035	PSMD7	protein_coding	chr16:74296775-74306288	+	2740	-0.263018229289166	0.998816503742241	No	-0.486650773380559	0.999986496957241	No	-1.00600280155108	0.155241893480907	No	-0.22500186308178	0.997927736466931	No	-0.151640001899666	0.998416426101052	No	-0.426287900042329	0.612566387614917	No	-0.096	0.786	0.308	0.247
ENSG00000103044	HAS3	protein_coding	chr16:69105564-69118719	+	5289	-0.214554736036762	0.998816503742241	No	-0.302203695779511	0.999986496957241	No	-0.0381441440174148	0.985385643080521	No	-0.369920676843905	0.997927736466931	No	-0.1812718897583	0.998416426101052	No	0.397508142404215	0.705325649885143	No	-0.013	0.978	0.044	0.908
ENSG00000103056	SMPD3	protein_coding	chr16:68358325-68448688	-	7166	-0.0529815787662249	0.998816503742241	No	-0.226478100158285	0.999986496957241	No	-0.696740665893674	0.599785848735415	No	0.89109738789661	0.909539840152723	No	0.174386589968076	0.998416426101052	No	0.803695296874565	0.505221521936898	No	1.357	0	0.677	0.042
ENSG00000103064	SLC7A6	protein_coding	chr16:68264516-68301823	+	7588	0.126019722306572	0.998816503742241	No	-0.092702103554366	0.999986496957241	No	-0.371132990046124	0.612270719651791	No	0.0984690651421145	0.997927736466931	No	-0.243244041417819	0.998416426101052	No	-0.504937988097761	0.501742344119887	No	0.182	0.547	0.171	0.509
ENSG00000103066	PLA2G15	protein_coding	chr16:68245304-68261062	+	4464	-0.203462531864305	0.998816503742241	No	-0.0191618926195187	0.999986496957241	No	-0.499404250075086	0.453028927936413	No	-0.183088209098897	0.997927736466931	No	-0.0343268243973817	0.998416426101052	No	-0.269568777031578	0.757581698360129	No	0.601	0.062	0.655	0.035
ENSG00000103089	FA2H	protein_coding	chr16:74712955-74774831	-	3279	0.165185898587686	0.998816503742241	No	0.051319045928639	0.999986496957241	No	-0.0705321528002275	0.980349088014822	No	-0.195595897861735	0.997927736466931	No	-0.408138501764898	0.998416426101052	No	-0.314430963297482	0.835723380478266	No	-0.57	0.282	-0.364	0.45
ENSG00000185615	PDIA2	protein_coding	chr16:283152-287215	+	2248	-0.651551625414107	0.998816503742241	No	-0.148982637052003	0.999986496957241	No	-0.639238914531596	0.354630251863161	No	0.588910020087761	0.997927736466931	No	0.0326909165478152	0.998416426101052	No	-0.0940229682619194	0.951502002657374	No	0.309	0.444	0.413	0.234
ENSG00000242173	ARHGDIG	protein_coding	chr16:268727-283010	+	2429	0.34316189116587	0.998816503742241	No	0.260047639940184	0.999986496957241	No	-0.344858101790943	0.686370471817611	No	-0.092898356362102	0.997927736466931	No	0.385380124082121	0.998416426101052	No	0.0852724258855134	0.962199317443336	No	0.228	0.54	0.868	0.004
ENSG00000103160	HSDL1	protein_coding	chr16:84122146-84145192	-	4507	-0.512095471387315	0.998816503742241	No	-0.342894628596586	0.999986496957241	No	-0.855033588178973	0.363068379849371	No	-0.45643624100388	0.997927736466931	No	-0.210416926273363	0.998416426101052	No	-0.537108407216797	0.631258197824384	No	-0.028	0.936	0.285	0.233
ENSG00000103199	ZNF500	protein_coding	chr16:4748239-4767624	-	6465	-0.219029645946698	0.998816503742241	No	-0.361345549169295	0.999986496957241	No	-0.788080959805772	0.284212537494013	No	-0.0641558474119387	0.997927736466931	No	-0.166114076384369	0.998416426101052	No	-0.254668804718458	0.806652265081199	No	0.482	0.117	0.633	0.029
ENSG00000242612	DECR2	protein_coding	chr16:401826-412487	+	4046	-0.534161571665097	0.998816503742241	No	-0.0482314936566005	0.999986496957241	No	-0.446363343401383	0.558195804998132	No	-0.328016652532814	0.997927736466931	No	-0.302357611149051	0.998416426101052	No	-0.405384392648989	0.632183965445249	No	0.462	0.203	0.737	0.026
ENSG00000103326	CAPN15	protein_coding	chr16:527717-554636	+	7987	0.0571171587908488	0.998816503742241	No	-0.0101508870190825	0.999986496957241	No	-0.553903567096653	0.390228090263788	No	0.0632530366484121	0.997927736466931	No	-0.254327379059935	0.998416426101052	No	-0.454678043678021	0.541044764079135	No	0.108	0.766	0.294	0.287
ENSG00000103375	AQP8	protein_coding	chr16:25215731-25228940	+	NA	-2.61652837826189	0.998816503742241	No	-0.593242583878464	0.999986496957241	No	-0.95991280711672	0.401316865453365	No	0.271995348901654	0.997927736466931	No	-0.101435296060401	0.998416426101052	No	-0.954290159589658	0.46034904886407	No	NA	NA	NA	NA
ENSG00000103404	USP31	protein_coding	chr16:23061406-23149270	-	12017	0.150374281614349	0.998816503742241	No	-0.231344160846793	0.999986496957241	No	-0.85596332379519	0.22298403383258	No	0.398861846517671	0.997927736466931	No	-0.214431218147573	0.998416426101052	No	-0.40280819372011	0.634340414076967	No	0.137	0.597	0.264	0.216
ENSG00000103460	TOX3	protein_coding	chr16:52438005-52547802	-	NA	3.65223387751561	0.786153984546014	No	0.074181973184929	0.999986496957241	No	-0.195689966833826	0.980349088014822	No	1.70045361193433	0.997927736466931	No	-0.00823027923757272	0.999463667291105	No	-0.162518924530445	0.983657284807443	No	NA	NA	NA	NA
ENSG00000103550	KNOP1	protein_coding	chr16:19701934-19718235	-	NA	-0.0730895924311548	0.998816503742241	No	-0.40565812367894	0.999986496957241	No	-0.887348829165617	0.22298403383258	No	-0.19168638312121	0.997927736466931	No	-0.218273592997179	0.998416426101052	No	-0.534183948314143	0.528681566822618	No	NA	NA	NA	NA
ENSG00000103569	AQP9	protein_coding	chr15:58138169-58185911	+	NA	-0.195688984856238	0.998816503742241	No	-0.694398679917789	0.999986496957241	No	-2.28319696075872	0.80019856395135	No	-0.162518109006051	0.997927736466931	No	-0.697572049442759	0.998416426101052	No	-2.25002608490853	0.809574131632373	No	NA	NA	NA	NA
ENSG00000103653	CSK	protein_coding	chr15:74782057-74803198	+	4570	-0.200935409599338	0.998816503742241	No	-0.0966110414164837	0.999986496957241	No	-0.709612446739825	0.457993815562381	No	-0.0910558364238321	0.997927736466931	No	-0.267166230009817	0.998416426101052	No	-0.610286078037585	0.575018394601585	No	0.068	0.843	0.234	0.356
ENSG00000103707	MTFMT	protein_coding	chr15:65001512-65029639	-	3432	-0.165346629942167	0.998816503742241	No	-0.431752788946463	0.999986496957241	No	-0.803943426784375	0.329254255217942	No	-0.245123014437792	0.997927736466931	No	-0.445517984831621	0.998416426101052	No	-0.486632556807224	0.619395789198253	No	0.191	0.59	0.505	0.081
ENSG00000103710	RASL12	protein_coding	chr15:65053337-65076690	-	NA	0.766105198358047	0.998816503742241	No	0.417726079880783	0.999986496957241	No	0.695142267429439	0.881578175542084	No	-0.162518955074929	0.997927736466931	No	-0.30482290062706	0.998416426101052	No	2.05651404640218	0.504353730539728	No	NA	NA	NA	NA
ENSG00000103811	CTSH	protein_coding	chr15:78921058-78949574	-	5892	0.140820819338947	0.998816503742241	No	-0.271941581915612	0.999986496957241	No	-0.677542730887965	0.490629076017133	No	0.0379162886742478	0.997927736466931	No	-0.227649955507486	0.998416426101052	No	-0.73418651024993	0.495598921046003	No	0.109	0.738	0.693	0.004
ENSG00000103888	CEMIP	protein_coding	chr15:80779343-80951776	+	7621	0.235515995553447	0.998816503742241	No	0.256179544780884	0.999986496957241	No	0.987999943117679	0.602611477294505	No	0.742070658154542	0.997927736466931	No	0.219535384610952	0.998416426101052	No	0.444162787353978	0.876224990330388	No	-0.13	0.756	-0.107	0.757
ENSG00000103966	EHD4	protein_coding	chr15:41895939-41972578	-	7879	0.0842041573926942	0.998816503742241	No	0.0720417385246272	0.999986496957241	No	0.15131954680899	0.892394108051893	No	-0.0666945479917311	0.997927736466931	No	-0.235340752602191	0.998416426101052	No	0.136668483148379	0.910305672586428	No	0.066	0.867	0.267	0.344
ENSG00000104112	SCG3	protein_coding	chr15:51681353-51721031	+	3315	0.270681687959723	0.998816503742241	No	-0.283257077086391	0.999986496957241	No	-0.770967570493931	0.837991994637768	No	2.50477124580183	0.610773123441332	No	0.607656471719324	0.998416426101052	No	2.18970125588249	0.283193442395329	No	0.673	0.293	2.232	0
ENSG00000104129	DNAJC17	protein_coding	chr15:40765155-40807478	-	5634	-0.0686080650244542	0.998816503742241	No	-0.405942606208631	0.999986496957241	No	-0.542525227723798	0.495460659327724	No	-0.160296401956915	0.997927736466931	No	-0.240309771864379	0.998416426101052	No	-0.279128916038276	0.79471752885245	No	0.26	0.437	0.564	0.049
ENSG00000104140	RHOV	protein_coding	chr15:40872214-40874289	-	1705	0.181573543979441	0.998816503742241	No	0.422093149038468	0.999986496957241	No	0.250961313527347	0.813388984505048	No	-0.399962276185558	0.997927736466931	No	0.300040711694229	0.998416426101052	No	-0.221382560993893	0.849629081527648	No	0.21	0.612	0.542	0.104
ENSG00000104142	VPS18	protein_coding	chr15:40894430-40903975	+	4049	0.198533316335497	0.998816503742241	No	-0.153886383464505	0.999986496957241	No	-0.606167304549839	0.388204110977666	No	0.0812587629091295	0.997927736466931	No	-0.0207424646601297	0.998416426101052	No	-0.465676055092086	0.568397537468295	No	0.599	0.057	0.584	0.056
ENSG00000104147	OIP5	protein_coding	chr15:41309268-41332621	-	1236	-0.0966648073480673	0.998816503742241	No	-0.0303911704717161	0.999986496957241	No	-0.304000256849049	0.781329342084113	No	-0.341964116204213	0.997927736466931	No	-0.204356621903509	0.998416426101052	No	-0.367471343317992	0.725138343758297	No	0.249	0.476	0.349	0.241
ENSG00000012232	EXTL3	protein_coding	chr8:28600469-28755599	+	13220	-0.0124834107830547	0.998816503742241	No	-0.107688462313941	0.999986496957241	No	-0.613792788981489	0.472843758439969	No	-0.108057367561237	0.997927736466931	No	-0.342895750381516	0.998416426101052	No	-0.403588373608575	0.701566896982649	No	0.212	0.45	0.193	0.431
ENSG00000076641	PAG1	protein_coding	chr8:80967810-81112068	-	11023	0.255527617614029	0.998816503742241	No	0.129754226727172	0.999986496957241	No	-0.444039495612348	0.543498759607921	No	-0.261048674746211	0.997927736466931	No	-0.846673319635475	0.551333962040884	No	-1.22203593365646	0.0700190159909281	No	0.33	0.114	-0.227	0.255
ENSG00000104221	BRF2	protein_coding	chr8:37843268-37849904	-	2760	0.415645403918535	0.998816503742241	No	-0.167745345843482	0.999986496957241	No	-0.536383927193168	0.52165618310198	No	0.000162840079953674	0.999991696675247	No	-0.130609406644578	0.998416426101052	No	-0.20421606543996	0.873282011098842	No	0.568	0.019	0.424	0.083
ENSG00000104237	RP1	protein_coding	chr8:54616067-54630834	+	NA	-0.195689755211621	0.998816503742241	No	0.813836981523846	0.999986496957241	No	-0.276586134567384	0.980349088014822	No	-0.162518748779926	0.997927736466931	No	0.470972340855564	0.998416426101052	No	-1.20230592559338	0.831307127573769	No	NA	NA	NA	NA
ENSG00000104312	RIPK2	protein_coding	chr8:89757747-89791063	+	3117	0.203216732803566	0.998816503742241	No	0.21418312825842	0.999986496957241	No	-0.236875935657793	0.807122990801918	No	-0.205269069806963	0.997927736466931	No	-0.407840251196994	0.998416426101052	No	-0.78959193154414	0.31635613756277	No	0.358	0.1	0.263	0.208
ENSG00000104324	CPQ	protein_coding	chr8:96645227-97149654	+	3457	-7.2957041195103	4.14297073468045e-06	Down	-1.59610252803191	0.00113835871706028	Down	-0.79190155953451	0.822795346238415	No	-6.30073776086587	0.000143440824825931	Down	-1.83759106604543	2.75100758729157e-05	Down	-0.737091246068997	0.843662064870039	No	-4.738	0	-6.639	0
ENSG00000104325	DECR1	protein_coding	chr8:90001405-90052092	+	3507	-0.388761015029541	0.998816503742241	No	-0.431023572917421	0.999986496957241	No	-0.535198082138976	0.62600468414606	No	-0.438720964538082	0.997927736466931	No	-0.288829851060833	0.998416426101052	No	-0.372263978178314	0.778152734239147	No	0.201	0.463	0.488	0.035
ENSG00000104332	SFRP1	protein_coding	chr8:41261958-41309497	-	4761	-0.361503103076035	0.998816503742241	No	-0.229520269738136	0.999986496957241	No	-0.151861146899976	0.896087321046121	No	-1.13525725193324	0.160585886342973	No	-0.856567577662485	0.42523880032498	No	-0.726545386061028	0.401747779984412	No	-0.635	0.012	-0.275	0.284
ENSG00000104368	PLAT	protein_coding	chr8:42175233-42207724	-	6618	-0.456246406093147	0.998816503742241	No	-0.126361132730161	0.999986496957241	No	-0.486724326158464	0.565018742525182	No	-1.08982341074798	0.385611452496406	No	-0.973299469452521	0.42090658553708	No	-1.60190095590113	0.0415374038523069	Down	-0.01	0.981	-0.911	0.001
ENSG00000104371	DKK4	protein_coding	chr8:42374068-42377232	-	NA	-2.05715248032776	0.998816503742241	No	1.15391268544629	0.999986496957241	No	0.0664763546148618	0.985385643080521	No	-2.02398143323982	0.997927736466931	No	-0.163908150120977	0.998416426101052	No	0.103318302651449	0.983657284807443	No	NA	NA	NA	NA
ENSG00000104381	GDAP1	protein_coding	chr8:74321130-74488872	+	4052	-0.276554228264805	0.998816503742241	No	-0.171943938844649	0.999986496957241	No	-0.594875803982694	0.472261106022023	No	-0.182601662475025	0.997927736466931	No	0.0418478181885806	0.998416426101052	No	-0.243842916644984	0.834982426555201	No	0.303	0.309	0.843	0.001
ENSG00000104408	EIF3E	protein_coding	chr8:108201216-108435333	-	6005	0.0724269429926022	0.998816503742241	No	0.0399649509890454	0.999986496957241	No	-1.0232123298242	0.195384376671656	No	-0.467623581019715	0.997927736466931	No	-0.544702173781845	0.998416426101052	No	-1.30519389318506	0.0920459618938069	No	0.555	0.01	0.202	0.366
ENSG00000104412	EMC2	protein_coding	chr8:108443601-108486918	+	3781	0.0485752866940275	0.998816503742241	No	-0.0853592032448538	0.999986496957241	No	-0.076940048039062	0.979237163383744	No	-0.346293160732608	0.997927736466931	No	-0.36839812502676	0.998416426101052	No	-0.671443884757851	0.463201560926702	No	0.429	0.077	0.446	0.056
ENSG00000104524	PYCRL	protein_coding	chr8:143603913-143609773	-	3244	0.387181861073123	0.998816503742241	No	-0.11604466206105	0.999986496957241	No	-0.463933335134396	0.591837217847001	No	-0.214811936149761	0.997927736466931	No	-0.230043783255841	0.998416426101052	No	-0.33457921941795	0.74950974716991	No	0.031	0.949	0.549	0.098
ENSG00000104643	MTMR9	protein_coding	chr8:11284416-11328146	+	8804	-0.242147149232814	0.998816503742241	No	-0.192015492021907	0.999986496957241	No	-0.772732438269522	0.24127644401507	No	-0.344078905718167	0.997927736466931	No	-0.363907453803837	0.998416426101052	No	-0.698213666832644	0.338658428671936	No	0.323	0.197	0.45	0.051
ENSG00000104671	DCTN6	protein_coding	chr8:30156297-30183640	+	1984	0.125790203518528	0.998816503742241	No	-0.191198731711749	0.999986496957241	No	-0.602696036110164	0.428507785818289	No	-0.207766939721839	0.997927736466931	No	-0.307831320254289	0.998416426101052	No	-0.650639996504708	0.442689202699095	No	0.216	0.416	0.323	0.159
ENSG00000104689	TNFRSF10A	protein_coding	chr8:23190452-23225126	-	NA	-0.207066300176888	0.998816503742241	No	-0.0639148479679193	0.999986496957241	No	-0.893352356000023	0.473713738206326	No	0.231584202138638	0.997927736466931	No	-0.344698904214744	0.998416426101052	No	-0.265597537518924	0.877471169392651	No	NA	NA	NA	NA
ENSG00000104695	PPP2CB	protein_coding	chr8:30774457-30814314	-	4516	-0.501885867849838	0.998816503742241	No	-0.278160267421488	0.999986496957241	No	-0.621489672084817	0.440110235246647	No	-0.487617385644741	0.997927736466931	No	-0.352191507252687	0.998416426101052	No	-0.930859227005689	0.271079238738425	No	0.057	0.872	0.363	0.15
ENSG00000104756	KCTD9	protein_coding	chr8:25427847-25458476	-	4383	-0.0983404684772764	0.998816503742241	No	-0.00829885558908788	0.999986496957241	No	-0.505574744584065	0.551850100090444	No	-0.163239317244602	0.997927736466931	No	-0.31190981047204	0.998416426101052	No	-0.897925751739797	0.293793942515888	No	0.245	0.364	0.423	0.073
ENSG00000088038	CNOT3	protein_coding	chr19:54137728-54155681	+	6880	-0.250314663578009	0.998816503742241	No	-0.304360951824243	0.999986496957241	No	-0.885278326499802	0.22298403383258	No	-0.493381623914274	0.997927736466931	No	-0.253880716576516	0.998416426101052	No	-0.584420492043736	0.482718215637657	No	0.239	0.378	0.301	0.206
ENSG00000077348	EXOSC5	protein_coding	chr19:41386374-41397479	-	1488	0.153040082860459	0.998816503742241	No	-0.287010076329172	0.999986496957241	No	-0.528700296384099	0.56792021355432	No	-0.461139310397003	0.997927736466931	No	-0.413761147360786	0.998416426101052	No	-0.499881591472928	0.624233112582031	No	-0.095	0.815	0.553	0.064
ENSG00000032444	PNPLA6	protein_coding	chr19:7534004-7561764	+	7172	-0.584742140773751	0.998816503742241	No	-0.263500846737025	0.999986496957241	No	-0.150532822649183	0.89965653139244	No	-0.27227496231924	0.997927736466931	No	-0.178445498755425	0.998416426101052	No	-0.178726024362054	0.877471169392651	No	0.264	0.4	0.319	0.243
ENSG00000006712	PAF1	protein_coding	chr19:39385852-39391195	-	2668	-0.499270439827969	0.998816503742241	No	-0.477998088877096	0.999986496957241	No	-0.669091953589637	0.288493338647743	No	-0.231057651631355	0.997927736466931	No	-0.0940386987206668	0.998416426101052	No	-0.290255987395851	0.722853323032545	No	0.313	0.278	0.451	0.08
ENSG00000076944	STXBP2	protein_coding	chr19:7636881-7647873	+	6036	0.245263239807912	0.998816503742241	No	-0.133411669673992	0.999986496957241	No	-0.682937083741342	0.294133829971639	No	-0.11491135733948	0.997927736466931	No	0.059046691269542	0.998416426101052	No	-0.549118696220819	0.460923469965189	No	0.546	0.046	0.616	0.021
ENSG00000186529	CYP4F3	protein_coding	chr19:15615617-15662825	+	NA	-0.195689964670153	0.998816503742241	No	-0.0262805912332379	0.999986496957241	No	0.766105045902519	0.88388636696108	No	-0.162518922733532	0.997927736466931	No	0.224923570059638	0.998416426101052	No	2.27886326909955	0.521659756740612	No	NA	NA	NA	NA
ENSG00000104804	TULP2	protein_coding	chr19:48880965-48898733	-	2240	0.0103062373723823	0.998816503742241	No	0.125259911341932	0.999986496957241	No	0.31422422078067	0.844419874295179	No	-1.07891734208198	0.997927736466931	No	-0.120237304487539	0.998416426101052	No	0.177675457069963	0.93135305290658	No	0.339	0.395	0.491	0.156
ENSG00000104808	DHDH	protein_coding	chr19:48933682-48944969	+	1081	0.0206188127235514	0.998816503742241	No	0.412095394150261	0.999986496957241	No	-0.0756259446592353	0.980349088014822	No	-0.319948688009222	0.997927736466931	No	-0.0557406641947134	0.998416426101052	No	-0.406230601929116	0.758213794014288	No	0.127	0.834	0.639	0.139
ENSG00000183207	RUVBL2	protein_coding	chr19:48993448-49015995	+	3670	-0.101132034485145	0.998816503742241	No	-0.427990158040446	0.999986496957241	No	-0.487835380351631	0.555676706593004	No	-0.282762164943758	0.997927736466931	No	-0.312964266675446	0.998416426101052	No	-0.0967320698530913	0.95912206969159	No	0.165	0.634	0.515	0.065
ENSG00000104826	LHB	protein_coding	chr19:49015980-49017090	-	NA	-1.15748511256835	0.998816503742241	No	-1.67044885024937	0.999986496957241	No	-0.640511355067768	0.777737879537438	No	-0.162518942014988	0.997927736466931	No	-0.146257445087185	0.998416426101052	No	0.179853881119369	0.968137357604804	No	NA	NA	NA	NA
ENSG00000104835	SARS2	protein_coding	chr19:38915266-38930896	-	3231	-0.138605379657943	0.998816503742241	No	-0.606930457849159	0.999986496957241	No	-0.462752061317836	0.535868930540193	No	-0.122649321479533	0.997927736466931	No	-0.240006216361675	0.998416426101052	No	-0.175567224519144	0.875161183911504	No	0.176	0.618	0.312	0.277
ENSG00000104848	KCNA7	protein_coding	chr19:49067418-49072941	-	NA	1.65399250222587	0.998816503742241	No	0.59052684636446	0.999986496957241	No	0.207492234035056	0.962001325569304	No	0.454428762256586	0.997927736466931	No	0.118763530756977	0.998416426101052	No	-2.6354286248409	0.351199318334376	No	NA	NA	NA	NA
ENSG00000104856	RELB	protein_coding	chr19:45001430-45038198	+	3035	-0.113177052607505	0.998816503742241	No	-0.5108222737943	0.999986496957241	No	-0.154755295770573	0.907442707596468	No	-0.256986146971606	0.997927736466931	No	-0.19302389969534	0.998416426101052	No	-0.323733595454157	0.765773594201538	No	0.119	0.83	0.904	0.021
ENSG00000104859	CLASRP	protein_coding	chr19:45039040-45070956	+	4931	-0.093353207354036	0.998816503742241	No	-0.18599722306044	0.999986496957241	No	-0.618991914564572	0.394136514928545	No	-0.325628809243253	0.997927736466931	No	-0.249665821853479	0.998416426101052	No	-0.598443381614597	0.4636792190037	No	0.404	0.138	0.332	0.198
ENSG00000104879	CKM	protein_coding	chr19:45306414-45322977	-	NA	1.63919936141445	0.998816503742241	No	-0.116396919983552	0.999986496957241	No	1.02339119606523	0.467155722210138	No	-0.162518971581888	0.997927736466931	No	-0.304101795391143	0.998416426101052	No	0.0363224649673032	0.984559940088241	No	NA	NA	NA	NA
ENSG00000104883	PEX11G	protein_coding	chr19:7476875-7497449	-	1466	-0.0103430239732628	0.998816503742241	No	-0.317329227592094	0.999986496957241	No	-0.641616944959587	0.44708317138019	No	-0.195291157828127	0.997927736466931	No	-0.20633815330686	0.998416426101052	No	-0.317586789232965	0.777909672891917	No	0.267	0.537	0.7	0.049
ENSG00000104888	SLC17A7	protein_coding	chr19:49429401-49442360	-	6013	0.333561897485555	0.998816503742241	No	0.388883559054248	0.999986496957241	No	1.10780165128682	0.183141948508141	No	0.161977526508118	0.997927736466931	No	0.0897523831882049	0.998416426101052	No	0.2130504858391	0.875335570001805	No	-0.484	0.38	-0.611	0.211
ENSG00000104889	RNASEH2A	protein_coding	chr19:12806580-12813638	+	3645	-0.336402363457023	0.998816503742241	No	-0.654911291213391	0.999986496957241	No	-0.578429995330009	0.420189747927694	No	-0.308301674506345	0.997927736466931	No	-0.15404157393723	0.998416426101052	No	-0.645910029837018	0.419412740484104	No	0.051	0.922	0.265	0.476
ENSG00000104899	AMH	protein_coding	chr19:2249309-2252073	+	2587	-0.481246709533095	0.998816503742241	No	-0.519860621930906	0.999986496957241	No	0.0852336154979348	0.95876185611616	No	-0.31003749023309	0.997927736466931	No	-0.373172129776006	0.998416426101052	No	-0.623308899706165	0.403154103219519	No	1.492	0	0.232	0.516
ENSG00000104918	RETN	protein_coding	chr19:7669044-7670454	+	NA	NA	NA	NA	NA	NA	NA	NA	NA	NA	NA	NA	NA	NA	NA	NA	NA	NA	NA	NA	NA	NA	NA
ENSG00000104941	RSPH6A	protein_coding	chr19:45795710-45815319	-	NA	-0.954516437490341	0.998816503742241	No	-1.22835096103221	0.726543101146667	No	-0.684905962483708	0.657769226532322	No	-0.458535320132109	0.997927736466931	No	-0.801125971763339	0.998416426101052	No	-0.59778936426738	0.726616496300631	No	NA	NA	NA	NA
ENSG00000104957	CCDC130	protein_coding	chr19:13731760-13763296	+	3307	-0.524786328435183	0.998816503742241	No	-0.470570471806476	0.999986496957241	No	-0.238509942462589	0.806986946581254	No	-0.305861612777007	0.997927736466931	No	-0.166496315943911	0.998416426101052	No	-0.276448629973753	0.778105175966049	No	0.487	0.058	0.46	0.066
ENSG00000104969	SGTA	protein_coding	chr19:2754714-2783371	-	3801	-0.113542715612333	0.998816503742241	No	-0.256093251646121	0.999986496957241	No	-0.868954770313128	0.22298403383258	No	0.0675077287862922	0.997927736466931	No	-0.238815034045161	0.998416426101052	No	-0.517878057156942	0.534942980007201	No	0.145	0.685	0.301	0.289
ENSG00000104976	SNAPC2	protein_coding	chr19:7920316-7923250	+	2000	-0.494668768762318	0.998816503742241	No	0.257494425044389	0.999986496957241	No	-0.708801014126676	0.299358335268893	No	-0.372685249323325	0.997927736466931	No	0.342901366577985	0.998416426101052	No	-0.473269337677422	0.554269242492343	No	0.58	0.055	0.339	0.256
ENSG00000179943	FIZ1	protein_coding	chr19:55591371-55601970	-	6790	-0.351062244170161	0.998816503742241	No	-0.540615739590357	0.999986496957241	No	-0.446276092290595	0.553716816816319	No	-0.343045458995436	0.997927736466931	No	-0.297872920971086	0.998416426101052	No	-0.494006277018316	0.544385140308267	No	0.556	0.051	0.411	0.142
ENSG00000105072	C19orf44	protein_coding	chr19:16496311-16521352	+	4421	-0.0668412537100867	0.998816503742241	No	-0.319687657112323	0.999986496957241	No	-0.326222238592244	0.810548612298078	No	-0.156499202024402	0.997927736466931	No	-0.107975935611652	0.998416426101052	No	-0.111154210235485	0.968137357604804	No	0.06	0.857	0.419	0.075
ENSG00000186115	CYP4F2	protein_coding	chr19:15878023-15898120	-	NA	-0.19568996443646	0.998816503742241	No	-0.363648866357265	0.999986496957241	No	0.698540578298822	0.802403949196561	No	-0.162518922539451	0.997927736466931	No	0.178298057043238	0.998416426101052	No	0.373659117263103	0.919912133142383	No	NA	NA	NA	NA
ENSG00000105171	POP4	protein_coding	chr19:29604017-29617237	+	6574	-0.130302688189918	0.998816503742241	No	-0.748245911080153	0.999986496957241	No	-0.707825806808665	0.3331859447685	No	-0.176419973478698	0.997927736466931	No	-0.188069513443058	0.998416426101052	No	-0.184382129356207	0.875036943155737	No	0.393	0.208	0.533	0.062
ENSG00000105185	PDCD5	protein_coding	chr19:32581068-32587452	+	2253	-0.048094641004804	0.998816503742241	No	-0.260529149249551	0.999986496957241	No	-0.488902042268979	0.553917677078755	No	-0.135506185805739	0.997927736466931	No	-0.27546896287454	0.998416426101052	No	-0.588755993357306	0.504353730539728	No	-0.265	0.388	0.382	0.154
ENSG00000105198	LGALS13	protein_coding	chr19:39602501-39607476	+	NA	NA	NA	NA	NA	NA	NA	NA	NA	NA	NA	NA	NA	NA	NA	NA	NA	NA	NA	NA	NA	NA	NA
ENSG00000105202	FBL	protein_coding	chr19:39834458-39846414	-	2173	0.0258061075574303	0.998816503742241	No	0.0526340549421321	0.999986496957241	No	-0.371122135789572	0.521379632529159	No	-0.104142158051611	0.997927736466931	No	-0.30059082594655	0.998416426101052	No	-0.394019406244992	0.533757185232727	No	0.027	0.943	0.293	0.252
ENSG00000105205	CLC	protein_coding	chr19:39731250-39738028	-	NA	NA	NA	NA	NA	NA	NA	NA	NA	NA	NA	NA	NA	NA	NA	NA	NA	NA	NA	NA	NA	NA	NA
ENSG00000105255	FSD1	protein_coding	chr19:4304600-4323843	+	3111	0.0355934090592605	0.998816503742241	No	-0.374707528838354	0.999986496957241	No	-0.216532677800433	0.876810924131745	No	0.0156897088200999	0.998068953162907	No	-0.353295038397721	0.998416426101052	No	-0.337285107779061	0.790965251155918	No	0.021	0.957	0.441	0.098
ENSG00000105321	CCDC9	protein_coding	chr19:47255980-47271953	+	3845	-0.130960073475183	0.998816503742241	No	-0.293388046307722	0.999986496957241	No	-0.434000098391689	0.522913441606032	No	-0.761030335755059	0.852050958633369	No	-0.239591172679492	0.998416426101052	No	-0.333675146320054	0.673049353309586	No	0.023	0.954	0.358	0.193
ENSG00000105329	TGFB1	protein_coding	chr19:41301587-41353911	-	3238	0.162615900832117	0.998816503742241	No	0.122107032353411	0.999986496957241	No	0.0401889961763252	0.981282495946695	No	0.0655694959266967	0.997927736466931	No	0.213359096322758	0.998416426101052	No	0.405668772188173	0.651926035866327	No	-0.061	0.886	0.624	0.034
ENSG00000105341	ATP5SL	protein_coding	chr19:41431318-41440717	-	4381	-0.234340861245134	0.998816503742241	No	-0.444933223283942	0.999986496957241	No	-0.741821552697752	0.381123299561408	No	-0.391896327373844	0.997927736466931	No	-0.180701842519026	0.998416426101052	No	-0.379367409998303	0.727825931855634	No	0.615	0.018	0.496	0.058
ENSG00000105352	CEACAM4	protein_coding	chr19:41618971-41627074	-	NA	-1.15748289947167	0.998816503742241	No	-0.861497500808483	0.999986496957241	No	-0.19568961373032	0.985385643080521	No	-1.1243119170222	0.997927736466931	No	-0.00333688705733987	0.999811118278036	No	1.70883690754662	0.801045692064618	No	NA	NA	NA	NA
ENSG00000105355	PLIN3	protein_coding	chr19:4838341-4867768	-	2813	0.188212883166623	0.998816503742241	No	-0.141142123273001	0.999986496957241	No	-0.803415322346003	0.383632958040728	No	-0.0843225323364238	0.997927736466931	No	-0.112648016007781	0.998416426101052	No	-0.413059679488862	0.726616496300631	No	0.25	0.534	0.558	0.095
ENSG00000105369	CD79A	protein_coding	chr19:41877120-41881372	+	NA	1.50410809536018	0.420875057038254	No	1.12327873086823	0.999986496957241	No	-0.0636393988933631	0.980349088014822	No	0.363124012478477	0.997927736466931	No	0.178782349805846	0.998416426101052	No	-0.197574566137464	0.923896702883867	No	NA	NA	NA	NA
ENSG00000105372	RPS19	protein_coding	chr19:41859918-41872926	+	3799	0.149103314106186	0.998816503742241	No	-0.137743123760176	0.999986496957241	No	-0.780573155005897	0.243414863339734	No	-0.107035554294684	0.997927736466931	No	-0.191318235028677	0.998416426101052	No	-0.529459939711215	0.49456340305756	No	0.477	0.093	0.44	0.105
ENSG00000105398	SULT2A1	protein_coding	chr19:47870466-47886397	-	1987	-0.676430464247468	0.998816503742241	No	-0.107681220575777	0.999986496957241	No	0.264213834102426	0.878271019985506	No	0.112257475830229	0.997927736466931	No	-0.366622059887291	0.998416426101052	No	0.107108289345406	0.97994725656364	No	-0.993	0.06	-0.022	0.97
ENSG00000105401	CDC37	protein_coding	chr19:10391134-10420121	-	3041	-0.163528914809559	0.998816503742241	No	-0.00451126473724222	0.999986496957241	No	-1.18117929597763	0.126344200004721	No	-0.191500747082436	0.997927736466931	No	-0.145123198154174	0.998416426101052	No	-0.833725250682588	0.313139627593703	No	0.313	0.342	0.543	0.062
ENSG00000105404	RABAC1	protein_coding	chr19:41956681-41959390	-	1999	-0.308999924299812	0.998816503742241	No	-0.0829489103603158	0.999986496957241	No	-0.736672886978266	0.346169349332559	No	-0.287128698141952	0.997927736466931	No	0.482759265373336	0.998416426101052	No	-0.329102798609451	0.753635856564267	No	-0.127	0.744	0.52	0.08
ENSG00000105428	ZNRF4	protein_coding	chr19:5455431-5456856	+	NA	NA	NA	NA	NA	NA	NA	NA	NA	NA	NA	NA	NA	NA	NA	NA	NA	NA	NA	NA	NA	NA	NA
ENSG00000105514	RAB3D	protein_coding	chr19:11322046-11346270	-	4417	0.0706762918866988	0.998816503742241	No	-0.0250871507678165	0.999986496957241	No	-0.552184772613304	0.649796402952126	No	-0.0626178954432197	0.997927736466931	No	-0.153406968309253	0.998416426101052	No	-0.587846091223404	0.643242590900472	No	0.107	0.719	0.083	0.739
ENSG00000105519	CAPS	protein_coding	chr19:5911707-5916208	+	4097	-0.193452555067067	0.998816503742241	No	-0.165132577718664	0.999986496957241	No	0.451481893739927	0.704807540933983	No	0.420470647534204	0.997927736466931	No	0.655737526412504	0.998416426101052	No	0.379206243188188	0.778724649645032	No	0.803	0.005	0.87	0.002
ENSG00000105538	RASIP1	protein_coding	chr19:48720587-48740721	-	4149	-1.16250394123839	0.998816503742241	No	-0.108397926375511	0.999986496957241	No	0.0184208123666108	0.986146185683228	No	-0.411183911260301	0.997927736466931	No	-0.209341921630217	0.998416426101052	No	0.0439381313837903	0.983657284807443	No	-0.219	0.564	0.406	0.186
ENSG00000105607	GCDH	protein_coding	chr19:12891026-12914207	+	4136	0.0292428416777202	0.998816503742241	No	-0.39930321679167	0.999986496957241	No	-0.600745171788372	0.472172006587798	No	-0.133485873450395	0.997927736466931	No	-0.219035362089427	0.998416426101052	No	-0.465938690364121	0.630201446646359	No	0.01	0.981	0.504	0.08
ENSG00000105612	DNASE2	protein_coding	chr19:12875211-12881468	-	2389	-0.35934802530056	0.998816503742241	No	0.0490950633067504	0.999986496957241	No	0.0914872944463312	0.980349088014822	No	-0.254785990389638	0.997927736466931	No	-0.0565924478393042	0.998416426101052	No	-0.14191640237426	0.956609875786124	No	0.255	0.345	0.504	0.034
ENSG00000105617	LENG1	protein_coding	chr19:54155161-54159882	-	1542	-0.239422323103284	0.998816503742241	No	-0.383531543796953	0.999986496957241	No	-0.874919590095106	0.183856147021971	No	-0.00551230315275376	0.999080916261756	No	0.110613614336575	0.998416426101052	No	-0.209075905411311	0.823759374598969	No	0.158	0.661	0.706	0.012
ENSG00000105641	SLC5A5	protein_coding	chr19:17871973-17895174	+	3652	0.319838022097769	0.998816503742241	No	0.0991554023174229	0.999986496957241	No	-0.420455543886346	0.789045816813236	No	-0.537261449382815	0.997927736466931	No	0.143386449453716	0.998416426101052	No	0.187986615214101	0.930165146247659	No	-0.515	0.13	0.913	0.002
ENSG00000105642	KCNN1	protein_coding	chr19:17951293-18000080	+	3981	-0.05905561586392	0.998816503742241	No	-0.505832829610106	0.999986496957241	No	-1.19291469027501	0.175708773229232	No	-0.653877255768557	0.997927736466931	No	-0.623861970091347	0.998416426101052	No	-0.561614521972322	0.578948532606462	No	-0.228	0.571	0.106	0.769
ENSG00000105643	ARRDC2	protein_coding	chr19:18001132-18014102	+	4637	-0.292530533493548	0.998816503742241	No	0.0549112143653546	0.999986496957241	No	-0.0747672187000578	0.961386307891785	No	-0.0963296985333864	0.997927736466931	No	0.118216308381935	0.998416426101052	No	-0.326667941688863	0.652461117365277	No	0.364	0.294	0.556	0.072
ENSG00000105649	RAB3A	protein_coding	chr19:18196784-18204074	-	1818	-0.0875696185044296	0.998816503742241	No	-0.029850192888152	0.999986496957241	No	-0.768106929513895	0.529472138000223	No	-1.01440218279442	0.997927736466931	No	-0.722045299926997	0.998416426101052	No	-1.35110429953163	0.269914534145638	No	-0.22	0.619	-0.717	0.051
ENSG00000105677	TMEM147	protein_coding	chr19:35545595-35547526	+	1932	-0.0186279024370548	0.998816503742241	No	-0.0307021586192297	0.999986496957241	No	-0.514077237026913	0.522324821413114	No	-0.0411918250862902	0.997927736466931	No	0.118408122046747	0.998416426101052	No	-0.0466983106071461	0.983657284807443	No	0.137	0.669	0.621	0.013
ENSG00000105679	GAPDHS	protein_coding	chr19:35533412-35545316	+	NA	0.766105264462046	0.998816503742241	No	-0.516915632824741	0.999986496957241	No	-0.0162068934290042	0.985617863507233	No	0.799276315861922	0.997927736466931	No	-0.415500113850485	0.998416426101052	No	0.0304772033258625	0.984559940088241	No	NA	NA	NA	NA
ENSG00000105697	HAMP	protein_coding	chr19:35280716-35285143	+	NA	0.530155153880893	0.998816503742241	No	0.841199504850905	0.999986496957241	No	0.470418137298526	0.716536617000943	No	0.0220244634325402	0.997927736466931	No	-0.0498747297563096	0.998416426101052	No	-0.701400664839782	0.615565608190169	No	NA	NA	NA	NA
ENSG00000105723	GSK3A	protein_coding	chr19:42230186-42242625	-	4126	-0.038982475701171	0.998816503742241	No	-0.169970184231141	0.999986496957241	No	-0.723952630369851	0.316488137869115	No	-0.0327026136970168	0.997927736466931	No	-0.0137311722422824	0.998416426101052	No	-0.547731560960771	0.508706151061251	No	0.625	0.021	0.42	0.122
ENSG00000105738	SIPA1L3	protein_coding	chr19:37907228-38208372	+	10335	0.0843920089719386	0.998816503742241	No	-0.0329494102143273	0.999986496957241	No	-0.244994431068071	0.863515460334009	No	-0.00657964165002677	0.999138413618686	No	-0.337160919810328	0.998416426101052	No	-0.233593084772405	0.875161183911504	No	0.298	0.28	0.28	0.26
ENSG00000105767	CADM4	protein_coding	chr19:43622368-43639839	-	2246	0.083018075357382	0.998816503742241	No	-0.301635444998546	0.999986496957241	No	-0.637104531360462	0.470216655498388	No	-0.134401971206383	0.997927736466931	No	-0.470214895105958	0.998416426101052	No	-0.831321584915917	0.384874586719185	No	0.335	0.375	0.322	0.336
ENSG00000005421	PON1	protein_coding	chr7:95297676-95324707	-	NA	-0.195689622318919	0.998816503742241	No	-0.498252742260995	0.999986496957241	No	-0.195689622318919	0.985385643080521	No	-0.162518638413619	0.997927736466931	No	-0.548559281807574	0.998416426101052	No	-0.162518638413618	0.984559940088241	No	NA	NA	NA	NA
ENSG00000033050	ABCF2	protein_coding	chr7:151207837-151227230	-	4177	-0.51192684125527	0.998816503742241	No	-0.825159938755608	0.999986496957241	No	-0.217645529134174	0.850175586402215	No	-0.234715561518795	0.997927736466931	No	-0.274323576424301	0.998416426101052	No	-0.240187055402252	0.830789606059547	No	0.101	0.775	0.572	0.03
ENSG00000019991	HGF	protein_coding	chr7:81699006-81770438	-	9817	-2.27237562576893	0.998816503742241	No	0.340470799235163	0.999986496957241	No	-0.195689989339837	0.980349088014822	No	-0.0249730229061919	0.998323630554846	No	0.437090895854802	0.998416426101052	No	0.799276188599999	0.877471169392651	No	-1.318	0.004	0.936	0.026
ENSG00000091136	LAMB1	protein_coding	chr7:107923799-108003255	-	8140	0.695586748545171	0.998816503742241	No	-0.191891970701422	0.999986496957241	No	-0.915857534677937	0.432443130912999	No	0.146025807825749	0.997927736466931	No	-0.323982081044642	0.998416426101052	No	-1.38383097181522	0.26897279244499	No	0.001	0.997	0.135	0.539
ENSG00000002745	WNT16	protein_coding	chr7:121325367-121341104	+	NA	-0.195689905897198	0.998816503742241	No	0.0618940906669946	0.999986496957241	No	-1.19374040976722	0.805620435299142	No	-0.162518873923071	0.997927736466931	No	-0.538732835791841	0.998416426101052	No	0.728952333569221	0.878110995121516	No	NA	NA	NA	NA
ENSG00000158516	CPA2	protein_coding	chr7:130266827-130289798	+	NA	-0.195690007492919	0.998816503742241	No	-0.246587694809001	0.999986496957241	No	-0.835148565867543	0.659756605006879	No	0.799276262744444	0.997927736466931	No	-0.271506696603114	0.998416426101052	No	-0.124208798702639	0.983657284807443	No	NA	NA	NA	NA
ENSG00000105793	GTPBP10	protein_coding	chr7:90335223-90391455	+	10436	-0.249162610163804	0.998816503742241	No	-0.4742376954241	0.999986496957241	No	-0.687050089781076	0.342046531087551	No	-0.343896673313775	0.997927736466931	No	-0.467870658049733	0.998416426101052	No	-0.48002363935975	0.568376222677492	No	0.215	0.459	0.377	0.126
ENSG00000105825	TFPI2	protein_coding	chr7:93885397-93890991	-	2663	-0.248243325531271	0.998816503742241	No	-0.0829462375063112	0.999986496957241	No	-0.673366734319004	0.496296466967498	No	-0.241903427959248	0.997927736466931	No	0.268591661741536	0.998416426101052	No	-0.12979658810687	0.94918860917653	No	-0.439	0.252	0.65	0.054
ENSG00000105835	NAMPT	protein_coding	chr7:106248285-106286326	-	9049	-0.284664353615806	0.998816503742241	No	-0.251963841440849	0.999986496957241	No	-1.05084625067877	0.0873407386235031	No	-0.404051915781851	0.997927736466931	No	-0.592131387856868	0.967883191965657	No	-1.35483155189545	0.0093932951742366	Down	-0.139	0.572	0.082	0.707
ENSG00000105849	TWISTNB	protein_coding	chr7:19695462-19709087	-	3997	0.160119359764717	0.998816503742241	No	-0.125042489692967	0.999986496957241	No	-0.987954918432385	0.170697982657757	No	-0.0315254173319405	0.997927736466931	No	-0.217262949831365	0.998416426101052	No	-0.812889523915361	0.293793942515888	No	0.002	0.996	0.321	0.21
ENSG00000105854	PON2	protein_coding	chr7:95404863-95435329	-	3843	-0.258943783474804	0.998816503742241	No	-0.299221320122054	0.999986496957241	No	-1.09356087294231	0.190207648298697	No	-0.293736966783305	0.997927736466931	No	-0.408329218574961	0.998416426101052	No	-1.02168281697924	0.248477669056944	No	0.354	0.201	0.62	0.014
ENSG00000105855	ITGB8	protein_coding	chr7:20330702-20415754	+	15156	0.274600187898441	0.998816503742241	No	0.656163752179849	0.999986496957241	No	0.146819515777572	0.980349088014822	No	-0.736464071508068	0.997927736466931	No	-0.239908917534877	0.998416426101052	No	0.194080380904938	0.960874477790839	No	0.699	0.018	0.515	0.086
ENSG00000105866	SP4	protein_coding	chr7:21428034-21514822	+	6234	-0.17081679167209	0.998816503742241	No	-0.118970921893054	0.999986496957241	No	-0.783582695534022	0.31930700760545	No	-0.217819121205889	0.997927736466931	No	-0.338070006834678	0.998416426101052	No	-0.987609601065359	0.235766559004205	No	0.227	0.356	0.238	0.275
ENSG00000105879	CBLL1	protein_coding	chr7:107743697-107761667	+	5481	-0.0182966520677194	0.998816503742241	No	-0.280768839245233	0.999986496957241	No	-0.743790625075885	0.256585193326048	No	-0.209672120973669	0.997927736466931	No	-0.382259608108716	0.998416426101052	No	-0.769740412410258	0.276982979315208	No	0.231	0.342	0.998	0
ENSG00000105926	MPP6	protein_coding	chr7:24573268-24694193	+	9369	0.270118693760242	0.998816503742241	No	-0.111762751425584	0.999986496957241	No	-0.418124733588889	0.711033446285633	No	-0.0931318582193797	0.997927736466931	No	-0.612821090518974	0.998416426101052	No	-0.547863364883945	0.619363221323361	No	0.15	0.557	0.158	0.465
ENSG00000105953	OGDH	protein_coding	chr7:44606572-44709066	+	5210	-0.182332323104624	0.998816503742241	No	-0.515775030482006	0.999986496957241	No	-1.54001383427173	0.0369645805685092	Down	-0.00637737801220171	0.999080916261756	No	-0.348010213181095	0.998416426101052	No	-0.516726340516731	0.552602732015029	No	-0.071	0.832	0.014	0.96
ENSG00000105954	NPVF	protein_coding	chr7:25224570-25228486	-	NA	NA	NA	NA	NA	NA	NA	NA	NA	NA	NA	NA	NA	NA	NA	NA	NA	NA	NA	NA	NA	NA	NA
ENSG00000106003	LFNG	protein_coding	chr7:2512529-2529177	+	3418	-0.098799136914077	0.998816503742241	No	0.0925169389946058	0.999986496957241	No	-0.416648802367291	0.601837803431928	No	-0.0516191933438472	0.997927736466931	No	0.20611874121704	0.998416426101052	No	-0.362507624460966	0.687494031613937	No	-0.317	0.555	0.282	0.531
ENSG00000106004	HOXA5	protein_coding	chr7:27141052-27143668	-	1707	0.743181551272142	0.883128613960736	No	0.99549460637487	0.251802152249131	No	0.684254036381476	0.248090204137307	No	-0.998620357210706	0.203783582030087	No	-0.795237890940301	0.571331723019962	No	-0.826587739536683	0.182638937547025	No	1.401	0	-0.336	0.237
ENSG00000106025	TSPAN12	protein_coding	chr7:120787320-120858402	-	3368	0.199085421351656	0.998816503742241	No	-0.115579330612925	0.999986496957241	No	-1.00476671717146	0.329581319450464	No	-0.38393373393142	0.997927736466931	No	-0.939103279270329	0.990293882968339	No	-1.34107785186964	0.216171816230728	No	0.494	0.034	0.008	0.978
ENSG00000106031	HOXA13	protein_coding	chr7:27193503-27200106	-	5086	1.36907655061592	0.175770760050137	No	1.84818544485075	0.00311988381688603	Up	1.98663215904069	0.00195509617199282	Up	-0.150846577110396	0.997927736466931	No	0.0333347534799366	0.998416426101052	No	-0.304367775986506	0.780044750391887	No	1.772	0	0.089	0.718
ENSG00000106077	ABHD11	protein_coding	chr7:73736094-73738867	-	2289	0.0933930488671675	0.998816503742241	No	0.0907019223908823	0.999986496957241	No	-0.530636026609358	0.466524307467323	No	-0.120938622714829	0.997927736466931	No	0.209637471692385	0.998416426101052	No	-0.287845201302492	0.76336653189997	No	-0.243	0.514	0.21	0.514
ENSG00000106080	FKBP14	protein_coding	chr7:30010587-30026684	-	5326	-0.309476422845939	0.998816503742241	No	-0.246974497087461	0.999986496957241	No	-0.534090291469261	0.492767954172515	No	-0.155421904466914	0.997927736466931	No	-0.0139865372186084	0.998416426101052	No	-0.280109198252792	0.787081188913127	No	0.02	0.947	0.162	0.44
ENSG00000106178	CCL24	protein_coding	chr7:75811665-75823356	-	NA	NA	NA	NA	NA	NA	NA	NA	NA	NA	NA	NA	NA	NA	NA	NA	NA	NA	NA	NA	NA	NA	NA
ENSG00000106266	SNX8	protein_coding	chr7:2251770-2354318	-	5773	-0.529706534257821	0.998816503742241	No	-0.146062316432071	0.999986496957241	No	-0.824060053989165	0.277301164148668	No	-0.439719325253439	0.997927736466931	No	-0.225492458604842	0.998416426101052	No	-0.131343226095281	0.92450163066574	No	0.321	0.338	0.623	0.034
ENSG00000106299	WASL	protein_coding	chr7:123681935-123749067	-	4435	-0.172189133234819	0.998816503742241	No	-0.100714896390322	0.999986496957241	No	-0.599396805698041	0.490586237356577	No	-0.194792354426704	0.997927736466931	No	-0.505469641022595	0.998416426101052	No	-1.0183416598074	0.251184767104776	No	0.275	0.292	0.337	0.151
ENSG00000106305	AIMP2	protein_coding	chr7:6009245-6023834	+	1838	-0.238160369684872	0.998816503742241	No	-0.392311438781904	0.999986496957241	No	-0.786831803740542	0.287293481603877	No	-0.527433820018049	0.997927736466931	No	-0.356802786027045	0.998416426101052	No	-0.473172488251517	0.587901915007024	No	0.107	0.775	0.422	0.132
ENSG00000106344	RBM28	protein_coding	chr7:128297685-128343908	-	15866	-0.449025850476512	0.998816503742241	No	-0.40060389777806	0.999986496957241	No	-0.571198812737474	0.773353816844152	No	-0.489313822180718	0.997927736466931	No	-0.303299537186683	0.998416426101052	No	-0.366587405475359	0.874688913622841	No	0.256	0.31	0.414	0.064
ENSG00000184414	RP11-44M6.3	processed_pseudogene	chr7:100570131-100571136	+	NA	-0.458511028979448	0.998816503742241	No	-0.127255474428003	0.999986496957241	No	0.177116837557931	0.933801581945298	No	-0.484743733951037	0.997927736466931	No	-0.391590616621992	0.998416426101052	No	-0.177936759877779	0.93135305290658	No	NA	NA	NA	NA
ENSG00000106366	SERPINE1	protein_coding	chr7:101127089-101139266	+	NA	-0.446612909057198	0.998816503742241	No	-0.147789259052885	0.999986496957241	No	-1.21646960976278	0.586730086111258	No	0.0714320732119416	0.997927736466931	No	0.361567285597493	0.998416426101052	No	-0.755673470469047	0.768110705568454	No	NA	NA	NA	NA
ENSG00000214253	FIS1	protein_coding	chr7:101239458-101252316	-	1795	-0.134483928700054	0.998816503742241	No	-0.146725213377935	0.999986496957241	No	-0.491559042570061	0.498323107362063	No	-0.076702622084471	0.997927736466931	No	0.0225306028380728	0.998416426101052	No	-0.146127928218255	0.894868147655249	No	0.374	0.189	0.648	0.013
ENSG00000106415	GLCCI1	protein_coding	chr7:7968794-8094272	+	6885	0.0112218965331604	0.998816503742241	No	0.30691213120071	0.999986496957241	No	-0.61014540696491	0.480366398232613	No	-0.468059737659992	0.997927736466931	No	-0.124507572024821	0.998416426101052	No	-1.1472289546759	0.185414130284909	No	0.275	0.226	0.5	0.015
ENSG00000106436	MYL10	protein_coding	chr7:101613325-101629296	-	NA	-0.195689954704909	0.998816503742241	No	0.0309811805563445	0.999986496957241	No	-2.42819572293481	0.424136348325114	No	-0.162518914457477	0.997927736466931	No	-0.33490893501674	0.998416426101052	No	-0.518160902239846	0.89464435226511	No	NA	NA	NA	NA
ENSG00000106477	CEP41	protein_coding	chr7:130393771-130442433	-	12566	-0.318454359062516	0.998816503742241	No	-0.479012214209309	0.999986496957241	No	-1.37115701727446	0.113621738292352	No	-0.435058387004318	0.997927736466931	No	-0.362365316805733	0.998416426101052	No	-0.712318302570585	0.448768359321515	No	-0.213	0.396	0.22	0.317
ENSG00000106479	ZNF862	protein_coding	chr7:149838367-149867479	+	8430	-0.530953481146686	0.998816503742241	No	-0.884964696905715	0.999986496957241	No	-0.587701784388036	0.523052577238511	No	-0.132212661158205	0.997927736466931	No	-0.127068214917887	0.998416426101052	No	0.11818055343939	0.951841492732132	No	0.481	0.029	0.433	0.048
ENSG00000106560	GIMAP2	protein_coding	chr7:150685697-150693641	+	NA	NA	NA	NA	NA	NA	NA	NA	NA	NA	NA	NA	NA	NA	NA	NA	NA	NA	NA	NA	NA	NA	NA
ENSG00000106591	MRPL32	protein_coding	chr7:42932200-42948958	+	3534	-0.489474834018684	0.998816503742241	No	-0.0166056771320562	0.999986496957241	No	-0.947774380166651	0.188533089429941	No	-0.516019929193661	0.997927736466931	No	-0.0627032423117308	0.998416426101052	No	-0.672657141176266	0.410428703250501	No	0.042	0.9	0.533	0.023
ENSG00000106636	YKT6	protein_coding	chr7:44200968-44214294	+	3707	-0.373537544107675	0.998816503742241	No	-0.459283562947092	0.999986496957241	No	-0.740636394465094	0.293935706043714	No	-0.284155098138786	0.997927736466931	No	-0.103637382728355	0.998416426101052	No	-0.331330595384907	0.717045296293468	No	0.102	0.762	0.385	0.127
ENSG00000106665	CLIP2	protein_coding	chr7:74289475-74405943	+	7315	-0.0496423275841291	0.998816503742241	No	-0.20347882368745	0.999986496957241	No	-1.10031954283785	0.13908780476189	No	0.246814723260609	0.997927736466931	No	-0.264549444506742	0.998416426101052	No	-0.462728592379664	0.585841839477807	No	-0.171	0.597	0.238	0.376
ENSG00000106692	FKTN	protein_coding	chr9:105558130-105641118	+	8747	0.31037777290086	0.998816503742241	No	0.0176591379603611	0.999986496957241	No	-0.596071935851891	0.536927259819792	No	-0.30209037556005	0.997927736466931	No	-0.579823810669674	0.998416426101052	No	-0.998495025245957	0.311305446311773	No	0.851	0	0.589	0.003
ENSG00000106804	C5	protein_coding	chr9:120952335-121050276	-	6533	1.22361601363908	0.998816503742241	No	0.772206790703368	0.999986496957241	No	0.156890515064908	0.980349088014822	No	0.617158789650574	0.997927736466931	No	0.439290814764196	0.998416426101052	No	0.640642155775304	0.762185717473722	No	1.542	0	2018-03-02	0
ENSG00000106948	AKNA	protein_coding	chr9:114334156-114394405	-	10601	-0.00359032143702518	0.999746391070138	No	0.146754559644375	0.999986496957241	No	-0.733309298169085	0.48743367199962	No	0.616182431113092	0.997927736466931	No	0.05119436769054	0.998416426101052	No	-0.583752566835285	0.62979096122521	No	-0.572	0.099	0.028	0.941
ENSG00000106952	TNFSF8	protein_coding	chr9:114893343-114930595	-	NA	-0.195688593521305	0.998816503742241	No	-0.33472163200428	0.999986496957241	No	-1.15747686504569	0.941765345488046	No	-0.162517784005574	0.997927736466931	No	-0.316240724201063	0.998416426101052	No	-1.12430605552996	0.945081535198187	No	NA	NA	NA	NA
ENSG00000107018	RLN1	protein_coding	chr9:5334969-5339873	-	1102	0.500236324562525	0.998816503742241	No	0.353682400499134	0.999986496957241	No	-0.548217054135178	0.734191447902222	No	1.76975692509022	0.890607922741374	No	0.685043922476309	0.998416426101052	No	0.311551228401375	0.868243436684666	No	-0.46	0.452	0.366	0.481
ENSG00000107020	PLGRKT	protein_coding	chr9:5357973-5437878	-	1493	-0.290834554031692	0.998816503742241	No	-0.486718770746117	0.999986496957241	No	-0.554833964418067	0.577037170242952	No	-0.259153479982757	0.997927736466931	No	-0.253561074654572	0.998416426101052	No	-0.626130151153194	0.559894476427867	No	-0.542	0.04	0.471	0.066
ENSG00000107223	EDF1	protein_coding	chr9:136862119-136866286	-	1200	-0.105586420735709	0.998816503742241	No	0.339849755183945	0.999986496957241	No	-0.147380914645699	0.896540931085969	No	-0.416673394050073	0.997927736466931	No	0.0633590197596539	0.998416426101052	No	-0.343079037229037	0.708655352654493	No	0.639	0.031	0.516	0.079
ENSG00000107290	SETX	protein_coding	chr9:132261356-132354985	-	12140	0.049051405628707	0.998816503742241	No	-0.142460528158101	0.999986496957241	No	-0.532690878166557	0.488501137887436	No	-0.175239379775039	0.997927736466931	No	-0.426145851582551	0.998416426101052	No	-0.550761169522085	0.515524432707025	No	0.619	0.005	0.399	0.08
ENSG00000176919	C8G	protein_coding	chr9:136945246-136946974	+	NA	-0.587749239047839	0.998816503742241	No	0.295591873373875	0.999986496957241	No	0.032672719392337	0.985385643080521	No	-0.464987816897405	0.997927736466931	No	-0.268579427882779	0.998416426101052	No	-0.306095056637389	0.795806134665288	No	NA	NA	NA	NA
ENSG00000026025	VIM	protein_coding	chr10:17228259-17237593	+	5158	-0.125234184357792	0.998816503742241	No	0.236231783140918	0.999986496957241	No	-0.50662601141186	0.756277026613203	No	-0.243712067785283	0.997927736466931	No	0.151354702661743	0.998416426101052	No	-0.48494080391625	0.778809467239844	No	0.586	0.004	0.233	0.272
ENSG00000095585	BLNK	protein_coding	chr10:96191702-96271587	-	NA	-0.712490663911781	0.998816503742241	No	-0.0541362884441863	0.999986496957241	No	-0.700303627349288	0.578039102560118	No	-1.71807863119103	0.285544411787718	No	-0.149839656714376	0.998416426101052	No	-0.108941625249983	0.976102011656457	No	NA	NA	NA	NA
ENSG00000095596	CYP26A1	protein_coding	chr10:93073475-93077890	+	2972	0.698434972637155	0.998816503742241	No	0.838782055004293	0.999986496957241	No	0.537975366972048	0.604782286900629	No	-0.025830196224212	0.997927736466931	No	0.0387873000425171	0.998416426101052	No	-0.412163771964748	0.749466017002284	No	1.231	0	0.421	0.229
ENSG00000107669	ATE1	protein_coding	chr10:121740421-121928801	-	5720	0.459314136456975	0.998816503742241	No	0.0633884733473246	0.999986496957241	No	-0.383895147346504	0.66684540911273	No	0.0286052704192239	0.997927736466931	No	-0.458775594923832	0.998416426101052	No	-0.91979930295943	0.260023639251761	No	0.724	0	0.41	0.062
ENSG00000107819	SFXN3	protein_coding	chr10:101031234-101041244	+	4631	0.669239606125211	0.998816503742241	No	0.352067373567938	0.999986496957241	No	-0.0750414292569846	0.980349088014822	No	0.102574510171165	0.997927736466931	No	-0.217593702867378	0.998416426101052	No	-0.400361544180397	0.766832571467626	No	0.394	0.102	-0.059	0.817
ENSG00000108176	DNAJC12	protein_coding	chr10:67796665-67838166	-	2121	0.321142510910819	0.998816503742241	No	0.275522304918281	0.999986496957241	No	-0.0357113644170764	0.983599416268704	No	0.360511537939663	0.997927736466931	No	0.0441354294868796	0.998416426101052	No	-0.464770772599969	0.599675582334877	No	0.19	0.507	0.596	0.012
ENSG00000108179	PPIF	protein_coding	chr10:79347469-79355337	+	2674	0.103514340272912	0.998816503742241	No	0.277020286257163	0.999986496957241	No	-0.284209716672997	0.644945663915779	No	-0.456870381937127	0.997927736466931	No	-0.240010924411934	0.998416426101052	No	-0.65379121750159	0.248542198624786	No	0.566	0.035	0.286	0.287
ENSG00000108239	TBC1D12	protein_coding	chr10:94402504-94535930	+	6921	0.205279403094429	0.998816503742241	No	0.263853995906466	0.999986496957241	No	0.248544061687844	0.799047170920479	No	-0.242087888479305	0.997927736466931	No	-0.358334382170101	0.998416426101052	No	-0.878510218051167	0.281749224872596	No	0.664	0.001	0.366	0.094
ENSG00000070731	ST6GALNAC2	protein_coding	chr17:76563710-76586956	-	NA	0.871895468709	0.998816503742241	No	0.395881472942608	0.999986496957241	No	-0.0216326290090182	0.990606426064578	No	0.0904985809078071	0.997927736466931	No	0.221307962370281	0.998416426101052	No	0.852101021118109	0.621711316774198	No	NA	NA	NA	NA
ENSG00000011260	UTP18	protein_coding	chr17:51260528-51297936	+	2721	-0.0635071118300359	0.998816503742241	No	-0.162337765515921	0.999986496957241	No	-0.820065498446501	0.258236481684926	No	-0.22388883894853	0.997927736466931	No	-0.306278333040604	0.998416426101052	No	-0.651263335003741	0.431427203334188	No	0.091	0.778	0.206	0.407
ENSG00000013306	SLC25A39	protein_coding	chr17:44319625-44324870	-	3526	-0.0332139550312886	0.998816503742241	No	0.146616333707546	0.999986496957241	No	-0.872728287943644	0.202913773679822	No	0.00366919710666641	0.999685050114115	No	0.120257484371737	0.998416426101052	No	-0.454231283226211	0.573538804077597	No	0.172	0.617	0.338	0.227
ENSG00000121053	EPX	protein_coding	chr17:58192737-58205174	+	2708	-0.195689995060379	0.998816503742241	No	0.758909437915938	0.999986496957241	No	0.91067710046963	0.683257938889614	No	-0.162518947972366	0.997927736466931	No	-0.343104754658429	0.998416426101052	No	0.846361439096155	0.727858316469257	No	1.082	0.003	0.27	0.507
ENSG00000108255	CRYBA1	protein_coding	chr17:29246863-29254494	+	794	-0.195689907135471	0.998816503742241	No	0.45344917357532	0.999986496957241	No	1.60847422300682	0.688165281578254	No	-0.162518874951447	0.997927736466931	No	-0.1100757730206	0.998416426101052	No	-0.162518874951446	0.984559940088241	No	-0.091	0.889	-0.356	0.464
ENSG00000108256	NUFIP2	protein_coding	chr17:29255836-29294118	-	10850	-0.54577650810388	0.998816503742241	No	-0.207037660074409	0.999986496957241	No	-0.792304570043417	0.219311425040605	No	-0.72744527474081	0.909539840152723	No	-0.407399057370801	0.998416426101052	No	-0.860575456641745	0.19825795641526	No	0.02	0.946	0.189	0.366
ENSG00000108298	RPL19	protein_coding	chr17:39200283-39204727	+	1756	-0.193866073051723	0.998816503742241	No	-0.0834983177771736	0.999986496957241	No	-0.614126382909815	0.370331083330075	No	-0.199819560738649	0.997927736466931	No	-0.016215372000218	0.998416426101052	No	-0.527564566515446	0.501962638219833	No	0.227	0.429	0.298	0.229
ENSG00000108439	PNPO	protein_coding	chr17:47941506-47948288	+	5226	-0.103057956082301	0.998816503742241	No	-0.360742399408536	0.999986496957241	No	-0.482130296836494	0.546074052420744	No	-0.127187189797344	0.997927736466931	No	0.0844721381581355	0.998416426101052	No	0.0756847522896249	0.974975245771515	No	-0.037	0.92	0.694	0.006
ENSG00000108443	RPS6KB1	protein_coding	chr17:59893046-59950564	+	7687	-0.272319519328479	0.998816503742241	No	-0.00240575369788663	0.999986496957241	No	-0.934268224641955	0.187277694970626	No	-0.326199138326038	0.997927736466931	No	-0.297855851915334	0.998416426101052	No	-0.908894474746878	0.219067154931322	No	0.267	0.276	0.392	0.075
ENSG00000108468	CBX1	protein_coding	chr17:48070052-48101521	-	3087	0.324567291600898	0.998816503742241	No	-0.075560408820131	0.999986496957241	No	-0.71151379848224	0.430979249602267	No	0.165872452096874	0.997927736466931	No	-0.245806020409546	0.998416426101052	No	-0.706395367790563	0.484581928286503	No	0.04	0.909	0.235	0.346
ENSG00000108479	GALK1	protein_coding	chr17:75751594-75765711	-	2891	0.107885163401257	0.998816503742241	No	0.0729520584668725	0.999986496957241	No	0.248481757477336	0.860010871708188	No	-0.00437822797534465	0.999685050114115	No	-0.109245805944817	0.998416426101052	No	-0.352829319155208	0.787159024622002	No	0.032	0.935	0.46	0.088
ENSG00000108518	PFN1	protein_coding	chr17:4945652-4949061	-	1987	-0.0980499649312255	0.998816503742241	No	-0.0914053543275467	0.999986496957241	No	-0.213027569505187	0.843442346221883	No	-0.315404783735626	0.997927736466931	No	-0.10686996082876	0.998416426101052	No	-0.295632584823282	0.765773594201538	No	-0.074	0.841	0.259	0.335
ENSG00000108551	RASD1	protein_coding	chr17:17494437-17496395	-	1748	-0.126180115162186	0.998816503742241	No	-0.314446683806431	0.999986496957241	No	0.730932000150072	0.488316921433204	No	-0.868607338292774	0.883140378284212	No	-0.46796699233297	0.998416426101052	No	0.26952521556471	0.874012077772193	No	0.014	0.984	0.346	0.485
ENSG00000108559	NUP88	protein_coding	chr17:5360963-5420160	-	5294	-0.107006853938499	0.998816503742241	No	-0.197392304168572	0.999986496957241	No	-0.210316718886879	0.857052222871274	No	-0.469235034136273	0.997927736466931	No	-0.296032613886608	0.998416426101052	No	-0.412859325541033	0.664462414166605	No	0.171	0.555	0.264	0.274
ENSG00000108561	C1QBP	protein_coding	chr17:5432777-5448830	-	2335	-0.253166433583535	0.998816503742241	No	-0.0971879029426365	0.999986496957241	No	-0.682473720955222	0.315592978549729	No	-0.31980894223939	0.997927736466931	No	-0.121713445029604	0.998416426101052	No	-0.481587827358982	0.543551393074434	No	-0.134	0.709	0.372	0.184
ENSG00000108582	CPD	protein_coding	chr17:30378905-30469989	+	12532	0.0521064821033108	0.998816503742241	No	-0.197048220091253	0.999986496957241	No	-1.0709818935696	0.154716578692795	No	0.04989892649433	0.997927736466931	No	-0.410166109668239	0.998416426101052	No	-0.845957406925602	0.292425648777155	No	0.322	0.167	0.408	0.059
ENSG00000108590	MED31	protein_coding	chr17:6643315-6651634	-	2103	-0.357418694454725	0.998816503742241	No	-0.354363179932881	0.999986496957241	No	-0.803320854972451	0.242512714383815	No	-0.126794790811335	0.997927736466931	No	-0.240328685218418	0.998416426101052	No	-0.499575669026989	0.535378477061805	No	0.192	0.627	0.369	0.248
ENSG00000108599	AKAP10	protein_coding	chr17:19904302-19978343	-	4848	0.0232048640422973	0.998816503742241	No	-0.270902081452359	0.999986496957241	No	-0.367119314296307	0.667044380726926	No	-0.0146476438978471	0.997927736466931	No	-0.358280672998654	0.998416426101052	No	-0.572920891452497	0.489724247593227	No	0.258	0.268	0.377	0.071
ENSG00000108639	SYNGR2	protein_coding	chr17:78168558-78173527	+	4074	0.0384918984459973	0.998816503742241	No	-0.333249254595384	0.999986496957241	No	-0.861261035571209	0.339077723669665	No	-0.185176869049686	0.997927736466931	No	0.0082739872106464	0.999170795610462	No	-0.453131827052468	0.686828459637071	No	-0.167	0.609	0.532	0.044
ENSG00000108654	DDX5	protein_coding	chr17:64499616-64508199	-	7388	-0.31742458963672	0.998816503742241	No	-0.113006891253848	0.999986496957241	No	-0.659196208436271	0.250265063898761	No	-0.541763482077432	0.997927736466931	No	-0.202517005098884	0.998416426101052	No	-0.797450634139866	0.18269325683894	No	0.148	0.607	0.188	0.434
ENSG00000108691	CCL2	protein_coding	chr17:34255218-34257203	+	NA	NA	NA	NA	NA	NA	NA	NA	NA	NA	NA	NA	NA	NA	NA	NA	NA	NA	NA	NA	NA	NA	NA
ENSG00000108702	CCL1	protein_coding	chr17:34360328-34363231	-	NA	NA	NA	NA	NA	NA	NA	NA	NA	NA	NA	NA	NA	NA	NA	NA	NA	NA	NA	NA	NA	NA	NA
ENSG00000181374	CCL13	protein_coding	chr17:34356452-34358610	+	NA	NA	NA	NA	NA	NA	NA	NA	NA	NA	NA	NA	NA	NA	NA	NA	NA	NA	NA	NA	NA	NA	NA
ENSG00000108773	KAT2A	protein_coding	chr17:42113108-42121358	-	3769	-0.111799212301104	0.998816503742241	No	-0.210300937143763	0.999986496957241	No	-0.24810704684493	0.859280241498423	No	-0.173315480737813	0.997927736466931	No	-0.0919602974523538	0.998416426101052	No	-0.0940704526063256	0.975422497681092	No	0.753	0.001	0.609	0.013
ENSG00000108786	HSD17B1	protein_coding	chr17:42549214-42555213	+	5658	-0.364547289528893	0.998816503742241	No	-0.177816206858159	0.999986496957241	No	-0.123259559190492	0.931337377145602	No	-0.30664253359533	0.997927736466931	No	-0.238778771832003	0.998416426101052	No	0.0165388074325932	0.984559940088241	No	0.956	0	0.2	0.465
ENSG00000108829	LRRC59	protein_coding	chr17:50375059-50397553	-	4570	-0.0745290262344979	0.998816503742241	No	-0.552601359981041	0.999986496957241	No	-1.10585819296226	0.188866979794825	No	-0.204266902248797	0.997927736466931	No	-0.0975212653744057	0.998416426101052	No	-0.346213218827908	0.762527730025282	No	-0.031	0.931	0.435	0.076
ENSG00000108849	PPY	protein_coding	chr17:43940804-43942468	-	NA	NA	NA	NA	NA	NA	NA	NA	NA	NA	NA	NA	NA	NA	NA	NA	NA	NA	NA	NA	NA	NA	NA
ENSG00000108861	DUSP3	protein_coding	chr17:43766121-43778988	-	5012	-0.385506701571252	0.998816503742241	No	-0.551973020714182	0.999986496957241	No	-0.793127504172076	0.325007986791353	No	-0.342596867836719	0.997927736466931	No	-0.365109935211774	0.998416426101052	No	-0.563722174392663	0.548184136898526	No	0.324	0.176	0.267	0.232
ENSG00000108878	CACNG1	protein_coding	chr17:67044590-67056797	+	NA	NA	NA	NA	NA	NA	NA	NA	NA	NA	NA	NA	NA	NA	NA	NA	NA	NA	NA	NA	NA	NA	NA
ENSG00000108924	HLF	protein_coding	chr17:55265012-55325065	+	6602	-0.290787995702592	0.998816503742241	No	-0.627251623466432	0.999986496957241	No	-1.0968216854208	0.155713819921743	No	-0.471216757073224	0.997927736466931	No	-0.524827013681938	0.998416426101052	No	-0.693665762599913	0.418713532171475	No	-0.097	0.776	0.374	0.143
ENSG00000108947	EFNB3	protein_coding	chr17:7705202-7711378	+	3222	-0.403577924042088	0.998816503742241	No	0.0282236661202095	0.999986496957241	No	-0.625617042254428	0.519800549578498	No	-0.410980032602508	0.997927736466931	No	-0.188346497939967	0.998416426101052	No	-0.564517016676722	0.602537206060374	No	0.437	0.141	0.243	0.395
ENSG00000109047	RCVRN	protein_coding	chr17:9896320-9905621	-	NA	-1.66689548724509	0.998816503742241	No	-0.364285714185774	0.999986496957241	No	-0.195690018693153	0.980349088014822	No	-0.7370825105987	0.997927736466931	No	-0.402899788871791	0.998416426101052	No	1.69560892330427	0.633574069620761	No	NA	NA	NA	NA
ENSG00000109061	MYH1	protein_coding	chr17:10492307-10518543	-	NA	-0.195689589259056	0.998816503742241	No	-0.0395011322124828	0.999986496957241	No	-0.195689589259055	0.985385643080521	No	-0.162518610957671	0.997927736466931	No	-0.569916045449647	0.998416426101052	No	-0.162518610957672	0.984559940088241	No	NA	NA	NA	NA
ENSG00000109079	TNFAIP1	protein_coding	chr17:28335602-28347009	+	3889	-0.034066827412041	0.998816503742241	No	-0.647618974009478	0.999986496957241	No	-0.605122013970904	0.364099589662063	No	0.0759181889735363	0.997927736466931	No	-0.189081895217842	0.998416426101052	No	-0.231226838880996	0.805271983903017	No	0.49	0.061	0.477	0.06
ENSG00000109084	TMEM97	protein_coding	chr17:28319095-28328685	+	3034	-0.0269465147012879	0.998816503742241	No	0.0306289265104116	0.999986496957241	No	-0.921494649276321	0.121288730305485	No	-0.074265485266228	0.997927736466931	No	-0.0982569552962652	0.998416426101052	No	-0.485980626137759	0.462175814133152	No	0.366	0.154	0.213	0.385
ENSG00000029559	IBSP	protein_coding	chr4:87799581-87812435	+	NA	-0.195689958570961	0.998816503742241	No	-0.941558381375899	0.999986496957241	No	0.114635085069844	0.980349088014822	No	-0.162518917668203	0.997927736466931	No	-0.808578901399081	0.998416426101052	No	-0.0335010386263091	0.985719165127109	No	NA	NA	NA	NA
ENSG00000124875	CXCL6	protein_coding	chr4:73836497-73849064	+	2183	-0.0847130261361085	0.998816503742241	No	-0.715007305579594	0.999986496957241	No	-0.0376830580150802	0.994574594405264	No	-5.30984735451836	0.963488641590495	No	-4.24231912103589	0.998416426101052	No	-3.51227543953302	0.543566295429302	No	-1.793	0.001	-8.053	0
ENSG00000079557	AFM	protein_coding	chr4:73481683-73504001	+	NA	NA	NA	NA	NA	NA	NA	NA	NA	NA	NA	NA	NA	NA	NA	NA	NA	NA	NA	NA	NA	NA	NA
ENSG00000109132	PHOX2B	protein_coding	chr4:41744082-41748970	-	NA	NA	NA	NA	NA	NA	NA	NA	NA	NA	NA	NA	NA	NA	NA	NA	NA	NA	NA	NA	NA	NA	NA
ENSG00000109163	GNRHR	protein_coding	chr4:67739328-67754360	-	2164	NA	NA	NA	NA	NA	NA	NA	NA	NA	NA	NA	NA	NA	NA	NA	NA	NA	NA	0.531	0.178	0.338	0.367
ENSG00000109182	CWH43	protein_coding	chr4:48986247-49062081	+	NA	0.766105073812923	0.998816503742241	No	0.346675340035102	0.999986496957241	No	0.766105073812922	0.882487235356556	No	-0.16251892865435	0.997927736466931	No	0.164634662082783	0.998416426101052	No	-0.16251892865435	0.983657284807443	No	NA	NA	NA	NA
ENSG00000109193	SULT1E1	protein_coding	chr4:69810780-69860152	-	NA	NA	NA	NA	NA	NA	NA	NA	NA	NA	NA	NA	NA	NA	NA	NA	NA	NA	NA	NA	NA	NA	NA
ENSG00000109208	SMR3A	protein_coding	chr4:70360761-70367158	+	NA	NA	NA	NA	NA	NA	NA	NA	NA	NA	NA	NA	NA	NA	NA	NA	NA	NA	NA	NA	NA	NA	NA
ENSG00000109272	PF4V1	protein_coding	chr4:73853189-73854155	+	NA	NA	NA	NA	NA	NA	NA	NA	NA	NA	NA	NA	NA	NA	NA	NA	NA	NA	NA	NA	NA	NA	NA
ENSG00000109320	NFKB1	protein_coding	chr4:102501329-102617302	+	6257	0.578940906661331	0.998816503742241	No	-0.143628466925957	0.999986496957241	No	-1.08960691606992	0.137505329989158	No	0.273969333471387	0.997927736466931	No	-0.500924321149317	0.998416426101052	No	-0.747501291049205	0.342259162722032	No	0.792	0.001	0.551	0.033
ENSG00000109466	KLHL2	protein_coding	chr4:165207618-165323156	+	3872	-0.122715681970401	0.998816503742241	No	-0.193088102830288	0.999986496957241	No	-0.907383723960137	0.193197387259303	No	-0.0685251339077583	0.997927736466931	No	-0.353995505038122	0.998416426101052	No	-1.04796364532313	0.139380118494599	No	0.381	0.123	0.587	0.01
ENSG00000109501	WFS1	protein_coding	chr4:6269849-6303265	+	4513	-0.297003896017606	0.998816503742241	No	-0.171642145331719	0.999986496957241	No	-0.586388653650843	0.532351590198675	No	-0.333204157536203	0.997927736466931	No	0.0474131802047101	0.998416426101052	No	-0.125629912330684	0.947632001907662	No	0.321	0.356	0.643	0.034
ENSG00000109536	FRG1	protein_coding	chr4:189940788-189963204	+	1707	-0.332870049747223	0.998816503742241	No	-0.0757318130508497	0.999986496957241	No	-1.10803446840044	0.129916207863269	No	-0.465069445327718	0.997927736466931	No	-0.110208231370268	0.998416426101052	No	-0.863155593697353	0.258347571215365	No	-0.121	0.694	0.287	0.234
ENSG00000109684	CLNK	protein_coding	chr4:10486395-10684865	-	NA	-0.195690018341651	0.998816503742241	No	-0.262832034561558	0.999986496957241	No	0.808142765612157	0.80942151867352	No	-0.162518967307274	0.997927736466931	No	-0.639537809639609	0.998416426101052	No	0.442314486451458	0.924704776637133	No	NA	NA	NA	NA
ENSG00000085117	CD82	protein_coding	chr11:44564427-44620363	+	4054	-0.0625595988456841	0.998816503742241	No	0.0804228813596158	0.999986496957241	No	0.138551350309356	0.931337377145602	No	-0.0875224965715019	0.997927736466931	No	0.0582188969684786	0.998416426101052	No	-0.227107551947003	0.868243436684666	No	0.037	0.946	0.614	0.091
ENSG00000021300	PLEKHB1	protein_coding	chr11:73646178-73662819	+	4933	-0.127910046171764	0.998816503742241	No	-0.575305316380432	0.999986496957241	No	-1.48340444746078	0.246144063580497	No	0.222845170116122	0.997927736466931	No	-0.0957184594083532	0.998416426101052	No	-0.134569917166598	0.970038191421315	No	0.016	0.965	0.615	0.008
ENSG00000109861	CTSC	protein_coding	chr11:88293592-88337787	-	11421	-0.147571983237253	0.998816503742241	No	-0.247425718278684	0.999986496957241	No	-0.597765023487145	0.468000565251019	No	-0.251644775122456	0.997927736466931	No	-0.379562260850573	0.998416426101052	No	-0.855902235198272	0.329196577723089	No	-0.036	0.91	0.42	0.061
ENSG00000109943	CRTAM	protein_coding	chr11:122838500-122872639	+	NA	-0.195690016536896	0.998816503742241	No	-0.422241576327098	0.999986496957241	No	-0.548107400305456	0.796088254819325	No	-0.162518965808439	0.997927736466931	No	-0.208440411875871	0.998416426101052	No	-0.714552337063577	0.736365584300939	No	NA	NA	NA	NA
ENSG00000109944	C11orf63	protein_coding	chr11:122882528-122959798	+	4680	0.330645149215969	0.998816503742241	No	-0.381750674356451	0.999986496957241	No	-0.832817291610745	0.29342615973567	No	0.297917613111675	0.997927736466931	No	-0.00933048453007441	0.999015694270296	No	-0.56127899631303	0.535751669544695	No	-0.081	0.807	0.29	0.24
ENSG00000110042	DTX4	protein_coding	chr11:59171430-59208587	+	NA	0.653732491300453	0.998816503742241	No	0.955896097091217	0.999986496957241	No	-0.796988730049807	0.729155121279346	No	-0.477182069616591	0.997927736466931	No	-0.418685283239451	0.998416426101052	No	-1.04220800578077	0.651386321162576	No	NA	NA	NA	NA
ENSG00000110057	UNC93B1	protein_coding	chr11:67991104-68004982	-	3548	-0.130223189715936	0.998816503742241	No	-0.109987253203989	0.999986496957241	No	-0.0455555009681234	0.984049397002605	No	-0.0917137816087818	0.997927736466931	No	-0.0865874944663155	0.998416426101052	No	-0.344968377424305	0.797708650724067	No	0.282	0.342	0.521	0.046
ENSG00000110060	PUS3	protein_coding	chr11:125893485-125903221	-	2010	-0.479623628477004	0.998816503742241	No	-0.461855738774531	0.999986496957241	No	-1.30194157833653	0.11058727698016	No	-0.339852166312156	0.997927736466931	No	-0.183430116207199	0.998416426101052	No	-0.934403052014849	0.270583283752343	No	0.09	0.773	0.584	0.012
ENSG00000110092	CCND1	protein_coding	chr11:69641087-69654474	+	4830	0.437742699934773	0.998816503742241	No	0.927182156048232	0.57784440511622	No	0.584023490619537	0.377263249170033	No	0.810990254166526	0.725262026990883	No	1.5543546481505	0.00180957807633412	Up	1.36435142848819	0.0202588753566288	Up	0.596	0.022	1943-01-01	0
ENSG00000110104	CCDC86	protein_coding	chr11:60842071-60851081	+	2044	-0.297860385056243	0.998816503742241	No	-0.127938634788963	0.999986496957241	No	-0.78239244914516	0.30850122117321	No	-0.196164090949637	0.997927736466931	No	-0.0991410599048992	0.998416426101052	No	-0.419370070435276	0.653649123939356	No	-0.195	0.59	0.448	0.129
ENSG00000110107	PRPF19	protein_coding	chr11:60890730-60906588	-	2739	-0.244619346639386	0.998816503742241	No	-0.322157458994874	0.999986496957241	No	-1.06867277431524	0.121416446504273	No	-0.432333059701124	0.997927736466931	No	-0.276183993998896	0.998416426101052	No	-0.620642434429794	0.418063472608461	No	0.312	0.25	0.504	0.039
ENSG00000110108	TMEM109	protein_coding	chr11:60913874-60923443	+	2421	0.124467818085177	0.998816503742241	No	0.0105704418170313	0.999986496957241	No	-0.298057568891102	0.787965385348871	No	0.056119616008594	0.997927736466931	No	-0.113733263830527	0.998416426101052	No	-0.103708923311177	0.957743304983188	No	0.241	0.364	0.256	0.275
ENSG00000110218	PANX1	protein_coding	chr11:94128928-94181972	+	2769	-0.274994251386759	0.998816503742241	No	-0.0973884880085194	0.999986496957241	No	-0.527286242698784	0.503513304427859	No	-0.230020987533874	0.997927736466931	No	0.00927061205872986	0.999170795610462	No	-0.261547735231424	0.803264149861848	No	0.105	0.747	0.561	0.022
ENSG00000110245	APOC3	protein_coding	chr11:116829706-116833072	+	NA	NA	NA	NA	NA	NA	NA	NA	NA	NA	NA	NA	NA	NA	NA	NA	NA	NA	NA	NA	NA	NA	NA
ENSG00000110324	IL10RA	protein_coding	chr11:117986348-118001483	+	8102	0.240516956474086	0.998816503742241	No	-0.522308572722225	0.999986496957241	No	-0.646355024554306	0.523052577238511	No	0.106492575054284	0.997927736466931	No	0.14836962904425	0.998416426101052	No	0.0829761026801606	0.982571186313266	No	-0.418	0.348	0.114	0.79
ENSG00000110328	GALNT18	protein_coding	chr11:11270876-11622005	-	3627	0.21336022449687	0.998816503742241	No	0.200365850660272	0.999986496957241	No	-0.839714602903918	0.436422882800444	No	0.139115191898835	0.997927736466931	No	-0.205222230606854	0.998416426101052	No	-0.0534659068516872	0.983657284807443	No	-0.239	0.415	0.643	0.009
ENSG00000110330	BIRC2	protein_coding	chr11:102347211-102378670	+	4532	-0.132265928715043	0.998816503742241	No	-0.464412760477838	0.999986496957241	No	-0.687938091693792	0.351927870956783	No	-0.313660257502871	0.997927736466931	No	-0.350560826205078	0.998416426101052	No	-0.772165372796442	0.338503027278974	No	0.172	0.482	0.304	0.143
ENSG00000110435	PDHX	protein_coding	chr11:34915829-35020591	+	3760	-0.160953552577483	0.998816503742241	No	-0.168557818003214	0.999986496957241	No	-0.525781479023193	0.475135043253738	No	0.00317096048210582	0.999685050114115	No	-0.4887788597021	0.998416426101052	No	-0.827638962577792	0.280754307196198	No	0.17	0.552	0.313	0.188
ENSG00000110484	SCGB2A2	protein_coding	chr11:62270155-62273156	+	NA	NA	NA	NA	NA	NA	NA	NA	NA	NA	NA	NA	NA	NA	NA	NA	NA	NA	NA	NA	NA	NA	NA
ENSG00000062282	DGAT2	protein_coding	chr11:75759512-75801535	+	7905	0.193950265318021	0.998816503742241	No	-0.243113339268723	0.999986496957241	No	-0.491982651573524	0.63173580460529	No	-0.581388660830957	0.997927736466931	No	-0.407665096769262	0.998416426101052	No	-0.342563686439347	0.783814405098781	No	0.439	0.257	0.451	0.201
ENSG00000049130	KITLG	protein_coding	chr12:88492793-88580851	-	6205	0.126016159348203	0.998816503742241	No	0.173113727593329	0.999986496957241	No	0.00300029841423108	0.997375857456284	No	-0.0524687138445472	0.997927736466931	No	-0.283879212342561	0.998416426101052	No	-0.723246797962615	0.437040491006975	No	0.193	0.56	0.25	0.37
ENSG00000089159	PXN	protein_coding	chr12:120210439-120265771	-	7460	0.00462959530039611	0.998956825768823	No	-0.11442115987155	0.999986496957241	No	-0.56811893471661	0.524715882428351	No	0.0414586409213088	0.997927736466931	No	-0.232282760141107	0.998416426101052	No	-0.556740648198404	0.573200386605753	No	0.292	0.256	0.513	0.027
ENSG00000110848	CD69	protein_coding	chr12:9752486-9760901	-	NA	-0.195689859809222	0.998816503742241	No	0.2773998167415	0.999986496957241	No	0.58501733677646	0.880680811810279	No	0.799275659545155	0.997927736466931	No	1.12392274564938	0.998416426101052	No	0.450933745856705	0.922701215146514	No	NA	NA	NA	NA
ENSG00000110851	PRDM4	protein_coding	chr12:107732866-107761272	-	4777	0.255606202331358	0.998816503742241	No	-0.404513965624008	0.999986496957241	No	-1.13994979759323	0.129253230196915	No	-0.033046943825069	0.997927736466931	No	-0.516312441477311	0.998416426101052	No	-0.771919730449175	0.341308868241305	No	0.29	0.248	0.277	0.226
ENSG00000110881	ASIC1	protein_coding	chr12:50057548-50083611	+	5745	0.056984231868371	0.998816503742241	No	-0.165191836163885	0.999986496957241	No	-0.322864711433698	0.790702625854623	No	-0.117148538724918	0.997927736466931	No	-0.25743420980653	0.998416426101052	No	-0.389610197912628	0.7434720031256	No	0.31	0.186	0.537	0.012
ENSG00000110917	MLEC	protein_coding	chr12:120686869-120701864	+	6723	-0.212334016878458	0.998816503742241	No	-0.217109410533401	0.999986496957241	No	-0.712307446634709	0.319530901918435	No	-0.235898386197401	0.997927736466931	No	-0.193908142139323	0.998416426101052	No	-0.386586197812566	0.657288490003891	No	0.149	0.631	0.233	0.357
ENSG00000110921	MVK	protein_coding	chr12:109573255-109598117	+	6480	0.0300094923788417	0.998816503742241	No	-0.270916718920297	0.999986496957241	No	-0.523685040825328	0.469839422527235	No	0.269907890781275	0.997927736466931	No	-0.130624956463568	0.998416426101052	No	-0.33277045739204	0.710574079825076	No	0.439	0.172	0.306	0.309
ENSG00000110925	CSRNP2	protein_coding	chr12:51061205-51083664	-	5230	-0.0870726427546377	0.998816503742241	No	-0.275250422596908	0.999986496957241	No	-0.519252984358846	0.458933846893905	No	-0.404547470668347	0.997927736466931	No	-0.203895272751177	0.998416426101052	No	-0.349186963213264	0.680514238093594	No	0.314	0.195	0.384	0.085
ENSG00000110975	SYT10	protein_coding	chr12:33374238-33439819	-	NA	-0.195689080432312	0.998816503742241	No	-0.108732263135666	0.999986496957241	No	-0.195689080432312	0.985385643080521	No	-0.162518188381202	0.997927736466931	No	-0.0963066892834059	0.999015694270296	No	-0.162518188381203	0.984559940088241	No	NA	NA	NA	NA
ENSG00000111012	CYP27B1	protein_coding	chr12:57762334-57768986	-	3440	-1.23400285581504	0.173156157636581	No	-0.790668820584599	0.999986496957241	No	-0.377325577375563	0.635469296377314	No	-0.563043855186137	0.997927736466931	No	-0.211320908673606	0.998416426101052	No	-0.0194381218957105	0.984559940088241	No	1.119	0	0.973	0.001
ENSG00000111046	MYF6	protein_coding	chr12:80707498-80709474	+	NA	NA	NA	NA	NA	NA	NA	NA	NA	NA	NA	NA	NA	NA	NA	NA	NA	NA	NA	NA	NA	NA	NA
ENSG00000111049	MYF5	protein_coding	chr12:80716912-80719673	+	NA	NA	NA	NA	NA	NA	NA	NA	NA	NA	NA	NA	NA	NA	NA	NA	NA	NA	NA	NA	NA	NA	NA
ENSG00000111110	PPM1H	protein_coding	chr12:62643982-62935037	-	7063	0.138585951449504	0.998816503742241	No	-0.0781980817034739	0.999986496957241	No	-0.850417157091892	0.346169349332559	No	-0.219246920366254	0.997927736466931	No	-0.430426244750474	0.998416426101052	No	-1.001493714441	0.307247074051697	No	-0.085	0.772	0.284	0.196
ENSG00000111144	LTA4H	protein_coding	chr12:96000828-96043520	-	7350	-0.614106556064644	0.998816503742241	No	-0.117907882793057	0.999986496957241	No	-0.759998482394004	0.346354656017036	No	-0.638724206251771	0.997927736466931	No	-0.215307326394395	0.998416426101052	No	-0.780116351599285	0.386274345210188	No	0.158	0.616	0.195	0.459
ENSG00000111145	ELK3	protein_coding	chr12:96194382-96269835	+	4648	-0.035148115435048	0.998816503742241	No	-0.0190287460139318	0.999986496957241	No	-0.385975612564464	0.708396826444585	No	0.113210599767095	0.997927736466931	No	0.218546286946036	0.998416426101052	No	-0.169633560547208	0.900181492169009	No	-0.216	0.442	0.378	0.114
ENSG00000111229	ARPC3	protein_coding	chr12:110434825-110450422	-	3025	-0.579813740382816	0.998816503742241	No	-0.210524126396384	0.999986496957241	No	-0.712912946921836	0.306010432060478	No	-0.255604668964576	0.997927736466931	No	-0.00640969368140692	0.999170795610462	No	-0.332403952623283	0.709542983164234	No	-0.064	0.856	0.436	0.085
ENSG00000111231	GPN3	protein_coding	chr12:110452484-110469268	-	2595	-0.13404731853711	0.998816503742241	No	-0.103203385764058	0.999986496957241	No	-0.585021728685884	0.387813328774953	No	-0.140498438654197	0.997927736466931	No	-0.00763441083346538	0.999170795610462	No	-0.412118167234282	0.606159918537821	No	-0.018	0.957	0.326	0.154
ENSG00000111241	FGF6	protein_coding	chr12:4428155-4445614	-	NA	0.766105258333299	0.998816503742241	No	-0.300803619146415	0.999986496957241	No	-0.462077768059787	0.867552663034977	No	0.799276309467811	0.997927736466931	No	1.01134180518807	0.998416426101052	No	-1.14121116966242	0.640285938727291	No	NA	NA	NA	NA
ENSG00000111269	CREBL2	protein_coding	chr12:12611827-12645108	+	3922	-0.196156717397889	0.998816503742241	No	-0.137457762778444	0.999986496957241	No	-1.19271332344539	0.0923134831138728	No	-0.225877969513685	0.997927736466931	No	-0.108912079928104	0.998416426101052	No	-0.606392121672885	0.437072485275465	No	0.471	0.039	0.533	0.017
ENSG00000111331	OAS3	protein_coding	chr12:112938352-112973249	+	8251	6.41083108538854	0.000189528724839561	Up	2.94652217277875	1.4046911737949e-09	Up	4.68271652907096	0.000585358025424797	Up	7.16934014109935	4.95533787431964e-06	Up	3.96040564057474	1.51594089384338e-18	Up	6.21081935348663	3.97388560569569e-08	Up	7.026	0	8.314	0
ENSG00000111405	ENDOU	protein_coding	chr12:47709734-47725567	-	NA	-1.61240089102003	0.998816503742241	No	-0.795306123722663	0.999986496957241	No	-2.01139462390561	0.60009906251915	No	-1.57922986325193	0.997927736466931	No	-0.590137808486942	0.998416426101052	No	-1.10258723159088	0.811093750464485	No	NA	NA	NA	NA
ENSG00000111536	IL26	protein_coding	chr12:68201351-68225821	-	NA	-0.195689680824718	0.998816503742241	No	0.014205563896928	0.999986496957241	No	-0.195689680824718	0.985385643080521	No	-0.162518687002208	0.997927736466931	No	0.208032895400327	0.998416426101052	No	-0.162518687002209	0.984559940088241	No	NA	NA	NA	NA
ENSG00000111537	IFNG	protein_coding	chr12:68154768-68159747	-	NA	NA	NA	NA	NA	NA	NA	NA	NA	NA	NA	NA	NA	NA	NA	NA	NA	NA	NA	NA	NA	NA	NA
ENSG00000111581	NUP107	protein_coding	chr12:68686734-68745809	+	8320	-0.188564114825253	0.998816503742241	No	-0.394592818443609	0.999986496957241	No	-0.253967889918439	0.770726196417364	No	-0.25198261224406	0.997927736466931	No	-0.399081540671372	0.998416426101052	No	-0.152442450799727	0.879598569785518	No	0.155	0.597	0.517	0.03
ENSG00000111615	KRR1	protein_coding	chr12:75490861-75511636	-	10749	-0.36176338933119	0.998816503742241	No	-0.428901731493549	0.999986496957241	No	-0.768222067887787	0.303954709984388	No	-0.277243809448685	0.997927736466931	No	-0.475279937963051	0.998416426101052	No	-0.833076261143811	0.303368258552512	No	0.119	0.692	0.445	0.059
ENSG00000111644	ACRBP	protein_coding	chr12:6638075-6647460	-	NA	-0.121597799313097	0.998816503742241	No	-0.206698698420698	0.999986496957241	No	-1.08470733290371	0.424398737476381	No	0.300280507457061	0.997927736466931	No	0.0594735137644057	0.998416426101052	No	-1.15257567680123	0.453930567911942	No	NA	NA	NA	NA
ENSG00000111667	USP5	protein_coding	chr12:6852128-6866632	+	3738	-0.254572274184674	0.998816503742241	No	-0.279785210086576	0.999986496957241	No	-0.418298435261437	0.513088691372045	No	-0.273582596458652	0.997927736466931	No	-0.117979817097056	0.998416426101052	No	-0.562473639771292	0.411773266046616	No	0.256	0.448	0.456	0.113
ENSG00000111704	NANOG	protein_coding	chr12:7787794-7799141	+	NA	-0.195689991652489	0.998816503742241	No	-0.601848827260622	0.999986496957241	No	-0.562459503433751	0.866183796093054	No	-0.162518945142142	0.997927736466931	No	-0.579148401674634	0.998416426101052	No	0.271440293134032	0.95256440592247	No	NA	NA	NA	NA
ENSG00000111711	GOLT1B	protein_coding	chr12:21501781-21518408	+	3789	-0.268601410221128	0.998816503742241	No	-0.447098461949057	0.999986496957241	No	-0.698003954355465	0.251662073517426	No	-0.352012161894717	0.997927736466931	No	-0.497745602672266	0.998416426101052	No	-0.848504129663158	0.18401037816032	No	-0.043	0.873	0.299	0.122
ENSG00000111725	PRKAB1	protein_coding	chr12:119667753-119681630	+	6246	-0.279290812143357	0.998816503742241	No	-0.325730896255953	0.999986496957241	No	-0.961369106513956	0.157683177140562	No	-0.322598708971197	0.997927736466931	No	-0.0177913924275493	0.998416426101052	No	-0.283738258414045	0.756986663042598	No	0.369	0.117	0.308	0.169
ENSG00000111726	CMAS	protein_coding	chr12:22046174-22065674	+	2018	-0.197653400245622	0.998816503742241	No	-0.370983057827844	0.999986496957241	No	-1.01834387038501	0.18665151902986	No	-0.371586817207115	0.997927736466931	No	-0.247449436170577	0.998416426101052	No	-1.09386415088455	0.164231231265731	No	0.033	0.921	0.411	0.078
ENSG00000111727	HCFC2	protein_coding	chr12:104064457-104106524	+	6773	-0.0243967272827129	0.998816503742241	No	-0.161666563410982	0.999986496957241	No	-0.480181531418448	0.514328406434259	No	0.116339670350968	0.997927736466931	No	-0.2140777198386	0.998416426101052	No	-0.751960560414028	0.325291743960236	No	0.097	0.721	0.474	0.023
ENSG00000111737	RAB35	protein_coding	chr12:120095095-120117502	-	4022	-0.170951287455763	0.998816503742241	No	-0.114996155161508	0.999986496957241	No	-0.776963720070069	0.268364575805678	No	-0.24042617616981	0.997927736466931	No	-0.178797040663128	0.998416426101052	No	-0.448270576954589	0.589164171115692	No	0.466	0.115	0.505	0.071
ENSG00000111786	SRSF9	protein_coding	chr12:120461668-120469793	-	3744	-0.0720257473465989	0.998816503742241	No	-0.125040360162185	0.999986496957241	No	-0.370920927554717	0.616331194766632	No	-0.214734075489281	0.997927736466931	No	-0.245735740720928	0.998416426101052	No	-0.448373571562508	0.561336861483458	No	0.148	0.674	0.31	0.27
ENSG00000111790	FGFR1OP2	protein_coding	chr12:26938383-26966650	+	5971	-0.285371649381606	0.998816503742241	No	-0.186896726143245	0.999986496957241	No	-1.13672187414505	0.160623545686523	No	-0.319835107547095	0.997927736466931	No	-0.357589905544693	0.998416426101052	No	-1.07514847617226	0.198646299392467	No	0.167	0.464	0.185	0.35
ENSG00000111796	KLRB1	protein_coding	chr12:9594551-9607886	-	NA	-0.195689396719969	0.998816503742241	No	-0.294789239857645	0.999986496957241	No	-0.195689396719967	0.985385643080521	No	-0.162518451055527	0.997927736466931	No	-0.336978724675453	0.998416426101052	No	-0.162518451055526	0.984559940088241	No	NA	NA	NA	NA
ENSG00000001084	GCLC	protein_coding	chr6:53497341-53616970	-	8646	-0.302566459164861	0.998816503742241	No	-0.0708299741291839	0.999986496957241	No	-0.770794393740962	0.258841609975039	No	-0.185026691255856	0.997927736466931	No	-0.210734178630007	0.998416426101052	No	-0.562978024369846	0.471274527625201	No	0.493	0.043	0.674	0.004
ENSG00000232774	FLJ22447	lincRNA	chr14:61570540-61658696	+	NA	0.567861216295517	0.998816503742241	No	0.0392243712575071	0.999986496957241	No	-2.3953475521485	0.36990530745168	No	-0.13328455263873	0.997927736466931	No	-0.0605204784139507	0.998416426101052	No	-1.46441382014909	0.614525415102085	No	NA	NA	NA	NA
ENSG00000111843	TMEM14C	protein_coding	chr6:10722915-10731129	+	1321	-0.419117797311615	0.998816503742241	No	-0.021029045499806	0.999986496957241	No	-0.604293470619269	0.39172437130938	No	-0.348793764472258	0.997927736466931	No	-0.0529821548567879	0.998416426101052	No	-0.642350308709045	0.418345518086833	No	0.35	0.254	0.546	0.049
ENSG00000111875	ASF1A	protein_coding	chr6:118894220-118909167	+	2517	-0.179503784725791	0.998816503742241	No	-0.068651130762495	0.999986496957241	No	-0.622005618273509	0.331743249390262	No	-0.545026387540804	0.997927736466931	No	-0.568033821803497	0.998416426101052	No	-1.34446803103759	0.0226198322904228	Down	0.12	0.707	-0.041	0.885
ENSG00000111911	HINT3	protein_coding	chr6:125956781-125980244	+	3314	-0.162092585666667	0.998816503742241	No	-0.330137725931915	0.999986496957241	No	-1.62530524641466	0.0138362488056767	Down	-0.677936075308566	0.997927736466931	No	-0.860613143333733	0.689434322935635	No	-1.63582832518111	0.00862953912953082	Down	-0.179	0.445	-0.017	0.942
ENSG00000111981	ULBP1	protein_coding	chr6:149964007-149973710	+	3142	-0.1348579368119	0.998816503742241	No	-0.471023903719598	0.999986496957241	No	-0.673676928663264	0.472131759574432	No	-1.37531343407098	0.48076725833398	No	-0.909693499417178	0.907444349984392	No	-0.909194032404565	0.3728811493712	No	-0.255	0.498	-0.417	0.192
ENSG00000112029	FBXO5	protein_coding	chr6:152970519-152983579	-	3833	-0.522396498080244	0.998816503742241	No	-0.218866081650936	0.999986496957241	No	-1.22229194956411	0.0369645805685092	Down	-1.03987182453117	0.152482125667032	No	-0.893246656883261	0.349968703354832	No	-1.61314624642777	0.000577726985653641	Down	-0.184	0.433	-0.489	0.014
ENSG00000112039	FANCE	protein_coding	chr6:35452361-35467103	+	2554	-0.0229792112473148	0.998816503742241	No	-0.165042937448379	0.999986496957241	No	-0.156878752201911	0.908445074023697	No	-0.0363453843279769	0.997927736466931	No	-0.0832073572080953	0.998416426101052	No	-0.29622636199475	0.798549138242159	No	0.238	0.328	0.296	0.173
ENSG00000112077	RHAG	protein_coding	chr6:49605158-49636839	-	NA	-0.195689984932168	0.998816503742241	No	0.123306555109189	0.999986496957241	No	1.24792187427055	0.743316574606023	No	-0.16251893956097	0.997927736466931	No	0.0395065418838419	0.998416426101052	No	-0.16251893956097	0.983657284807443	No	NA	NA	NA	NA
ENSG00000112079	STK38	protein_coding	chr6:36493892-36547470	-	3576	-0.264452203353346	0.998816503742241	No	-0.152903157718498	0.999986496957241	No	-0.54472536564687	0.576217745205168	No	-0.233176517291229	0.997927736466931	No	-0.24901106160984	0.998416426101052	No	-0.725049765913054	0.475166859312504	No	0.395	0.093	0.305	0.176
ENSG00000204252	HLA-DOA	protein_coding	chr6:33004178-33009612	-	4012	-0.306337052577023	0.998816503742241	No	-0.300875287726771	0.999986496957241	No	-0.527073459526908	0.692739040564574	No	-0.70797099404424	0.997927736466931	No	-0.928970829012564	0.998416426101052	No	-0.920423959807887	0.470936022379598	No	0.081	0.807	-0.213	0.397
ENSG00000112167	SAYSD1	protein_coding	chr6:39104064-39115189	-	2925	-0.0628459201763085	0.998816503742241	No	-0.519631642581084	0.999986496957241	No	-0.588961038817394	0.411946323278554	No	-0.130921236475792	0.997927736466931	No	-0.241207338680808	0.998416426101052	No	-0.421936802826662	0.616749754495636	No	0.624	0.011	0.391	0.116
ENSG00000112218	GPR63	protein_coding	chr6:96794126-96837463	-	5952	-0.316251710410782	0.998816503742241	No	-0.178706881472858	0.999986496957241	No	-0.568772329014107	0.50216825942862	No	-0.439053843944448	0.997927736466931	No	-0.606265352308631	0.998416426101052	No	-0.838910134510791	0.34778018275992	No	0.261	0.27	0.232	0.281
ENSG00000112306	RPS12	protein_coding	chr6:132814441-132817564	+	767	0.0887420274214356	0.998816503742241	No	0.0498944643050689	0.999986496957241	No	-0.393763663491809	0.572350678070263	No	-0.630582925884005	0.997927736466931	No	-0.287699980916438	0.998416426101052	No	-0.805958832807973	0.228081988834962	No	0.253	0.365	-0.07	0.795
ENSG00000112365	ZBTB24	protein_coding	chr6:109462594-109483237	-	5519	-0.0495921132698116	0.998816503742241	No	-0.186543737848651	0.999986496957241	No	-0.286392803299192	0.805739549237165	No	-0.722407263681981	0.997927736466931	No	-0.647534982542025	0.998416426101052	No	-0.811358512837079	0.398926693217306	No	0.22	0.434	-0.019	0.947
ENSG00000112367	FIG4	protein_coding	chr6:109691312-109825428	+	3592	-0.300213885770699	0.998816503742241	No	-0.283390362996001	0.999986496957241	No	-1.00238331753047	0.22298403383258	No	-0.783329310281035	0.997927736466931	No	-0.799491270407827	0.806085661839055	No	-1.65954099712016	0.0418583299711357	Down	0.263	0.339	-0.28	0.254
ENSG00000112539	C6orf118	protein_coding	chr6:165279664-165309607	-	2240	-0.546449237577687	0.998816503742241	No	-0.397282309354616	0.999986496957241	No	0.105402823244276	0.980349088014822	No	-0.548415077052411	0.997927736466931	No	0.0118895451309127	0.999170795610462	No	0.43547608249309	0.801620122428402	No	-1.053	0.004	0.556	0.109
ENSG00000112578	BYSL	protein_coding	chr6:41921188-41933046	+	2248	-0.644367691287524	0.998816503742241	No	-0.201055698934224	0.999986496957241	No	-0.792503645466106	0.227226428430252	No	-0.287944245917154	0.997927736466931	No	-0.220544245405423	0.998416426101052	No	-0.557888249652938	0.459201346420915	No	0.057	0.866	0.536	0.025
ENSG00000112599	GUCA1B	protein_coding	chr6:42184401-42194916	-	1113	-0.433805066332986	0.998816503742241	No	-0.951911074872087	0.999986496957241	No	-0.890772053577423	0.313248915366327	No	-0.902026200779726	0.997927736466931	No	-0.606433725248111	0.998416426101052	No	-0.0161235504796977	0.985058633767774	No	-0.716	0.076	-0.407	0.294
ENSG00000112619	PRPH2	protein_coding	chr6:42696600-42722574	-	NA	-0.195690019579522	0.998816503742241	No	-0.392543925423735	0.999986496957241	No	-1.45750773197812	0.329581319450464	No	0.799276312110966	0.997927736466931	No	-0.945384235376624	0.777528608083164	No	-2.00331467468019	0.261300481131041	No	NA	NA	NA	NA
ENSG00000112651	MRPL2	protein_coding	chr6:43054029-43059806	-	2539	-0.417989338139497	0.998816503742241	No	-0.467560471915062	0.999986496957241	No	-0.552546354710927	0.443624290185647	No	-0.38332158597025	0.997927736466931	No	-0.124030090103871	0.998416426101052	No	-0.262799732525355	0.79071040140955	No	0.107	0.768	0.504	0.063
ENSG00000112655	PTK7	protein_coding	chr6:43076268-43161719	+	9024	-0.0787359178332231	0.998816503742241	No	-0.0355574839619402	0.999986496957241	No	-0.585287299925318	0.411683499818035	No	-0.173893842973356	0.997927736466931	No	-0.446288977038202	0.998416426101052	No	-0.901275915636529	0.220154739324251	No	0.326	0.189	0.424	0.064
ENSG00000112667	DNPH1	protein_coding	chr6:43225629-43229484	-	1250	0.108277312848083	0.998816503742241	No	-0.316784503174923	0.999986496957241	No	-0.778188282341932	0.32105288701331	No	0.0236027876853421	0.997927736466931	No	-0.227686703193571	0.998416426101052	No	-0.33362799731472	0.751220894958065	No	0.449	0.133	1.041	0
ENSG00000112685	EXOC2	protein_coding	chr6:485133-693111	-	4983	0.140284148172441	0.998816503742241	No	-0.317630043845981	0.999986496957241	No	-1.09331184744015	0.172183913716008	No	-0.0361480016209233	0.997927736466931	No	-0.516700344033235	0.998416426101052	No	-0.999093909569335	0.233208942423272	No	0.223	0.371	0.329	0.131
ENSG00000112697	TMEM30A	protein_coding	chr6:75252924-75284968	-	5123	-0.187106172643006	0.998816503742241	No	-0.160861433193736	0.999986496957241	No	-0.678066605973092	0.430125273554627	No	-0.123853548954277	0.997927736466931	No	-0.269931655876905	0.998416426101052	No	-0.968781462353038	0.28810710536012	No	0.352	0.106	0.587	0.003
ENSG00000112769	LAMA4	protein_coding	chr6:112108760-112254939	-	11575	0.106604563859567	0.998816503742241	No	-0.157512395477639	0.999986496957241	No	-1.55100259988425	0.19740128574881	No	-0.723558716876	0.997927736466931	No	-1.2667153547805	0.495325605725817	No	-2.03033701054445	0.111150090110995	No	-0.027	0.951	-0.634	0.03
ENSG00000112818	MEP1A	protein_coding	chr6:46793390-46839782	+	NA	-0.19568931993481	0.998816503742241	No	-0.0672811581245202	0.999986496957241	No	-0.19568931993481	0.985385643080521	No	-0.162518387286077	0.997927736466931	No	0.335781648715971	0.998416426101052	No	0.799273454482117	0.953009959873325	No	NA	NA	NA	NA
ENSG00000039123	SKIV2L2	protein_coding	chr5:55307760-55425581	+	6578	-0.462771791822622	0.998816503742241	No	-0.239421927700512	0.999986496957241	No	-0.204972610686867	0.84570272077568	No	-0.229817980228186	0.997927736466931	No	-0.499854464334493	0.998416426101052	No	-0.698084973877861	0.383960961185085	No	0.19	0.48	0.415	0.068
ENSG00000016082	ISL1	protein_coding	chr5:51383391-51394738	+	2882	-0.142338520489977	0.998816503742241	No	0.546877296518815	0.999986496957241	No	-0.258686909233673	0.822343698649322	No	-0.215379767706519	0.997927736466931	No	0.00277704293592855	0.999523703441683	No	-0.6945227136588	0.456232736406026	No	0.476	0.095	0.306	0.267
ENSG00000091010	POU4F3	protein_coding	chr5:146339024-146340520	+	NA	NA	NA	NA	NA	NA	NA	NA	NA	NA	NA	NA	NA	NA	NA	NA	NA	NA	NA	NA	NA	NA	NA
ENSG00000112855	HARS2	protein_coding	chr5:140691426-140699291	+	3736	-0.355234196665491	0.998816503742241	No	-0.277722475991959	0.999986496957241	No	-0.649938290830563	0.339077723669665	No	-0.222429829504375	0.997927736466931	No	0.0158652916447336	0.998416426101052	No	-0.280663309113219	0.758213794014288	No	-0.18	0.494	0.262	0.239
ENSG00000112874	NUDT12	protein_coding	chr5:103548855-103562793	-	4304	-0.341077550802141	0.998816503742241	No	-0.429002456184999	0.999986496957241	No	-1.06900044046182	0.161537907270357	No	-0.314565901423514	0.997927736466931	No	-0.188185149034037	0.998416426101052	No	-0.764607201321539	0.364197429336553	No	-0.193	0.474	0.583	0.009
ENSG00000112941	PAPD7	protein_coding	chr5:6713007-6757048	+	6785	-0.183514808993653	0.998816503742241	No	-0.105350908892435	0.999986496957241	No	-0.908715520008758	0.219627646797004	No	-0.0796839856135601	0.997927736466931	No	-0.233326825665823	0.998416426101052	No	-0.604755592008521	0.472188594314124	No	0.201	0.475	0.21	0.389
ENSG00000112964	GHR	protein_coding	chr5:42423777-42721878	+	6610	0.848216424205293	0.998816503742241	No	0.599605770409819	0.999986496957241	No	-0.341481475285118	0.876810924131745	No	1.50464019054156	0.106572341567467	No	0.785575481177691	0.895219310604591	No	0.926276360674573	0.51961788083464	No	0.853	0.001	1.826	0
ENSG00000112977	DAP	protein_coding	chr5:10679230-10761272	-	3361	-0.251214616115002	0.998816503742241	No	-0.253477823702447	0.999986496957241	No	-0.942911422449167	0.220660162802426	No	-0.662180274399952	0.997927736466931	No	-0.376867888888268	0.998416426101052	No	-0.807379122741053	0.339200054113654	No	-0.244	0.325	-0.04	0.871
ENSG00000113070	HBEGF	protein_coding	chr5:140332843-140346631	-	3018	-0.0200110134144374	0.998816503742241	No	0.466648631457567	0.999986496957241	No	-0.124694060627356	0.934098485751046	No	-0.36535975937045	0.997927736466931	No	0.0278038058305271	0.998416426101052	No	-0.82487436800118	0.334308531921747	No	-0.105	0.802	0.037	0.919
ENSG00000113083	LOX	protein_coding	chr5:122063195-122078285	-	5547	0.204173246467884	0.998816503742241	No	0.392683114604984	0.999986496957241	No	0.427481835156718	0.793150327746555	No	-0.317015463758259	0.997927736466931	No	-0.0691411308955318	0.998416426101052	No	-0.297150994325355	0.883912637758104	No	-0.075	0.801	0.462	0.035
ENSG00000113088	GZMK	protein_coding	chr5:55024253-55034570	+	NA	-0.19568996247624	0.998816503742241	No	-0.362505247975755	0.999986496957241	No	-0.52281737069757	0.870169139386292	No	-0.162518920911505	0.997927736466931	No	0.394688279348522	0.998416426101052	No	-0.623724159309567	0.838827134173538	No	NA	NA	NA	NA
ENSG00000113100	CDH9	protein_coding	chr5:26880600-27121150	-	NA	-0.195689636932796	0.998816503742241	No	0.0227137642777136	0.999986496957241	No	-0.195689636932796	0.985385643080521	No	0.799274749228686	0.997927736466931	No	0.0185761196630124	0.999474923716309	No	-0.162518650550324	0.984559940088241	No	NA	NA	NA	NA
ENSG00000113196	HAND1	protein_coding	chr5:154474972-154478264	-	1738	-0.21148189984338	0.998816503742241	No	0.347780578630972	0.999986496957241	No	0.114675973762431	0.929265947594234	No	-0.313487118594909	0.997927736466931	No	0.288810155870066	0.998416426101052	No	-0.124499296491903	0.917724673585781	No	-0.094	0.769	0.203	0.406
ENSG00000113209	PCDHB5	protein_coding	chr5:141135218-141138625	+	NA	NA	NA	NA	NA	NA	NA	NA	NA	NA	NA	NA	NA	NA	NA	NA	NA	NA	NA	NA	NA	NA	NA
ENSG00000113211	PCDHB6	protein_coding	chr5:141150022-141153287	+	NA	NA	NA	NA	NA	NA	NA	NA	NA	NA	NA	NA	NA	NA	NA	NA	NA	NA	NA	NA	NA	NA	NA
ENSG00000113212	PCDHB7	protein_coding	chr5:141172619-141176383	+	NA	-0.195689985889642	0.998816503742241	No	2.74100131681444	0.999986496957241	No	1.44381121131927	0.400857142822483	No	-0.162518940356144	0.997927736466931	No	1.32956428774733	0.998416426101052	No	-0.172761319846804	0.98075381886659	No	NA	NA	NA	NA
ENSG00000113248	PCDHB15	protein_coding	chr5:141245349-141249365	+	4017	0.47409876056755	0.998816503742241	No	0.608996840415725	0.999986496957241	No	-1.02056285713732	0.308389512240748	No	-1.17087683290625	0.997927736466931	No	-0.281818644706031	0.998416426101052	No	-1.48966863685507	0.176460804464153	No	1.878	0	0.099	0.877
ENSG00000113262	GRM6	protein_coding	chr5:178978327-178996206	-	NA	-0.195690003481298	0.998816503742241	No	-0.291266201582247	0.999986496957241	No	-0.133471935328877	0.979819679776807	No	-0.162518954965872	0.997927736466931	No	0.213200477459299	0.998416426101052	No	-0.532362840378894	0.788779500862799	No	NA	NA	NA	NA
ENSG00000113302	IL12B	protein_coding	chr5:159314783-159330887	-	NA	-0.540912890600929	0.998816503742241	No	0.461240167064036	0.999986496957241	No	-1.05466533981318	0.555676706593004	No	-1.48401614434713	0.997927736466931	No	0.128134918704651	0.998416426101052	No	-1.32800468475371	0.510983194784689	No	NA	NA	NA	NA
ENSG00000082196	C1QTNF3	protein_coding	chr5:34019448-34043832	-	3576	-1.64022968232065	0.998816503742241	No	-0.991395400476668	0.258446231664591	No	-0.721958808777361	0.568240235972865	No	-0.016304576142085	0.998437869296508	No	-0.500118566206562	0.998416426101052	No	-0.145670945596549	0.954254239239897	No	0.128	0.845	0.467	0.327
ENSG00000113430	IRX4	protein_coding	chr5:1877413-1887236	-	2815	1.51075637671265	0.261376459555744	No	1.23816070315151	0.512467439268306	No	1.54367514847159	0.153411979559404	No	1.46845828404762	0.261221954072928	No	0.863967345293851	0.962629643508757	No	0.82020230335318	0.527232520334564	No	1.521	0.005	1.801	0.001
ENSG00000113441	LNPEP	protein_coding	chr5:96935394-97037515	+	15266	0.442803091463272	0.998816503742241	No	-0.0993430899317317	0.999986496957241	No	-0.914809131447409	0.2338971711199	No	0.3511931922407	0.997927736466931	No	-0.349324635564292	0.998416426101052	No	-0.769974461697676	0.373500403684261	No	0.298	0.191	0.142	0.516
ENSG00000113492	AGXT2	protein_coding	chr5:34998101-35048135	-	NA	-0.195689999296388	0.998816503742241	No	0.182909290779143	0.999986496957241	No	-0.182494345433597	0.980349088014822	No	-0.162518951490338	0.997927736466931	No	-0.0360295446074395	0.998416426101052	No	-0.465764141481934	0.88851188154584	No	NA	NA	NA	NA
ENSG00000113520	IL4	protein_coding	chr5:132673986-132682676	+	NA	-0.195689971196747	0.998816503742241	No	-1.38461191381642	0.999986496957241	No	0.701911127572064	0.887482189247892	No	-0.162518928153814	0.997927736466931	No	-0.634065624846289	0.998416426101052	No	0.753255468615825	0.879598569785518	No	NA	NA	NA	NA
ENSG00000113532	ST8SIA4	protein_coding	chr5:100806935-100903266	-	7794	-0.0494893278493154	0.998816503742241	No	-0.104286453201928	0.999986496957241	No	-2.33421503831143	0.161699835466374	No	-0.381141737212947	0.997927736466931	No	-0.522501034013262	0.998416426101052	No	-1.9615289133846	0.225891512327657	No	-0.871	0	-0.247	0.297
ENSG00000113569	NUP155	protein_coding	chr5:37288137-37371181	-	9233	-0.232099740211386	0.998816503742241	No	-0.26768642492433	0.999986496957241	No	-1.0972544626361	0.137891725566511	No	-0.256979485325275	0.997927736466931	No	-0.275392924626585	0.998416426101052	No	-0.775338261809372	0.333686590112487	No	-0.14	0.638	0.231	0.341
ENSG00000113583	C5orf15	protein_coding	chr5:133955502-133968787	-	2422	-0.0231665411208281	0.998816503742241	No	-0.288402423096663	0.999986496957241	No	-0.905355225302181	0.186928443522281	No	-0.0990817152529805	0.997927736466931	No	-0.284290992830849	0.998416426101052	No	-0.609645391718784	0.431429936015732	No	0.338	0.183	0.454	0.053
ENSG00000113643	RARS	protein_coding	chr5:168486445-168519299	+	3421	-0.331796389372693	0.998816503742241	No	-0.375734950654957	0.999986496957241	No	-1.00073013746312	0.166838764100936	No	-0.493602277627266	0.997927736466931	No	-0.194143994083981	0.998416426101052	No	-0.75816642814436	0.335721999056875	No	0.169	0.569	0.408	0.094
ENSG00000113722	CDX1	protein_coding	chr5:150166795-150184558	+	NA	0.766104731425364	0.998816503742241	No	-0.480390165208538	0.999986496957241	No	1.24346536682478	0.793870673766528	No	-0.162518856021416	0.997927736466931	No	-0.936001184747375	0.998416426101052	No	1.29652975146228	0.793935036796745	No	NA	NA	NA	NA
ENSG00000113734	BNIP1	protein_coding	chr5:173144442-173164387	+	2440	-0.413940919569545	0.998816503742241	No	-0.333244762376751	0.999986496957241	No	-1.16304151123732	0.152555826838503	No	-0.216112383904084	0.997927736466931	No	-0.0641042887789776	0.998416426101052	No	-0.363361395050888	0.728323805564691	No	-0.026	0.936	0.475	0.031
ENSG00000013293	SLC7A14	protein_coding	chr3:170459584-170586074	-	NA	-0.195689554032892	0.998816503742241	No	-0.197450602617057	0.999986496957241	No	-0.195689554032892	0.985385643080521	No	-0.162518581702629	0.997927736466931	No	-0.367158678446105	0.998416426101052	No	-0.162518581702629	0.984559940088241	No	NA	NA	NA	NA
ENSG00000010319	SEMA3G	protein_coding	chr3:52433053-52445085	-	5011	-0.129639725309684	0.998816503742241	No	0.287606930334912	0.999986496957241	No	0.0642169393842635	0.980349088014822	No	-0.990711158083227	0.980398174370895	No	-0.492775198306144	0.998416426101052	No	-0.632506530637612	0.561169744438863	No	0.61	0.045	0.445	0.138
ENSG00000113790	EHHADH	protein_coding	chr3:185190624-185281990	-	4700	-0.255627313368384	0.998816503742241	No	-0.0952061105684865	0.999986496957241	No	-0.591231193460887	0.476348278215411	No	-0.15936887124751	0.997927736466931	No	-0.119706460785228	0.998416426101052	No	0.238448532126152	0.837379456355087	No	-0.464	0.126	0.686	0.015
ENSG00000113851	CRBN	protein_coding	chr3:3148992-3179710	-	8068	-0.127853718005785	0.998816503742241	No	-0.267258884998474	0.999986496957241	No	-0.67731947939562	0.436422882800444	No	-0.299683074790757	0.997927736466931	No	-0.249264079765284	0.998416426101052	No	-0.594132534029227	0.550432237731978	No	0.434	0.051	0.718	0
ENSG00000113905	HRG	protein_coding	chr3:186660216-186678240	+	NA	-0.195689997128031	0.998816503742241	No	-0.168314733038565	0.999986496957241	No	-0.449709907984779	0.89117512653665	No	-0.162518949689535	0.997927736466931	No	-0.721292302684423	0.998416426101052	No	-0.127986037494024	0.983657284807443	No	NA	NA	NA	NA
ENSG00000114113	RBP2	protein_coding	chr3:139452884-139480747	-	NA	-0.195688681813294	0.998816503742241	No	-0.21797244314925	0.999986496957241	No	-0.195688681813294	0.985385643080521	No	-0.162517857331353	0.997927736466931	No	-0.464990370719227	0.998416426101052	No	-0.162517857331354	0.984559940088241	No	NA	NA	NA	NA
ENSG00000114115	RBP1	protein_coding	chr3:139517434-139539829	-	3905	0.0946644669293807	0.998816503742241	No	0.0266056307695708	0.999986496957241	No	-0.212451339852181	0.881578175542084	No	0.225340579371819	0.997927736466931	No	-0.286848195489909	0.998416426101052	No	-0.623785522342693	0.579131530079414	No	0.263	0.448	0.086	0.793
ENSG00000114315	HES1	protein_coding	chr3:194136145-194138732	+	2062	-0.242009607294687	0.998816503742241	No	0.417078674019961	0.999986496957241	No	0.273647548098853	0.772558839027457	No	-0.314406930137638	0.997927736466931	No	0.782115144084481	0.871429989949924	No	0.516575693735458	0.527194019568752	No	0.43	0.078	0.645	0.005
ENSG00000114346	ECT2	protein_coding	chr3:172750682-172821474	+	5499	-0.58861526030871	0.998816503742241	No	-0.235685308307024	0.999986496957241	No	-0.796488386811732	0.333161483603008	No	-0.622870288021135	0.997927736466931	No	-0.659935201465914	0.998416426101052	No	-1.44606986220316	0.070917920741591	No	0.098	0.721	0.188	0.386
ENSG00000114349	GNAT1	protein_coding	chr3:50191612-50196516	+	NA	0.355766503734016	0.998816503742241	No	0.295464185767016	0.999986496957241	No	0.350646232708907	0.856685623524956	No	-0.508229625911383	0.997927736466931	No	-0.726299054301639	0.998416426101052	No	-1.41897823322263	0.405992395367886	No	NA	NA	NA	NA
ENSG00000114405	C3orf14	protein_coding	chr3:62318973-62336213	+	4430	-0.309970040529701	0.998816503742241	No	-0.762613788588189	0.999986496957241	No	-1.02096267867971	0.145256587472123	No	0.116509701868526	0.997927736466931	No	-0.221375406538431	0.998416426101052	No	-0.594411535294378	0.447397730196061	No	0.13	0.731	0.908	0.001
ENSG00000114450	GNB4	protein_coding	chr3:179396089-179451590	-	7035	0.163508978047745	0.998816503742241	No	0.0302465945043991	0.999986496957241	No	-0.421168056792502	0.63173580460529	No	0.0405732046820579	0.997927736466931	No	-0.166416192500442	0.998416426101052	No	-0.73144244195467	0.405992395367886	No	-0.156	0.605	0.365	0.138
ENSG00000114487	MORC1	protein_coding	chr3:108958239-109118142	-	NA	0.766105266122113	0.998816503742241	No	-0.438874199037959	0.999986496957241	No	0.969263189657363	0.458177453972018	No	-0.162518969450168	0.997927736466931	No	-0.326370370636481	0.998416426101052	No	0.0912577049077324	0.983657284807443	No	NA	NA	NA	NA
ENSG00000114648	KLHL18	protein_coding	chr3:47282917-47346816	+	7064	-0.210653413312431	0.998816503742241	No	-0.163210392023285	0.999986496957241	No	-1.02129009095484	0.204166577940429	No	-0.258117555438422	0.997927736466931	No	-0.202758556907389	0.998416426101052	No	-0.683415194207103	0.456598084482321	No	0.093	0.766	0.339	0.151
ENSG00000114767	RRP9	protein_coding	chr3:51933430-51941941	-	1578	-0.0625976325762419	0.998816503742241	No	-0.0372511134710971	0.999986496957241	No	-0.710584204498945	0.245114280882335	No	-0.14932675051024	0.997927736466931	No	-0.024022622241367	0.998416426101052	No	-0.361205643878713	0.625425390134241	No	0.165	0.711	0.845	0.013
ENSG00000114771	AADAC	protein_coding	chr3:151814037-151828488	+	NA	-0.195689144103192	0.998816503742241	No	-0.314075218639632	0.999986496957241	No	-0.195689144103192	0.985385643080521	No	-0.16251824125935	0.997927736466931	No	-1.51063334639828	0.998416426101052	No	-0.16251824125935	0.984559940088241	No	NA	NA	NA	NA
ENSG00000114784	EIF1B	protein_coding	chr3:40309684-40312424	+	1912	-0.235600250904351	0.998816503742241	No	-0.0777611573650079	0.999986496957241	No	-0.50789090278074	0.47541253272955	No	-0.345812992517889	0.997927736466931	No	-0.147965944537682	0.998416426101052	No	-0.278729123103609	0.765375829330393	No	-0.03	0.925	0.015	0.952
ENSG00000114853	ZBTB47	protein_coding	chr3:42653684-42665854	+	3781	-0.163401891770792	0.998816503742241	No	-0.39834184562512	0.999986496957241	No	-0.73298609043506	0.384988920507536	No	-0.240105441738689	0.997927736466931	No	0.0800234627939937	0.998416426101052	No	-0.237450068804226	0.85291646296347	No	0.572	0.055	0.693	0.016
ENSG00000114854	TNNC1	protein_coding	chr3:52451102-52454070	-	NA	-0.0389120770434488	0.998816503742241	No	0.058232947077427	0.999986496957241	No	0.229268495366285	0.922665814312169	No	-0.326336152542038	0.997927736466931	No	-0.029079458824314	0.998416426101052	No	-0.0820129623751555	0.983657284807443	No	NA	NA	NA	NA
ENSG00000114857	NKTR	protein_coding	chr3:42600614-42648741	+	17356	-0.215496124800614	0.998816503742241	No	-0.202381110831804	0.999986496957241	No	-0.811709024031875	0.22298403383258	No	-0.38534288353813	0.997927736466931	No	-0.431451496480792	0.998416426101052	No	-0.899212054690926	0.193185984277667	No	0.055	0.842	0.2	0.323
ENSG00000114904	NEK4	protein_coding	chr3:52708449-52770949	-	6391	-0.429183981892748	0.998816503742241	No	-0.369798888586441	0.999986496957241	No	-0.590640164073576	0.452182173368149	No	-0.520758012846526	0.997927736466931	No	-0.440447406177477	0.998416426101052	No	-0.660097971845628	0.447033074868062	No	0.283	0.283	0.347	0.142
ENSG00000085449	WDFY1	protein_coding	chr2:223855716-223945387	-	5516	-0.143122864056723	0.998816503742241	No	-0.23323178104537	0.999986496957241	No	-0.410047667746641	0.589644563479375	No	-0.511978196153014	0.997927736466931	No	-0.606044335027604	0.998416426101052	No	-0.739752522424616	0.329960579259446	No	-0.085	0.773	-0.033	0.899
ENSG00000055332	EIF2AK2	protein_coding	chr2:37099210-37157065	-	10753	-0.0274540922391341	0.998816503742241	No	-0.455952192634888	0.999986496957241	No	-0.767685921974989	0.23320818505967	No	-0.279627325541371	0.997927736466931	No	-0.521232551971066	0.998416426101052	No	-0.994049711628652	0.126945357216545	No	0.068	0.824	0.087	0.716
ENSG00000079785	DDX1	protein_coding	chr2:15591178-15631111	+	3833	-0.129523913886464	0.998816503742241	No	-0.368698277979383	0.999986496957241	No	-0.686581295823264	0.375878447029317	No	-0.464762626107267	0.997927736466931	No	-0.375589078698877	0.998416426101052	No	-0.786528995775488	0.35825884264877	No	0.156	0.609	0.581	0.019
ENSG00000008869	HEATR5B	protein_coding	chr2:36968383-37084342	-	8206	-0.352035365370008	0.998816503742241	No	-0.275281127576601	0.999986496957241	No	-0.572001544995509	0.370065380700189	No	-0.30046570872146	0.997927736466931	No	-0.414029620997746	0.998416426101052	No	-0.598109727092071	0.405992395367886	No	0.561	0.007	0.431	0.043
ENSG00000084764	MAPRE3	protein_coding	chr2:26970612-27027196	+	3459	0.148121679890103	0.998816503742241	No	-0.0403385818707101	0.999986496957241	No	-0.760209020979603	0.386870060066053	No	0.10219754368456	0.997927736466931	No	-0.30710770697179	0.998416426101052	No	-0.572375934280678	0.575018394601585	No	0.229	0.455	0.22	0.411
ENSG00000034510	TMSB10	protein_coding	chr2:84905625-84906675	+	496	-0.25116687638546	0.998816503742241	No	0.1533455814057	0.999986496957241	No	0.314796474396588	0.720676620199597	No	-0.585892122554427	0.997927736466931	No	-0.0185566568155584	0.998416426101052	No	0.122065626301169	0.925225432158568	No	0.173	0.608	0.49	0.073
ENSG00000071051	NCK2	protein_coding	chr2:105744897-105894274	+	2990	0.372631149310474	0.998816503742241	No	-0.0798931564186989	0.999986496957241	No	-0.414499822125178	0.606369948556771	No	-0.352438778935312	0.997927736466931	No	-0.943290080255433	0.499646744569899	No	-1.05562907097681	0.155593960608183	No	0.229	0.411	-0.138	0.584
ENSG00000114999	TTL	protein_coding	chr2:112482154-112541739	+	15732	-0.0784791255327126	0.998816503742241	No	-0.362392059383967	0.999986496957241	No	-0.233630416465216	0.758354962302989	No	-0.544544590148733	0.997927736466931	No	-1.04278550653744	0.0910960657388482	No	-0.814905581883245	0.170086858979747	No	0.048	0.879	-0.37	0.096
ENSG00000115042	FAHD2A	protein_coding	chr2:95402721-95416616	+	5665	-0.270403882788158	0.998816503742241	No	-0.578583464945067	0.999986496957241	No	-0.698086207368771	0.302711589938459	No	-0.739641252040141	0.997927736466931	No	-0.702046344642821	0.945655094543866	No	-1.03492779360226	0.126164459445079	No	0.14	0.626	-0.178	0.458
ENSG00000115128	SF3B6	protein_coding	chr2:24067584-24076443	-	1197	-0.104928768394558	0.998816503742241	No	-0.0613491034576842	0.999986496957241	No	-0.707305539988417	0.34302606281286	No	-0.0980201048089702	0.997927736466931	No	-0.072217270551052	0.998416426101052	No	-0.395222879325839	0.665445652907025	No	-0.071	0.822	0.237	0.311
ENSG00000115163	CENPA	protein_coding	chr2:26764289-26801067	+	1983	-0.0418099246578327	0.998816503742241	No	0.102746488753052	0.999986496957241	No	-0.282862611494552	0.787994628688252	No	-0.196959878041302	0.997927736466931	No	-0.289647389033293	0.998416426101052	No	-0.442706956600512	0.63213453245484	No	-0.096	0.775	0.148	0.576
ENSG00000115194	SLC30A3	protein_coding	chr2:27253684-27275817	-	5978	-0.167967590151018	0.998816503742241	No	-0.244883055146569	0.999986496957241	No	-0.893234680612955	0.195683185528416	No	-0.970615210172388	0.48076725833398	No	-0.851797103424996	0.642295668179561	No	-1.11033045628221	0.10937105619947	No	-0.411	0.205	-0.202	0.511
ENSG00000115234	SNX17	protein_coding	chr2:27370496-27377533	+	3765	0.190757311950974	0.998816503742241	No	-0.279665998779603	0.999986496957241	No	-0.704897500255846	0.301705645758508	No	0.0195262223070235	0.997927736466931	No	-0.0936530129646299	0.998416426101052	No	-0.309296700886945	0.727778365744784	No	0.321	0.31	0.438	0.119
ENSG00000115268	RPS15	protein_coding	chr19:1438358-1440494	+	2137	-0.141671651289412	0.998816503742241	No	0.222821055075295	0.999986496957241	No	0.0952712449476675	0.951818228810527	No	-0.45458778020627	0.997927736466931	No	0.048612723890805	0.998416426101052	No	-0.0774427658277315	0.968094898471223	No	0.387	0.184	0.337	0.215
ENSG00000239779	WBP1	protein_coding	chr2:74458329-74460891	+	2438	-0.597938093385114	0.998816503742241	No	-0.428691565842215	0.999986496957241	No	-0.32965161014188	0.677133979406182	No	-0.243257224110842	0.997927736466931	No	-0.162054786908554	0.998416426101052	No	-0.146705229085782	0.88851188154584	No	1.121	0	0.615	0.029
ENSG00000115275	MOGS	protein_coding	chr2:74461057-74465410	-	3234	0.0452316227536546	0.998816503742241	No	-0.217320469178364	0.999986496957241	No	-0.819684611250968	0.229441578708545	No	-0.0835394366858695	0.997927736466931	No	0.00377664318565837	0.999463667291105	No	-0.327318796944001	0.711182826554422	No	0.355	0.196	0.812	0.001
ENSG00000115361	ACADL	protein_coding	chr2:210187939-210225491	-	4383	-0.629467004027307	0.998816503742241	No	-0.681189160900958	0.999986496957241	No	-0.858540351322712	0.535689093789189	No	-0.112231156963025	0.997927736466931	No	-0.258693869645683	0.998416426101052	No	-0.267912983859798	0.885996821682062	No	-0.783	0.009	0.475	0.105
ENSG00000115386	REG1A	protein_coding	chr2:79120362-79123419	+	NA	NA	NA	NA	NA	NA	NA	NA	NA	NA	NA	NA	NA	NA	NA	NA	NA	NA	NA	NA	NA	NA	NA
ENSG00000115392	FANCL	protein_coding	chr2:58159243-58241372	-	2412	-0.233866783766087	0.998816503742241	No	-0.411640623534898	0.999986496957241	No	-0.934675977348455	0.230427660576611	No	-0.350539960421224	0.997927736466931	No	-0.483902803440803	0.998416426101052	No	-1.23640709392324	0.115317793231411	No	0.354	0.138	0.572	0.009
ENSG00000115457	IGFBP2	protein_coding	chr2:216632828-216664436	+	4767	0.192416478621563	0.998816503742241	No	0.0986604711541537	0.999986496957241	No	-0.132364308232184	0.951047016598564	No	-0.709241648867274	0.997927736466931	No	-0.748619306053757	0.998416426101052	No	-0.937838166220275	0.378594600914505	No	0.033	0.935	0.067	0.829
ENSG00000115461	IGFBP5	protein_coding	chr2:216672105-216695525	-	6442	-0.411994536218581	0.998816503742241	No	-0.611821630650393	0.999986496957241	No	-1.64986621268058	0.0663649747074356	No	-1.14246144833885	0.502349721141759	No	-1.20050101515192	0.36414105006957	No	-1.62089989634492	0.0552175160219809	No	-0.546	0.024	-0.582	0.015
ENSG00000115474	KCNJ13	protein_coding	chr2:232766464-232776568	-	2977	NA	NA	NA	NA	NA	NA	NA	NA	NA	NA	NA	NA	NA	NA	NA	NA	NA	NA	0.341	0.29	-0.318	0.285
ENSG00000115486	GGCX	protein_coding	chr2:85544723-85561547	-	9098	-0.445432864063856	0.998816503742241	No	-0.450678066131979	0.999986496957241	No	-0.697816222374042	0.323301674952306	No	-0.146271856300869	0.997927736466931	No	-0.179120634838277	0.998416426101052	No	-0.425562396187347	0.613592881188364	No	0.165	0.553	0.197	0.401
ENSG00000115592	PRKAG3	protein_coding	chr2:218822383-218832086	-	NA	-0.195689405419557	0.998816503742241	No	-0.604223768104222	0.999986496957241	No	-1.15748166733604	0.895606694156924	No	0.79927380363602	0.997927736466931	No	-0.154724932408102	0.998416426101052	No	0.751770038743483	0.95251958391438	No	NA	NA	NA	NA
ENSG00000115596	WNT6	protein_coding	chr2:218859821-218874233	+	NA	0.260316597137298	0.998816503742241	No	-0.265403775925313	0.999986496957241	No	-1.01212733257529	0.419911199220177	No	-0.998100954073298	0.997927736466931	No	-0.780403806352059	0.998416426101052	No	-1.54331577138301	0.279150009498219	No	NA	NA	NA	NA
ENSG00000115616	SLC9A2	protein_coding	chr2:102619707-102711318	+	5984	0.512217288900081	0.998816503742241	No	-0.0919833554746964	0.999986496957241	No	-0.264727406838723	0.882456557192718	No	-0.592893384845511	0.997927736466931	No	-0.866917536241273	0.998416426101052	No	-1.56839902429061	0.26897279244499	No	-0.109	0.781	0.085	0.793
ENSG00000172232	AZU1	protein_coding	chr19:825097-832018	+	NA	-0.0062315896079154	0.999625641418665	No	0.038317187957938	0.999986496957241	No	-0.500283110360837	0.78414311081179	No	-2.42467894010822	0.997927736466931	No	-0.00175394393644225	0.999743623012519	No	-0.143397928900335	0.969680647454373	No	NA	NA	NA	NA
ENSG00000115718	PROC	protein_coding	chr2:127418427-127429246	+	NA	0.697477565269961	0.998816503742241	No	0.110049154176361	0.999986496957241	No	-0.228800031660383	0.971702510026311	No	0.72596858507366	0.997927736466931	No	-0.155901293137805	0.998416426101052	No	-0.912610203143609	0.769880682951627	No	NA	NA	NA	NA
ENSG00000115758	ODC1	protein_coding	chr2:10439968-10448504	-	2968	-0.261760926748024	0.998816503742241	No	0.104148658257104	0.999986496957241	No	-0.413012104359472	0.519928294982485	No	-0.454105318659606	0.997927736466931	No	-0.252207324327873	0.998416426101052	No	-0.637410375822645	0.334228259903316	No	-0.23	0.527	0.207	0.512
ENSG00000115816	CEBPZ	protein_coding	chr2:37201612-37231713	-	3629	-0.41219426215809	0.998816503742241	No	-0.185922021967579	0.999986496957241	No	-0.908836722090554	0.1780115399415	No	-0.319750970721938	0.997927736466931	No	-0.242555718502206	0.998416426101052	No	-0.916073721705503	0.185852200775757	No	-0.046	0.882	0.382	0.083
ENSG00000115844	DLX2	protein_coding	chr2:172099439-172102900	-	2970	0.347505243508243	0.998816503742241	No	0.822907745639342	0.765660959796951	No	0.71746902368791	0.2338971711199	No	-0.54850230537988	0.997927736466931	No	0.284634777463088	0.998416426101052	No	-0.236102077777856	0.779990245619373	No	0.555	0.025	0.008	0.979
ENSG00000115942	ORC2	protein_coding	chr2:200908973-200963680	-	5835	-0.443697309457272	0.998816503742241	No	-0.338036268708294	0.999986496957241	No	-0.666643124560547	0.339987085002517	No	-1.01378083610274	0.451980227883584	No	-0.935648814792036	0.482746735157021	No	-1.24135486841151	0.0658113131341769	No	0.329	0.21	-0.183	0.461
ENSG00000115944	COX7A2L	protein_coding	chr2:42333546-42425088	-	5605	-0.294112243682044	0.998816503742241	No	-0.22376588531407	0.999986496957241	No	-0.696413644565117	0.280581036867478	No	-0.293189912666622	0.997927736466931	No	0.0445776627515822	0.998416426101052	No	-0.285279720403924	0.735465235191773	No	0.334	0.181	0.404	0.079
ENSG00000221823	PPP3R1	protein_coding	chr2:68178857-68256237	-	3363	0.0156647312244414	0.998816503742241	No	-0.0794763506161139	0.999986496957241	No	-0.727967317210351	0.33101291603226	No	-0.179459707507396	0.997927736466931	No	-0.491357987581093	0.998416426101052	No	-1.12865891725488	0.130957666194225	No	0.002	0.994	0.224	0.31
ENSG00000116014	KISS1R	protein_coding	chr19:917287-921015	+	NA	1.60032437460765	0.786202069114385	No	0.643607229496244	0.999986496957241	No	0.670852769240169	0.55050262793046	No	1.40122102226394	0.923063083953973	No	-0.0279584338215252	0.998416426101052	No	0.486107195705018	0.722011752757238	No	NA	NA	NA	NA
ENSG00000116035	VAX2	protein_coding	chr2:70900590-70933446	+	2961	-0.278733454548531	0.998816503742241	No	-0.247658737602919	0.999986496957241	No	-0.190102716893821	0.863282650660442	No	-0.470104440609589	0.997927736466931	No	-0.374599680636161	0.998416426101052	No	0.111983730192101	0.936428859520626	No	0.124	0.805	0.453	0.222
ENSG00000116039	ATP6V1B1	protein_coding	chr2:70935882-70965406	+	NA	-0.301943447126487	0.998816503742241	No	-0.11334058943742	0.999986496957241	No	-0.488395812086635	0.423592742697129	No	0.0952193705668884	0.997927736466931	No	-0.0550257986637968	0.998416426101052	No	-0.356062420379758	0.617716526702852	No	NA	NA	NA	NA
ENSG00000116095	PLEKHA3	protein_coding	chr2:178480468-178516462	+	14193	-0.051917264174681	0.998816503742241	No	-0.0104015972797801	0.999986496957241	No	-0.576235401376985	0.40987343470751	No	-0.598779355225273	0.997927736466931	No	-0.788799415980267	0.717352671599691	No	-1.30881089889708	0.0481873432074409	Down	-0.237	0.365	-0.527	0.021
ENSG00000116096	SPR	protein_coding	chr2:72887360-72892158	+	1480	0.650121220780943	0.998816503742241	No	0.397800465384673	0.999986496957241	No	-0.0561665185440889	0.980349088014822	No	0.313043207438799	0.997927736466931	No	0.188984811657696	0.998416426101052	No	-0.0179574912793605	0.984560500916658	No	0.444	0.127	0.457	0.095
ENSG00000009780	FAM76A	protein_coding	chr1:27725979-27763122	+	4034	-0.268061021508104	0.998816503742241	No	-0.185922957694878	0.999986496957241	No	-0.233918349872817	0.797330597229528	No	-0.425671895136308	0.997927736466931	No	-0.363977404321187	0.998416426101052	No	-0.441226233906361	0.578005951556055	No	0.229	0.469	0.172	0.539
ENSG00000074800	ENO1	protein_coding	chr1:8861002-8879249	-	5276	-0.152068963729463	0.998816503742241	No	-0.494378328581226	0.999986496957241	No	-0.821783773997287	0.239287890655177	No	-0.439746992523385	0.997927736466931	No	-0.443786788059211	0.998416426101052	No	-0.628417144110731	0.43125019753804	No	0.476	0.082	0.738	0.004
ENSG00000097046	CDC7	protein_coding	chr1:91500893-91525764	+	3557	-0.397654906099461	0.998816503742241	No	-0.55953842372314	0.999986496957241	No	-1.20544511464579	0.117398013845443	No	-0.728945090110411	0.997927736466931	No	-0.704670228291436	0.998416426101052	No	-1.11947044177636	0.139672949998434	No	0.025	0.938	0.347	0.113
ENSG00000016490	CLCA1	protein_coding	chr1:86468368-86500289	+	NA	-0.195689249126125	0.998816503742241	No	-0.215206055709047	0.999986496957241	No	-0.195689249126125	0.985385643080521	No	-0.162518328480041	0.997927736466931	No	-0.158664341385202	0.998416426101052	No	-0.162518328480041	0.984559940088241	No	NA	NA	NA	NA
ENSG00000116128	BCL9	protein_coding	chr1:147541412-147626216	+	6420	0.116738471913373	0.998816503742241	No	-0.262363050478374	0.999986496957241	No	-0.738639055713056	0.406487297932511	No	-0.391206166560654	0.997927736466931	No	-0.464167309448963	0.998416426101052	No	-0.765090234334986	0.441481788353775	No	0.051	0.877	0.105	0.674
ENSG00000116176	TPSG1	protein_coding	chr16:1221651-1225257	-	NA	NA	NA	NA	NA	NA	NA	NA	NA	NA	NA	NA	NA	NA	NA	NA	NA	NA	NA	NA	NA	NA	NA
ENSG00000116194	ANGPTL1	protein_coding	chr1:178849705-178871052	-	3403	-0.195689949720179	0.998816503742241	No	0.113026478203522	0.999986496957241	No	-1.72381582217795	0.63107313911508	No	1.30207443987582	0.997927736466931	No	-0.847559728478589	0.998416426101052	No	-1.69064478277547	0.661200311366718	No	0.32	0.377	0.172	0.608
ENSG00000116251	RPL22	protein_coding	chr1:6181269-6209389	-	4900	-0.514335116690328	0.998816503742241	No	-0.310821558681834	0.999986496957241	No	-0.809841025515507	0.25189297667984	No	-0.702395808499064	0.997927736466931	No	-0.539391277543556	0.998416426101052	No	-0.815746288670821	0.288718050581495	No	0.395	0.118	0.031	0.912
ENSG00000116329	OPRD1	protein_coding	chr1:28812142-28871267	+	9345	1.13631098349274	0.672253148414216	No	0.379843003887859	0.999986496957241	No	0.140141661334752	0.937578014215732	No	0.210946749402934	0.997927736466931	No	-0.0226595771645312	0.998416426101052	No	-0.765032763771969	0.474789923845261	No	0.604	0.03	0.886	0.001
ENSG00000116455	WDR77	protein_coding	chr1:111439890-111449376	-	2805	-0.262077491376441	0.998816503742241	No	-0.169580955519025	0.999986496957241	No	-0.827328327917606	0.24127644401507	No	-0.451719412313911	0.997927736466931	No	-0.364308684656039	0.998416426101052	No	-0.738688200768628	0.34778018275992	No	-0.221	0.503	0.36	0.198
ENSG00000231607	DLEU2	antisense	chr13:49982552-50125720	-	5103	-0.0318676015848705	0.998816503742241	No	-0.286705697635457	0.999986496957241	No	-0.873774264942705	0.220046255146558	No	-0.456745737543564	0.997927736466931	No	-0.79214613100148	0.847842385090429	No	-1.12781236119213	0.112321550479419	No	0.505	0.055	0.075	0.793
ENSG00000116667	C1orf21	protein_coding	chr1:184387058-184629020	+	10971	0.0404057606851307	0.998816503742241	No	-0.0260602036255268	0.999986496957241	No	-0.850969087812461	0.24127644401507	No	-0.27319937490574	0.997927736466931	No	-0.689369123997228	0.973985196444508	No	-1.32590257578414	0.0658113131341769	No	0.315	0.232	0.237	0.332
ENSG00000116691	MIIP	protein_coding	chr1:12019466-12032045	+	2821	-0.0884454672197631	0.998816503742241	No	-0.279432768603144	0.999986496957241	No	-0.490050516961942	0.597053914804071	No	-0.358756018535771	0.997927736466931	No	-0.314127749739225	0.998416426101052	No	-0.58834861821675	0.545964086988655	No	0.261	0.423	0.351	0.212
ENSG00000116704	SLC35D1	protein_coding	chr1:66999332-67054099	-	6162	0.0169327687382044	0.998816503742241	No	-0.142575137117628	0.999986496957241	No	-0.238052428829239	0.818853944075903	No	-0.0300705825753329	0.997927736466931	No	-0.489991262841054	0.998416426101052	No	-0.715171591348537	0.396081478206575	No	0.409	0.053	0.474	0.021
ENSG00000116741	RGS2	protein_coding	chr1:192809039-192812283	+	2096	-0.368679747778439	0.998816503742241	No	0.240848604160144	0.999986496957241	No	0.0397170885983368	0.980349088014822	No	-0.813719404641132	0.616215608966193	No	-0.0316216646924112	0.998416426101052	No	-0.61625823020264	0.383797053443619	No	-0.069	0.854	-0.514	0.058
ENSG00000116874	WARS2	protein_coding	chr1:119031216-119140671	-	3847	-0.503459476094628	0.998816503742241	No	-0.404092881185537	0.999986496957241	No	-0.492731064834287	0.519377525064685	No	-0.76969830524198	0.879654323781839	No	-0.713403666232942	0.880502644888873	No	-0.870452432379656	0.265147371314998	No	0.316	0.173	0.075	0.749
ENSG00000116885	OSCP1	protein_coding	chr1:36415827-36450451	-	2788	0.489181391119319	0.998816503742241	No	-0.294586376905435	0.999986496957241	No	-0.876538982030767	0.232975089895143	No	-0.32326667773569	0.997927736466931	No	-0.275046129974457	0.998416426101052	No	-0.071821072516912	0.977597727303837	No	0.503	0.099	0.687	0.017
ENSG00000116981	NT5C1A	protein_coding	chr1:39659121-39672038	-	1107	-0.188661051520084	0.998816503742241	No	-0.461314058250975	0.999986496957241	No	-0.243388590217527	0.880132206889043	No	-0.438823503183132	0.997927736466931	No	-0.352006904503035	0.998416426101052	No	-0.150080144099939	0.948158058375919	No	-0.495	0.179	0.202	0.56
ENSG00000053371	AKR7A2	protein_coding	chr1:19303965-19312146	-	1781	-0.266446602854889	0.998816503742241	No	-0.327825630475428	0.999986496957241	No	-0.689906181558134	0.313125837086939	No	-0.683132457518387	0.997927736466931	No	-0.374319308123786	0.998416426101052	No	-0.586311824746005	0.450359535603286	No	-0.185	0.569	0.297	0.271
ENSG00000117395	EBNA1BP2	protein_coding	chr1:43164175-43270936	-	3561	-0.182674337285833	0.998816503742241	No	-0.296229793269459	0.999986496957241	No	-1.07840585703699	0.117398013845443	No	-0.436706638214939	0.997927736466931	No	-0.155599650994724	0.998416426101052	No	-0.755108011467429	0.29989394720994	No	-0.093	0.814	0.456	0.119
ENSG00000117479	SLC19A2	protein_coding	chr1:169463909-169486003	-	4423	-0.484505483164585	0.998816503742241	No	-0.320880995411343	0.999986496957241	No	-0.850616030360316	0.198597975474953	No	-0.486592257661963	0.997927736466931	No	-0.44501270004441	0.998416426101052	No	-0.953445189235987	0.158703273455911	No	0.04	0.892	0.102	0.641
ENSG00000188404	SELL	protein_coding	chr1:169690667-169711698	-	2725	0.214777099424988	0.998816503742241	No	-0.172791467750646	0.999986496957241	No	-0.175817820859348	0.980349088014822	No	1.18026490639589	0.997927736466931	No	0.666873242692193	0.998416426101052	No	0.198807900042107	0.978151687584235	No	0.514	0.413	1.801	0
ENSG00000117533	VAMP4	protein_coding	chr1:171700160-171742247	-	5159	-0.35621744644295	0.998816503742241	No	-0.533131708542927	0.999986496957241	No	-1.16468076938742	0.0895180653623493	No	-0.47520841454639	0.997927736466931	No	-0.336944157925458	0.998416426101052	No	-1.05876024824851	0.112343708528388	No	-0.139	0.568	0.287	0.153
ENSG00000117614	SYF2	protein_coding	chr1:25222679-25232502	-	3370	-0.336691663468427	0.998816503742241	No	-0.0604083736122764	0.999986496957241	No	-0.598410200156668	0.366127332554236	No	-0.483686460777839	0.997927736466931	No	-0.158230359061027	0.998416426101052	No	-0.398916739928395	0.611233358791765	No	0.583	0.009	0.496	0.029
ENSG00000118007	STAG1	protein_coding	chr3:136336233-136752403	-	7846	-0.0810171816410937	0.998816503742241	No	-0.28791785626551	0.999986496957241	No	-1.09092991012967	0.0775338093307675	No	-0.468419629282968	0.997927736466931	No	-0.709647872521379	0.717352671599691	No	-1.06229921894521	0.0711585735627721	No	0.872	0	0.586	0.027
ENSG00000118017	A4GNT	protein_coding	chr3:138123718-138132387	-	NA	-1.1574851071888	0.998816503742241	No	0.348709750265635	0.999986496957241	No	0.780134353278035	0.840166533497416	No	-1.12431406147089	0.997927736466931	No	1.18719971339863	0.998416426101052	No	2.42530459344991	0.364197429336553	No	NA	NA	NA	NA
ENSG00000118113	MMP8	protein_coding	chr11:102711795-102727050	-	NA	NA	NA	NA	NA	NA	NA	NA	NA	NA	NA	NA	NA	NA	NA	NA	NA	NA	NA	NA	NA	NA	NA
ENSG00000118160	SLC8A2	protein_coding	chr19:47428017-47472168	-	5546	0.717549607709622	0.998816503742241	No	0.0775707786940178	0.999986496957241	No	-0.225736401920295	0.857459376167502	No	0.925977080769758	0.997927736466931	No	-0.0839888171725933	0.998416426101052	No	-0.704056955289484	0.4636792190037	No	0.379	0.471	0.542	0.224
ENSG00000138363	ATIC	protein_coding	chr2:215311817-215349773	+	3928	-0.413446577686066	0.998816503742241	No	-0.416927716639344	0.999986496957241	No	-1.10472199709791	0.139054983761547	No	-1.02498390251575	0.557914000703586	No	-0.841438098267792	0.816248616563683	No	-1.08643270835645	0.149062310152283	No	-0.229	0.31	-0.233	0.249
ENSG00000118245	TNP1	protein_coding	chr2:216859458-216860064	-	NA	NA	NA	NA	NA	NA	NA	NA	NA	NA	NA	NA	NA	NA	NA	NA	NA	NA	NA	NA	NA	NA	NA
ENSG00000118271	TTR	protein_coding	chr18:31591726-31599021	+	NA	-0.195689983745001	0.998816503742241	No	-0.147032555466726	0.999986496957241	No	-0.84974741209178	0.828845337413639	No	-0.162518938575037	0.997927736466931	No	-0.132814273010971	0.998416426101052	No	-1.71172479535543	0.629281371709971	No	NA	NA	NA	NA
ENSG00000118420	UBE3D	protein_coding	chr6:82892398-83065841	-	6394	-0.243942453382342	0.998816503742241	No	-0.299711069288943	0.999986496957241	No	-0.844368085612156	0.337596568419035	No	-0.25189687797496	0.997927736466931	No	-0.584387856763735	0.998416426101052	No	-0.739039044210382	0.456538690544243	No	0.384	0.089	0.386	0.074
ENSG00000118434	SPACA1	protein_coding	chr6:88047789-88066832	+	NA	-0.195688686462232	0.998816503742241	No	-0.756769256645377	0.999986496957241	No	-0.195688686462232	0.985385643080521	No	-0.162517861192258	0.997927736466931	No	-0.793183907529374	0.998416426101052	No	-0.162517861192258	0.984559940088241	No	NA	NA	NA	NA
ENSG00000028839	TBPL1	protein_coding	chr6:133952170-133990432	+	5039	-0.322976582430615	0.998816503742241	No	-0.241859701732465	0.999986496957241	No	-0.757519341883904	0.268364575805678	No	-0.691509343437681	0.997927736466931	No	-0.700606033684375	0.946623207536366	No	-1.24978254099139	0.0586740940610236	No	-0.134	0.65	-0.121	0.626
ENSG00000118491	ZC2HC1B	protein_coding	chr6:143864436-143938356	+	NA	-1.1437383652473	0.329027260336167	No	-0.53002848123704	0.999986496957241	No	-1.15748531757912	0.787909260675333	No	-1.55115047370644	0.016171708402953	Down	-0.814318232288509	0.725312429521344	No	-1.12431426583187	0.800871119059992	No	NA	NA	NA	NA
ENSG00000118496	FBXO30	protein_coding	chr6:145793502-145814753	-	9009	-0.113409825293015	0.998816503742241	No	-0.48698945437206	0.999986496957241	No	-0.694180893072785	0.29342615973567	No	-0.785921525476166	0.787240381621102	No	-1.03557356289989	0.215689979413525	No	-1.33010646917725	0.0322596507199351	Down	0.158	0.541	-0.139	0.534
ENSG00000189007	ADAT2	protein_coding	chr6:143422832-143450673	-	7175	-0.19190041683783	0.998816503742241	No	-0.298445403411034	0.999986496957241	No	-0.787454413535373	0.371688439008467	No	-0.691301630230582	0.997927736466931	No	-0.73801619734421	0.998416426101052	No	-1.06949186445609	0.249937256018727	No	0.14	0.56	-0.129	0.534
ENSG00000118515	SGK1	protein_coding	chr6:134169246-134318112	-	9992	-0.211914243666206	0.998816503742241	No	0.546390127648975	0.999986496957241	No	0.255069414652053	0.816129194851162	No	-0.887102958672287	0.903044218066676	No	-0.240223104387902	0.998416426101052	No	-1.13512530964175	0.161094105422086	No	-0.385	0.182	-0.81	0.002
ENSG00000118526	TCF21	protein_coding	chr6:133889138-133895553	+	NA	-1.15748521969396	0.998816503742241	No	-0.25592395002604	0.999986496957241	No	2.21518340464608	0.332941278667813	No	0.72760515750027	0.997927736466931	No	0.153940176555149	0.998416426101052	No	2.30063352810637	0.363157900092692	No	NA	NA	NA	NA
ENSG00000118579	MED28	protein_coding	chr4:17614631-17634105	+	10982	-0.312317021229723	0.998816503742241	No	-0.317369244754019	0.999986496957241	No	-0.587570247529664	0.414836250804261	No	-0.329850702410245	0.997927736466931	No	-0.262397635197079	0.998416426101052	No	-0.550646136114644	0.498969941363941	No	0.302	0.275	0.599	0.015
ENSG00000239305	RNF103	protein_coding	chr2:86603393-86623866	-	7599	-0.0560106132933777	0.998816503742241	No	-0.0609635125543103	0.999986496957241	No	-0.682698927283855	0.354761670874762	No	-0.167799330642329	0.997927736466931	No	-0.254888787307797	0.998416426101052	No	-0.652528205328678	0.432561016326452	No	0.287	0.322	0.345	0.18
ENSG00000118705	RPN2	protein_coding	chr20:37178410-37241623	+	2819	-0.116173497664475	0.998816503742241	No	-0.298693869427122	0.999986496957241	No	-0.665104006324068	0.381138749571641	No	-0.280345204240371	0.997927736466931	No	-0.192867262956894	0.998416426101052	No	-0.293265013663803	0.777654593249885	No	0.108	0.722	0.585	0.011
ENSG00000149639	SOGA1	protein_coding	chr20:36777442-36863686	-	15128	0.17831237716334	0.998816503742241	No	-0.132306641124443	0.999986496957241	No	-0.57889654690188	0.501916864679086	No	-0.170137504694721	0.997927736466931	No	-0.419003947150009	0.998416426101052	No	-0.733091913793779	0.430895677686665	No	0.086	0.781	-0.329	0.162
ENSG00000118762	PKD2	protein_coding	chr4:88007668-88077777	+	5498	0.195954832026733	0.998816503742241	No	-0.397142643797302	0.999986496957241	No	-0.964360722439443	0.155742235749643	No	-0.0391148014709067	0.997927736466931	No	-0.475511371173003	0.998416426101052	No	-1.01584212469208	0.134513052454338	No	0.56	0.026	0.37	0.142
ENSG00000118804	FAM47E-STBD1	protein_coding	chr4:76306026-76311599	+	NA	0.00797574948831622	0.998816503742241	No	-0.054539645802639	0.999986496957241	No	-0.210243609903628	0.87552099874084	No	-0.0348682057748452	0.997927736466931	No	0.0209231320155217	0.998416426101052	No	-0.264885564075099	0.832161789313608	No	NA	NA	NA	NA
ENSG00000118816	CCNI	protein_coding	chr4:77047158-77076005	-	3741	0.105036370100739	0.998816503742241	No	-0.316244465431693	0.999986496957241	No	-1.04077552852835	0.148892911908052	No	-0.402294240354219	0.997927736466931	No	-0.460395739021951	0.998416426101052	No	-1.09789806604975	0.125006703450459	No	0.243	0.259	-0.067	0.751
ENSG00000118972	FGF23	protein_coding	chr12:4368227-4379728	-	NA	0.981708022423297	0.998816503742241	No	-0.669942655187233	0.999986496957241	No	-0.300857558808028	0.911018877579081	No	0.541588980204389	0.997927736466931	No	-0.0899700357998699	0.998416426101052	No	-1.04652017287399	0.610600178311069	No	NA	NA	NA	NA
ENSG00000119013	NDUFB3	protein_coding	chr2:201071433-201085750	+	1103	-0.253074118496694	0.998816503742241	No	-0.397779025363976	0.999986496957241	No	-1.01934427903888	0.161860692906547	No	-0.668107679792759	0.997927736466931	No	-0.620437211736319	0.998416426101052	No	-1.1149763067882	0.125006703450459	No	-0.119	0.754	-0.048	0.885
ENSG00000134308	YWHAQ	protein_coding	chr2:9583972-9631014	-	2713	-0.0322284856488759	0.998816503742241	No	-0.00836412990239177	0.999986496957241	No	-0.717879811741945	0.201345860342634	No	-0.19769795312435	0.997927736466931	No	-0.244884168642552	0.998416426101052	No	-0.903020167047604	0.106588447869337	No	0.011	0.976	0.245	0.358
ENSG00000119203	CPSF3	protein_coding	chr2:9423568-9473101	+	3769	-0.291445268357087	0.998816503742241	No	-0.481229996918973	0.999986496957241	No	-0.52395616176503	0.45220928249696	No	-0.290119771639489	0.997927736466931	No	-0.23351315519601	0.998416426101052	No	-0.182877926492589	0.865059584394386	No	0.024	0.943	0.478	0.039
ENSG00000111364	DDX55	protein_coding	chr12:123602077-123620941	+	5714	-0.243929154111935	0.998816503742241	No	-0.259329905551828	0.999986496957241	No	-0.818666290044979	0.221310277064951	No	-0.462832501893775	0.997927736466931	No	-0.177067323118263	0.998416426101052	No	-0.493423568659336	0.525339384964128	No	0.029	0.932	0.353	0.136
ENSG00000119242	CCDC92	protein_coding	chr12:123918660-123972831	-	8223	-0.223693103501149	0.998816503742241	No	-0.450507818155651	0.999986496957241	No	-1.05726396356585	0.128470079554686	No	-0.397378088433949	0.997927736466931	No	-0.474295489476337	0.998416426101052	No	-0.679225885126602	0.373208735290002	No	0.172	0.54	0.229	0.334
ENSG00000119523	ALG2	protein_coding	chr9:99216426-99221956	-	2983	0.00576058768487571	0.998816503742241	No	-0.160318736379339	0.999986496957241	No	-0.493678313724417	0.589523297311364	No	-0.413229958414689	0.997927736466931	No	-0.218102511548843	0.998416426101052	No	-0.34454174580592	0.758213794014288	No	0.791	0	0.533	0.016
ENSG00000119541	VPS4B	protein_coding	chr18:63389190-63422483	-	4315	-0.216350974139038	0.998816503742241	No	-0.228958265515703	0.999986496957241	No	-1.04457988998873	0.0997695854922043	No	-0.107217673249079	0.997927736466931	No	-0.247942145781591	0.998416426101052	No	-0.821829982646099	0.202097864341525	No	0.523	0.03	-0.296	0.222
ENSG00000133937	GSC	protein_coding	chr14:94768216-94770230	-	1264	0.307260458517714	0.998816503742241	No	0.148552598431685	0.999986496957241	No	0.114966881950427	0.953168613202956	No	0.00395745059284469	0.999685050114115	No	0.191317180554962	0.998416426101052	No	0.319690871862552	0.783814405098781	No	0.089	0.868	0.511	0.177
ENSG00000063761	ADCK1	protein_coding	chr14:77800083-77935012	+	5317	-0.0183579114353538	0.998816503742241	No	-0.277248735181486	0.999986496957241	No	-0.700829365042022	0.363068379849371	No	-0.0189569365639726	0.997927736466931	No	0.141452960905074	0.998416426101052	No	-0.123689311851921	0.930444864284502	No	0.131	0.684	0.994	0
ENSG00000119632	IFI27L2	protein_coding	chr14:94127779-94130253	-	1662	-0.462062081058041	0.998816503742241	No	0.508890327085585	0.999986496957241	No	-0.823648149242785	0.297978210895551	No	-0.251073955567167	0.997927736466931	No	-0.184676245058361	0.998416426101052	No	-0.0109001381932261	0.988216588550045	No	-0.248	0.496	0.354	0.247
ENSG00000119638	NEK9	protein_coding	chr14:75079353-75127344	-	10787	-0.218893023209396	0.998816503742241	No	-0.368432793373076	0.999986496957241	No	-0.799561664664815	0.219524529703734	No	-0.291532262309842	0.997927736466931	No	-0.197466567548265	0.998416426101052	No	-0.428550809543035	0.575168760836325	No	0.493	0.019	0.555	0.007
ENSG00000119655	NPC2	protein_coding	chr14:74476192-74494177	-	2749	-0.408573950977872	0.998816503742241	No	-0.147797604206652	0.999986496957241	No	-0.544417097617178	0.472841450939655	No	-0.350582091940448	0.997927736466931	No	0.0968318318097038	0.998416426101052	No	-0.398613003699035	0.65361855386395	No	0.245	0.364	0.178	0.465
ENSG00000119669	IRF2BPL	protein_coding	chr14:77024543-77028699	-	4157	-0.00811755448132832	0.998816503742241	No	0.207149902340932	0.999986496957241	No	0.0828534672587136	0.975804190497524	No	-0.102455448512062	0.997927736466931	No	0.0953954843037793	0.998416426101052	No	-0.0848636899577316	0.971786827034561	No	0.392	0.145	0.438	0.082
ENSG00000119673	ACOT2	protein_coding	chr14:73567620-73575658	+	2393	-0.460586882386975	0.998816503742241	No	-0.0964802122252129	0.999986496957241	No	-0.440804406255764	0.570267603155408	No	-0.522782773197596	0.997927736466931	No	-0.364878890804254	0.998416426101052	No	-0.722489489032155	0.364463425621326	No	0.372	0.237	0.222	0.451
ENSG00000119686	FLVCR2	protein_coding	chr14:75578617-75663214	+	4913	0.534964253001703	0.998816503742241	No	-0.0438621634441486	0.999986496957241	No	-0.710613212964391	0.553925449042987	No	-0.0283700681099378	0.997927736466931	No	-0.282040947890685	0.998416426101052	No	-1.33424623974841	0.29423956443575	No	0.317	0.432	0.128	0.735
ENSG00000119699	TGFB3	protein_coding	chr14:75958099-75982991	-	4914	0.0454792293718008	0.998816503742241	No	0.019966700256435	0.999986496957241	No	-0.695456426228213	0.412248240447608	No	-0.0918879476009949	0.997927736466931	No	0.415265609178446	0.998416426101052	No	0.16560923604243	0.901030554979	No	0.377	0.26	0.625	0.037
ENSG00000119703	ZC2HC1C	protein_coding	chr14:75064170-75079987	+	4812	0.106754296621126	0.998816503742241	No	-0.351984032219524	0.999986496957241	No	-0.399257718168778	0.760615871802733	No	-0.756649767419483	0.997927736466931	No	-1.10711076841908	0.419416518246892	No	-1.07882045191238	0.36659587204309	No	0.532	0.126	-0.109	0.766
ENSG00000119777	TMEM214	protein_coding	chr2:27032910-27041695	+	4910	-0.103848757146919	0.998816503742241	No	-0.468991636125577	0.999986496957241	No	-1.36087077900819	0.0873407386235031	No	0.257789680982272	0.997927736466931	No	0.133987581884428	0.998416426101052	No	-0.490054576149459	0.591970999149077	No	-0.122	0.66	0.363	0.1
ENSG00000119778	ATAD2B	protein_coding	chr2:23748664-23927114	-	10492	-0.30263717033724	0.998816503742241	No	-0.264493719099062	0.999986496957241	No	-0.43476436382364	0.636293920069695	No	-0.261128649605318	0.997927736466931	No	-0.567365806063747	0.998416426101052	No	-0.932223706847829	0.290160679621828	No	0.328	0.138	0.278	0.184
ENSG00000119812	FAM98A	protein_coding	chr2:33583658-33599382	-	4921	-0.467161682924245	0.998816503742241	No	-0.164964573810723	0.999986496957241	No	-0.66783928128736	0.354302017648525	No	-0.563117251511626	0.997927736466931	No	-0.092058907924485	0.998416426101052	No	-0.325749000621598	0.724980048043619	No	-0.04	0.927	0.556	0.064
ENSG00000119820	YIPF4	protein_coding	chr2:32277910-32316594	+	12233	0.177529129592566	0.998816503742241	No	-0.26704987912985	0.999986496957241	No	-0.505983481871182	0.471224116374251	No	-0.172617409166334	0.997927736466931	No	-0.299950937071102	0.998416426101052	No	-0.532030691910997	0.493694799711584	No	0.724	0	0.63	0.002
ENSG00000119844	AFTPH	protein_coding	chr2:64524305-64593005	+	5767	-0.0157767284161584	0.998816503742241	No	-0.351941726609449	0.999986496957241	No	-1.39373424877724	0.0738869166957341	No	0.0860567139584415	0.997927736466931	No	-0.539546713477912	0.998416426101052	No	-1.16871191987008	0.124446547994431	No	0.284	0.246	0.431	0.052
ENSG00000119878	CRIPT	protein_coding	chr2:46616416-46625742	+	2561	-0.0486889478783372	0.998816503742241	No	0.0787671679356358	0.999986496957241	No	0.0586221459196443	0.980349088014822	No	-0.134616469427808	0.997927736466931	No	0.0524149842447945	0.998416426101052	No	-0.259841630611568	0.827352529566486	No	0.227	0.46	0.535	0.04
ENSG00000138111	TMEM180	protein_coding	chr10:102461395-102477045	+	NA	0.619820564254058	0.998816503742241	No	-0.107723691316126	0.999986496957241	No	-0.859909905876913	0.369815924142228	No	-0.0632680596122912	0.997927736466931	No	-0.148344039454674	0.998416426101052	No	-0.603785291221421	0.589205212370392	No	NA	NA	NA	NA
ENSG00000119938	PPP1R3C	protein_coding	chr10:91628442-91633054	-	NA	NA	NA	NA	NA	NA	NA	NA	NA	NA	NA	NA	NA	NA	NA	NA	NA	NA	NA	NA	NA	NA	NA
ENSG00000119950	MXI1	protein_coding	chr10:110207605-110287365	+	4607	0.827136004777924	0.998816503742241	No	0.70481995673613	0.999986496957241	No	0.201281327320211	0.866183796093054	No	0.204007519121284	0.997927736466931	No	-0.313257706209952	0.998416426101052	No	-0.707477369078748	0.430261237411629	No	0.428	0.043	0.515	0.012
ENSG00000119973	PRLHR	protein_coding	chr10:118589989-118595699	-	NA	-0.19569001833462	0.998816503742241	No	-0.207484603760005	0.999986496957241	No	0.696415967544198	0.878351394410641	No	-0.162518967301435	0.997927736466931	No	0.63880750773439	0.998416426101052	No	-0.162518967301435	0.983657284807443	No	NA	NA	NA	NA
ENSG00000120075	HOXB5	protein_coding	chr17:48591257-48593961	-	2041	0.650966745035275	0.998816503742241	No	0.868318359298934	0.946428387468672	No	0.241651953159603	0.795122071084444	No	-0.29319944693106	0.997927736466931	No	-0.196114308548879	0.998416426101052	No	-0.389116904279398	0.639482246784565	No	1.416	0	-0.279	0.439
ENSG00000260027	HOXB7	protein_coding	chr17:48607227-48633572	-	1528	0.424394606874406	0.998816503742241	No	0.326563771631774	0.999986496957241	No	0.0728539504270314	0.980349088014822	No	0.158625530835252	0.997927736466931	No	0.048861632563528	0.998416426101052	No	-0.603637089830099	0.50787034204936	No	0.426	0.13	0.55	0.037
ENSG00000120094	HOXB1	protein_coding	chr17:48528526-48530997	-	NA	0.53326213012834	0.998816503742241	No	0.0878396674814328	0.999986496957241	No	1.07702062755496	0.41148102189067	No	-0.737049407893913	0.997927736466931	No	-0.328894296592849	0.998416426101052	No	0.776893739870175	0.623959792425743	No	NA	NA	NA	NA
ENSG00000120129	DUSP1	protein_coding	chr5:172768090-172771195	-	2019	-0.0881979809052728	0.998816503742241	No	0.149024527392389	0.999986496957241	No	0.0717080132363338	0.978476227541656	No	-0.479876439039714	0.997927736466931	No	0.279169017810431	0.998416426101052	No	0.0100076302768544	0.988314689074778	No	0.261	0.395	0.366	0.172
ENSG00000120137	PANK3	protein_coding	chr5:168548495-168579600	-	10580	-0.271590145577286	0.998816503742241	No	-0.361905928650709	0.999986496957241	No	-0.961598011891963	0.192261098409865	No	-0.317192633885738	0.997927736466931	No	-0.392742166858618	0.998416426101052	No	-1.02230665239089	0.181053103245682	No	0.023	0.934	0.02	0.93
ENSG00000120149	MSX2	protein_coding	chr5:174724533-174730893	+	2270	-0.234549434032043	0.998816503742241	No	-0.0914532280081979	0.999986496957241	No	-0.924989066701735	0.262342683273714	No	0.195381317810732	0.997927736466931	No	0.681840202055792	0.998416426101052	No	0.0320323961079169	0.984559940088241	No	0.178	0.583	0.573	0.03
ENSG00000120211	INSL4	protein_coding	chr9:5231419-5235304	+	NA	NA	NA	NA	NA	NA	NA	NA	NA	NA	NA	NA	NA	NA	NA	NA	NA	NA	NA	NA	NA	NA	NA
ENSG00000120256	LRP11	protein_coding	chr6:149818798-149864026	-	3536	-0.0827057604339945	0.998816503742241	No	-0.242437334099541	0.999986496957241	No	-0.343214028596645	0.709907561275306	No	-0.438373820145556	0.997927736466931	No	-0.643550381022328	0.998416426101052	No	-0.835271889147325	0.312817652982865	No	0.313	0.237	-0.117	0.647
ENSG00000120262	CCDC170	protein_coding	chr6:151494030-151621193	+	5419	0.119451000402783	0.998816503742241	No	-0.0316006474380019	0.999986496957241	No	0.264347414986997	0.90400963963673	No	-0.00506406087477834	0.999560030034087	No	-0.00232058938721513	0.999743623012519	No	0.274792891944793	0.899326411236383	No	0.244	0.484	1.204	0
ENSG00000120318	ARAP3	protein_coding	chr5:141653401-141682221	-	6186	1.04969419308806	0.998816503742241	No	0.90443704119948	0.999986496957241	No	-0.266411245908271	0.87552099874084	No	-1.04882037663869	0.997927736466931	No	-0.416869577348017	0.998416426101052	No	-0.508390830269057	0.720979539476333	No	1.067	0	-0.512	0.141
ENSG00000120328	PCDHB12	protein_coding	chr5:141208697-141212571	+	NA	-0.182614138127853	0.998816503742241	No	0.656140862501555	0.999986496957241	No	3.00551162880173	0.175200032133707	No	-4.02153975337521	0.282523050995028	No	-0.744491002006383	0.998416426101052	No	0.43783306676432	0.928991929613245	No	NA	NA	NA	NA
ENSG00000120329	SLC25A2	protein_coding	chr5:141302629-141304045	-	NA	-0.316254241275324	0.998816503742241	No	-0.401414435009261	0.999986496957241	No	0.0104160784678178	0.991860795365748	No	0.295192518888527	0.997927736466931	No	-0.309973607749994	0.998416426101052	No	-0.499942938121795	0.643275551080296	No	NA	NA	NA	NA
ENSG00000120332	TNN	protein_coding	chr1:175067858-175148066	+	NA	-0.195689984246541	0.998816503742241	No	-0.421397533862959	0.999986496957241	No	-1.25172241146492	0.462740143474962	No	0.799276167796941	0.997927736466931	No	-0.519237800222279	0.998416426101052	No	-0.130880992936142	0.983657284807443	No	NA	NA	NA	NA
ENSG00000120509	PDZD11	protein_coding	chrX:70286595-70290514	-	1393	-0.463577047394103	0.998816503742241	No	-0.405499114464733	0.999986496957241	No	-0.718536803145174	0.339077723669665	No	-0.272695808968915	0.997927736466931	No	0.092325571216562	0.998416426101052	No	-0.227728566383685	0.835671587027442	No	0.578	0.038	0.536	0.051
ENSG00000120647	CCDC77	protein_coding	chr12:389273-442645	+	3614	-0.454321635491092	0.998816503742241	No	-0.176162129634444	0.999986496957241	No	-0.895161739912411	0.32105288701331	No	-0.302215617267228	0.997927736466931	No	-0.25420469257563	0.998416426101052	No	-0.682523939051144	0.509281472698551	No	0.225	0.39	0.463	0.041
ENSG00000242715	CCDC169	protein_coding	chr13:36222008-36297840	-	8837	-0.631600651340836	0.998816503742241	No	-0.401669600933789	0.999986496957241	No	-2.66682634068627	0.289776251999423	No	-0.752456206542611	0.997927736466931	No	-0.618756054512123	0.998416426101052	No	-1.15822016784312	0.63213453245484	No	2.358	0.003	3.687	0
ENSG00000120686	UFM1	protein_coding	chr13:38349849-38363619	+	4382	-0.544491663428083	0.998816503742241	No	-0.721098173023415	0.999986496957241	No	-0.923263821256903	0.191989392572346	No	-0.369044750828302	0.997927736466931	No	-0.491876349149379	0.998416426101052	No	-0.877984227459012	0.240848155128598	No	-0.008	0.978	0.368	0.07
ENSG00000120709	FAM53C	protein_coding	chr5:138331935-138349729	+	7051	-0.0955371686590334	0.998816503742241	No	0.00181712591316388	0.999986496957241	No	-0.474694703946662	0.482018213612619	No	-0.339835993517607	0.997927736466931	No	-0.12959798421878	0.998416426101052	No	-0.591493604952056	0.422267879128775	No	0.445	0.107	0.281	0.29
ENSG00000120729	MYOT	protein_coding	chr5:137867791-137887851	+	2893	-0.19569001802406	0.998816503742241	No	-0.725263527834869	0.999986496957241	No	-0.114336251168478	0.946252984207829	No	0.799276305757837	0.997927736466931	No	-0.931964292468727	0.967883191965657	No	-0.0701355554764037	0.982654801828441	No	0.641	0.045	0.546	0.082
ENSG00000120738	EGR1	protein_coding	chr5:138465490-138469315	+	3138	-2.3205602367391	0.548931962962226	No	-1.58596184118849	0.999986496957241	No	-1.5284923238662	0.34223346448367	No	-0.60527623112286	0.997927736466931	No	-0.646047465913743	0.998416426101052	No	-0.642138882813153	0.767391028573301	No	-0.385	0.24	-0.015	0.965
ENSG00000070087	PFN2	protein_coding	chr3:149964904-150050788	-	3440	0.0806177016955742	0.998816503742241	No	-0.0218718536879701	0.999986496957241	No	-0.767752153802663	0.274294531024859	No	-0.123625806211339	0.997927736466931	No	-0.0598429484574019	0.998416426101052	No	-0.784365137101336	0.30443339005002	No	0.017	0.964	0.2	0.448
ENSG00000120742	SERP1	protein_coding	chr3:150541994-150603228	-	5747	-0.375118477425336	0.998816503742241	No	-0.546857771180178	0.999986496957241	No	-0.998229974555692	0.202913773679822	No	-0.414901974249954	0.997927736466931	No	-0.28437377877348	0.998416426101052	No	-0.591337056873068	0.511730799548559	No	-0.168	0.543	0.257	0.265
ENSG00000120832	MTERF2	protein_coding	chr12:106977291-106987166	-	NA	-0.290105072599508	0.998816503742241	No	-0.434483272971758	0.999986496957241	No	-1.02360486671367	0.224951751686727	No	-0.297597406381354	0.997927736466931	No	-0.483362761713471	0.998416426101052	No	-0.825419885111569	0.385795685734163	No	NA	NA	NA	NA
ENSG00000120837	NFYB	protein_coding	chr12:104117077-104138289	-	4956	-0.238198802115996	0.998816503742241	No	-0.166298176969728	0.999986496957241	No	-0.0545853050220783	0.980349088014822	No	-0.43712011620665	0.997927736466931	No	-0.231915192207925	0.998416426101052	No	-0.62484639374638	0.503638074984586	No	0.459	0.075	0.579	0.019
ENSG00000104635	SLC39A14	protein_coding	chr8:22367249-22434129	+	6942	-0.123657793992571	0.998816503742241	No	-0.0854780268163525	0.999986496957241	No	0.194051133815376	0.894891234995273	No	-0.221500735096129	0.997927736466931	No	-0.340551291573112	0.998416426101052	No	0.194012231231425	0.897616643112111	No	-0.04	0.903	0.372	0.102
ENSG00000120875	DUSP4	protein_coding	chr8:29333064-29350668	-	7257	0.389731765597605	0.998816503742241	No	0.0313175936397422	0.999986496957241	No	-0.284358113181007	0.797792471818994	No	0.701894333206521	0.997927736466931	No	0.56037332123092	0.998416426101052	No	0.260873932834408	0.816238566422397	No	-0.142	0.639	0.551	0.021
ENSG00000120910	PPP3CC	protein_coding	chr8:22440819-22541142	+	2899	-0.0940266754274536	0.998816503742241	No	-0.154814203192677	0.999986496957241	No	-0.468897748406948	0.574501678941538	No	-0.132358669306245	0.997927736466931	No	-0.360835366222193	0.998416426101052	No	-0.648536304862751	0.460734732224906	No	0.183	0.548	0.409	0.104
ENSG00000121039	RDH10	protein_coding	chr8:73294612-73325281	+	5321	0.244619304142598	0.998816503742241	No	0.0683365877260981	0.999986496957241	No	-0.462603855131491	0.512481723574353	No	-0.061935690760514	0.997927736466931	No	-0.545260176278684	0.998416426101052	No	-0.854408641508855	0.223827957175581	No	0.199	0.484	-0.229	0.35
ENSG00000121058	COIL	protein_coding	chr17:56938187-56961054	-	3030	-0.208599709124864	0.998816503742241	No	-0.339618355108588	0.999986496957241	No	-0.715732097018942	0.330751365308751	No	-0.266845048771328	0.997927736466931	No	-0.138467555204139	0.998416426101052	No	-0.450482685819957	0.604446713619043	No	0.121	0.685	0.19	0.429
ENSG00000121073	SLC35B1	protein_coding	chr17:49700943-49709014	-	5919	-0.273892162051293	0.998816503742241	No	-0.395331308661303	0.999986496957241	No	-1.11624836807423	0.135510990885127	No	-0.196202829707999	0.997927736466931	No	-0.127929607770171	0.998416426101052	No	-0.523565441613801	0.544157905167774	No	0.344	0.231	0.603	0.021
ENSG00000121104	FAM117A	protein_coding	chr17:49710332-49789180	-	3836	0.114693768835427	0.998816503742241	No	0.075261729337435	0.999986496957241	No	-0.471827909517033	0.587326716745983	No	-0.234996471162729	0.997927736466931	No	-0.293407912288156	0.998416426101052	No	-0.607376457420112	0.50372446517903	No	0.332	0.279	0.454	0.098
ENSG00000121152	NCAPH	protein_coding	chr2:96335787-96373845	+	3278	-0.206829382525132	0.998816503742241	No	-0.414587106914802	0.999986496957241	No	-0.862171505545904	0.227614926510717	No	-0.718471199066218	0.997927736466931	No	-0.924170503955677	0.617297013010767	No	-1.23142998905832	0.0800880998673153	No	0.272	0.309	-0.011	0.969
ENSG00000121211	MND1	protein_coding	chr4:153344649-153415118	+	1511	-0.0126810217753479	0.998816503742241	No	-0.434423615583113	0.999986496957241	No	-0.742390845311171	0.304310878337689	No	-0.0849249880566721	0.997927736466931	No	-0.335873447083681	0.998416426101052	No	-0.783198961862961	0.320871054366718	No	0.217	0.395	0.451	0.041
ENSG00000213809	KLRK1	protein_coding	chr12:10372353-10391874	-	NA	-0.195689994558359	0.998816503742241	No	-0.891393515820837	0.999986496957241	No	-0.515778109939398	0.794044849705096	No	-0.162518947555443	0.997927736466931	No	-0.348097102682525	0.998416426101052	No	-0.830537660405642	0.645992089771809	No	NA	NA	NA	NA
ENSG00000121350	PYROXD1	protein_coding	chr12:21437615-21471252	+	5725	-0.546617524878414	0.998816503742241	No	-0.491026197239188	0.999986496957241	No	-1.48034666910887	0.0369100967756744	Down	-0.40565086225485	0.997927736466931	No	-0.443711889624371	0.998416426101052	No	-1.10337341636791	0.124240846029864	No	0.104	0.756	0.204	0.432
ENSG00000121351	IAPP	protein_coding	chr12:21354959-21379978	+	NA	NA	NA	NA	NA	NA	NA	NA	NA	NA	NA	NA	NA	NA	NA	NA	NA	NA	NA	NA	NA	NA	NA
ENSG00000121361	KCNJ8	protein_coding	chr12:21764955-21775581	-	2484	0.00499127577744814	0.999024677896026	No	-0.568389236140063	0.999986496957241	No	-0.824313474884205	0.370249486724758	No	-0.812250170969183	0.997927736466931	No	-1.08137392500635	0.717352671599691	No	-0.919358426523442	0.368454239287597	No	0.1	0.776	0.106	0.711
ENSG00000121413	ZSCAN18	protein_coding	chr19:58083838-58118427	-	8307	-0.512906209983554	0.998816503742241	No	-0.92125228885728	0.775336094635192	No	-0.692799450103659	0.35083060279739	No	-1.16144220439027	0.397315631196078	No	-1.35224890541839	0.04062727711539	Down	-1.36504851099369	0.0598483387845329	No	0.204	0.552	-0.671	0.022
ENSG00000121579	NAA50	protein_coding	chr3:113716460-113746300	-	6436	-0.0871896427978898	0.998816503742241	No	-0.353676024610545	0.999986496957241	No	-0.959916276178651	0.134468212636207	No	-0.367154236523796	0.997927736466931	No	-0.65137559260257	0.945655094543866	No	-0.912259917472209	0.157554426623988	No	-0.21	0.469	0.27	0.276
ENSG00000121653	MAPK8IP1	protein_coding	chr11:45885651-45906465	+	3498	-0.325679968743737	0.998816503742241	No	0.10649783940795	0.999986496957241	No	-0.491030467462994	0.503513304427859	No	0.0986846372752497	0.997927736466931	No	-0.122941078591801	0.998416426101052	No	-0.44473544241353	0.58734040539188	No	0.755	0.006	0.237	0.414
ENSG00000121680	PEX16	protein_coding	chr11:45909669-45918812	-	3013	-0.092266549818847	0.998816503742241	No	-0.414425072092977	0.999986496957241	No	-0.940160139850452	0.175871357369481	No	0.0776163135378135	0.997927736466931	No	0.0765225571172846	0.998416426101052	No	-0.199211989263578	0.849742483579096	No	0.327	0.279	0.577	0.032
ENSG00000121690	DEPDC7	protein_coding	chr11:33015864-33033582	+	3326	-0.149805812599211	0.998816503742241	No	0.0879829768349715	0.999986496957241	No	-0.51573549104446	0.477615975300472	No	-0.0660886278064537	0.997927736466931	No	0.0557304807326838	0.998416426101052	No	-0.762855526722325	0.320658616369713	No	-0.149	0.616	0.232	0.341
ENSG00000121691	CAT	protein_coding	chr11:34438925-34472062	+	3347	-0.240373992757613	0.998816503742241	No	-0.0744371517534807	0.999986496957241	No	-0.251744963967669	0.849723984434731	No	-0.240876674978415	0.997927736466931	No	-0.151091838647309	0.998416426101052	No	-0.516366194311671	0.62979096122521	No	0.039	0.908	0.613	0.008
ENSG00000121742	GJB6	protein_coding	chr13:20221971-20232395	-	NA	-0.195689738760766	0.998816503742241	No	-0.271055605581345	0.999986496957241	No	0.760323243604926	0.919552202440249	No	-0.162518735117625	0.997927736466931	No	-0.0754529756344823	0.998416426101052	No	0.747525163545633	0.92438922542645	No	NA	NA	NA	NA
ENSG00000121743	GJA3	protein_coding	chr13:20138255-20161049	-	5211	-0.0377796556277812	0.998816503742241	No	0.0298544593965895	0.999986496957241	No	-0.322771960730846	0.808854189890007	No	-0.319437057847075	0.997927736466931	No	-0.494046900987463	0.998416426101052	No	-0.622310097366846	0.589205212370392	No	-0.28	0.28	-0.067	0.793
ENSG00000121858	TNFSF10	protein_coding	chr3:172505508-172523507	-	NA	-0.639584891832614	0.998816503742241	No	0.332025569498739	0.999986496957241	No	-0.257539060076934	0.934061799644525	No	-0.579836913198474	0.997927736466931	No	0.370309501021313	0.998416426101052	No	-0.780726537826076	0.715845579306274	No	NA	NA	NA	NA
ENSG00000282608	ADORA3	protein_coding	chr1:111499429-111503760	-	NA	1.63205443613442	0.998816503742241	No	-0.137337741548395	0.999986496957241	No	2.2304365240217	0.452820026844452	No	1.69795085397807	0.997927736466931	No	0.349598840965318	0.998416426101052	No	3.52843719066602	0.195821861674903	No	NA	NA	NA	NA
ENSG00000121966	CXCR4	protein_coding	chr2:136114349-136118165	-	2224	0.334946654685752	0.998816503742241	No	1.54270975756202	0.832402680705452	No	0.581087068365538	0.68294398959235	No	-0.590054385023069	0.997927736466931	No	0.0583305665598782	0.998416426101052	No	-0.808886514322678	0.566527185323483	No	0.164	0.679	-0.264	0.408
ENSG00000122025	FLT3	protein_coding	chr13:28003274-28100592	-	4159	1.04495285486046	0.478965352171622	No	-0.108473328790106	0.999986496957241	No	0.483787663877063	0.839576335060234	No	1.40289787842993	0.0336713692311412	Up	0.357661545872786	0.998416426101052	No	0.347052938047963	0.897616643112111	No	0.866	0.011	2.626	0
ENSG00000122140	MRPS2	protein_coding	chr9:135499984-135504673	+	2464	0.347275975095915	0.998816503742241	No	0.18223668156852	0.999986496957241	No	-0.381436879816577	0.62289578296921	No	-0.0423489815659701	0.997927736466931	No	0.0118096768461467	0.998885896458455	No	-0.326488470120868	0.709914123473222	No	0.794	0.001	0.47	0.065
ENSG00000122180	MYOG	protein_coding	chr1:203083132-203086036	-	NA	NA	NA	NA	NA	NA	NA	NA	NA	NA	NA	NA	NA	NA	NA	NA	NA	NA	NA	NA	NA	NA	NA
ENSG00000122218	COPA	protein_coding	chr1:160289273-160343400	-	6232	-0.192693104257857	0.998816503742241	No	-0.500940451761774	0.999986496957241	No	-1.24118988432862	0.0895180653623493	No	-0.19781783049332	0.997927736466931	No	-0.476251873979624	0.998416426101052	No	-0.913309472301297	0.223893590184309	No	0.275	0.224	0.349	0.092
ENSG00000106546	AHR	protein_coding	chr7:17298622-17346152	+	8081	0.0181824109794596	0.998816503742241	No	0.169749333337118	0.999986496957241	No	-0.390913342285694	0.581230681232296	No	-0.0222587168098085	0.997927736466931	No	-0.201275854471028	0.998416426101052	No	-0.450832768455202	0.552602732015029	No	0.157	0.58	0.412	0.075
ENSG00000136193	SCRN1	protein_coding	chr7:29920103-29990289	-	6046	0.356783654895981	0.998816503742241	No	0.0131789035687148	0.999986496957241	No	-0.411405552727303	0.542602899040611	No	-0.0220026106389146	0.997927736466931	No	-0.0883181099839975	0.998416426101052	No	-0.2605010812911	0.758685738425521	No	0.087	0.76	0.335	0.122
ENSG00000122507	BBS9	protein_coding	chr7:33129244-33606068	+	6195	-0.276579753731038	0.998816503742241	No	-0.107550856976799	0.999986496957241	No	-0.177554785760517	0.980349088014822	No	-0.171539450020416	0.997927736466931	No	-0.409300002802398	0.998416426101052	No	0.668745286835978	0.798389470403939	No	0.714	0.001	0.556	0.01
ENSG00000122548	KIAA0087	lincRNA	chr7:26533121-26538788	-	NA	-0.195689845841327	0.998816503742241	No	0.701287333720094	0.999986496957241	No	0.766104580700519	0.908739072670926	No	-0.162518824047159	0.997927736466931	No	1.18545407083571	0.998416426101052	No	-0.162518824047159	0.984559940088241	No	NA	NA	NA	NA
ENSG00000122574	WIPF3	protein_coding	chr7:29806486-29917066	+	6065	0.416376015083866	0.998816503742241	No	-0.0318704825706853	0.999986496957241	No	-0.758259116313678	0.472172006587798	No	0.321855653572136	0.997927736466931	No	-0.281018771113171	0.998416426101052	No	-0.866289266553105	0.461034350193114	No	-0.436	0.211	0.039	0.916
ENSG00000122585	NPY	protein_coding	chr7:24284163-24291865	+	NA	NA	NA	NA	NA	NA	NA	NA	NA	NA	NA	NA	NA	NA	NA	NA	NA	NA	NA	NA	NA	NA	NA
ENSG00000122641	INHBA	protein_coding	chr7:41685114-41703108	-	8302	-2.39152459842817	0.998816503742241	No	-1.17843015120589	0.999986496957241	No	-0.214502694199848	0.980349088014822	No	-3.32014848820124	0.948991668406506	No	-0.728016362045081	0.998416426101052	No	-3.00189929859045	0.383888162976362	No	-0.849	0.186	-0.304	0.615
ENSG00000122678	POLM	protein_coding	chr7:44072247-44082540	-	4487	-0.323698159357148	0.998816503742241	No	-0.247074871487596	0.999986496957241	No	-0.33152359094972	0.753389925404053	No	-0.332579778203345	0.997927736466931	No	0.185625955549128	0.998416426101052	No	0.0320065983053987	0.984559940088241	No	0.555	0.03	0.534	0.035
ENSG00000122691	TWIST1	protein_coding	chr7:19020991-19117672	-	2033	0.324221566937533	0.998816503742241	No	0.299983920949048	0.999986496957241	No	0.328714038410558	0.685007681185435	No	-1.08713023807577	0.247704963149082	No	-0.159745522545512	0.998416426101052	No	-0.47684475242997	0.54804979982206	No	0.296	0.348	0.107	0.722
ENSG00000122733	PHF24	protein_coding	chr9:34957608-34982544	+	5813	0.544946056108893	0.998816503742241	No	-0.201897486766637	0.999986496957241	No	-0.396479738816548	0.807122990801918	No	0.504723208773235	0.997927736466931	No	0.143099478687475	0.998416426101052	No	0.332995485341036	0.843627694466259	No	-0.374	0.358	0.541	0.114
ENSG00000122741	DCAF10	protein_coding	chr9:37800502-37867666	+	8492	-0.116097853211677	0.998816503742241	No	-0.502980673826656	0.999986496957241	No	-1.29098056903665	0.110521614691494	No	-0.222434171144627	0.997927736466931	No	-0.704835680390788	0.998416426101052	No	-1.14898701816095	0.148335931293345	No	0.181	0.44	0.087	0.684
ENSG00000122859	NEUROG3	protein_coding	chr10:69571698-69573238	-	NA	NA	NA	NA	NA	NA	NA	NA	NA	NA	NA	NA	NA	NA	NA	NA	NA	NA	NA	NA	NA	NA	NA
ENSG00000122862	SRGN	protein_coding	chr10:69088106-69104811	+	NA	1.65930987864735	0.998816503742241	No	-0.0544198544007658	0.999986496957241	No	-0.404910119054786	0.866715314710973	No	0.799276203632905	0.997927736466931	No	-0.428573235282593	0.998416426101052	No	-1.8308640402612	0.365968648506088	No	NA	NA	NA	NA
ENSG00000138286	FAM149B1	protein_coding	chr10:73168166-73244504	+	7473	0.394856165142249	0.998816503742241	No	-0.177735108916332	0.999986496957241	No	0.298882051803603	0.816893736403113	No	-0.0829668315651031	0.997927736466931	No	-0.367302255517386	0.998416426101052	No	-0.332206184743753	0.806057084108007	No	0.6	0.003	0.342	0.105
ENSG00000076248	UNG	protein_coding	chr12:109097574-109110992	+	2567	-0.0443807606608947	0.998816503742241	No	-0.143590099310826	0.999986496957241	No	-0.540294878200886	0.477615975300472	No	-0.22998637459099	0.997927736466931	No	0.010798845422075	0.999021291163923	No	-0.286331043114429	0.777228295638233	No	0.402	0.113	0.788	0.001
ENSG00000088986	DYNLL1	protein_coding	chr12:120469850-120498493	+	2957	-0.230362261394069	0.998816503742241	No	0.11750786592868	0.999986496957241	No	-0.0822634989630183	0.975804190497524	No	-0.526719031980097	0.997927736466931	No	0.103236068937689	0.998416426101052	No	-0.235685302957512	0.840861303872337	No	0.048	0.953	0.179	0.764
ENSG00000122971	ACADS	protein_coding	chr12:120725735-120740008	+	2648	-0.117900230586953	0.998816503742241	No	-0.0250396258820381	0.999986496957241	No	-0.80871525724032	0.298334367724993	No	-0.154013583460614	0.997927736466931	No	-0.0783811305389623	0.998416426101052	No	-0.298894524636996	0.78196209069448	No	0.547	0.046	0.67	0.011
ENSG00000122986	HVCN1	protein_coding	chr12:110627841-110704950	-	3688	0.762383230310362	0.998816503742241	No	0.273578255869729	0.999986496957241	No	-0.160296010020235	0.957984254297453	No	-1.54222556087134	0.997927736466931	No	-1.1157964983837	0.774969198788593	No	-1.11008956689911	0.470763723768114	No	0.209	0.711	-0.66	0.148
ENSG00000123091	RNF11	protein_coding	chr1:51236271-51273455	+	3122	-0.176650949728099	0.998816503742241	No	-0.0730384663371825	0.999986496957241	No	-0.584110623359733	0.475353877987409	No	-0.336081178311844	0.997927736466931	No	-0.442546910810401	0.998416426101052	No	-0.961919954057589	0.253218516330145	No	-0.028	0.935	0.014	0.959
ENSG00000123143	PKN1	protein_coding	chr19:14433053-14471867	+	4606	0.0474194562704295	0.998816503742241	No	-0.297608063839736	0.999986496957241	No	-0.552034275174769	0.532250928652875	No	-0.155445618414062	0.997927736466931	No	-0.474204629285714	0.998416426101052	No	-0.706278129472482	0.453141868011088	No	0.516	0.054	0.512	0.05
ENSG00000123144	C19orf43	protein_coding	chr19:12730640-12734775	-	1402	0.0256715492445552	0.998816503742241	No	-0.0416507582439855	0.999986496957241	No	-0.776653756875316	0.276111590389123	No	-0.192548392163302	0.997927736466931	No	-0.15869516689895	0.998416426101052	No	-0.588516643848704	0.470763723768114	No	0.378	0.269	0.294	0.346
ENSG00000198342	ZNF442	protein_coding	chr19:12345949-12365905	-	6569	-0.668043690662221	0.998816503742241	No	-0.640917897857406	0.999986496957241	No	-0.564927033593194	0.655165305596195	No	-2.60448880294237	3.75607974029977e-06	Down	-1.91156507825579	0.000304510584158446	Down	-2.10054210523257	0.133079373163307	No	-0.731	0.153	-2.358	0
ENSG00000123171	CCDC70	protein_coding	chr13:51861981-51866232	+	NA	NA	NA	NA	NA	NA	NA	NA	NA	NA	NA	NA	NA	NA	NA	NA	NA	NA	NA	NA	NA	NA	NA
ENSG00000123191	ATP7B	protein_coding	chr13:51932673-52011494	-	9671	0.0303122669491963	0.998816503742241	No	-0.0707041094033061	0.999986496957241	No	-0.0228869105832351	0.985385643080521	No	0.177199018166139	0.997927736466931	No	-0.167603331180427	0.998416426101052	No	-0.31547911023971	0.776961851885414	No	0.138	0.622	0.299	0.188
ENSG00000123200	ZC3H13	protein_coding	chr13:45954465-46052759	-	10265	-0.373888836204712	0.998816503742241	No	-0.375649119315156	0.999986496957241	No	-1.10389541020188	0.127650532028615	No	-0.382290807066113	0.997927736466931	No	-0.525788433272942	0.998416426101052	No	-1.08307148082642	0.128331818752798	No	0.045	0.886	0.376	0.086
ENSG00000123307	NEUROD4	protein_coding	chr12:55019945-55030014	+	NA	1.32198153445715	0.998816503742241	No	2.23636382166222	0.999986496957241	No	-0.195690019058405	0.980349088014822	No	0.788171053219717	0.997927736466931	No	2.68865089710485	0.974534202882343	No	-0.162518967902533	0.983657284807443	No	NA	NA	NA	NA
ENSG00000123353	ORMDL2	protein_coding	chr12:55817919-55821879	+	2810	-0.263460345036504	0.998816503742241	No	-0.449225781238439	0.999986496957241	No	-1.03420518907911	0.127650532028615	No	-0.213895262240082	0.997927736466931	No	-0.0146956424774017	0.998416426101052	No	-0.42514504949807	0.587443801332199	No	-0.174	0.578	0.359	0.16
ENSG00000123358	NR4A1	protein_coding	chr12:52022832-52059507	+	7295	-0.447298665733028	0.998816503742241	No	0.0920384948661292	0.999986496957241	No	-0.839888597292076	0.314721368001339	No	-1.02313061218385	0.741829558717905	No	-0.29721373156327	0.998416426101052	No	-0.638469269692918	0.504353730539728	No	-0.243	0.478	-0.131	0.672
ENSG00000123360	PDE1B	protein_coding	chr12:54549350-54579239	+	7618	0.685789030186965	0.998816503742241	No	0.432938720367337	0.999986496957241	No	-0.0241458223946999	0.985617863507233	No	0.569219201089567	0.997927736466931	No	0.556380577642677	0.998416426101052	No	0.326233598284158	0.840833116257298	No	-0.122	0.8	1.069	0.001
ENSG00000123364	HOXC13	protein_coding	chr12:53938765-53946544	+	2423	0.0748306377833875	0.998816503742241	No	-0.08142468617387	0.999986496957241	No	-0.847884424367604	0.229441578708545	No	-0.0474321817241307	0.997927736466931	No	-0.278175016607062	0.998416426101052	No	-0.632316132016023	0.431026448941456	No	-0.029	0.936	0.051	0.853
ENSG00000123407	HOXC12	protein_coding	chr12:53954834-53958956	+	3335	1.39916793095785	0.672045507833098	No	0.307325264534386	0.999986496957241	No	0.271722595435784	0.855258245058049	No	-0.933838801252112	0.997927736466931	No	-0.888994327245473	0.998416426101052	No	-0.65710412168728	0.595970518871851	No	0.851	0.022	-0.404	0.317
ENSG00000197757	HOXC6	protein_coding	chr12:53990624-54030823	+	3540	-0.407079492863378	0.998816503742241	No	0.0670638283292575	0.999986496957241	No	-0.108946006071074	0.948280190654174	No	-1.29606691480352	0.311916946394183	No	-0.482764369646097	0.998416426101052	No	-0.502885034549241	0.57569820364008	No	0.874	0	-0.135	0.64
ENSG00000117480	FAAH	protein_coding	chr1:46394265-46413848	+	2776	-0.552786145823863	0.998816503742241	No	-0.151959586128341	0.999986496957241	No	-1.24153103831984	0.199584522567799	No	-1.23248525628251	0.997927736466931	No	-0.0934779959719286	0.998416426101052	No	-0.739900778208929	0.498148475373211	No	-0.254	0.621	-0.053	0.912
ENSG00000123496	IL13RA2	protein_coding	chrX:115003975-115019977	-	1626	0.766105207422964	0.998816503742241	No	-0.789760360083541	0.999986496957241	No	-0.196818028107842	0.980349088014822	No	4.61544946604794	0.0772836390684604	No	0.431954458295395	0.998416426101052	No	0.859508264350349	0.808442570238898	No	0.744	0.454	4.796	0
ENSG00000123500	COL10A1	protein_coding	chr6:116118923-116158747	-	3816	NA	NA	NA	NA	NA	NA	NA	NA	NA	NA	NA	NA	NA	NA	NA	NA	NA	NA	0.116	0.774	-0.169	0.599
ENSG00000058262	SEC61A1	protein_coding	chr3:128051641-128071683	+	4697	-0.245710509311291	0.998816503742241	No	-0.601234223877215	0.999986496957241	No	-0.833497542169893	0.360466972907528	No	-0.0255188778003621	0.997927736466931	No	-0.111538511225666	0.998416426101052	No	-0.214920852566035	0.877702566712575	No	0.436	0.063	0.586	0.009
ENSG00000123570	RAB9B	protein_coding	chrX:103822322-103832228	-	3748	0.128092517218901	0.998816503742241	No	-0.3770423145849	0.999986496957241	No	-0.360674265107239	0.7231901816925	No	-0.084583624470091	0.997927736466931	No	0.0989445139325147	0.998416426101052	No	0.0601622841653432	0.983657284807443	No	0.532	0.103	0.395	0.206
ENSG00000123572	NRK	protein_coding	chrX:105822543-105958610	+	9573	-0.195689242619384	0.998816503742241	No	1.93560909655177	0.999986496957241	No	1.55576797521143	0.866951379159161	No	-0.162518323076246	0.997927736466931	No	-0.112362633343641	0.998416426101052	No	-0.162518323076245	0.984559940088241	No	6.939	0	0.282	0.823
ENSG00000123607	TTC21B	protein_coding	chr2:165857475-165953843	-	7538	-0.588855905265293	0.998816503742241	No	-0.340416469794906	0.999986496957241	No	-1.02380848981421	0.123887115871412	No	-1.14201525518175	0.0973904949093429	No	-1.0794165574164	0.125627042253237	No	-1.33625691870345	0.025886152174274	Down	0.274	0.227	-0.18	0.398
ENSG00000123643	SLC36A1	protein_coding	chr5:151437046-151492381	+	6980	-0.24909966490619	0.998816503742241	No	-0.299835422873907	0.999986496957241	No	-0.949459858770597	0.354761670874762	No	-0.3493549211945	0.997927736466931	No	-0.0606255560720636	0.998416426101052	No	-0.266898995942929	0.870559723904532	No	0.58	0.016	0.625	0.009
ENSG00000123685	BATF3	protein_coding	chr1:212686418-212699985	-	2713	0.430969774904967	0.998816503742241	No	0.291930729124431	0.999986496957241	No	-0.41435428241101	0.658579401471465	No	-0.313690174152664	0.997927736466931	No	-0.321317219103015	0.998416426101052	No	-0.589989862967586	0.526402201809385	No	-0.125	0.774	0.244	0.464
ENSG00000123700	KCNJ2	protein_coding	chr17:70168673-70180048	+	5577	-0.0241196627902089	0.998816503742241	No	0.260208613977398	0.999986496957241	No	-0.0742485267932585	0.980349088014822	No	-0.310016345680015	0.997927736466931	No	-0.151046805020714	0.998416426101052	No	-0.208073367264379	0.907679804032611	No	-0.512	0.128	-0.267	0.405
ENSG00000123737	EXOSC9	protein_coding	chr4:121801317-121817021	+	4711	-0.304125661721225	0.998816503742241	No	-0.304781272650879	0.999986496957241	No	-1.06490679874531	0.0923134831138728	No	-0.39176083301996	0.997927736466931	No	-0.211312375406427	0.998416426101052	No	-0.873248934408093	0.168442838265068	No	0.12	0.693	0.492	0.038
ENSG00000123739	PLA2G12A	protein_coding	chr4:109709989-109730077	-	5228	0.0781966350644978	0.998816503742241	No	-0.266975843182379	0.999986496957241	No	-1.08918570602898	0.156488320609295	No	-0.039416276529899	0.997927736466931	No	-0.369857498643961	0.998416426101052	No	-1.18784689425262	0.120610264773443	No	-0.249	0.334	-0.099	0.683
ENSG00000123810	B9D2	protein_coding	chr19:41354421-41364173	-	1316	-0.569505244829803	0.998816503742241	No	-0.469646624483931	0.999986496957241	No	0.0539038668276811	0.980349088014822	No	-0.217604415284072	0.997927736466931	No	0.0717734922315901	0.998416426101052	No	0.169019676628701	0.877702566712575	No	0.342	0.414	0.644	0.071
ENSG00000256683	ZNF350	protein_coding	chr19:51964343-51986856	-	4539	0.196562158494824	0.998816503742241	No	-0.107833138557759	0.999986496957241	No	-1.04881858858366	0.125344944121917	No	-0.624627561507289	0.997927736466931	No	-0.735555317516687	0.774901034415156	No	-1.28226821395228	0.043221468733806	Down	0.859	0.001	-0.036	0.912
ENSG00000123901	GPR83	protein_coding	chr11:94377311-94401419	-	NA	0.0332356296495183	0.998816503742241	No	0.184138304280374	0.999986496957241	No	-0.508919137642545	0.86556056318714	No	-0.0220193029049377	0.997927736466931	No	-0.442024579116715	0.998416426101052	No	0.518494965023477	0.838611967937927	No	NA	NA	NA	NA
ENSG00000123989	CHPF	protein_coding	chr2:219538947-219543787	-	3354	-0.151641736184497	0.998816503742241	No	-0.461693346040731	0.999986496957241	No	-0.777281032816552	0.500112863495788	No	-0.13711017444865	0.997927736466931	No	-0.23210008816801	0.998416426101052	No	-0.20850004051943	0.910933679225169	No	0.418	0.192	0.011	0.974
ENSG00000123999	INHA	protein_coding	chr2:219569162-219575713	+	1753	0.183042525006071	0.998816503742241	No	-0.077827283609437	0.999986496957241	No	-0.468291371474688	0.645651528997477	No	-0.835470991923827	0.997927736466931	No	-0.639057768128056	0.998416426101052	No	-0.823693128295192	0.415475153281138	No	0.205	0.748	0.271	0.595
ENSG00000185404	SP140L	protein_coding	chr2:230327184-230403732	+	5650	-1.08707095636751	0.998816503742241	No	-0.267170657646068	0.999986496957241	No	-1.44834059963496	0.486933223176574	No	1.42653281187918	0.997927736466931	No	1.86525217718158	0.00424753912294479	Up	3.11360509868775	0.00463577636051835	Up	-0.097	0.843	3.231	0
ENSG00000124074	ENKD1	protein_coding	chr16:67662945-67667265	-	2679	0.13611125649103	0.998816503742241	No	-0.412433866281196	0.999986496957241	No	-0.582362546220867	0.484823436988822	No	0.318598444594585	0.997927736466931	No	-0.104376595932518	0.998416426101052	No	-0.0880963805557158	0.969451894644848	No	0.519	0.068	0.498	0.07
ENSG00000080189	SLC35C2	protein_coding	chr20:46345980-46364458	-	7708	-0.181357209358175	0.998816503742241	No	-0.516328030325753	0.999986496957241	No	-0.117697171782173	0.939624428895842	No	-0.0800090075770842	0.997927736466931	No	-0.0873299307693735	0.998416426101052	No	-0.0358806401470513	0.983657284807443	No	0.615	0.008	0.579	0.014
ENSG00000101442	ACTR5	protein_coding	chr20:38748442-38772520	+	2565	-0.179351671397214	0.998816503742241	No	-0.0603698478793766	0.999986496957241	No	-0.387308718792721	0.690161481417614	No	0.020689003869773	0.997927736466931	No	-0.0464260265866235	0.998416426101052	No	-0.455568738445078	0.639373896646239	No	0.375	0.211	0.746	0.005
ENSG00000124102	PI3	protein_coding	chr20:45174876-45176544	+	NA	NA	NA	NA	NA	NA	NA	NA	NA	NA	NA	NA	NA	NA	NA	NA	NA	NA	NA	NA	NA	NA	NA
ENSG00000124172	ATP5E	protein_coding	chr20:59025467-59032382	-	5126	-0.382355257690097	0.998816503742241	No	-0.167498804771977	0.999986496957241	No	-0.499519536562339	0.477289130708431	No	-0.491372498554016	0.997927736466931	No	-0.257771032170777	0.998416426101052	No	-0.345842946544759	0.683405838186682	No	0.122	0.719	0.31	0.238
ENSG00000124193	SRSF6	protein_coding	chr20:43457928-43464247	+	4593	-0.0690086367381637	0.998816503742241	No	-0.284260776943555	0.999986496957241	No	-0.658673371797214	0.293935706043714	No	-0.242201879548176	0.997927736466931	No	-0.298389437444077	0.998416426101052	No	-0.599605836805065	0.399168139256925	No	0.35	0.205	0.327	0.2
ENSG00000124209	RAB22A	protein_coding	chr20:58309696-58367507	+	9285	-0.15761006119183	0.998816503742241	No	-0.185703138714001	0.999986496957241	No	-0.632215667771081	0.385947618925834	No	-0.0663623878541288	0.997927736466931	No	-0.279872598128183	0.998416426101052	No	-0.498819321895394	0.556234615250913	No	0.468	0.054	0.542	0.021
ENSG00000124212	PTGIS	protein_coding	chr20:49503874-49568146	-	5579	0.205831167389816	0.998816503742241	No	-0.158551097184324	0.999986496957241	No	0.627248806052623	0.797785392888011	No	0.293666284557575	0.997927736466931	No	0.329961128473104	0.998416426101052	No	1.1805903998655	0.559044021266953	No	-0.264	0.612	1.328	0
ENSG00000124216	SNAI1	protein_coding	chr20:49982999-49988886	+	1686	-0.502938279231519	0.998816503742241	No	0.540595448877031	0.999986496957241	No	-0.0595777202741479	0.980349088014822	No	-0.619009819332231	0.997927736466931	No	0.354941312805709	0.998416426101052	No	-0.261947260787686	0.806919168926458	No	-0.775	0.12	-0.389	0.41
ENSG00000124217	MOCS3	protein_coding	chr20:50958826-50963931	+	5106	-0.191054248970714	0.998816503742241	No	-0.359555779046535	0.999986496957241	No	-0.207222890022378	0.872398895796681	No	-0.362128508824545	0.997927736466931	No	-0.152675710357207	0.998416426101052	No	0.27247871709622	0.813599643153871	No	0.402	0.192	0.663	0.019
ENSG00000124226	RNF114	protein_coding	chr20:49936336-49953892	+	4344	-0.0893462031768676	0.998816503742241	No	-0.0835468995394596	0.999986496957241	No	-0.643211804851843	0.411946323278554	No	-0.264497528703673	0.997927736466931	No	-0.0904861962137119	0.998416426101052	No	-0.53070099955935	0.557425168890482	No	0.086	0.764	0.286	0.189
ENSG00000124299	PEPD	protein_coding	chr19:33386950-33521794	-	4157	-0.108644427898933	0.998816503742241	No	-0.219788519643357	0.999986496957241	No	-0.702331152499327	0.290879385844911	No	-0.103279344157192	0.997927736466931	No	-0.0395894659160503	0.998416426101052	No	-0.434002135064431	0.579272063383844	No	0.457	0.119	0.707	0.009
ENSG00000124370	MCEE	protein_coding	chr2:71109684-71130239	-	1624	-0.254881925944995	0.998816503742241	No	-0.249371476523666	0.999986496957241	No	-1.06877779952904	0.0989482712463151	No	-0.0316996348198407	0.997927736466931	No	-0.081742376500127	0.998416426101052	No	-0.853223105078674	0.191989855331579	No	-0.251	0.338	0.173	0.465
ENSG00000124374	PAIP2B	protein_coding	chr2:71182739-71227083	-	6279	0.00368305042750569	0.999041595931216	No	-0.218392148848289	0.999986496957241	No	-1.04444346528065	0.171197711735054	No	-0.433338393190728	0.997927736466931	No	-0.274728332689789	0.998416426101052	No	-0.933928762363412	0.242690064626547	No	-0.015	0.963	0.012	0.965
ENSG00000124391	IL17C	protein_coding	chr16:88638591-88640473	+	NA	-0.361130920456829	0.998816503742241	No	0.313447856150363	0.999986496957241	No	-0.268416316843554	0.856594253346328	No	-0.670017921719274	0.997927736466931	No	-0.197213848127061	0.998416426101052	No	-0.685606003867238	0.557616064579803	No	NA	NA	NA	NA
ENSG00000124449	IRGC	protein_coding	chr19:43716010-43720021	+	NA	-1.15748516039197	0.998816503742241	No	1.24799983838601	0.999986496957241	No	-1.74133106517922	0.292222581202139	No	-1.12431411314937	0.997927736466931	No	0.844584614894588	0.998416426101052	No	-1.29121902199152	0.472188594314124	No	NA	NA	NA	NA
ENSG00000204618	RNF39	protein_coding	chr6:30070266-30075887	-	2206	NA	NA	NA	NA	NA	NA	NA	NA	NA	NA	NA	NA	NA	NA	NA	NA	NA	NA	1.303	0	0.636	0.083
ENSG00000124541	RRP36	protein_coding	chr6:43021645-43034156	+	2212	-0.283129133708139	0.998816503742241	No	-0.37515205337349	0.999986496957241	No	-0.596813996956623	0.382762867272667	No	-0.190914813548978	0.997927736466931	No	-0.39442371273509	0.998416426101052	No	-0.595976827499718	0.43809706418412	No	0.005	0.989	0.086	0.769
ENSG00000124557	BTN1A1	protein_coding	chr6:26501221-26510422	+	NA	0.766105246196247	0.998816503742241	No	-0.862258832346626	0.999986496957241	No	0.284147914124562	0.896286225447438	No	0.799276296805245	0.997927736466931	No	-0.874242137609137	0.998416426101052	No	0.332391560345588	0.877471169392651	No	NA	NA	NA	NA
ENSG00000111801	BTN3A3	protein_coding	chr6:26440472-26453415	+	5658	-0.904803664426341	0.998816503742241	No	-0.400898772908394	0.999986496957241	No	-0.440701520861053	0.645974883377102	No	-0.610808071227292	0.997927736466931	No	0.0459808447735597	0.998416426101052	No	-0.282672862760131	0.808485359690974	No	0.045	0.893	0.08	0.759
ENSG00000124562	SNRPC	protein_coding	chr6:34757406-34773794	+	1277	-0.311637735036559	0.998816503742241	No	-0.123655477297662	0.999986496957241	No	-0.724728999590388	0.248146295511141	No	-0.330134294093767	0.997927736466931	No	-0.140719381486796	0.998416426101052	No	-0.599654343062541	0.402655379468287	No	0.023	0.954	0.515	0.058
ENSG00000124575	HIST1H1D	protein_coding	chr6:26234268-26234933	-	666	-0.912271667587113	0.998816503742241	No	-1.18893865485128	0.999986496957241	No	-1.13313624403636	0.286290265562177	No	-0.611838322609075	0.997927736466931	No	-0.505854049398775	0.998416426101052	No	-0.39455645202578	0.793935036796745	No	-1.205	0.07	-0.199	0.777
ENSG00000124602	UNC5CL	protein_coding	chr6:41026911-41039217	-	3136	-0.554107509780637	0.998816503742241	No	-0.502726068223855	0.999986496957241	No	-0.0612482331096756	0.980349088014822	No	-0.598200133415782	0.997927736466931	No	-0.12281972562305	0.998416426101052	No	0.0123545996334082	0.987875195522545	No	-0.281	0.477	0.106	0.77
ENSG00000124608	AARS2	protein_coding	chr6:44299654-44313326	-	4298	-0.186137015641273	0.998816503742241	No	-0.374189770545273	0.999986496957241	No	-0.845553550598417	0.217637271385501	No	-0.216862217922941	0.997927736466931	No	-0.0515916811178489	0.998416426101052	No	-0.30602534682492	0.733715861819654	No	0.238	0.429	0.511	0.047
ENSG00000124610	HIST1H1A	protein_coding	chr6:26017085-26017732	-	NA	0.659450315329929	0.998816503742241	No	1.36561237626134	0.999986496957241	No	-0.187984849779656	0.961330857055242	No	0.695726904264625	0.997927736466931	No	0.826018047837941	0.998416426101052	No	0.235964442592801	0.931364846744924	No	NA	NA	NA	NA
ENSG00000124613	ZNF391	protein_coding	chr6:27374615-27403904	+	4834	-0.131010730404787	0.998816503742241	No	-0.390856256552289	0.999986496957241	No	-0.88653116767754	0.311671671733926	No	-0.136868951275033	0.997927736466931	No	-0.174266978279902	0.998416426101052	No	-0.674355750642458	0.503638074984586	No	0.064	0.824	0.223	0.294
ENSG00000124701	APOBEC2	protein_coding	chr6:41053304-41064511	+	1151	NA	NA	NA	NA	NA	NA	NA	NA	NA	NA	NA	NA	NA	NA	NA	NA	NA	NA	-0.015	0.978	-0.148	0.734
ENSG00000124702	KLHDC3	protein_coding	chr6:43014103-43021298	+	2019	-0.0628233111809883	0.998816503742241	No	-0.0975882194969131	0.999986496957241	No	-0.237778987268099	0.806623474554052	No	-0.321389027336223	0.997927736466931	No	-0.0225487496366038	0.998416426101052	No	-0.211554363723712	0.840799697945395	No	0.419	0.142	0.564	0.034
ENSG00000124733	MEA1	protein_coding	chr6:43012094-43013968	-	3017	0.0401322761979	0.998816503742241	No	-0.280778884796615	0.999986496957241	No	-0.394583959813655	0.615541944335266	No	0.238141944731592	0.997927736466931	No	0.296653841898195	0.998416426101052	No	0.17893583721069	0.874444716692372	No	0.251	0.488	0.654	0.032
ENSG00000124766	SOX4	protein_coding	chr6:21592769-21598619	+	5852	0.36382795323977	0.998816503742241	No	0.44015936698393	0.999986496957241	No	-0.0312783862912324	0.985385643080521	No	-0.0603139726154602	0.997927736466931	No	-0.0249589354673179	0.998416426101052	No	-0.603594964535011	0.439824419531592	No	-0.154	0.605	-0.066	0.805
ENSG00000124772	CPNE5	protein_coding	chr6:36740775-36840002	-	NA	-0.481261316379721	0.998816503742241	No	-0.406302881619671	0.999986496957241	No	-1.14843650642257	0.265855453012651	No	-0.209451739539543	0.997927736466931	No	-0.256099581986731	0.998416426101052	No	-1.01373495603067	0.375478810129734	No	NA	NA	NA	NA
ENSG00000124785	NRN1	protein_coding	chr6:5997999-6007605	-	2328	-0.020872178326005	0.998816503742241	No	-0.0147679883777108	0.999986496957241	No	-0.0438894274544292	0.980349088014822	No	-0.2462687408564	0.997927736466931	No	-0.234422565964903	0.998416426101052	No	-0.402705701360809	0.575321678502402	No	0.349	0.207	0.336	0.188
ENSG00000124818	OPN5	protein_coding	chr6:47781982-47832780	+	NA	-0.195689965841175	0.998816503742241	No	0.577871107660951	0.999986496957241	No	-0.195689965841175	0.980349088014822	No	-0.162518923706056	0.997927736466931	No	0.693426844675418	0.998416426101052	No	0.799276092622064	0.880272654935044	No	NA	NA	NA	NA
ENSG00000124882	EREG	protein_coding	chr4:74365143-74388751	+	NA	-0.195689993725366	0.998816503742241	No	0.0609634264224831	0.999986496957241	No	-0.766330776332518	0.849718710130088	No	-0.162518946863649	0.997927736466931	No	-0.224458673943913	0.998416426101052	No	-0.727073417667077	0.865701227917255	No	NA	NA	NA	NA
ENSG00000124935	SCGB1D2	protein_coding	chr11:62242210-62244808	+	NA	NA	NA	NA	NA	NA	NA	NA	NA	NA	NA	NA	NA	NA	NA	NA	NA	NA	NA	NA	NA	NA	NA
ENSG00000124939	SCGB2A1	protein_coding	chr11:62208668-62213939	+	NA	0.766104674582546	0.998816503742241	No	-1.72576945931123	0.999986496957241	No	2.26911820411378	0.555676706593004	No	-0.162518843962973	0.997927736466931	No	-0.635351486040109	0.998416426101052	No	-0.162518843962973	0.984559940088241	No	NA	NA	NA	NA
ENSG00000125166	GOT2	protein_coding	chr16:58707131-58734357	-	3766	-0.206787338299439	0.998816503742241	No	-0.272326379445687	0.999986496957241	No	-0.844384145290539	0.253552391856488	No	-0.546666799974281	0.997927736466931	No	-0.369699769334361	0.998416426101052	No	-0.590609561231592	0.489078852979522	No	-0.033	0.92	0.247	0.284
ENSG00000125207	PIWIL1	protein_coding	chr12:130337887-130372637	+	5280	-0.195690003518576	0.998816503742241	No	-0.121434653674651	0.999986496957241	No	0.0146135490189495	0.992133824035061	No	-0.162518954996831	0.997927736466931	No	1.85328864506315	0.22943718695348	No	-0.175529780804763	0.953731502212381	No	-0.599	0.833	6.437	0
ENSG00000125249	RAP2A	protein_coding	chr13:97434222-97469128	+	5570	-0.0699007894512413	0.998816503742241	No	-0.141902098988251	0.999986496957241	No	-0.824039050570703	0.186928443522281	No	-0.142785707951601	0.997927736466931	No	-0.567034584922854	0.998416426101052	No	-0.889161891476098	0.162885930378495	No	0.186	0.458	0.166	0.448
ENSG00000125255	SLC10A2	protein_coding	chr13:103043998-103066846	-	NA	-0.195688650849388	0.998816503742241	No	0.063098563292738	0.999986496957241	No	-0.195688650849388	0.985385643080521	No	-0.162517831616081	0.997927736466931	No	-0.497494017317065	0.998416426101052	No	-0.162517831616081	0.984559940088241	No	NA	NA	NA	NA
ENSG00000125266	EFNB2	protein_coding	chr13:106489731-106535114	-	5019	0.089370859790063	0.998816503742241	No	0.28717948587386	0.999986496957241	No	-0.60070651371186	0.347486506548179	No	0.032612764791634	0.997927736466931	No	0.106348429314244	0.998416426101052	No	-0.74193860772053	0.277015027770726	No	0.264	0.38	0.503	0.055
ENSG00000197375	SLC22A5	protein_coding	chr5:132369752-132395614	+	12788	0.0361871470536794	0.998816503742241	No	-0.0817187538674525	0.999986496957241	No	-0.484712933392729	0.602611477294505	No	-0.189980548719961	0.997927736466931	No	-0.18960111588823	0.998416426101052	No	-0.41060711416879	0.700399094415024	No	0.159	0.555	0.178	0.438
ENSG00000125347	IRF1	protein_coding	chr5:132481609-132490798	-	7799	0.0576336512816625	0.998816503742241	No	0.428539592062593	0.999986496957241	No	-0.646277930210157	0.308957679317675	No	-0.29207939130284	0.997927736466931	No	0.0599683866285737	0.998416426101052	No	-0.744085457998884	0.275727328533297	No	-0.163	0.656	0.077	0.81
ENSG00000100503	NIN	protein_coding	chr14:50719763-50831121	-	13683	0.101061922838806	0.998816503742241	No	-0.135004963383153	0.999986496957241	No	-1.1835456020087	0.112029564859336	No	-0.00814923094372429	0.998538341447698	No	-0.399658391143468	0.998416426101052	No	-1.03895276263561	0.158624392236123	No	0.855	0	0.32	0.158
ENSG00000125375	ATP5S	protein_coding	chr14:50312326-50335558	+	11297	-0.023463792802243	0.998816503742241	No	-0.327904389052989	0.999986496957241	No	-0.304034766136761	0.707090431196829	No	-0.157903561382569	0.997927736466931	No	-0.266040479433534	0.998416426101052	No	0.169541066502943	0.873272539606901	No	0.889	0	0.591	0.004
ENSG00000125384	PTGER2	protein_coding	chr14:52314305-52328606	+	2473	0.774081783148793	0.998816503742241	No	0.534509703100682	0.999986496957241	No	-0.415503683374532	0.848701878265227	No	0.317132147709722	0.997927736466931	No	-0.300107619301751	0.998416426101052	No	0.11091412953999	0.983657284807443	No	0.672	0.07	0.505	0.164
ENSG00000125398	SOX9	protein_coding	chr17:72121020-72126420	+	3935	-0.245886807552193	0.998816503742241	No	0.181586449055816	0.999986496957241	No	-0.12544494466036	0.923058693761828	No	-0.440915796463518	0.997927736466931	No	-0.0924433654303841	0.998416426101052	No	-0.434283002445523	0.616108836773363	No	-0.011	0.977	0.194	0.469
ENSG00000125445	MRPS7	protein_coding	chr17:75261674-75266373	+	3324	-0.256697331961375	0.998816503742241	No	-0.279044685887176	0.999986496957241	No	-0.909744981223684	0.173923160814317	No	-0.268517269871124	0.997927736466931	No	-0.183152359554837	0.998416426101052	No	-0.451221426509532	0.564279317071249	No	0.228	0.493	0.608	0.029
ENSG00000125449	ARMC7	protein_coding	chr17:75109952-75130265	+	2823	-0.347112792285123	0.998816503742241	No	-0.274440453213773	0.999986496957241	No	-0.615541306474793	0.422278968811742	No	-0.188648029590021	0.997927736466931	No	-0.200556044126323	0.998416426101052	No	-0.322779931970309	0.748782966064868	No	0.33	0.283	0.618	0.024
ENSG00000125458	NT5C	protein_coding	chr17:75130225-75131795	-	1571	-0.0326751070654455	0.998816503742241	No	-0.0935587518892331	0.999986496957241	No	-0.427428919146202	0.611190980806769	No	-0.0622125142753656	0.997927736466931	No	0.057121527310462	0.998416426101052	No	-1.80976526687606e-05	0.999975135296376	No	0.479	0.127	0.526	0.075
ENSG00000131037	EPS8L1	protein_coding	chr19:55072020-55087923	+	5341	1.21458932414691	0.91600543491013	No	1.085950862419	0.999986496957241	No	1.04597895350145	0.36155148107569	No	0.421426415515816	0.997927736466931	No	0.779988090832358	0.998416426101052	No	1.03380985143947	0.423849391080391	No	1.392	0	1.007	0.004
ENSG00000204577	LILRB3	protein_coding	chr19:54216278-54223506	-	3736	0.83272123664187	0.998816503742241	No	-0.922095090225057	0.999986496957241	No	-0.779991980614689	0.537995674934368	No	2.01461279988548	0.997927736466931	No	1.23905969504046	0.998416426101052	No	-0.287934697884704	0.875161183911504	No	-0.221	0.756	-0.394	0.484
ENSG00000130584	ZBTB46	protein_coding	chr20:63743666-63831244	-	6084	-0.171684432057349	0.998816503742241	No	-0.0414710413113431	0.999986496957241	No	-0.733055739901639	0.379817422808826	No	0.0559697206311967	0.997927736466931	No	-0.152847412250288	0.998416426101052	No	-0.667714095693341	0.477269538320256	No	0.252	0.406	0.258	0.334
ENSG00000125652	ALKBH7	protein_coding	chr19:6372433-6375251	+	1455	0.0169911043638232	0.998816503742241	No	-0.187274458310572	0.999986496957241	No	-0.857602914357164	0.223428683127505	No	-0.393497342079892	0.997927736466931	No	-0.0107219014978043	0.999015694270296	No	-0.612566473630999	0.447059863487639	No	0.419	0.235	0.099	0.781
ENSG00000125656	CLPP	protein_coding	chr19:6361452-6368908	+	2278	-0.0803861990389326	0.998816503742241	No	-0.0522337859565197	0.999986496957241	No	-0.958097558717391	0.172183913716008	No	0.13215221189651	0.997927736466931	No	0.0260675488102626	0.998416426101052	No	-0.523976035105173	0.515067283828696	No	0.171	0.607	0.547	0.043
ENSG00000125657	TNFSF9	protein_coding	chr19:6530999-6535928	+	1665	-0.879299956072819	0.784933124538993	No	-0.15293784993209	0.999986496957241	No	-0.626608608096372	0.361044134166912	No	-0.523558792811738	0.997927736466931	No	0.344061418558659	0.998416426101052	No	-0.282275790958586	0.758806752020716	No	-0.389	0.308	0.061	0.874
ENSG00000125731	SH2D3A	protein_coding	chr19:6752160-6767588	-	5716	0.381927559409699	0.998816503742241	No	0.491586688723081	0.999986496957241	No	0.0469506747593957	0.985385643080521	No	0.493755219544806	0.997927736466931	No	0.722364084986529	0.998416426101052	No	0.351417268037442	0.808202075041028	No	-0.06	0.883	0.764	0.006
ENSG00000125735	TNFSF14	protein_coding	chr19:6661253-6670588	-	NA	-0.195690012070708	0.998816503742241	No	-0.320529758925763	0.999986496957241	No	0.0539575825470093	0.985385643080521	No	2.28575275808496	0.997927736466931	No	-0.300815664302755	0.998416426101052	No	-1.76436129940582	0.511930852782796	No	NA	NA	NA	NA
ENSG00000125753	VASP	protein_coding	chr19:45506579-45526983	+	3601	-0.279391665176302	0.998816503742241	No	-0.0681813207572592	0.999986496957241	No	-1.12813068686396	0.127650532028615	No	-0.015935147772588	0.997927736466931	No	0.038947704650446	0.998416426101052	No	-0.452320254306371	0.599021235304126	No	0.105	0.771	0.436	0.107
ENSG00000125755	SYMPK	protein_coding	chr19:45815410-45863290	-	10628	-0.333509839344781	0.998816503742241	No	-0.505023084774204	0.999986496957241	No	-1.36013778798012	0.0960395803725934	No	-0.587955262603918	0.997927736466931	No	-0.309614763910112	0.998416426101052	No	-0.784652569259142	0.382085763581069	No	-0.039	0.902	0.11	0.635
ENSG00000089101	CFAP61	protein_coding	chr20:20052514-20360702	+	NA	-0.764113592947823	0.998816503742241	No	-0.637018231463989	0.999986496957241	No	-1.15748528661851	0.788560889218157	No	-0.468516973086338	0.997927736466931	No	-0.249459906607543	0.998416426101052	No	-1.12431423575853	0.802166667277306	No	NA	NA	NA	NA
ENSG00000125787	GNRH2	protein_coding	chr20:3043622-3045747	+	NA	-1.04134560474259	0.568431851121207	No	-0.989857223770898	0.48816221467055	No	-0.158444482704764	0.876738438757686	No	-0.7524121895176	0.997927736466931	No	-0.52555193610706	0.998416426101052	No	-0.169249385245994	0.873449535438146	No	NA	NA	NA	NA
ENSG00000125810	CD93	protein_coding	chr20:23079349-23086340	-	NA	NA	NA	NA	NA	NA	NA	NA	NA	NA	NA	NA	NA	NA	NA	NA	NA	NA	NA	NA	NA	NA	NA
ENSG00000125815	CST8	protein_coding	chr20:23491101-23496018	+	NA	NA	NA	NA	NA	NA	NA	NA	NA	NA	NA	NA	NA	NA	NA	NA	NA	NA	NA	NA	NA	NA	NA
ENSG00000125827	TMX4	protein_coding	chr20:7977348-8019829	-	6579	-0.235857908412958	0.998816503742241	No	-0.284728061224515	0.999986496957241	No	-0.876543458683395	0.167571333518143	No	-0.173671311202769	0.997927736466931	No	-0.292925491068631	0.998416426101052	No	-0.76567090319788	0.251508667050255	No	-0.281	0.254	0.44	0.048
ENSG00000125869	LAMP5	protein_coding	chr20:9514358-9530524	+	NA	-1.1574852871562	0.998816503742241	No	0.368132426438833	0.999986496957241	No	0.766105252348752	0.876738438757686	No	-0.162518966528335	0.997927736466931	No	1.4686584970287	0.587662318348706	No	3.02225183942823	0.276025557001877	No	NA	NA	NA	NA
ENSG00000125870	SNRPB2	protein_coding	chr20:16729961-16742563	+	2607	-0.246562668399991	0.998816503742241	No	-0.34873961987751	0.999986496957241	No	-0.63711049529982	0.34302606281286	No	-0.0814070366078884	0.997927736466931	No	-0.190856424214693	0.998416426101052	No	-0.461913999540746	0.556018841404137	No	0.096	0.776	0.41	0.104
ENSG00000125878	TCF15	protein_coding	chr20:603797-610398	-	NA	-1.15748504866659	0.998816503742241	No	-0.0387979895107187	0.999986496957241	No	0.427174823107984	0.908716762116447	No	0.737901516993026	0.997927736466931	No	-0.229639141899473	0.998416426101052	No	0.662229948036012	0.838611967937927	No	NA	NA	NA	NA
ENSG00000215397	SCRT2	protein_coding	chr20:661596-676179	-	NA	-0.195689881219536	0.998816503742241	No	0.683205644938479	0.999986496957241	No	0.555698055505168	0.914033167647173	No	-0.162518853428473	0.997927736466931	No	0.521472174518636	0.998416426101052	No	0.283858560098074	0.98075381886659	No	NA	NA	NA	NA
ENSG00000125903	DEFB129	protein_coding	chr20:227258-229886	+	NA	NA	NA	NA	NA	NA	NA	NA	NA	NA	NA	NA	NA	NA	NA	NA	NA	NA	NA	NA	NA	NA	NA
ENSG00000104953	TLE6	protein_coding	chr19:2977446-2995184	+	NA	0.129664626768676	0.998816503742241	No	0.264514058422222	0.999986496957241	No	-0.206371625234555	0.936057476197582	No	0.240701139768594	0.997927736466931	No	0.228057035628567	0.998416426101052	No	0.288902799451282	0.879042649845925	No	NA	NA	NA	NA
ENSG00000125910	S1PR4	protein_coding	chr19:3172346-3180332	+	NA	NA	NA	NA	NA	NA	NA	NA	NA	NA	NA	NA	NA	NA	NA	NA	NA	NA	NA	NA	NA	NA	NA
ENSG00000057757	PITHD1	protein_coding	chr1:23778405-23788232	+	2186	-0.283170024671659	0.998816503742241	No	-0.288517713052766	0.999986496957241	No	-0.831191126189181	0.205410566594156	No	-0.582358035942708	0.997927736466931	No	-0.314508937238682	0.998416426101052	No	-0.73550923230251	0.302282746614421	No	0.083	0.755	0.074	0.735
ENSG00000257365	FNTB	protein_coding	chr14:64986720-65062652	+	3948	0.0980432017591825	0.998816503742241	No	-0.303482323354972	0.999986496957241	No	-1.01141883425696	0.19749680150149	No	-0.0113970014536719	0.998323630554846	No	-0.196079442604105	0.998416426101052	No	-0.592533460539245	0.510119155951771	No	0.372	0.189	0.441	0.091
ENSG00000125966	MMP24	protein_coding	chr20:35226654-35277000	+	4414	-0.195965256446733	0.998816503742241	No	-0.294303953271585	0.999986496957241	No	-0.546750364124398	0.496482482450042	No	-0.143253162577177	0.997927736466931	No	-0.0539455435127614	0.998416426101052	No	-0.0988910346685848	0.956309169251313	No	0.889	0.035	0.389	0.369
ENSG00000126003	PLAGL2	protein_coding	chr20:32192503-32207791	-	5705	-0.269302494190292	0.998816503742241	No	-0.367592941173785	0.999986496957241	No	-1.00844831630487	0.175821911634816	No	-0.421789195085835	0.997927736466931	No	-0.273215449436584	0.998416426101052	No	-0.566456616253445	0.506544079906922	No	0.189	0.488	0.225	0.335
ENSG00000126088	UROD	protein_coding	chr1:45012147-45015575	+	2908	-0.272735494121161	0.998816503742241	No	-0.0406217065734109	0.999986496957241	No	-0.812035785574734	0.222135625061017	No	-0.352977859619918	0.997927736466931	No	0.204834659940344	0.998416426101052	No	-0.497736324970708	0.5175892217087	No	0.267	0.404	0.381	0.17
ENSG00000126226	PCID2	protein_coding	chr13:113177539-113208715	-	6243	-0.364593010238697	0.998816503742241	No	-0.281542331866242	0.999986496957241	No	-0.647535776148824	0.303954709984388	No	-0.188717564450613	0.997927736466931	No	-0.156217972772412	0.998416426101052	No	-0.429567188524753	0.561162188347113	No	0.308	0.202	0.445	0.045
ENSG00000126233	SLURP1	protein_coding	chr8:142740944-142742411	-	NA	-0.195690017506082	0.998816503742241	No	-0.195690017506081	0.999986496957241	No	0.383401116477651	0.691745378070226	No	0.799276303642209	0.997927736466931	No	-0.162518966613339	0.998416426101052	No	0.239365911533132	0.840861303872337	No	NA	NA	NA	NA
ENSG00000126243	LRFN3	protein_coding	chr19:35935358-35945767	+	4044	0.138644713533475	0.998816503742241	No	-0.564549811185042	0.999986496957241	No	-0.849966410951963	0.460033165435192	No	0.189457453302727	0.997927736466931	No	-0.0987220733781224	0.998416426101052	No	-0.340939316203043	0.836307101063548	No	0.484	0.126	0.36	0.232
ENSG00000126249	PDCD2L	protein_coding	chr19:34404384-34426168	+	1431	0.0798083906978273	0.998816503742241	No	-0.145578987076881	0.999986496957241	No	-0.367600280018649	0.724476834956307	No	-0.0585290560521977	0.997927736466931	No	-0.141773106883578	0.998416426101052	No	-0.24621833217147	0.843723105478525	No	-0.127	0.685	0.659	0.006
ENSG00000126261	UBA2	protein_coding	chr19:34428352-34471251	+	4815	-0.10862938018152	0.998816503742241	No	-0.177411851716917	0.999986496957241	No	-0.677686435911964	0.314419866092745	No	-0.189295816133587	0.997927736466931	No	-0.332516372785273	0.998416426101052	No	-0.769233433554471	0.287625011473914	No	0.091	0.751	0.065	0.784
ENSG00000126264	HCST	protein_coding	chr19:35902480-35904377	+	NA	-0.135317630348125	0.998816503742241	No	0.290103794073624	0.999986496957241	No	-0.194950204121429	0.88879082406503	No	-0.250523639153357	0.997927736466931	No	0.0686873790136531	0.998416426101052	No	-0.133707903269044	0.943508038977035	No	NA	NA	NA	NA
ENSG00000126267	COX6B1	protein_coding	chr19:35648223-35658861	+	936	-0.682502402229287	0.998816503742241	No	-0.0609504765929433	0.999986496957241	No	-0.925618573548446	0.203178191161825	No	-0.327011197122319	0.997927736466931	No	0.0520637666252407	0.998416426101052	No	-0.640137188729039	0.439163658415789	No	0.138	0.696	0.448	0.104
ENSG00000197079	KRT35	protein_coding	chr17:41476689-41481140	-	NA	NA	NA	NA	NA	NA	NA	NA	NA	NA	NA	NA	NA	NA	NA	NA	NA	NA	NA	NA	NA	NA	NA
ENSG00000171403	KRT9	protein_coding	chr17:41565841-41572058	-	NA	NA	NA	NA	NA	NA	NA	NA	NA	NA	NA	NA	NA	NA	NA	NA	NA	NA	NA	NA	NA	NA	NA
ENSG00000126368	NR1D1	protein_coding	chr17:40092787-40100725	-	2772	-0.327737496478784	0.998816503742241	No	0.101602839113934	0.999986496957241	No	-0.964023611155609	0.330022975162531	No	0.156270764462127	0.997927736466931	No	0.13989150043559	0.998416426101052	No	-0.325604688299854	0.813728499030876	No	0.033	0.952	0.458	0.202
ENSG00000126458	RRAS	protein_coding	chr19:49635292-49640201	-	1160	-0.542734041026225	0.998816503742241	No	-0.588414384624072	0.999986496957241	No	-0.626594682889842	0.621891618998501	No	-0.658594094927817	0.997927736466931	No	-0.246662390005714	0.998416426101052	No	-0.295520458762834	0.867274841540929	No	-0.233	0.591	0.089	0.818
ENSG00000126467	TSKS	protein_coding	chr19:49739753-49763330	-	2391	-0.907519327329993	0.998816503742241	No	-0.0923371856611217	0.999986496957241	No	-0.0185393754212526	0.986340464607311	No	-0.590408598606024	0.997927736466931	No	-0.135308115377918	0.998416426101052	No	0.190291135323553	0.89080257461112	No	0.567	0.278	0.954	0.039
ENSG00000105373	GLTSCR2	protein_coding	chr19:47745522-47757058	+	5341	-0.431741109264608	0.998816503742241	No	-0.306478515669298	0.999986496957241	No	-0.758088220216971	0.284509070357101	No	-0.337391625536766	0.997927736466931	No	-0.107708880549813	0.998416426101052	No	-0.400434087524783	0.640316714473785	No	0.57	0.046	0.52	0.063
ENSG00000126524	SBDS	protein_coding	chr7:66987677-66995601	-	1732	-0.198590718296054	0.998816503742241	No	0.218741512576838	0.999986496957241	No	-0.373045502299814	0.6315236967526	No	-0.258449932562311	0.997927736466931	No	0.176054827049326	0.998416426101052	No	-0.284108799099951	0.758213794014288	No	0.331	0.217	0.586	0.016
ENSG00000126545	CSN1S1	protein_coding	chr4:69931081-69946574	+	NA	NA	NA	NA	NA	NA	NA	NA	NA	NA	NA	NA	NA	NA	NA	NA	NA	NA	NA	NA	NA	NA	NA
ENSG00000126549	STATH	protein_coding	chr4:69995930-70002570	+	NA	NA	NA	NA	NA	NA	NA	NA	NA	NA	NA	NA	NA	NA	NA	NA	NA	NA	NA	NA	NA	NA	NA
ENSG00000126550	HTN1	protein_coding	chr4:70050402-70058845	+	NA	NA	NA	NA	NA	NA	NA	NA	NA	NA	NA	NA	NA	NA	NA	NA	NA	NA	NA	NA	NA	NA	NA
ENSG00000126562	WNK4	protein_coding	chr17:42780678-42796936	+	5089	-0.872876126217075	0.998816503742241	No	-0.80766625798129	0.999986496957241	No	-1.16618241274745	0.155241893480907	No	-0.229720071516159	0.997927736466931	No	-0.340353873688253	0.998416426101052	No	-0.596949775113854	0.523678073343035	No	0.339	0.434	0.202	0.607
ENSG00000130283	GDF1	protein_coding	chr19:18868545-18896096	-	NA	-0.00718807570131011	0.998816503742241	No	-0.394542421321286	0.999986496957241	No	-0.49213591727157	0.5831261522148	No	-0.324379882134416	0.997927736466931	No	-0.590343066379478	0.998416426101052	No	-1.17292751259677	0.170086858979747	No	NA	NA	NA	NA
ENSG00000126653	NSRP1	protein_coding	chr17:30115521-30186475	+	4806	-0.278389537838298	0.998816503742241	No	-0.30781122633926	0.999986496957241	No	-0.88111851679407	0.248439080445952	No	-0.441560096267781	0.997927736466931	No	-0.533911324153174	0.998416426101052	No	-1.14476699077934	0.142529599568052	No	0.114	0.702	0.077	0.762
ENSG00000102100	SLC35A2	protein_coding	chrX:48903182-48911958	-	3745	-0.210040641203342	0.998816503742241	No	0.127526971946714	0.999986496957241	No	-0.692537167909498	0.326066239078463	No	-0.426039576731772	0.997927736466931	No	-0.0823427893166843	0.998416426101052	No	-0.251302346869517	0.800848271060309	No	0.262	0.36	0.137	0.605
ENSG00000126767	ELK1	protein_coding	chrX:47635521-47650604	-	3398	-0.475698902014777	0.998816503742241	No	-0.13918834287697	0.999986496957241	No	-0.761484842322572	0.255371491306804	No	-0.283970211984963	0.997927736466931	No	-0.473044673406167	0.998416426101052	No	-0.481067023387631	0.540514558365355	No	0.274	0.393	0.239	0.401
ENSG00000126775	ATG14	protein_coding	chr14:55366392-55411858	-	5052	0.194476018157592	0.998816503742241	No	-0.276420185958036	0.999986496957241	No	-0.971936119022239	0.157489826316621	No	0.172600645897949	0.997927736466931	No	-0.309857620075384	0.998416426101052	No	-0.539007453129944	0.489078852979522	No	0.434	0.077	0.524	0.026
ENSG00000126778	SIX1	protein_coding	chr14:60643415-60658259	-	5444	0.062845816187919	0.998816503742241	No	0.315222937936919	0.999986496957241	No	-0.0671021569007164	0.980349088014822	No	-0.357422997894854	0.997927736466931	No	-0.2163401159854	0.998416426101052	No	-0.58261020891645	0.512914427122063	No	0.205	0.512	0.149	0.587
ENSG00000126787	DLGAP5	protein_coding	chr14:55148112-55191678	-	3667	-0.336589474061536	0.998816503742241	No	-0.239448087902408	0.999986496957241	No	-0.495464452318468	0.6426917829722	No	-0.565503460305618	0.997927736466931	No	-0.55174531021365	0.998416426101052	No	-0.353447955012464	0.784807464522391	No	-0.085	0.799	0.144	0.584
ENSG00000126790	L3HYPDH	protein_coding	chr14:59460363-59484430	-	3504	-0.0251533651555748	0.998816503742241	No	-0.259252202937042	0.999986496957241	No	-0.167623076245481	0.903381261251292	No	-0.00323228582975996	0.999739226382018	No	0.0567564848070372	0.998416426101052	No	-0.189574159350995	0.885996821682062	No	0.5	0.049	0.357	0.153
ENSG00000126821	SGPP1	protein_coding	chr14:63684214-63728039	-	3312	-0.0471962384107717	0.998816503742241	No	0.00845052867826103	0.999986496957241	No	0.314396041551139	0.728766856474381	No	-0.171287442097792	0.997927736466931	No	-0.230734465603415	0.998416426101052	No	-0.765872936162743	0.365264406826263	No	0.132	0.668	0.302	0.22
ENSG00000126822	PLEKHG3	protein_coding	chr14:64704102-64750247	+	11910	0.406837346162842	0.998816503742241	No	-0.0319642573908787	0.999986496957241	No	-0.690395567958311	0.520428128568174	No	0.391754677111328	0.997927736466931	No	-0.137530630602014	0.998416426101052	No	-0.824305943720789	0.472952301375225	No	0.165	0.609	0.485	0.064
ENSG00000126860	EVI2A	protein_coding	chr17:31317560-31321884	-	2071	NA	NA	NA	NA	NA	NA	NA	NA	NA	NA	NA	NA	NA	NA	NA	NA	NA	NA	-0.121	0.824	-0.263	0.532
ENSG00000046774	MAGEC2	protein_coding	chrX:142202345-142205290	-	NA	NA	NA	NA	NA	NA	NA	NA	NA	NA	NA	NA	NA	NA	NA	NA	NA	NA	NA	NA	NA	NA	NA
ENSG00000127022	CANX	protein_coding	chr5:179678628-179730925	+	6235	-0.327462369074473	0.998816503742241	No	-0.561428458009828	0.999986496957241	No	-0.584352486020133	0.357201793010765	No	-0.360309497114683	0.997927736466931	No	-0.388361835976928	0.998416426101052	No	-0.456468790016656	0.534569838069598	No	0.102	0.74	0.447	0.057
ENSG00000127191	TRAF2	protein_coding	chr9:136881912-136926607	+	3663	0.444866636276846	0.998816503742241	No	0.155838833964189	0.999986496957241	No	-0.216540582262791	0.850968023405528	No	-0.308477913946746	0.997927736466931	No	-0.299370576059431	0.998416426101052	No	-0.508697903487602	0.574518746005835	No	0.437	0.128	0.157	0.582
ENSG00000127220	ABHD8	protein_coding	chr19:17292131-17310236	-	2210	-0.587758506301764	0.998816503742241	No	-0.488786791794051	0.999986496957241	No	0.0287157325344817	0.985385643080521	No	0.271535828938832	0.997927736466931	No	-0.228613691216231	0.998416426101052	No	0.03343159139557	0.983657284807443	No	0.583	0.06	0.351	0.25
ENSG00000127311	HELB	protein_coding	chr12:66302545-66347645	+	13796	-0.0903897371687087	0.998816503742241	No	-0.168108120594679	0.999986496957241	No	-0.616222432137332	0.548258427009518	No	-0.0320676332805678	0.997927736466931	No	-0.28379895052122	0.998416426101052	No	-0.560963128139082	0.623366068083614	No	0.071	0.818	0.275	0.228
ENSG00000127324	TSPAN8	protein_coding	chr12:71125085-71441898	-	NA	-0.19568938109228	0.998816503742241	No	-0.700989433110448	0.999986496957241	No	-0.19568938109228	0.985385643080521	No	-0.162518438076858	0.997927736466931	No	-0.396168331025302	0.998416426101052	No	0.749028227293081	0.954697567360651	No	NA	NA	NA	NA
ENSG00000127337	YEATS4	protein_coding	chr12:69359703-69390796	+	1714	-0.175941786378162	0.998816503742241	No	-0.174515445727434	0.999986496957241	No	-0.783106706313252	0.262051792495271	No	-0.280276786685541	0.997927736466931	No	-0.214560598636895	0.998416426101052	No	-0.709085814886468	0.365058826429014	No	0.375	0.081	0.575	0.004
ENSG00000090266	NDUFB2	protein_coding	chr7:140690777-140722790	+	4447	-0.211745069203685	0.998816503742241	No	0.0212731718805926	0.999986496957241	No	-0.908486944972264	0.202913773679822	No	-0.0987559773491282	0.997927736466931	No	-0.155577415870021	0.998416426101052	No	-0.665617699518736	0.41168188472949	No	0.229	0.546	0.375	0.237
ENSG00000196453	ZNF777	protein_coding	chr7:149431363-149461123	-	3233	-0.338348815320738	0.998816503742241	No	-0.51498599038133	0.999986496957241	No	-1.2630681076409	0.087657245459464	No	-0.110534183941131	0.997927736466931	No	-0.320737377243193	0.998416426101052	No	-0.980218219972737	0.19152135477031	No	0.202	0.513	0.708	0.005
ENSG00000130803	ZNF317	protein_coding	chr19:9140380-9163424	+	5065	-0.329366064472618	0.998816503742241	No	-0.295781463834489	0.999986496957241	No	-1.11802148412366	0.187365638206516	No	-0.559856454592275	0.997927736466931	No	-0.226863619216691	0.998416426101052	No	-0.641082486999077	0.509589660630106	No	0.168	0.525	0.305	0.169
ENSG00000127445	PIN1	protein_coding	chr19:9835257-9849682	+	4570	-0.433597581884519	0.998816503742241	No	-0.139422254439578	0.999986496957241	No	-0.333462424986267	0.677133979406182	No	-0.362527156458059	0.997927736466931	No	-0.137729927622192	0.998416426101052	No	-0.254051049570199	0.787081188913127	No	0.396	0.23	0.568	0.059
ENSG00000127511	SIN3B	protein_coding	chr19:16829400-16880353	+	8777	-0.391628511733504	0.998816503742241	No	-0.329003892206917	0.999986496957241	No	-0.880229177889481	0.26305199266376	No	-0.134730997061432	0.997927736466931	No	-0.321021565385431	0.998416426101052	No	-0.61447875759497	0.498983603202281	No	0.526	0.052	0.535	0.043
ENSG00000127528	KLF2	protein_coding	chr19:16324817-16327874	+	NA	-0.0358175598351477	0.998816503742241	No	-0.158989235887513	0.999986496957241	No	-0.481599168191493	0.749808319144152	No	0.075873064454877	0.997927736466931	No	0.0433142697620037	0.998416426101052	No	-0.126126408839141	0.970610397464888	No	NA	NA	NA	NA
ENSG00000127530	OR7C1	protein_coding	chr19:14799146-14800211	-	NA	NA	NA	NA	NA	NA	NA	NA	NA	NA	NA	NA	NA	NA	NA	NA	NA	NA	NA	NA	NA	NA	NA
ENSG00000127533	F2RL3	protein_coding	chr19:16888860-16892606	+	NA	-0.195689951226871	0.998816503742241	No	0.654035524521693	0.999986496957241	No	0.766104993273526	0.886817672901077	No	-0.162518911568996	0.997927736466931	No	0.251665886710004	0.998416426101052	No	1.71971357102865	0.677399864988271	No	NA	NA	NA	NA
ENSG00000206053	HN1L	protein_coding	chr16:1678256-1702280	+	4768	-0.0138838563676648	0.998816503742241	No	-0.306381533256672	0.999986496957241	No	-0.904144535555236	0.170528889323854	No	-0.20867212054692	0.997927736466931	No	-0.402148517592496	0.998416426101052	No	-0.670318907426286	0.357749394168212	No	-0.069	0.842	0.228	0.369
ENSG00000059145	UNKL	protein_coding	chr16:1363205-1414751	-	7494	-0.37631554740636	0.998816503742241	No	-0.647081673502903	0.999986496957241	No	-0.604673045255326	0.477051453923364	No	-0.384240580494428	0.997927736466931	No	-0.33564612676337	0.998416426101052	No	-0.40980382216201	0.691259776530993	No	0.235	0.546	0.54	0.094
ENSG00000127554	GFER	protein_coding	chr16:1984207-1987749	+	2687	-0.294218652267865	0.998816503742241	No	-0.246402891258037	0.999986496957241	No	-0.441093902819381	0.585641674416304	No	-0.300932148672258	0.997927736466931	No	-0.279389314385781	0.998416426101052	No	-0.469861491923909	0.586722413492078	No	0.413	0.108	0.438	0.072
ENSG00000127561	SYNGR3	protein_coding	chr16:1989660-1994275	+	3420	0.505375621152493	0.998816503742241	No	-0.0190738998659819	0.999986496957241	No	0.244026661291957	0.86202288120881	No	0.311631714030278	0.997927736466931	No	-0.257453173404624	0.998416426101052	No	0.650301387265763	0.535571978687187	No	0.046	0.903	0.637	0.014
ENSG00000127588	GNG13	protein_coding	chr16:798041-800733	-	NA	-0.247421325536105	0.998816503742241	No	-0.186878363740517	0.999986496957241	No	-0.195690017062445	0.980349088014822	No	-0.177358807622386	0.997927736466931	No	0.663289563352406	0.998416426101052	No	0.79927630183022	0.875161183911504	No	NA	NA	NA	NA
ENSG00000104938	CLEC4M	protein_coding	chr19:7763149-7769605	+	NA	-0.195689984113354	0.998816503742241	No	-0.234140951202687	0.999986496957241	No	-0.383291262892372	0.879769966726696	No	-0.162518938880952	0.997927736466931	No	1.05005838713782	0.998416426101052	No	-0.431024923017437	0.873438755000297	No	NA	NA	NA	NA
ENSG00000127666	TICAM1	protein_coding	chr19:4815932-4831704	-	2676	-0.20095112957252	0.998816503742241	No	-0.370896856535481	0.999986496957241	No	-0.378542347420503	0.738571685656369	No	-0.123471516739892	0.997927736466931	No	-0.307671336606274	0.998416426101052	No	-0.3017240588792	0.809724546750209	No	-0.502	0.418	0.362	0.49
ENSG00000103111	MON1B	protein_coding	chr16:77190835-77202405	+	6942	-0.167322111186865	0.998816503742241	No	-0.351875427419783	0.999986496957241	No	-0.621776004956821	0.319270354137598	No	-0.177915122218915	0.997927736466931	No	0.0970557031317167	0.998416426101052	No	-0.233906959897053	0.787081188913127	No	0.6	0.016	0.54	0.031
ENSG00000127720	METTL25	protein_coding	chr12:82358497-82479236	+	3672	-0.0284651956225003	0.998816503742241	No	-0.320652773188669	0.999986496957241	No	-0.832159194844885	0.255013794160508	No	-0.551659061639304	0.997927736466931	No	-0.717613302518781	0.89779159296548	No	-1.16062135434292	0.12104799289046	No	0.892	0	0.23	0.411
ENSG00000127774	EMC6	protein_coding	chr17:3668815-3669668	+	NA	-0.233891294764175	0.998816503742241	No	0.140936808145695	0.999986496957241	No	-0.425871521059698	0.567786305757265	No	-0.254369804291345	0.997927736466931	No	-0.0285463663122371	0.998416426101052	No	-0.253037825135116	0.794108778635594	No	NA	NA	NA	NA
ENSG00000127831	VIL1	protein_coding	chr2:218419092-218453295	+	6920	2.00004919161586	0.998816503742241	No	-0.023592827575097	0.999986496957241	No	-2.07879339118994	0.437452169732181	No	-1.12431427394233	0.997927736466931	No	-0.388607397335667	0.998416426101052	No	-3.00741764117345	0.283250769833007	No	-0.014	0.983	-0.483	0.343
ENSG00000127837	AAMP	protein_coding	chr2:218264123-218270257	-	3140	-0.399844909758616	0.998816503742241	No	-0.297269368619576	0.999986496957241	No	-0.734292132655282	0.236032372631435	No	-0.970337925922883	0.317092790932694	No	-0.529477178544421	0.998416426101052	No	-0.805616523835091	0.217536689681361	No	0.352	0.264	0.163	0.584
ENSG00000106211	HSPB1	protein_coding	chr7:76302544-76304295	+	1634	0.139340206192136	0.998816503742241	No	0.248432564239235	0.999986496957241	No	0.25376765813301	0.827119091078453	No	-1.01395811700579	0.803287270607603	No	-0.171603443226056	0.998416426101052	No	-0.366512465228866	0.730610635861763	No	-0.239	0.503	0.059	0.863
ENSG00000127920	GNG11	protein_coding	chr7:93921699-93928610	+	3055	-0.0283891616308078	0.998816503742241	No	-0.302012161251887	0.999986496957241	No	-0.0231963768161138	0.985385643080521	No	0.256414869848867	0.997927736466931	No	0.248422521147318	0.998416426101052	No	0.18989545774235	0.883945047330311	No	-0.201	0.659	1.046	0.002
ENSG00000127928	GNGT1	protein_coding	chr7:93591573-93911265	+	2361	-2.21423390780386	0.998816503742241	No	-0.776477396635142	0.999986496957241	No	-1.68104354279723	0.164661029399699	No	-2.16883877259951	0.997927736466931	No	-0.893636797495611	0.998416426101052	No	-1.37404295325263	0.272296155915861	No	-0.065	0.889	0.017	0.965
ENSG00000127947	PTPN12	protein_coding	chr7:77537275-77640071	+	5547	0.00566742638159403	0.998956825768823	No	-0.121594879312166	0.999986496957241	No	-0.32208964076442	0.791261186424791	No	-0.287520866224288	0.997927736466931	No	-0.361917849968632	0.998416426101052	No	-0.558622092898097	0.603460589372359	No	0.017	0.959	0.029	0.909
ENSG00000127951	FGL2	protein_coding	chr7:77193371-77199826	-	4604	-0.194521337151624	0.998816503742241	No	-1.03465570048068	0.999986496957241	No	-0.582717023061627	0.72561916075812	No	1.68092614000474	0.997927736466931	No	0.480295919009466	0.998416426101052	No	-0.816725888003585	0.612635514064836	No	-0.327	0.487	0.264	0.509
ENSG00000127952	STYXL1	protein_coding	chr7:75996338-76048004	-	2028	-0.160844702217839	0.998816503742241	No	-0.703257957820056	0.999986496957241	No	-0.66431173402392	0.389400569414141	No	-0.243250756893362	0.997927736466931	No	-0.359461223840954	0.998416426101052	No	-0.119762352925823	0.936047421320865	No	0.083	0.789	0.484	0.037
ENSG00000127980	PEX1	protein_coding	chr7:92487020-92528531	-	7849	-0.0808172895825271	0.998816503742241	No	-0.486066890094695	0.999986496957241	No	-1.14145538791529	0.0997695854922043	No	-0.123959722318345	0.997927736466931	No	-0.428192747014051	0.998416426101052	No	-0.993298160298219	0.149355720689576	No	0.287	0.265	0.218	0.356
ENSG00000128040	SPINK2	protein_coding	chr4:56809860-56821742	-	772	0.177058507883901	0.998816503742241	No	-0.129655896722889	0.999986496957241	No	-0.630919038109003	0.531086053312739	No	0.517362749319655	0.997927736466931	No	0.710936012543376	0.998416426101052	No	0.729238187226528	0.4636792190037	No	-0.027	0.953	1.558	0
ENSG00000128045	RASL11B	protein_coding	chr4:52862290-52866835	+	2472	0.278550065471943	0.998816503742241	No	0.302747839067133	0.999986496957241	No	0.178323027849988	0.856209104685165	No	-0.129790557586115	0.997927736466931	No	0.073809571406585	0.998416426101052	No	-0.369707123404428	0.638645414428265	No	-0.269	0.437	-0.08	0.806
ENSG00000128185	DGCR6L	protein_coding	chr22:20314276-20320080	-	1154	-0.0145598042172319	0.998816503742241	No	0.0276581252502223	0.999986496957241	No	-0.581353350929889	0.51277870354214	No	0.314214121600643	0.997927736466931	No	0.195578588061112	0.998416426101052	No	-0.222572971124326	0.86829050896848	No	0.425	0.202	0.556	0.069
ENSG00000100365	NCF4	protein_coding	chr22:36860988-36878015	+	NA	-0.195689554437461	0.998816503742241	No	0.107721691375172	0.999986496957241	No	-1.15748254876082	0.881742503513898	No	0.799274412284741	0.997927736466931	No	0.288069250042487	0.998416426101052	No	-1.12431157636198	0.888786181588626	No	NA	NA	NA	NA
ENSG00000100055	CYTH4	protein_coding	chr22:37282027-37315345	+	NA	-0.195690008107169	0.998816503742241	No	-0.558874647595119	0.999986496957241	No	0.244744051084372	0.93223125629187	No	-0.16251895880762	0.997927736466931	No	-0.10318441134834	0.998416426101052	No	0.143630277457688	0.979300639521392	No	NA	NA	NA	NA
ENSG00000100359	SGSM3	protein_coding	chr22:40370591-40410289	+	4770	-0.413729211130783	0.998816503742241	No	-0.204427770881538	0.999986496957241	No	-0.915302345032195	0.191981420185251	No	-0.246150004349492	0.997927736466931	No	-0.351441041484249	0.998416426101052	No	-0.402506456581566	0.632430841805021	No	0.383	0.328	0.282	0.429
ENSG00000100095	SEZ6L	protein_coding	chr22:26169474-26383597	+	NA	2.24948521872898	0.998816503742241	No	0.334426653488327	0.999986496957241	No	-1.15748529023136	0.788466363495836	No	0.799276305347627	0.997927736466931	No	0.0386943097229844	0.998416426101052	No	-1.12431423926784	0.802073473050077	No	NA	NA	NA	NA
ENSG00000128218	VPREB3	protein_coding	chr22:23752743-23754468	-	NA	0.183002338110516	0.998816503742241	No	0.177599195309388	0.999986496957241	No	0.190381000970147	0.857949595499807	No	-0.446489987061645	0.997927736466931	No	-0.582992588734185	0.998416426101052	No	-0.0681693206949837	0.978475144903933	No	NA	NA	NA	NA
ENSG00000128228	SDF2L1	protein_coding	chr22:21642261-21644298	+	1099	-0.131731040013197	0.998816503742241	No	-0.177127615064271	0.999986496957241	No	-0.339365903838839	0.794591672259577	No	0.25072932235356	0.997927736466931	No	0.364109613704374	0.998416426101052	No	0.0768615069670878	0.983657284807443	No	-0.406	0.259	0.511	0.114
ENSG00000128245	YWHAH	protein_coding	chr22:31944461-31957603	+	2453	-7.59743391575603e-05	0.999971514886642	No	-0.206861241211981	0.999986496957241	No	-0.753436785111024	0.262319471947995	No	-0.320637095977649	0.997927736466931	No	-0.289864486525051	0.998416426101052	No	-0.623962729287269	0.415974620467004	No	0.21	0.461	0.295	0.227
ENSG00000128283	CDC42EP1	protein_coding	chr22:37560447-37569405	+	2573	0.058905592342128	0.998816503742241	No	-0.0404689425083948	0.999986496957241	No	-0.745409249567281	0.360997921509166	No	-0.207260584003002	0.997927736466931	No	-0.490216936092727	0.998416426101052	No	-0.878029006205868	0.320470721969418	No	0.577	0.039	0.511	0.064
ENSG00000128311	TST	protein_coding	chr22:37010859-37020183	-	1937	-0.014411368481485	0.998816503742241	No	-0.476373400923297	0.999986496957241	No	0.0820935532268869	0.967553701650088	No	-0.258318478222062	0.997927736466931	No	-0.517976930637406	0.998416426101052	No	-0.495715432742989	0.544987383664179	No	0.838	0.003	0.418	0.153
ENSG00000128383	APOBEC3A	protein_coding	chr22:38952741-38992778	+	NA	0.69404833176187	0.998816503742241	No	-0.78698559813596	0.999986496957241	No	-0.57995215430014	0.462236128002064	No	0.729807757478306	0.997927736466931	No	0.940971483797322	0.840248808799734	No	-0.894813104318146	0.283309329341237	No	NA	NA	NA	NA
ENSG00000128524	ATP6V1F	protein_coding	chr7:128862826-128865844	+	789	0.232061476583058	0.998816503742241	No	0.132604753652557	0.999986496957241	No	-0.690890315646606	0.399259459472394	No	0.0758610640709813	0.997927736466931	No	0.260294629551749	0.998416426101052	No	-0.405528026429568	0.690642414879417	No	0.261	0.419	0.378	0.176
ENSG00000128534	LSM8	protein_coding	chr7:118184032-118192824	+	6210	-0.274026203337961	0.998816503742241	No	-0.281873325154331	0.999986496957241	No	-0.773764118444691	0.21194723105924	No	-0.30565743275894	0.997927736466931	No	-0.148467815687234	0.998416426101052	No	-0.654171424922744	0.336614221102109	No	0.231	0.336	0.233	0.274
ENSG00000128564	VGF	protein_coding	chr7:101162509-101165593	-	NA	0.163872966507186	0.998816503742241	No	1.0226341001685	0.835220193585732	No	1.03761147869504	0.243954073213003	No	0.811703845804732	0.997927736466931	No	1.13744852588428	0.37910297440956	No	1.6415754956223	0.0481873432074409	Up	NA	NA	NA	NA
ENSG00000128578	STRIP2	protein_coding	chr7:129434433-129488399	+	5876	-0.371708978667427	0.998816503742241	No	-0.258317425410016	0.999986496957241	No	-0.59303566554014	0.413427004789301	No	-0.49486532741331	0.997927736466931	No	-0.441756996052467	0.998416426101052	No	-0.662508010569944	0.412763385994493	No	0.355	0.236	0.255	0.357
ENSG00000128602	SMO	protein_coding	chr7:129188872-129213545	+	4311	0.0838994902858728	0.998816503742241	No	-0.0948272120516925	0.999986496957241	No	-0.692676093844754	0.337596568419035	No	-0.278833028203251	0.997927736466931	No	-0.325634282316279	0.998416426101052	No	-0.430453486864015	0.615238125178369	No	0.25	0.403	0.37	0.153
ENSG00000128617	OPN1SW	protein_coding	chr7:128772491-128775790	-	1096	NA	NA	NA	NA	NA	NA	NA	NA	NA	NA	NA	NA	NA	NA	NA	NA	NA	NA	-0.499	0.061	-0.192	0.468
ENSG00000128709	HOXD9	protein_coding	chr2:176122720-176124937	+	1870	1.3054673851844	0.155143332989314	No	-0.00463092619644934	0.999986496957241	No	-0.147797436110968	0.894930138260524	No	-0.79430116657055	0.997927736466931	No	-0.739333630172685	0.95398489248655	No	-0.902618927390426	0.224838628970535	No	1.118	0	0.154	0.592
ENSG00000128710	HOXD10	protein_coding	chr2:176108790-176119942	+	2692	-0.0739636203050926	0.998816503742241	No	-0.376511224224717	0.999986496957241	No	-0.222073089462509	0.825582294468975	No	-0.676036439345462	0.997927736466931	No	-0.911105789213732	0.624141781070916	No	-0.862325214649758	0.253218516330145	No	0.628	0.002	-0.138	0.53
ENSG00000128713	HOXD11	protein_coding	chr2:176104216-176109754	+	2110	0.29501842583557	0.998816503742241	No	0.53015278070961	0.999986496957241	No	0.395413899973183	0.67477940233315	No	-0.205249175230712	0.997927736466931	No	-0.130215312188425	0.998416426101052	No	-0.468821113423836	0.622082012544834	No	0.641	0.021	-0.141	0.633
ENSG00000128872	TMOD2	protein_coding	chr15:51751561-51816368	+	11636	-0.206982731886598	0.998816503742241	No	-0.418686587858648	0.999986496957241	No	-0.85443776497823	0.35389962192266	No	-0.0454033805905325	0.997927736466931	No	-0.388196830015805	0.998416426101052	No	-0.235002969129865	0.865015093876809	No	-0.156	0.572	0.388	0.087
ENSG00000128917	DLL4	protein_coding	chr15:40929340-40939072	+	4753	0.567408562929064	0.998816503742241	No	0.326409699020703	0.999986496957241	No	0.158442169110027	0.922407530675811	No	0.307730308523739	0.997927736466931	No	0.306524915022446	0.998416426101052	No	0.431608142423009	0.707956827054527	No	-0.406	0.328	0.461	0.203
ENSG00000129003	VPS13C	protein_coding	chr15:61852389-62060473	-	18992	-0.0169528416542724	0.998816503742241	No	-0.25925997526129	0.999986496957241	No	-0.680277247173319	0.339070396809089	No	0.0488229046535798	0.997927736466931	No	-0.562861248218288	0.998416426101052	No	-0.888801534465328	0.238406089511772	No	0.325	0.141	0.221	0.29
ENSG00000129048	ACKR4	protein_coding	chr3:132597237-132618967	+	2273	-0.195690002845233	0.998816503742241	No	0.280841795679572	0.999986496957241	No	-0.825766311686574	0.826897801290824	No	-0.162518954437624	0.997927736466931	No	0.153380101010991	0.998416426101052	No	-0.189280742581852	0.983657284807443	No	-0.331	0.471	0.111	0.793
ENSG00000129083	COPB1	protein_coding	chr11:14443440-14500027	-	5131	-0.552454098568165	0.998816503742241	No	-0.403157277882499	0.999986496957241	No	-1.05421924546824	0.10554161282758	No	-0.425184632691696	0.997927736466931	No	-0.289366285358423	0.998416426101052	No	-1.00215102772318	0.112959257805159	No	0.008	0.979	0.272	0.187
ENSG00000129152	MYOD1	protein_coding	chr11:17719568-17722131	+	1801	1.07188145572561	0.998816503742241	No	1.06045222998831	0.999986496957241	No	0.982288465252696	0.326364499036234	No	0.0288280555240929	0.997927736466931	No	0.7875874182252	0.998416426101052	No	0.691505772458447	0.559044021266953	No	1.094	0.042	1.313	0.011
ENSG00000129173	E2F8	protein_coding	chr11:19224063-19241620	-	4140	-0.154751747919159	0.998816503742241	No	-0.45026776133778	0.999986496957241	No	-0.66182357614254	0.256585193326048	No	-0.483326177784948	0.997927736466931	No	-0.449614756529071	0.998416426101052	No	-0.776250946527226	0.203738030775706	No	0.424	0.079	0.068	0.793
ENSG00000129194	SOX15	protein_coding	chr17:7588178-7590170	-	1541	-0.154762175739344	0.998816503742241	No	-0.0214989545505544	0.999986496957241	No	-0.2210028783799	0.850539166721072	No	-0.155085860038705	0.997927736466931	No	-0.134700749261807	0.998416426101052	No	-0.451234009700434	0.63213453245484	No	0.792	0.073	0.592	0.172
ENSG00000129226	CD68	protein_coding	chr17:7579467-7582113	+	NA	-0.313665396730104	0.998816503742241	No	0.0745297147001799	0.999986496957241	No	0.169039484086237	0.874398315862405	No	-0.28085884127286	0.997927736466931	No	-0.0791655556946869	0.998416426101052	No	-0.35673707611941	0.670584495332456	No	NA	NA	NA	NA
ENSG00000129244	ATP1B2	protein_coding	chr17:7646627-7657768	+	3276	0.00798768499560091	0.998816503742241	No	0.327972529645443	0.999986496957241	No	-0.0625750125653624	0.980349088014822	No	-0.242633971700065	0.997927736466931	No	-0.206505161935163	0.998416426101052	No	-0.760255509980733	0.510453289713359	No	-0.295	0.417	-0.397	0.211
ENSG00000129245	FXR2	protein_coding	chr17:7591230-7614871	-	4331	-0.0184376367162142	0.998816503742241	No	-0.337683020903565	0.999986496957241	No	-0.442508693815905	0.616949201720981	No	-0.218504956140476	0.997927736466931	No	-0.406292430683108	0.998416426101052	No	-0.436527766677644	0.645272133623627	No	0.326	0.224	0.236	0.345
ENSG00000104415	WISP1	protein_coding	chr8:133191039-133230344	+	5190	-0.195689266948317	0.998816503742241	No	-0.847448888535174	0.999986496957241	No	-1.15748084829363	0.908068821012394	No	-0.162518343281227	0.997927736466931	No	-0.295469323630672	0.998416426101052	No	-1.12430992462654	0.913446786722177	No	0.78	0.141	0.188	0.735
ENSG00000104626	ERI1	protein_coding	chr8:9002147-9116746	+	6385	0.073261829614221	0.998816503742241	No	-0.217889817271475	0.999986496957241	No	-1.06154743349337	0.202913773679822	No	0.13049005338153	0.997927736466931	No	-0.432814572409544	0.998416426101052	No	-0.822613846726072	0.378315453057367	No	0.902	0	0.913	0
ENSG00000129450	SIGLEC9	protein_coding	chr19:51124908-51136651	+	NA	0.378285311826668	0.998816503742241	No	0.145822968984453	0.999986496957241	No	-1.70524000216302	0.600648480115247	No	0.478193970681197	0.997927736466931	No	-0.182528733067632	0.998416426101052	No	0.548235371042261	0.877500840795355	No	NA	NA	NA	NA
ENSG00000100968	NFATC4	protein_coding	chr14:24365673-24379604	+	8437	0.259525421664292	0.998816503742241	No	0.405523974987705	0.999986496957241	No	0.355881986514532	0.76091857229259	No	-0.608957605635894	0.997927736466931	No	-0.253765127063149	0.998416426101052	No	-0.26674875729632	0.843092255047626	No	0.603	0.012	0.06	0.824
ENSG00000100867	DHRS2	protein_coding	chr14:23630115-23645639	+	7556	-0.895071933400376	0.998816503742241	No	-0.121804739233698	0.999986496957241	No	0.79462301829457	0.476663399399132	No	0.609719965842033	0.997927736466931	No	1.02303779367164	0.938117882561353	No	1.65402255368655	0.116630402318884	No	0.926	0.256	2.497	0
ENSG00000129514	FOXA1	protein_coding	chr14:37589984-37596059	-	3982	-0.148416675672509	0.998816503742241	No	-0.0752810143059235	0.999986496957241	No	-0.209893634047422	0.822126636168805	No	-0.411267837021503	0.997927736466931	No	-0.263941753976432	0.998416426101052	No	-0.446021998470829	0.565836946558387	No	-0.094	0.776	-0.229	0.367
ENSG00000129518	EAPP	protein_coding	chr14:34515929-34539711	-	2030	-0.34716841898862	0.998816503742241	No	-0.0813738513683691	0.999986496957241	No	-0.517146616885711	0.506168412414676	No	-0.365130908675067	0.997927736466931	No	-0.0736215429349145	0.998416426101052	No	-0.505448002099225	0.559356000924918	No	0.334	0.139	0.517	0.014
ENSG00000129521	EGLN3	protein_coding	chr14:33924231-34462774	-	7359	-0.0804097732113012	0.998816503742241	No	0.168963744871167	0.999986496957241	No	-0.47835283598078	0.506756992788568	No	-0.154084537556138	0.997927736466931	No	0.119142125938557	0.998416426101052	No	-1.02835825393329	0.14612193567846	No	-0.373	0.215	0.11	0.711
ENSG00000129559	NEDD8	protein_coding	chr14:24216852-24232454	-	3879	-0.19928127069491	0.998816503742241	No	-0.313827846041015	0.999986496957241	No	-0.6833077476679	0.248847385060314	No	-0.0858012338219965	0.997927736466931	No	-0.261340884751985	0.998416426101052	No	-0.375685229063927	0.594735661311285	No	-0.097	0.785	0.215	0.43
ENSG00000174837	ADGRE1	protein_coding	chr19:6887566-6940459	+	3707	-0.195690017621858	0.998816503742241	No	-0.426284807933116	0.999986496957241	No	0.407400093748203	0.888519663768373	No	-0.162518966709491	0.997927736466931	No	0.0501778510853494	0.998416426101052	No	0.169745910328637	0.983622444986802	No	-0.405	0.531	2.102	0
ENSG00000129744	ART1	protein_coding	chr11:3645128-3664416	+	NA	-0.286176005378069	0.998816503742241	No	-0.0855478755062413	0.999986496957241	No	-2.02846293907377	0.531360410750819	No	-0.288381581592799	0.997927736466931	No	-0.260968654119547	0.998416426101052	No	0.866666604776088	0.805914460203075	No	NA	NA	NA	NA
ENSG00000138834	MAPK8IP3	protein_coding	chr16:1706183-1770317	+	10285	0.43816347241986	0.998816503742241	No	-0.0538888846583685	0.999986496957241	No	-0.166901484939966	0.873088442908788	No	0.00956886923224911	0.998323630554846	No	-0.268411208800163	0.998416426101052	No	-0.267295639509214	0.767492328083063	No	0.669	0.006	0.408	0.102
ENSG00000129911	KLF16	protein_coding	chr19:1852399-1863568	-	2955	-0.157367308602187	0.998816503742241	No	0.268609693173171	0.999986496957241	No	-0.684070371824521	0.365608981837496	No	-0.233384455969705	0.997927736466931	No	0.164878385876019	0.998416426101052	No	-0.650532122023724	0.446901489598856	No	-0.148	0.698	0.257	0.395
ENSG00000103449	SALL1	protein_coding	chr16:51135975-51151367	-	5660	0.40743643752951	0.998816503742241	No	0.178325582344982	0.999986496957241	No	-0.311717898109616	0.71436350780971	No	-0.364648625462318	0.997927736466931	No	-0.609296786313892	0.998416426101052	No	-0.435447010952684	0.591851937017862	No	0.558	0.008	0.099	0.668
ENSG00000104093	DMXL2	protein_coding	chr15:51447711-51622833	-	13807	-0.144472256226704	0.998816503742241	No	-0.283942113573281	0.999986496957241	No	-0.538934476454509	0.550843695288758	No	-0.341583826771364	0.997927736466931	No	-0.573567290115267	0.998416426101052	No	-0.77514632408839	0.418713532171475	No	0.32	0.134	0.312	0.12
ENSG00000013523	ANGEL1	protein_coding	chr14:76786178-76826246	-	6414	-0.21630600805875	0.998816503742241	No	-0.164436884149042	0.999986496957241	No	-0.214928186343436	0.873497974442455	No	-0.48575934580568	0.997927736466931	No	-0.161972920204438	0.998416426101052	No	-0.191855385543313	0.886358150150922	No	-0.019	0.957	0.432	0.059
ENSG00000102543	CDADC1	protein_coding	chr13:49247925-49293485	+	3863	-0.555875168780293	0.998816503742241	No	-0.569463536938998	0.999986496957241	No	-0.486251361502384	0.661801346778903	No	-0.552566910261822	0.997927736466931	No	-0.517179389671452	0.998416426101052	No	-0.933494488913147	0.393300194447028	No	0.382	0.174	0.297	0.258
ENSG00000102452	NALCN	protein_coding	chr13:101053776-101416492	-	NA	0.566294442622565	0.998816503742241	No	-0.126360137967559	0.999986496957241	No	-2.38822430253788	0.353259382844786	No	1.60545862449609	0.317092790932694	No	0.0435056990172379	0.998416426101052	No	-2.3550532507083	0.417223129763648	No	NA	NA	NA	NA
ENSG00000103544	C16orf62	protein_coding	chr16:19555240-19706793	+	9767	-0.155056652595696	0.998816503742241	No	-0.51786622659161	0.999986496957241	No	-0.791127902810064	0.283810139141024	No	-0.139204288812411	0.997927736466931	No	-0.313298204594334	0.998416426101052	No	-0.63862367693564	0.446441244593989	No	0.504	0.015	0.572	0.005
ENSG00000103184	SEC14L5	protein_coding	chr16:4958317-5019158	+	NA	-0.650172762283595	0.998816503742241	No	-0.0710640979628056	0.999986496957241	No	-0.180314905178163	0.942609592653292	No	-0.289126229758439	0.997927736466931	No	-0.326741743630118	0.998416426101052	No	-0.258655363173327	0.895130889316527	No	NA	NA	NA	NA
ENSG00000108406	DHX40	protein_coding	chr17:59565525-59608345	+	5939	-0.156143677009247	0.998816503742241	No	-0.184871921060055	0.999986496957241	No	-0.509838448289925	0.476348278215411	No	-0.219217531204716	0.997927736466931	No	-0.172778065276019	0.998416426101052	No	-0.414330426702764	0.615663143496342	No	0.504	0.024	0.647	0.003
ENSG00000104047	DTWD1	protein_coding	chr15:49620980-49656232	+	15053	-0.0183976948680973	0.998816503742241	No	-0.51513768455587	0.999986496957241	No	0.951211080749527	0.442973398822066	No	-0.150286331058511	0.997927736466931	No	-0.47027729731101	0.998416426101052	No	0.489742863230361	0.776961851885414	No	0.635	0.012	0.55	0.032
ENSG00000159905	ZNF221	protein_coding	chr19:43951223-43967709	+	2717	-0.197273076020205	0.998816503742241	No	-0.205167547308482	0.999986496957241	No	-0.930603079592279	0.303954709984388	No	-0.60696631890387	0.997927736466931	No	-0.29405648396875	0.998416426101052	No	-0.429233198461533	0.707947493819503	No	0.711	0.003	0.177	0.492
ENSG00000099822	HCN2	protein_coding	chr19:589893-617159	+	3408	-0.015601798237591	0.998816503742241	No	0.524084732921217	0.999986496957241	No	-0.223697253286388	0.8690158020047	No	0.417769024309402	0.997927736466931	No	0.477164847303953	0.998416426101052	No	-0.091294660683676	0.972869202915753	No	0.496	0.077	0.758	0.004
ENSG00000117154	IGSF21	protein_coding	chr1:18107746-18378483	+	3085	2.7988436952732	0.00166020286897558	Up	1.55866745335105	0.171714435423405	No	3.01112770230298	0.22298403383258	No	1.80879956929648	0.270550749519507	No	1.06738303916245	0.743254685329311	No	3.19041743626952	0.214948442003769	No	1973-02-01	0	2.951	0
ENSG00000239998	LILRA2	protein_coding	chr19:54572920-54590287	+	NA	0.728244833115475	0.998816503742241	No	0.556936311628831	0.999986496957241	No	-1.06432841949905	0.798276492578723	No	-0.162518953858207	0.997927736466931	No	-0.0467799521107307	0.998416426101052	No	-1.0311573712097	0.811037009825355	No	NA	NA	NA	NA
ENSG00000037042	TUBG2	protein_coding	chr17:42659305-42667006	+	2772	-0.0708775494333685	0.998816503742241	No	-0.154875846378953	0.999986496957241	No	-0.616786280275246	0.453109099755521	No	0.0188018965429774	0.997927736466931	No	0.0791088296099004	0.998416426101052	No	-0.337739858563033	0.753512684963665	No	0.14	0.681	0.261	0.339
ENSG00000131462	TUBG1	protein_coding	chr17:42609676-42615234	+	2411	0.0790768894065839	0.998816503742241	No	-0.255155778007111	0.999986496957241	No	-0.695220895460998	0.30850122117321	No	-0.120784752415011	0.997927736466931	No	-0.127167303768841	0.998416426101052	No	-0.463283068750534	0.563007667369435	No	-0.184	0.499	0.225	0.335
ENSG00000105193	RPS16	protein_coding	chr19:39433207-39435948	-	2603	-0.262910722788712	0.998816503742241	No	-0.12585909487591	0.999986496957241	No	-0.484433691483257	0.484484734538186	No	-0.48128205097957	0.997927736466931	No	-0.178094886014517	0.998416426101052	No	-0.482364785333504	0.532462648067128	No	0.16	0.596	0.223	0.376
ENSG00000105613	MAST1	protein_coding	chr19:12833951-12874951	+	6533	0.123452657836725	0.998816503742241	No	-0.289687936212252	0.999986496957241	No	-0.720084804867452	0.419132202534261	No	-0.503963440502813	0.997927736466931	No	-0.354978175620146	0.998416426101052	No	-0.554494481113558	0.589205212370392	No	-0.2	0.5	0.015	0.96
ENSG00000105520	LPPR2	protein_coding	chr19:11355386-11365698	+	NA	-0.475190178015381	0.998816503742241	No	-0.0828552338628318	0.999986496957241	No	-0.529001493244698	0.574520395963144	No	0.0338766302897253	0.997927736466931	No	0.052979716352299	0.998416426101052	No	-0.342427430408524	0.770339992295012	No	NA	NA	NA	NA
ENSG00000109805	NCAPG	protein_coding	chr4:17810902-17844862	+	4921	-0.235241016031268	0.998816503742241	No	-0.334098866992352	0.999986496957241	No	-0.599985292141764	0.445023971770732	No	-0.273658245752053	0.997927736466931	No	-0.605501589258576	0.998416426101052	No	-1.10130091513845	0.160483122523421	No	0.031	0.921	0.211	0.331
ENSG00000152061	RABGAP1L	protein_coding	chr1:174159410-174995308	+	16071	-0.0927633134170558	0.998816503742241	No	-0.330847931489488	0.999986496957241	No	-0.991981184719013	0.301692653469884	No	-0.205479052797721	0.997927736466931	No	-0.6303357547966	0.945183215814445	No	-1.08705732250693	0.305198039715147	No	0.247	0.291	0.537	0.009
ENSG00000117868	ESYT2	protein_coding	chr7:158730995-158830253	-	7098	-0.23528064793685	0.998816503742241	No	-0.533116932392921	0.999986496957241	No	-1.20241123111709	0.148460966354128	No	-0.0991776624787546	0.997927736466931	No	-0.514802638402939	0.998416426101052	No	-0.87836531152612	0.328266598078955	No	-0.112	0.696	0.255	0.255
ENSG00000108839	ALOX12	protein_coding	chr17:6996065-7010736	+	2616	1.63038131952304	0.998816503742241	No	0.270860856166886	0.999986496957241	No	-0.322930303683793	0.808083101069519	No	-0.162518960939029	0.997927736466931	No	0.442186860397275	0.998416426101052	No	-0.237240648924667	0.875848855843127	No	0.199	0.679	0.58	0.121
ENSG00000135220	UGT2A3	protein_coding	chr4:68928463-68951791	-	NA	-0.195689950644491	0.998816503742241	No	-1.40056499977864	0.999986496957241	No	-0.557504066110552	0.867577619810087	No	-0.162518911085334	0.997927736466931	No	-1.36403981715328	0.998416426101052	No	0.801988400902483	0.770518702714064	No	NA	NA	NA	NA
ENSG00000087116	ADAMTS2	protein_coding	chr5:179110851-179345430	-	8726	1.41913358555916	0.334281234022038	No	0.803447694472745	0.999986496957241	No	0.139111906565148	0.96457674706361	No	1.37068268574854	0.324458568339861	No	0.247087379181424	0.998416426101052	No	0.405126102578078	0.800848271060309	No	0.537	0.027	0.878	0
ENSG00000188536	HBA2	protein_coding	chr16:172847-173710	+	NA	-0.777915035173928	0.998816503742241	No	1.1079548486983	0.999986496957241	No	2.26868024826721	0.283869832369974	No	-1.58691810086535	0.997927736466931	No	-2.56480588373565	0.998416426101052	No	-0.741220545526593	0.866248353429443	No	NA	NA	NA	NA
ENSG00000072756	TRNT1	protein_coding	chr3:3126916-3150879	+	5518	-0.0994878745829521	0.998816503742241	No	-0.224841400887752	0.999986496957241	No	-0.150349532459649	0.895606694156924	No	-0.132613673797738	0.997927736466931	No	-0.208880750372952	0.998416426101052	No	-0.3833810264469	0.670509221025039	No	0.039	0.905	0.677	0.002
ENSG00000067248	DHX29	protein_coding	chr5:55256245-55307722	-	4734	-0.1533067930677	0.998816503742241	No	-0.280110098208691	0.999986496957241	No	-0.829166595218624	0.270089751567258	No	-0.0640282355709624	0.997927736466931	No	-0.506563793355961	0.998416426101052	No	-0.974029212035762	0.217536689681361	No	0.362	0.185	0.659	0.008
ENSG00000108771	DHX58	protein_coding	chr17:42101404-42112733	-	3843	-0.570065727591185	0.998816503742241	No	0.142023005247922	0.999986496957241	No	0.0801438583816153	0.980349088014822	No	-0.263090139434124	0.997927736466931	No	0.00222378321878137	0.999743623012519	No	-0.335611092900318	0.829036717204309	No	0.166	0.792	0.146	0.778
ENSG00000187242	KRT12	protein_coding	chr17:40861303-40867210	-	NA	-0.195689858962851	0.998816503742241	No	0.590983619297276	0.999986496957241	No	-1.03469444940719	0.772558839027457	No	-0.162518834944478	0.997927736466931	No	0.334237399804714	0.998416426101052	No	-0.816992354503404	0.834982426555201	No	NA	NA	NA	NA
ENSG00000094796	KRT31	protein_coding	chr17:41393724-41397592	-	NA	NA	NA	NA	NA	NA	NA	NA	NA	NA	NA	NA	NA	NA	NA	NA	NA	NA	NA	NA	NA	NA	NA
ENSG00000131738	KRT33B	protein_coding	chr17:41363494-41397592	-	NA	NA	NA	NA	NA	NA	NA	NA	NA	NA	NA	NA	NA	NA	NA	NA	NA	NA	NA	NA	NA	NA	NA
ENSG00000114054	PCCB	protein_coding	chr3:136250306-136337896	+	7532	-0.201526064726967	0.998816503742241	No	-0.141636180129098	0.999986496957241	No	-0.240686938257111	0.856767575531873	No	-0.302888819462403	0.997927736466931	No	-0.385511470629819	0.998416426101052	No	-0.568759583405406	0.587901915007024	No	0.076	0.812	0.222	0.355
ENSG00000112379	ARFGEF3	protein_coding	chr6:138161921-138344663	+	14877	-0.0731196994432553	0.998816503742241	No	-0.480058200671931	0.999986496957241	No	-0.665600511991938	0.608004949049784	No	-0.572039352682666	0.997927736466931	No	-0.468970802787493	0.998416426101052	No	-0.636880329614924	0.650941234617836	No	-0.577	0.003	-0.289	0.158
ENSG00000085982	USP40	protein_coding	chr2:233475520-233566782	-	9352	-0.100002019146815	0.998816503742241	No	-0.44896841865431	0.999986496957241	No	-0.747307961165312	0.36873899946973	No	-0.622267834979739	0.997927736466931	No	-0.918742750842049	0.803114680377533	No	-1.14496791559794	0.182638937547025	No	0.449	0.073	-0.033	0.907
ENSG00000114520	SNX4	protein_coding	chr3:125446644-125520197	-	2709	-0.131513343266889	0.998816503742241	No	-0.23003590683007	0.999986496957241	No	-0.616443278263843	0.406159211855005	No	-0.0678691917467906	0.997927736466931	No	-0.301926467045784	0.998416426101052	No	-0.64073801510362	0.439734948920051	No	0.349	0.194	0.553	0.025
ENSG00000083307	GRHL2	protein_coding	chr8:101492432-101669726	+	NA	-0.195690020983823	0.998816503742241	No	-0.318242082235389	0.999986496957241	No	0.0387827423990946	0.985385643080521	No	-0.162518969501576	0.997927736466931	No	0.112696776015563	0.998416426101052	No	0.0793799384308784	0.983657284807443	No	NA	NA	NA	NA
ENSG00000008853	RHOBTB2	protein_coding	chr8:22987417-23020199	+	6580	-0.0381009419558882	0.998816503742241	No	-0.556910846349725	0.999986496957241	No	-0.490691178800932	0.501963466208164	No	-0.126465946827459	0.997927736466931	No	-0.295886688393283	0.998416426101052	No	-0.446296167650366	0.584761113273297	No	0.18	0.596	0.169	0.559
ENSG00000132155	RAF1	protein_coding	chr3:12583601-12664226	-	7847	-0.24436005983357	0.998816503742241	No	-0.0752696348760203	0.999986496957241	No	-0.670300499584177	0.394612434371575	No	-0.275955567851756	0.997927736466931	No	-0.312306022850275	0.998416426101052	No	-0.587198061523671	0.510531386248462	No	0.447	0.057	0.378	0.098
ENSG00000095627	TDRD1	protein_coding	chr10:114179270-114232304	+	NA	0.766105070750429	0.998816503742241	No	0.0173638551267518	0.999986496957241	No	0.766105070750428	0.882577161736227	No	-0.162518928004683	0.997927736466931	No	-0.300162553883963	0.998416426101052	No	1.70015075921808	0.669725863317244	No	NA	NA	NA	NA
ENSG00000042429	MED17	protein_coding	chr11:93784227-93814695	+	16610	-0.14301391650408	0.998816503742241	No	-0.306067380179272	0.999986496957241	No	-0.665601830222509	0.379817422808826	No	-0.257202883615749	0.997927736466931	No	-0.444047471023264	0.998416426101052	No	-0.534356110849291	0.54266010152639	No	0.204	0.491	0.119	0.656
ENSG00000102098	SCML2	protein_coding	chrX:18239314-18354727	-	4203	-0.237676705121456	0.998816503742241	No	-0.0417018141565571	0.999986496957241	No	-0.781629654714387	0.223078837971827	No	-0.285617353127688	0.997927736466931	No	-0.64081235243004	0.945183215814445	No	-1.13716058500065	0.0723924418878338	No	0.282	0.29	-0.051	0.85
ENSG00000095110	NXPE1	protein_coding	chr11:114521715-114559895	-	NA	-0.195690004043547	0.998816503742241	No	-0.630129700497828	0.999986496957241	No	-1.69454401241971	0.589549101096582	No	0.79927624865583	0.997927736466931	No	-1.21182481021959	0.907866869276172	No	-1.66137296380897	0.626451477386468	No	NA	NA	NA	NA
ENSG00000100991	TRPC4AP	protein_coding	chr20:35002404-35092871	-	3226	-0.50549033116437	0.998816503742241	No	-0.202812473117255	0.999986496957241	No	-0.301135205497713	0.751658288059856	No	-0.245197664065645	0.997927736466931	No	-0.313360336406061	0.998416426101052	No	-0.219304392397541	0.841072354743087	No	0.553	0.026	0.464	0.061
ENSG00000025708	TYMP	protein_coding	chr22:50525752-50530085	-	3320	0.919155185244902	0.998816503742241	No	0.277892197008909	0.999986496957241	No	0.00201817857888825	0.997818126810248	No	0.640223595356391	0.997927736466931	No	-0.445544532168783	0.998416426101052	No	-0.070876545632726	0.972717154519321	No	-0.106	0.849	0.05	0.913
ENSG00000088854	C20orf194	protein_coding	chr20:3249305-3407625	-	8541	0.190697944510321	0.998816503742241	No	-0.124298515669222	0.999986496957241	No	-0.800687963208801	0.258385415130518	No	-0.197372884445909	0.997927736466931	No	-0.310493403100214	0.998416426101052	No	-0.538060088504045	0.510600073620162	No	0.484	0.021	0.251	0.235
ENSG00000049540	ELN	protein_coding	chr7:74027789-74069907	+	NA	-0.222414123705142	0.998816503742241	No	-0.227706874025949	0.999986496957241	No	-2.66974893462851	0.289839095084696	No	-0.582265063861576	0.997927736466931	No	-0.716194696772747	0.998416426101052	No	-2.63657788339245	0.342561204684439	No	NA	NA	NA	NA
ENSG00000112659	CUL9	protein_coding	chr6:43182175-43224587	+	12251	-0.51889025882441	0.998816503742241	No	-0.783985416787463	0.999986496957241	No	-1.0421592646316	0.166277659752251	No	-0.33636185929872	0.997927736466931	No	-0.597947438627668	0.998416426101052	No	-1.06064293526964	0.166985619245113	No	0.272	0.25	0.291	0.176
ENSG00000253159	PCDHGA12	protein_coding	chr5:141430589-141512979	+	NA	1.04289380354892	0.998816503742241	No	-0.416513745397076	0.999986496957241	No	-0.857575670188796	0.400857142822483	No	0.863457262761385	0.997927736466931	No	0.130901712594244	0.998416426101052	No	0.757932635280132	0.462524821454935	No	NA	NA	NA	NA
ENSG00000240764	PCDHGC5	protein_coding	chr5:141489121-141512979	+	NA	-1.42310257764096	0.998816503742241	No	-0.410575097342957	0.999986496957241	No	-0.858777964449363	0.449271836773036	No	0.421695585835771	0.997927736466931	No	0.309695426158713	0.998416426101052	No	0.711157656731552	0.54888622859045	No	NA	NA	NA	NA
ENSG00000113119	TMCO6	protein_coding	chr5:140639427-140645408	+	3502	-0.0942991426185198	0.998816503742241	No	-0.34516568332862	0.999986496957241	No	-0.515936253059943	0.522324821413114	No	-0.252070352668693	0.997927736466931	No	-0.151741002725505	0.998416426101052	No	-0.339977539003392	0.730850712560963	No	0.053	0.879	0.501	0.041
ENSG00000110344	UBE4A	protein_coding	chr11:118359585-118399211	+	6576	-0.373926590873092	0.998816503742241	No	-0.503932810542396	0.999986496957241	No	-0.904245251186039	0.170697982657757	No	-0.284329056249022	0.997927736466931	No	-0.321303746637066	0.998416426101052	No	-0.385085925267385	0.623959792425743	No	0.574	0.015	0.373	0.119
ENSG00000100227	POLDIP3	protein_coding	chr22:42583721-42614962	-	3650	-0.197646165595987	0.998816503742241	No	-0.158937485707086	0.999986496957241	No	-0.624443224816104	0.36873899946973	No	-0.462030388952509	0.997927736466931	No	-0.239405467751722	0.998416426101052	No	-0.551940466284108	0.482899133428821	No	0.343	0.122	0.284	0.176
ENSG00000100056	DGCR14	protein_coding	chr22:19130279-19144684	-	6003	-0.210962182993529	0.998816503742241	No	-0.419566952089323	0.999986496957241	No	-0.128370960893614	0.938836383870943	No	-0.210701990799655	0.997927736466931	No	-0.186954526698593	0.998416426101052	No	-0.405371393559165	0.701566896982649	No	0.666	0.006	0.628	0.011
ENSG00000006788	MYH13	protein_coding	chr17:10298084-10373130	-	NA	-0.195690011976262	0.998816503742241	No	-0.340765951669593	0.999986496957241	No	-1.80528148045395	0.45774230941782	No	-0.16251896202087	0.997927736466931	No	-0.299051173780889	0.998416426101052	No	-1.73989305038425	0.520176112121765	No	NA	NA	NA	NA
ENSG00000189298	ZKSCAN3	protein_coding	chr6:28349914-28369177	+	4842	-0.40414375621365	0.998816503742241	No	-0.675745472518681	0.999986496957241	No	-1.07995429183203	0.191989392572346	No	-0.423844981799799	0.997927736466931	No	-0.27052153925293	0.998416426101052	No	-0.431139947119632	0.673512472785441	No	0.056	0.869	0.332	0.168
ENSG00000170454	KRT75	protein_coding	chr12:52424070-52434525	-	NA	NA	NA	NA	NA	NA	NA	NA	NA	NA	NA	NA	NA	NA	NA	NA	NA	NA	NA	NA	NA	NA	NA
ENSG00000170465	KRT6C	protein_coding	chr12:52468516-52473785	-	NA	NA	NA	NA	NA	NA	NA	NA	NA	NA	NA	NA	NA	NA	NA	NA	NA	NA	NA	NA	NA	NA	NA
ENSG00000185479	KRT6B	protein_coding	chr12:52446651-52452126	-	NA	NA	NA	NA	NA	NA	NA	NA	NA	NA	NA	NA	NA	NA	NA	NA	NA	NA	NA	NA	NA	NA	NA
ENSG00000130005	GAMT	protein_coding	chr19:1397084-1401570	-	2403	-0.140755926475903	0.998816503742241	No	-0.103910815157163	0.999986496957241	No	-0.505224613171258	0.57680039656302	No	-0.224157731360384	0.997927736466931	No	-0.209447917044233	0.998416426101052	No	-0.519547857104095	0.593784201768332	No	-0.447	0.183	0.14	0.67
ENSG00000130037	KCNA5	protein_coding	chr12:5043989-5046788	+	NA	NA	NA	NA	NA	NA	NA	NA	NA	NA	NA	NA	NA	NA	NA	NA	NA	NA	NA	NA	NA	NA	NA
ENSG00000130159	ECSIT	protein_coding	chr19:11505916-11529174	-	2370	-0.224173116211048	0.998816503742241	No	-0.467969904747432	0.999986496957241	No	-0.418144673396766	0.568151326096685	No	-0.105580417685224	0.997927736466931	No	-0.0770297550917674	0.998416426101052	No	-0.160498117539626	0.877500840795355	No	0.573	0.017	0.773	0.001
ENSG00000130173	C19orf80	protein_coding	chr19:11237450-11241943	+	NA	-0.195689995202958	0.998816503742241	No	-0.0825641069238265	0.999986496957241	No	0.679348450409942	0.693465460715995	No	-1.12431410872888	0.997927736466931	No	-1.5639310774415	0.998416426101052	No	-0.28019105403278	0.913594588045175	No	NA	NA	NA	NA
ENSG00000130202	PVRL2	protein_coding	chr19:44846175-44889228	+	NA	0.171802825006523	0.998816503742241	No	-0.334793200585581	0.999986496957241	No	-0.828718995449956	0.188533089429941	No	0.065579187552751	0.997927736466931	No	-0.356682762839	0.998416426101052	No	-0.519669996176369	0.467579412516989	No	NA	NA	NA	NA
ENSG00000130203	APOE	protein_coding	chr19:44905754-44909393	+	2191	-0.110840623945857	0.998816503742241	No	0.43011808750046	0.999986496957241	No	0.443904057221795	0.674018457218292	No	-0.17992700256259	0.997927736466931	No	-0.317170887010745	0.998416426101052	No	-0.185268505024692	0.899326411236383	No	-0.262	0.496	-0.137	0.694
ENSG00000130204	TOMM40	protein_coding	chr19:44890569-44903689	+	3610	0.0534310593852699	0.998816503742241	No	-0.24887058347223	0.999986496957241	No	-1.03073943997311	0.156855626674338	No	-0.276334474388889	0.997927736466931	No	-0.199827415355416	0.998416426101052	No	-0.419380770193333	0.63067728407212	No	0.157	0.67	0.577	0.048
ENSG00000224916	APOC4-APOC2	protein_coding	chr19:44942238-44949565	+	NA	-0.234825560920725	0.998816503742241	No	-0.354215108732583	0.999986496957241	No	1.06925839159648	0.550485585207232	No	0.22634418560867	0.997927736466931	No	-0.350075271267637	0.998416426101052	No	1.38225939532761	0.456595974104666	No	NA	NA	NA	NA
ENSG00000151360	ALLC	protein_coding	chr2:3658195-3702671	+	NA	-0.423077428732876	0.998816503742241	No	-0.247579942697793	0.999986496957241	No	-2.02800721967797	0.550908561186727	No	-0.438973871894765	0.997927736466931	No	-0.355961423515759	0.998416426101052	No	-2.9566310525384	0.408471374780585	No	NA	NA	NA	NA
ENSG00000130222	GADD45G	protein_coding	chr9:89605013-89606555	+	NA	0.545376698284298	0.998816503742241	No	0.710744049012669	0.999986496957241	No	0.901363687755006	0.495397984149618	No	-0.962611872600649	0.997927736466931	No	-0.809861990364025	0.998416426101052	No	-0.14938199395658	0.96995763241868	No	NA	NA	NA	NA
ENSG00000130227	XPO7	protein_coding	chr8:21919671-22006585	+	6909	-0.237096449173277	0.998816503742241	No	-0.395156270453356	0.999986496957241	No	-0.767633739927655	0.308482688444049	No	-0.417643213084405	0.997927736466931	No	-0.569331268582984	0.998416426101052	No	-0.731853225759735	0.385795685734163	No	0.07	0.788	0.296	0.129
ENSG00000130234	ACE2	protein_coding	chrX:15561033-15602148	-	3926	-1.69143145504903	0.998816503742241	No	-1.05978776753493	0.999986496957241	No	-0.390087524112092	0.864383785485887	No	-2.62005562877643	0.997927736466931	No	-1.93460807506149	0.104327930216168	No	-2.17863796855112	0.308195491926939	No	-1.042	0.008	-2.89	0
ENSG00000203485	INF2	protein_coding	chr14:104689606-104722535	+	9488	-0.393341162605199	0.998816503742241	No	-0.501071779232455	0.999986496957241	No	-0.976751246651219	0.184353740375274	No	-0.71637773267879	0.997927736466931	No	-0.322257975766084	0.998416426101052	No	-0.752298963903902	0.351610886496364	No	0.088	0.812	0.124	0.672
ENSG00000130244	FAM98C	protein_coding	chr19:38403135-38409088	+	4598	-0.0303288529142545	0.998816503742241	No	-0.237848078907905	0.999986496957241	No	-1.36736461588998	0.140769914970541	No	-0.292270419083759	0.997927736466931	No	-0.134451682223031	0.998416426101052	No	-0.63878422995667	0.554223403063757	No	0.61	0.053	0.794	0.009
ENSG00000130254	SAFB2	protein_coding	chr19:5586999-5624046	-	6222	-0.417135821394061	0.998816503742241	No	-0.109649330844848	0.999986496957241	No	-0.428923707003544	0.464538453657167	No	-0.513354845565449	0.997927736466931	No	-0.200491403883679	0.998416426101052	No	-0.33719264474109	0.620146445472863	No	0.548	0.043	0.562	0.034
ENSG00000130287	NCAN	protein_coding	chr19:19211973-19252233	+	NA	0.440051161461124	0.998816503742241	No	0.302482839436227	0.999986496957241	No	0.776754573712147	0.591130079968986	No	0.522109272841393	0.997927736466931	No	0.109489791831483	0.998416426101052	No	0.117820120585426	0.983657284807443	No	NA	NA	NA	NA
ENSG00000130300	PLVAP	protein_coding	chr19:17351448-17377350	-	NA	-1.15748529823709	0.998816503742241	No	-0.0229245632781758	0.999986496957241	No	0.833844228328058	0.63173580460529	No	-1.12431424704414	0.997927736466931	No	-0.000411819240087032	0.999812446010164	No	1.09273509746786	0.529238708595171	No	NA	NA	NA	NA
ENSG00000130303	BST2	protein_coding	chr19:17402939-17405648	-	1119	-3.25443559115435	0.791736434949692	No	-1.30437311205555	0.999986496957241	No	0.0840783763873148	0.980349088014822	No	-1.33421926635868	0.997927736466931	No	-1.1357238347837	0.998416426101052	No	-0.0478910973157227	0.983657284807443	No	-2.253	0	-1.929	0
ENSG00000130304	SLC27A1	protein_coding	chr19:17468769-17506168	+	8249	0.389930004781233	0.998816503742241	No	-0.15615138920428	0.999986496957241	No	-0.430103313825064	0.589284813723913	No	-0.181492366816886	0.997927736466931	No	-0.157101578112861	0.998416426101052	No	-0.300720451012326	0.75693222589016	No	-0.138	0.698	0.253	0.367
ENSG00000130307	USHBP1	protein_coding	chr19:17249176-17282786	-	NA	0.941884031633291	0.998816503742241	No	-0.0914878180095263	0.999986496957241	No	-0.725594716891454	0.580715682828633	No	-0.338074759794013	0.997927736466931	No	-0.600488184771689	0.998416426101052	No	-0.51754580642162	0.738868615401391	No	NA	NA	NA	NA
ENSG00000130309	COLGALT1	protein_coding	chr19:17555594-17583162	+	NA	0.0916886763599279	0.998816503742241	No	-0.108374641092313	0.999986496957241	No	-0.380172085684755	0.691208408185045	No	-0.104436655297513	0.997927736466931	No	-0.298118776253666	0.998416426101052	No	-0.287241671722945	0.799122608399859	No	NA	NA	NA	NA
ENSG00000130313	PGLS	protein_coding	chr19:17511629-17521288	+	2847	-0.1509466978206	0.998816503742241	No	-0.645063889393514	0.999986496957241	No	-0.711786448112138	0.337596568419035	No	-0.148404919222441	0.997927736466931	No	-0.266208450079766	0.998416426101052	No	-0.23655004113627	0.822253491728136	No	0.154	0.638	0.451	0.085
ENSG00000130382	MLLT1	protein_coding	chr19:6210379-6279948	-	4740	-0.0158742668285661	0.998816503742241	No	-0.184219059030777	0.999986496957241	No	-0.894617402757907	0.211703012101385	No	-0.236776513508429	0.997927736466931	No	-0.153591162443375	0.998416426101052	No	-0.396165887188532	0.647302905362964	No	0.312	0.28	0.351	0.178
ENSG00000130402	ACTN4	protein_coding	chr19:38647649-38731583	+	6098	-0.183154827591663	0.998816503742241	No	-0.236822956153959	0.999986496957241	No	-0.769330322509599	0.30850122117321	No	-0.457161375932708	0.997927736466931	No	-0.347783895912931	0.998416426101052	No	-0.625333024621569	0.466299277272114	No	0.311	0.296	0.353	0.186
ENSG00000130427	EPO	protein_coding	chr7:100720800-100723700	+	NA	0.056136192988447	0.998816503742241	No	-0.21383405426937	0.999986496957241	No	-0.253937135818709	0.847962199528219	No	0.163168416365764	0.997927736466931	No	-0.650706991825465	0.998416426101052	No	-0.44081524459165	0.700399094415024	No	NA	NA	NA	NA
ENSG00000130433	CACNG6	protein_coding	chr19:53992288-54012669	+	1853	0.00749832584525684	0.998816503742241	No	-0.0616885338115804	0.999986496957241	No	-1.52034035060226	0.23227495345849	No	-0.224232760534049	0.997927736466931	No	-0.208207758462432	0.998416426101052	No	-0.227728257068814	0.89360132681565	No	0.568	0.356	0.378	0.503
ENSG00000130449	ZSWIM6	protein_coding	chr5:61332273-61546170	+	5501	-0.0327039405720715	0.998816503742241	No	-0.0372548067799755	0.999986496957241	No	-0.524624584883745	0.441757651310219	No	-0.35815975299224	0.997927736466931	No	-0.350512213276175	0.998416426101052	No	-0.762702192631768	0.288004576109017	No	0.632	0.004	0.666	0.002
ENSG00000130508	PXDN	protein_coding	chr2:1631887-1744852	-	11257	0.257520948501696	0.998816503742241	No	0.533507130220977	0.999986496957241	No	-0.00889016509615809	0.991860795365748	No	0.167359798781989	0.997927736466931	No	0.0552675795879316	0.998416426101052	No	-0.119704137247645	0.93364560314296	No	0.213	0.441	0.365	0.122
ENSG00000130513	GDF15	protein_coding	chr19:18374731-18389176	+	NA	1.01146362116646	0.998816503742241	No	0.0596704070261756	0.999986496957241	No	-0.114490009994671	0.980349088014822	No	1.71340484208011	0.889350614117864	No	-0.13607286134364	0.998416426101052	No	-0.165416895351687	0.955527074137187	No	NA	NA	NA	NA
ENSG00000130522	JUND	protein_coding	chr19:18279760-18281622	-	1863	0.323178421223524	0.998816503742241	No	0.028758007862911	0.999986496957241	No	-0.010211391303177	0.989971970662773	No	-0.0180423206384779	0.997927736466931	No	0.0665244526415407	0.998416426101052	No	0.0808804702212422	0.96257267811894	No	0.678	0.01	0.195	0.482
ENSG00000130529	TRPM4	protein_coding	chr19:49157741-49211836	+	6604	-0.0475274961025647	0.998816503742241	No	-0.170941409053643	0.999986496957241	No	-0.327996198838547	0.795658179529472	No	-0.0163783419514324	0.997927736466931	No	-0.338244762940869	0.998416426101052	No	0.213465611425469	0.880384590498592	No	-0.817	0	0.084	0.751
ENSG00000105245	NUMBL	protein_coding	chr19:40665905-40690972	-	5823	-0.627706603445412	0.998816503742241	No	-0.451272108970037	0.999986496957241	No	-0.759071674085844	0.342335515372075	No	-0.559015243483755	0.997927736466931	No	-0.273426247668588	0.998416426101052	No	-0.321655467259358	0.765985008828051	No	0.08	0.844	0.265	0.377
ENSG00000130638	ATXN10	protein_coding	chr22:45671798-45845307	+	5127	0.0817727372877712	0.998816503742241	No	-0.284830385125574	0.999986496957241	No	0.234457502873435	0.81847467382049	No	-0.179113795772911	0.997927736466931	No	-0.39300950471351	0.998416426101052	No	-0.374999402787745	0.689926110552803	No	-0.011	0.97	0.156	0.424
ENSG00000130656	HBZ	protein_coding	chr16:152687-154503	+	NA	-0.195690022484444	0.998816503742241	No	-0.205102915062631	0.999986496957241	No	-0.38559246743606	0.684568760958387	No	-1.12431426547149	0.997927736466931	No	-0.314462760544897	0.998416426101052	No	-0.0677989539602372	0.983622444986802	No	NA	NA	NA	NA
ENSG00000130675	MNX1	protein_coding	chr7:156994051-157010651	-	4202	-0.24971527057523	0.998816503742241	No	0.0321134003649841	0.999986496957241	No	-0.0421470793102474	0.980349088014822	No	-0.0154208579658187	0.997927736466931	No	0.240389376028526	0.998416426101052	No	-0.0456198606148766	0.983657284807443	No	0.027	0.938	0.529	0.024
ENSG00000130684	ZNF337	protein_coding	chr20:25674215-25696841	-	3823	0.011255100552282	0.998816503742241	No	-0.63503884731524	0.999986496957241	No	-1.0822112159999	0.178507860258305	No	-0.14067794310726	0.997927736466931	No	-0.439743654969512	0.998416426101052	No	-0.574444867778446	0.536852043136748	No	0.186	0.6	0.327	0.261
ENSG00000130699	TAF4	protein_coding	chr20:61953469-62065810	-	9808	-0.205944345861857	0.998816503742241	No	-0.0367361623823349	0.999986496957241	No	-0.654835478006164	0.43385640072108	No	-0.00396015604858594	0.999685050114115	No	-0.204123253032172	0.998416426101052	No	-0.931579894312472	0.292919834888845	No	0.184	0.527	0.372	0.126
ENSG00000130700	GATA5	protein_coding	chr20:62463497-62475970	-	2595	6.61736960827874	9.5354651876764e-05	Up	2.49075415027364	6.45035555940316e-06	Up	5.70192740025563	0.00383130350908215	Up	4.9500214040326	0.0179898485173034	Up	1.68420317075606	0.0183767592824757	Up	5.51060375617997	0.00475734686915689	Up	6.308	0	5.322	0
ENSG00000130701	RBBP8NL	protein_coding	chr20:62410237-62427533	-	NA	NA	NA	NA	NA	NA	NA	NA	NA	NA	NA	NA	NA	NA	NA	NA	NA	NA	NA	NA	NA	NA	NA
ENSG00000130702	LAMA5	protein_coding	chr20:62307955-62367312	-	14291	-0.0503683941120732	0.998816503742241	No	0.151275379033507	0.999986496957241	No	-0.250280040965488	0.819540151434338	No	-0.285845278772878	0.997927736466931	No	-0.220540176407682	0.998416426101052	No	-0.350068232268881	0.73143973329124	No	-0.728	0.003	-0.436	0.085
ENSG00000130706	ADRM1	protein_coding	chr20:62302093-62308862	+	2142	-0.0338589618809418	0.998816503742241	No	-0.00237462343334334	0.999986496957241	No	-0.831205040164819	0.229441578708545	No	-0.229346426348459	0.997927736466931	No	0.143082129425303	0.998416426101052	No	-0.461405515290522	0.574029695372236	No	0.251	0.496	0.344	0.272
ENSG00000130726	TRIM28	protein_coding	chr19:58544091-58550722	+	4034	-0.23043278854353	0.998816503742241	No	0.0763376661015149	0.999986496957241	No	-0.581386860781316	0.383484924993515	No	-0.362940301898566	0.997927736466931	No	0.109812940335664	0.998416426101052	No	-0.498386571983749	0.512005539775995	No	0.188	0.552	0.477	0.068
ENSG00000130733	YIPF2	protein_coding	chr19:10922185-10928681	-	2518	-0.100120117638433	0.998816503742241	No	-0.382268360221854	0.999986496957241	No	-0.600641848982737	0.412416395054404	No	-0.211280064150602	0.997927736466931	No	-0.0686418856419218	0.998416426101052	No	-0.227384836917065	0.827796181858326	No	0.502	0.039	0.59	0.013
ENSG00000130741	EIF2S3	protein_coding	chrX:24054716-24077971	+	3472	-0.220486424240636	0.998816503742241	No	-0.296686285517278	0.999986496957241	No	-1.18058427654315	0.0954144554989166	No	-0.3567289379813	0.997927736466931	No	-0.400750503794883	0.998416426101052	No	-0.784779511347987	0.293793942515888	No	0.07	0.833	0.064	0.81
ENSG00000130748	TMEM160	protein_coding	chr19:47045907-47048630	-	663	-0.110227698316588	0.998816503742241	No	0.407075186667682	0.999986496957241	No	0.0136741446431437	0.989809662322413	No	-0.501381543952354	0.997927736466931	No	-0.052213802233632	0.998416426101052	No	-0.464918832288025	0.671911417793205	No	-0.072	0.87	-0.359	0.255
ENSG00000130758	MAP3K10	protein_coding	chr19:40191744-40215575	+	4566	0.0732291939548909	0.998816503742241	No	-0.562486347509659	0.999986496957241	No	-0.624306050484011	0.485173503543703	No	0.347220672329827	0.997927736466931	No	-0.14639485852638	0.998416426101052	No	-0.348562236127666	0.765274814410105	No	0.192	0.585	0.544	0.058
ENSG00000130766	SESN2	protein_coding	chr1:28259527-28282491	+	3453	-0.127629111077558	0.998816503742241	No	-0.169076328502952	0.999986496957241	No	-0.878612006086804	0.277452233929385	No	-0.251535535831899	0.997927736466931	No	-0.368607827242534	0.998416426101052	No	-0.95967529992032	0.270583283752343	No	-0.193	0.811	0.273	0.667
ENSG00000130787	HIP1R	protein_coding	chr12:122834453-122862960	+	7102	0.48485382631654	0.998816503742241	No	0.0648190621185175	0.999986496957241	No	-0.631299155523688	0.429491970276904	No	0.0388283826336445	0.997927736466931	No	-0.0851848073076526	0.998416426101052	No	-0.638631062656056	0.473574274342324	No	-0.013	0.972	0.241	0.348
ENSG00000130811	EIF3G	protein_coding	chr19:10115017-10119920	-	3486	-0.103455270155136	0.998816503742241	No	0.0206401350145201	0.999986496957241	No	-0.13916833112784	0.897597752452261	No	-0.328066996869711	0.997927736466931	No	0.0836631807094275	0.998416426101052	No	-0.125966724891771	0.915138230776252	No	0.402	0.181	0.528	0.057
ENSG00000130813	C19orf66	protein_coding	chr19:10086122-10093252	+	4341	-0.644298153635772	0.998816503742241	No	-0.463952912952509	0.999986496957241	No	-0.557775665249484	0.658601398537774	No	0.00748253114764863	0.999302717574059	No	0.0912265491894902	0.998416426101052	No	-0.0538693188120942	0.983657284807443	No	0.077	0.896	0.85	0.033
ENSG00000130821	SLC6A8	protein_coding	chrX:153688099-153696593	+	5498	-0.39568561606883	0.998816503742241	No	0.262228449405604	0.999986496957241	No	-0.407006428043764	0.559553215128984	No	-0.755037262187364	0.858956550982872	No	-0.157839837734621	0.998416426101052	No	-0.911452582952825	0.167082933777344	No	0.152	0.649	0.061	0.838
ENSG00000130844	ZNF331	protein_coding	chr19:53520981-53580269	+	7728	1.63034972252394	0.163138445547744	No	0.897969593253047	0.999986496957241	No	1.07304957350842	0.188386015655979	No	0.599070755345538	0.997927736466931	No	0.545125351723626	0.998416426101052	No	0.953677062251643	0.276389004679404	No	3.119	0	2.159	0
ENSG00000130876	SLC7A10	protein_coding	chr19:33208664-33225850	-	NA	0.716204191611706	0.998816503742241	No	-0.243355718263618	0.999986496957241	No	-0.195690012803003	0.980349088014822	No	2.0566619256867	0.997927736466931	No	0.326919903438166	0.998416426101052	No	0.799276284432953	0.875161183911504	No	NA	NA	NA	NA
ENSG00000130881	LRP3	protein_coding	chr19:33177603-33208867	+	5095	-0.0542281193388366	0.998816503742241	No	-0.0867244420681503	0.999986496957241	No	-0.977112731380935	0.244890865994522	No	-0.19644104794768	0.997927736466931	No	-0.178161367245478	0.998416426101052	No	-0.632138128214113	0.517896121441517	No	0.151	0.721	0.434	0.185
ENSG00000130921	C12orf65	protein_coding	chr12:123232916-123257959	+	7090	-0.512081340607505	0.998816503742241	No	-0.333596672628589	0.999986496957241	No	-0.813143519524688	0.245043130701269	No	-0.539657459346055	0.997927736466931	No	-0.469456006326087	0.998416426101052	No	-0.937798414162941	0.20166970838844	No	-0.042	0.908	-0.295	0.247
ENSG00000105447	GRWD1	protein_coding	chr19:48445773-48457022	+	5763	-0.347262294192911	0.998816503742241	No	-0.276373023912773	0.999986496957241	No	-0.492395186818688	0.523191007055614	No	-0.278453269635067	0.997927736466931	No	-0.15644970488688	0.998416426101052	No	-0.418059785356576	0.631429251101491	No	0.284	0.448	0.67	0.035
ENSG00000130935	NOL11	protein_coding	chr17:67717833-67744531	+	4713	-0.336587306974131	0.998816503742241	No	-0.187289385266835	0.999986496957241	No	-0.426132747790961	0.557942206147136	No	-0.255222661460321	0.997927736466931	No	-0.276577970411404	0.998416426101052	No	-0.480797464074917	0.540055086180788	No	0.015	0.966	0.384	0.102
ENSG00000130943	PKDREJ	protein_coding	chr22:46255663-46263355	-	7693	0.351043774590762	0.998816503742241	No	0.364044216608082	0.999986496957241	No	-0.176779695322512	0.977307504184412	No	-0.164272282388826	0.997927736466931	No	-0.0457351480802527	0.998416426101052	No	-0.754012198505275	0.763683254899796	No	-0.488	0.192	-0.373	0.284
ENSG00000130958	SLC35D2	protein_coding	chr9:96320706-96383710	-	NA	0.029708168308951	0.998816503742241	No	0.313409549873545	0.999986496957241	No	1.29891747920727	0.170528889323854	No	-0.168414327096701	0.997927736466931	No	-0.0421822823486763	0.998416426101052	No	1.23115366540471	0.213669074554259	No	NA	NA	NA	NA
[truncated: 22,775 more rows]
