# Supplementary material for: PHF3 regulates neuronal gene expression through the Pol II CTD reader domain SPOC
Source: Nat Commun. 2021 Oct 19;12:6078. doi: 10.1038/s41467-021-26360-2 (PMC8526623; doi:10.1038/s41467-021-26360-2)
Supplement: Supplementary file 7 — Supplementary Dataset 4 [file 41467_2021_26360_MOESM7_ESM.xlsx]

## Sheet: Leading edge
gene_id	status	t10	t25	t40
ENSG00000000003	KO	15.984	32.984	14.984
ENSG00000000003	SPOC	15.984	28.984	14.984
ENSG00000000003	WT	26.984	32.984	14.984
ENSG00000000457	KO	17.503	46.503	56.503
ENSG00000000457	SPOC	20.503	38.503	56.503
ENSG00000000457	WT	25.503	54.503	57.503
ENSG00000000460	KO	22.417	52.417	82.417
ENSG00000000460	SPOC	22.417	52.417	81.417
ENSG00000000460	WT	26.417	62.417	81.417
ENSG00000001036	KO	21.836	37.836	28.836
ENSG00000001036	SPOC	23.836	33.836	29.836
ENSG00000001036	WT	27.836	37.836	28.836
ENSG00000001084	KO	29.184	52.184	53.184
ENSG00000001084	SPOC	29.184	52.184	52.184
ENSG00000001084	WT	33.184	53.184	52.184
ENSG00000001460	KO	6.821	29.821	62.821
ENSG00000001460	SPOC	8.821	9.821	62.821
ENSG00000001460	WT	10.821	9.821	62.821
ENSG00000001461	KO	13.344	33.344	67.344
ENSG00000001461	SPOC	14.344	24.344	66.344
ENSG00000001461	WT	14.344	29.344	65.344
ENSG00000001497	KO	25.996	37.996	46.996
ENSG00000001497	SPOC	21.996	36.996	45.996
ENSG00000001497	WT	26.996	36.996	45.996
ENSG00000001561	KO	21.015	25.015	9.015
ENSG00000001561	SPOC	23.015	31.015	22.015
ENSG00000001561	WT	24.015	39.015	9.015
ENSG00000001629	KO	26.177	50.177	113.177
ENSG00000001629	SPOC	30.177	50.177	116.177
ENSG00000001629	WT	34.177	70.177	126.177
ENSG00000001630	KO	28.9	44.9	31.9
ENSG00000001630	SPOC	29.9	49.9	31.9
ENSG00000001630	WT	56.9	54.9	46.9
ENSG00000002330	KO	23.067	24.067	28.067
ENSG00000002330	SPOC	21.067	23.067	24.067
ENSG00000002330	WT	22.067	23.067	23.067
ENSG00000002586	KO	19.913	48.913	60.913
ENSG00000002586	SPOC	19.913	36.913	58.913
ENSG00000002586	WT	21.913	49.913	59.913
ENSG00000003056	KO	18.744	21.744	17.744
ENSG00000003056	SPOC	18.744	21.744	17.744
ENSG00000003056	WT	21.744	21.744	16.744
ENSG00000003096	KO	13.959	43.959	4.959
ENSG00000003096	SPOC	12.959	8.959	5.959
ENSG00000003096	WT	11.959	3.959	3.959
ENSG00000003147	KO	8.287	7.287	8.287
ENSG00000003147	SPOC	8.287	9.287	7.287
ENSG00000003147	WT	8.287	16.287	6.287
ENSG00000003402	KO	24.488	42.488	63.488
ENSG00000003402	SPOC	21.488	35.488	35.488
ENSG00000003402	WT	25.488	40.488	61.488
ENSG00000003509	KO	25.318	43.318	38.318
ENSG00000003509	SPOC	28.318	44.318	52.318
ENSG00000003509	WT	30.318	45.318	52.318
ENSG00000003989	KO	16.03	32.03	10.03
ENSG00000003989	SPOC	16.03	27.03	10.03
ENSG00000003989	WT	20.03	16.03	8.03
ENSG00000004487	KO	35.754	71.754	82.754
ENSG00000004487	SPOC	36.754	69.754	83.754
ENSG00000004487	WT	43.754	73.754	81.754
ENSG00000004660	KO	10.094	12.094	16.094
ENSG00000004660	SPOC	12.094	12.094	16.094
ENSG00000004660	WT	10.094	14.094	7.094
ENSG00000004700	KO	24.746	42.746	31.746
ENSG00000004700	SPOC	25.746	41.746	40.746
ENSG00000004700	WT	30.746	43.746	43.746
ENSG00000004766	KO	20.778	54.778	62.778
ENSG00000004766	SPOC	21.778	47.778	100.778
ENSG00000004766	WT	33.778	57.778	59.778
ENSG00000004864	KO	25.307	59.307	105.307
ENSG00000004864	SPOC	27.307	28.307	105.307
ENSG00000004864	WT	37.307	62.307	71.307
ENSG00000004897	KO	31.217	66.217	85.217
ENSG00000004897	SPOC	34.217	65.217	84.217
ENSG00000004897	WT	35.217	68.217	84.217
ENSG00000004961	KO	21.689	23.689	20.689
ENSG00000004961	SPOC	21.689	23.689	20.689
ENSG00000004961	WT	23.689	35.689	37.689
ENSG00000005007	KO	32.076	60.076	61.076
ENSG00000005007	SPOC	30.076	53.076	59.076
ENSG00000005007	WT	35.076	55.076	59.076
ENSG00000005022	KO	24.635	42.635	11.635
ENSG00000005022	SPOC	24.635	41.635	7.635
ENSG00000005022	WT	28.635	47.635	8.635
ENSG00000005175	KO	25.021	58.021	104.021
ENSG00000005175	SPOC	25.021	55.021	104.021
ENSG00000005175	WT	27.021	60.021	121.021
ENSG00000005189	KO	5.6	8.6	15.6
ENSG00000005189	SPOC	5.6	5.6	10.6
ENSG00000005189	WT	8.6	7.6	10.6
ENSG00000005194	KO	23.345	34.345	35.345
ENSG00000005194	SPOC	24.345	34.345	34.345
ENSG00000005194	WT	35.345	35.345	34.345
ENSG00000005206	KO	21.499	31.499	32.499
ENSG00000005206	SPOC	15.499	28.499	32.499
ENSG00000005206	WT	21.499	28.499	32.499
ENSG00000005302	KO	22.453	27.453	13.453
ENSG00000005302	SPOC	21.453	27.453	13.453
ENSG00000005302	WT	25.453	37.453	13.453
ENSG00000005339	KO	31.855	69.855	125.855
ENSG00000005339	SPOC	30.855	65.855	124.855
ENSG00000005339	WT	41.855	79.855	143.855
ENSG00000005436	KO	26.225	48.225	69.225
ENSG00000005436	SPOC	26.225	43.225	58.225
ENSG00000005436	WT	34.225	52.225	58.225
ENSG00000005448	KO	13.302	15.302	24.302
ENSG00000005448	SPOC	10.302	25.302	14.302
ENSG00000005448	WT	14.302	27.302	25.302
ENSG00000005469	KO	20.408	51.408	66.408
ENSG00000005469	SPOC	20.408	39.408	20.408
ENSG00000005469	WT	26.408	51.408	24.408
ENSG00000005483	KO	33.8	69.8	108.8
ENSG00000005483	SPOC	33.8	64.8	108.8
ENSG00000005483	WT	42.8	81.8	109.8
ENSG00000005486	KO	20.116	23.116	31.116
ENSG00000005486	SPOC	19.116	26.116	27.116
ENSG00000005486	WT	19.116	27.116	31.116
ENSG00000005700	KO	16.92	48.92	90.92
ENSG00000005700	SPOC	16.92	43.92	88.92
ENSG00000005700	WT	21.92	52.92	88.92
ENSG00000005801	KO	24.351	31.351	41.351
ENSG00000005801	SPOC	23.351	30.351	39.351
ENSG00000005801	WT	24.351	30.351	39.351
ENSG00000005810	KO	35.045	70.045	122.045
ENSG00000005810	SPOC	33.045	67.045	122.045
ENSG00000005810	WT	40.045	79.045	122.045
ENSG00000005882	KO	8.106	21.106	26.106
ENSG00000005882	SPOC	7.106	19.106	24.106
ENSG00000005882	WT	9.106	21.106	24.106
ENSG00000005889	KO	28.434	70.434	88.434
ENSG00000005889	SPOC	37.434	62.434	81.434
ENSG00000005889	WT	40.434	78.434	79.434
ENSG00000005893	KO	29.534	51.534	54.534
ENSG00000005893	SPOC	30.534	48.534	52.534
ENSG00000005893	WT	39.534	56.534	52.534
ENSG00000006016	KO	24.077	25.077	27.077
ENSG00000006016	SPOC	23.077	23.077	23.077
ENSG00000006016	WT	23.077	24.077	29.077
ENSG00000006042	KO	17.321	22.321	27.321
ENSG00000006042	SPOC	17.321	22.321	24.321
ENSG00000006042	WT	18.321	20.321	23.321
ENSG00000006377	KO	12.946	14.946	9.946
ENSG00000006377	SPOC	14.946	13.946	9.946
ENSG00000006377	WT	12.946	13.946	8.946
ENSG00000006432	KO	25.874	56.874	92.874
ENSG00000006432	SPOC	24.874	50.874	92.874
ENSG00000006432	WT	29.874	50.874	92.874
ENSG00000006451	KO	26.458	54.458	91.458
ENSG00000006451	SPOC	26.458	50.458	90.458
ENSG00000006451	WT	31.458	53.458	90.458
ENSG00000006459	KO	20.233	52.233	100.233
ENSG00000006459	SPOC	23.233	43.233	99.233
ENSG00000006459	WT	31.233	57.233	100.233
ENSG00000006530	KO	27.751	62.751	109.75
ENSG00000006530	SPOC	31.751	62.751	117.75
ENSG00000006530	WT	37.751	75.751	120.75
ENSG00000006576	KO	25.228	49.228	110.228
ENSG00000006576	SPOC	25.228	41.228	110.228
ENSG00000006576	WT	35.228	48.228	121.228
ENSG00000006634	KO	31.579	42.579	39.579
ENSG00000006634	SPOC	31.579	40.579	38.579
ENSG00000006634	WT	36.579	40.579	38.579
ENSG00000006695	KO	24.736	56.736	56.736
ENSG00000006695	SPOC	27.736	55.736	118.737
ENSG00000006695	WT	32.736	62.736	131.737
ENSG00000006704	KO	25.086	47.086	88.086
ENSG00000006704	SPOC	20.086	37.086	84.086
ENSG00000006704	WT	27.086	50.086	89.086
ENSG00000006712	KO	18.414	29.414	41.414
ENSG00000006712	SPOC	17.414	30.414	35.414
ENSG00000006712	WT	19.414	31.414	36.414
ENSG00000006715	KO	26.361	51.361	108.361
ENSG00000006715	SPOC	27.361	51.361	118.361
ENSG00000006715	WT	30.361	68.361	130.361
ENSG00000006740	KO	21.762	24.762	6.762
ENSG00000006740	SPOC	16.762	24.762	5.762
ENSG00000006740	WT	18.762	29.762	6.762
ENSG00000006744	KO	29.025	40.025	41.025
ENSG00000006744	SPOC	28.025	38.025	40.025
ENSG00000006744	WT	31.025	41.025	40.025
ENSG00000006831	KO	27.142	62.143	107.143
ENSG00000006831	SPOC	32.142	54.143	109.143
ENSG00000006831	WT	37.143	69.143	113.143
ENSG00000006837	KO	24.06	38.06	58.06
ENSG00000006837	SPOC	23.06	39.06	61.06
ENSG00000006837	WT	26.06	43.06	62.06
ENSG00000007255	KO	15.668	30.668	23.668
ENSG00000007255	SPOC	13.668	19.668	22.668
ENSG00000007255	WT	15.668	29.668	22.668
ENSG00000007341	KO	20.605	36.605	92.605
ENSG00000007341	SPOC	22.605	36.605	77.605
ENSG00000007341	WT	20.605	39.605	89.605
ENSG00000007376	KO	15.544	15.544	17.544
ENSG00000007376	SPOC	9.544	11.544	15.544
ENSG00000007376	WT	10.544	13.544	15.544
ENSG00000007866	KO	34.115	17.115	26.115
ENSG00000007866	SPOC	34.115	5.115	25.115
ENSG00000007866	WT	34.115	21.115	33.115
ENSG00000007923	KO	21.929	44.929	75.929
ENSG00000007923	SPOC	20.929	38.929	72.929
ENSG00000007923	WT	35.929	55.929	72.929
ENSG00000007944	KO	28.073	44.073	47.073
ENSG00000007944	SPOC	27.073	40.073	45.073
ENSG00000007944	WT	33.073	45.073	48.073
ENSG00000008018	KO	27.497	46.497	28.497
ENSG00000008018	SPOC	27.497	36.497	27.497
ENSG00000008018	WT	31.497	53.497	33.497
ENSG00000008083	KO	27.181	62.181	120.181
ENSG00000008083	SPOC	22.181	47.181	98.181
ENSG00000008083	WT	33.181	64.181	130.181
ENSG00000008086	KO	11.514	35.514	17.514
ENSG00000008086	SPOC	11.514	16.514	17.514
ENSG00000008086	WT	11.514	16.514	8.514
ENSG00000008256	KO	26.71	56.71	107.71
ENSG00000008256	SPOC	24.71	42.71	103.71
ENSG00000008256	WT	30.71	59.71	115.71
ENSG00000008277	KO	14.895	43.895	65.895
ENSG00000008277	SPOC	15.895	42.895	11.895
ENSG00000008277	WT	15.895	43.895	88.895
ENSG00000008282	KO	30.367	44.367	38.367
ENSG00000008282	SPOC	32.367	43.367	38.367
ENSG00000008282	WT	34.367	44.367	38.367
ENSG00000008294	KO	32.637	64.637	121.637
ENSG00000008294	SPOC	34.637	67.637	129.637
ENSG00000008294	WT	42.637	79.637	137.637
ENSG00000008311	KO	21.392	25.392	79.392
ENSG00000008311	SPOC	11.392	23.392	77.392
ENSG00000008311	WT	25.392	30.392	77.392
ENSG00000008394	KO	15.524	23.524	22.524
ENSG00000008394	SPOC	15.524	21.524	21.524
ENSG00000008394	WT	23.524	28.524	22.524
ENSG00000008838	KO	20.359	41.36	46.36
ENSG00000008838	SPOC	16.359	39.36	45.36
ENSG00000008838	WT	24.359	39.36	47.36
ENSG00000008853	KO	13.302	25.302	25.302
ENSG00000008853	SPOC	11.302	23.302	24.302
ENSG00000008853	WT	12.302	13.302	25.302
ENSG00000008869	KO	22.522	51.522	35.522
ENSG00000008869	SPOC	22.522	51.522	92.521
ENSG00000008869	WT	22.522	53.522	34.522
ENSG00000008952	KO	26.942	44.942	44.942
ENSG00000008952	SPOC	27.942	40.942	40.942
ENSG00000008952	WT	43.942	44.942	44.942
ENSG00000008988	KO	30.789	37.789	28.789
ENSG00000008988	SPOC	30.789	32.789	12.789
ENSG00000008988	WT	29.789	34.789	26.789
ENSG00000009335	KO	33.213	65.213	113.213
ENSG00000009335	SPOC	36.213	65.213	114.213
ENSG00000009335	WT	42.213	83.213	134.213
ENSG00000009413	KO	32.444	64.444	116.444
ENSG00000009413	SPOC	31.444	49.444	117.444
ENSG00000009413	WT	38.444	77.444	131.444
ENSG00000009844	KO	29.888	62.888	82.888
ENSG00000009844	SPOC	31.888	61.888	81.888
ENSG00000009844	WT	37.888	77.888	82.888
ENSG00000010072	KO	29.3	47.3	47.3
ENSG00000010072	SPOC	27.3	48.3	49.3
ENSG00000010072	WT	36.3	48.3	43.3
ENSG00000010165	KO	25.807	30.807	30.807
ENSG00000010165	SPOC	21.807	28.807	30.807
ENSG00000010165	WT	26.807	33.807	48.807
ENSG00000010270	KO	22.827	46.827	59.827
ENSG00000010270	SPOC	23.827	25.827	59.827
ENSG00000010270	WT	24.827	57.827	60.827
ENSG00000010318	KO	16.4	30.4	35.4
ENSG00000010318	SPOC	15.4	24.4	33.4
ENSG00000010318	WT	16.4	26.4	33.4
ENSG00000010361	KO	15.661	15.661	17.661
ENSG00000010361	SPOC	10.661	11.661	13.661
ENSG00000010361	WT	16.661	18.661	16.661
ENSG00000010539	KO	16.218	20.218	20.218
ENSG00000010539	SPOC	17.218	21.218	19.218
ENSG00000010539	WT	18.218	22.218	19.218
ENSG00000010803	KO	25.23	30.23	95.23
ENSG00000010803	SPOC	26.23	53.23	100.23
ENSG00000010803	WT	27.23	58.23	29.23
ENSG00000010810	KO	29.622	58.622	114.622
ENSG00000010810	SPOC	20.622	49.622	50.622
ENSG00000010810	WT	27.622	50.622	50.622
ENSG00000010818	KO	6.439	36.439	38.439
ENSG00000010818	SPOC	12.439	7.439	7.439
ENSG00000010818	WT	12.439	32.439	32.439
ENSG00000011021	KO	27.959	56.959	54.959
ENSG00000011021	SPOC	22.959	53.959	52.959
ENSG00000011021	WT	29.959	55.959	53.959
ENSG00000011105	KO	17.799	34.799	16.799
ENSG00000011105	SPOC	18.799	29.799	17.799
ENSG00000011105	WT	16.799	39.799	5.799
ENSG00000011114	KO	29.458	57.458	102.458
ENSG00000011114	SPOC	30.458	59.458	100.458
ENSG00000011114	WT	39.458	65.458	101.458
ENSG00000011132	KO	15.879	18.879	24.879
ENSG00000011132	SPOC	14.879	18.879	19.879
ENSG00000011132	WT	14.879	18.879	22.879
ENSG00000011143	KO	21.104	27.104	28.104
ENSG00000011143	SPOC	20.104	25.104	28.104
ENSG00000011143	WT	21.104	28.104	30.104
ENSG00000011198	KO	26.085	53.085	62.085
ENSG00000011198	SPOC	28.085	49.085	60.085
ENSG00000011198	WT	34.085	53.085	58.085
ENSG00000011258	KO	20.845	64.845	98.846
ENSG00000011258	SPOC	21.845	57.845	93.845
ENSG00000011258	WT	26.845	66.845	92.845
ENSG00000011260	KO	31.903	48.903	46.903
ENSG00000011260	SPOC	42.903	47.903	46.903
ENSG00000011260	WT	45.903	60.903	46.903
ENSG00000011275	KO	25.831	60.831	118.831
ENSG00000011275	SPOC	30.831	61.831	122.831
ENSG00000011275	WT	58.831	77.831	137.831
ENSG00000011295	KO	30.421	55.422	71.422
ENSG00000011295	SPOC	29.421	49.422	68.422
ENSG00000011295	WT	37.421	55.422	68.422
ENSG00000011304	KO	19.703	25.703	27.703
ENSG00000011304	SPOC	29.703	26.703	25.703
ENSG00000011304	WT	21.703	26.703	30.703
ENSG00000011376	KO	25.438	58.437	109.437
ENSG00000011376	SPOC	26.437	45.437	108.437
ENSG00000011376	WT	29.437	61.437	120.437
ENSG00000011426	KO	30.293	68.293	76.293
ENSG00000011426	SPOC	30.293	61.293	72.293
ENSG00000011426	WT	40.293	71.293	74.293
ENSG00000011478	KO	20.215	24.215	24.215
ENSG00000011478	SPOC	29.215	24.215	24.215
ENSG00000011478	WT	20.215	24.215	24.215
ENSG00000011485	KO	28.785	53.785	60.784
ENSG00000011485	SPOC	26.785	51.785	57.785
ENSG00000011485	WT	30.785	53.785	57.785
ENSG00000011523	KO	25.63	33.63	35.63
ENSG00000011523	SPOC	20.63	32.63	33.63
ENSG00000011523	WT	28.63	32.63	33.63
ENSG00000011566	KO	30.412	63.412	119.412
ENSG00000011566	SPOC	34.412	58.412	124.412
ENSG00000011566	WT	38.412	73.412	129.412
ENSG00000011638	KO	9.605	28.605	29.605
ENSG00000011638	SPOC	9.605	21.605	28.605
ENSG00000011638	WT	16.605	28.605	28.605
ENSG00000012048	KO	18.252	45.252	88.253
ENSG00000012048	SPOC	17.252	37.252	85.253
ENSG00000012048	WT	26.252	44.252	93.253
ENSG00000012174	KO	19.491	48.491	67.491
ENSG00000012174	SPOC	21.491	44.491	60.491
ENSG00000012174	WT	25.491	48.491	61.491
ENSG00000012232	KO	21.532	36.532	30.532
ENSG00000012232	SPOC	17.532	30.532	29.532
ENSG00000012232	WT	22.532	39.532	57.532
ENSG00000012660	KO	30.13	62.13	104.13
ENSG00000012660	SPOC	34.13	57.13	103.13
ENSG00000012660	WT	36.13	74.13	104.13
ENSG00000012822	KO	2.619	9.619	17.619
ENSG00000012822	SPOC	9.619	12.619	18.619
ENSG00000012822	WT	2.619	6.619	17.619
ENSG00000012983	KO	28.862	60.861	118.861
ENSG00000012983	SPOC	29.862	56.861	120.861
ENSG00000012983	WT	41.862	75.861	126.861
ENSG00000013016	KO	17.01	37.01	43.01
ENSG00000013016	SPOC	18.01	39.01	43.01
ENSG00000013016	WT	25.01	39.01	43.01
ENSG00000013288	KO	15.968	30.968	51.968
ENSG00000013288	SPOC	15.968	29.968	51.968
ENSG00000013288	WT	19.968	29.968	51.968
ENSG00000013374	KO	25.362	60.362	51.362
ENSG00000013374	SPOC	27.362	51.362	50.362
ENSG00000013374	WT	46.362	50.362	51.362
ENSG00000013375	KO	28.446	36.446	36.446
ENSG00000013375	SPOC	31.446	36.446	36.446
ENSG00000013375	WT	31.446	42.446	47.446
ENSG00000013392	KO	15.809	20.809	17.809
ENSG00000013392	SPOC	17.809	20.809	20.809
ENSG00000013392	WT	15.809	20.809	20.809
ENSG00000013503	KO	21.304	43.304	96.304
ENSG00000013503	SPOC	24.304	41.304	93.304
ENSG00000013503	WT	30.304	44.304	94.304
ENSG00000013573	KO	27.966	37.966	39.966
ENSG00000013573	SPOC	23.966	38.966	37.966
ENSG00000013573	WT	36.966	39.966	37.966
ENSG00000013583	KO	24.296	40.296	47.296
ENSG00000013583	SPOC	20.296	38.296	37.296
ENSG00000013583	WT	27.296	38.296	32.296
ENSG00000014123	KO	22.344	39.344	37.344
ENSG00000014123	SPOC	27.344	40.344	37.344
ENSG00000014123	WT	30.344	40.344	38.344
ENSG00000014164	KO	34.985	41.985	95.985
ENSG00000014164	SPOC	21.985	41.985	83.985
ENSG00000014164	WT	27.985	51.985	102.985
ENSG00000014641	KO	24.036	24.036	24.036
ENSG00000014641	SPOC	25.036	24.036	23.036
ENSG00000014641	WT	25.036	26.036	24.036
ENSG00000014919	KO	22.978	34.978	34.978
ENSG00000014919	SPOC	22.978	33.978	34.978
ENSG00000014919	WT	22.978	34.978	32.978
ENSG00000015133	KO	16.155	42.155	7.155
ENSG00000015133	SPOC	7.155	5.155	7.155
ENSG00000015133	WT	5.155	7.155	5.155
ENSG00000015171	KO	22.236	42.236	69.236
ENSG00000015171	SPOC	24.236	41.236	69.236
ENSG00000015171	WT	27.236	42.236	77.236
ENSG00000015285	KO	7.489	7.489	7.489
ENSG00000015285	SPOC	6.489	7.489	7.489
ENSG00000015285	WT	6.489	7.489	7.489
ENSG00000015475	KO	12.486	38.486	48.486
ENSG00000015475	SPOC	19.486	34.486	47.486
ENSG00000015475	WT	22.486	35.486	47.486
ENSG00000015532	KO	18.319	21.319	22.319
ENSG00000015532	SPOC	17.319	19.319	21.319
ENSG00000015532	WT	17.319	21.319	19.319
ENSG00000015568	KO	31.643	62.643	77.643
ENSG00000015568	SPOC	32.643	60.643	76.643
ENSG00000015568	WT	39.643	71.643	76.643
ENSG00000015676	KO	30.01	62.01	114.01
ENSG00000015676	SPOC	33.01	61.01	115.01
ENSG00000015676	WT	39.01	74.01	116.01
ENSG00000016082	KO	18.831	22.831	17.831
ENSG00000016082	SPOC	12.831	18.831	17.831
ENSG00000016082	WT	18.831	26.831	19.831
ENSG00000017260	KO	22.743	53.743	101.743
ENSG00000017260	SPOC	22.743	53.743	84.743
ENSG00000017260	WT	33.743	58.743	81.743
ENSG00000018408	KO	14.453	42.453	85.453
ENSG00000018408	SPOC	14.453	23.453	30.453
ENSG00000018408	WT	20.453	42.453	21.453
ENSG00000018510	KO	26.071	66.071	113.071
ENSG00000018510	SPOC	30.071	58.071	105.071
ENSG00000018510	WT	41.071	69.071	124.071
ENSG00000018699	KO	22.02	54.02	99.02
ENSG00000018699	SPOC	23.02	44.02	78.02
ENSG00000018699	WT	29.02	53.02	70.02
ENSG00000019485	KO	21.394	44.394	43.394
ENSG00000019485	SPOC	18.394	27.394	22.394
ENSG00000019485	WT	24.394	54.394	22.394
ENSG00000019549	KO	10.686	7.686	6.686
ENSG00000019549	SPOC	10.686	6.686	6.686
ENSG00000019549	WT	13.686	6.686	6.686
ENSG00000020129	KO	16.443	24.443	41.443
ENSG00000020129	SPOC	14.443	23.443	40.443
ENSG00000020129	WT	15.443	23.443	40.443
ENSG00000020181	KO	9.118	15.118	27.118
ENSG00000020181	SPOC	6.118	9.118	12.118
ENSG00000020181	WT	7.118	12.118	13.118
ENSG00000020256	KO	19.275	38.275	40.275
ENSG00000020256	SPOC	20.275	35.275	35.275
ENSG00000020256	WT	19.275	39.275	16.275
ENSG00000020577	KO	15.907	45.907	90.907
ENSG00000020577	SPOC	16.907	31.907	52.907
ENSG00000020577	WT	14.907	35.907	12.907
ENSG00000020633	KO	11.39	23.39	34.39
ENSG00000020633	SPOC	13.39	24.39	34.39
ENSG00000020633	WT	5.39	23.39	32.39
ENSG00000021355	KO	7.021	20.021	7.021
ENSG00000021355	SPOC	12.021	15.021	6.021
ENSG00000021355	WT	12.021	18.021	6.021
ENSG00000021762	KO	18.473	33.473	42.473
ENSG00000021762	SPOC	16.473	27.473	38.473
ENSG00000021762	WT	20.473	26.473	36.473
ENSG00000022267	KO	27.488	61.488	72.488
ENSG00000022267	SPOC	22.488	35.488	29.488
ENSG00000022267	WT	43.488	69.488	70.488
ENSG00000022567	KO	16.799	35.799	76.799
ENSG00000022567	SPOC	20.799	33.799	75.799
ENSG00000022567	WT	18.799	38.799	77.799
ENSG00000022840	KO	35.06	58.06	67.06
ENSG00000022840	SPOC	33.06	56.06	66.06
ENSG00000022840	WT	41.06	58.06	64.06
ENSG00000023041	KO	24.674	37.674	39.674
ENSG00000023041	SPOC	23.674	35.674	37.674
ENSG00000023041	WT	27.674	36.674	37.674
ENSG00000023191	KO	16.965	18.965	19.965
ENSG00000023191	SPOC	16.965	17.965	16.965
ENSG00000023191	WT	16.965	20.965	17.965
ENSG00000023228	KO	25.952	52.952	61.952
ENSG00000023228	SPOC	25.952	47.952	53.952
ENSG00000023228	WT	31.952	53.952	61.952
ENSG00000023287	KO	30.645	66.645	106.644
ENSG00000023287	SPOC	29.645	61.645	106.644
ENSG00000023287	WT	38.645	72.645	106.644
ENSG00000023318	KO	31.379	69.379	122.379
ENSG00000023318	SPOC	32.379	63.379	125.379
ENSG00000023318	WT	37.379	78.379	127.379
ENSG00000023330	KO	24.883	29.883	23.883
ENSG00000023330	SPOC	23.883	27.883	27.883
ENSG00000023330	WT	25.883	28.883	31.883
ENSG00000023516	KO	25.137	57.137	66.137
ENSG00000023516	SPOC	30.137	56.137	63.137
ENSG00000023516	WT	34.137	61.137	65.137
ENSG00000023572	KO	18.277	19.277	18.277
ENSG00000023572	SPOC	18.277	20.277	19.277
ENSG00000023572	WT	19.277	23.277	23.277
ENSG00000024048	KO	29.086	64.086	124.086
ENSG00000024048	SPOC	29.086	61.086	121.086
ENSG00000024048	WT	35.086	74.086	135.086
ENSG00000024526	KO	25.086	31.086	30.086
ENSG00000024526	SPOC	26.086	31.086	28.086
ENSG00000024526	WT	29.086	30.086	27.086
ENSG00000025156	KO	34.444	51.444	51.444
ENSG00000025156	SPOC	34.444	50.444	50.444
ENSG00000025156	WT	42.444	51.444	51.444
ENSG00000025293	KO	28.241	51.241	97.241
ENSG00000025293	SPOC	24.241	46.241	95.241
ENSG00000025293	WT	30.241	58.241	99.241
ENSG00000025423	KO	10.774	21.774	14.774
ENSG00000025423	SPOC	17.774	18.774	11.774
ENSG00000025423	WT	14.774	18.774	9.774
ENSG00000025770	KO	27.312	29.312	30.312
ENSG00000025770	SPOC	28.312	27.312	28.312
ENSG00000025770	WT	28.312	28.312	30.312
ENSG00000025796	KO	31.325	67.325	98.325
ENSG00000025796	SPOC	31.325	66.325	98.325
ENSG00000025796	WT	42.325	73.325	98.325
ENSG00000026025	KO	19.939	16.939	12.939
ENSG00000026025	SPOC	19.939	14.939	12.939
ENSG00000026025	WT	19.939	14.939	12.939
ENSG00000026559	KO	13.095	27.095	27.095
ENSG00000026559	SPOC	13.095	25.095	27.095
ENSG00000026559	WT	14.095	26.095	25.095
ENSG00000026652	KO	20.173	42.173	96.173
ENSG00000026652	SPOC	21.173	33.173	61.173
ENSG00000026652	WT	24.173	53.173	97.173
ENSG00000027001	KO	13.47	20.47	13.47
ENSG00000027001	SPOC	19.47	40.47	18.47
ENSG00000027001	WT	25.47	42.47	19.47
ENSG00000027697	KO	24.492	32.492	29.492
ENSG00000027697	SPOC	23.492	29.492	28.492
ENSG00000027697	WT	27.492	31.492	29.492
ENSG00000027869	KO	11.886	21.886	16.886
ENSG00000027869	SPOC	11.886	14.886	16.886
ENSG00000027869	WT	13.886	16.886	14.886
ENSG00000028116	KO	18.261	42.261	36.261
ENSG00000028116	SPOC	20.261	38.261	25.261
ENSG00000028116	WT	24.261	38.261	24.261
ENSG00000028203	KO	28.579	60.579	102.58
ENSG00000028203	SPOC	29.579	58.579	102.58
ENSG00000028203	WT	33.579	70.579	102.58
ENSG00000028839	KO	28.919	53.919	54.919
ENSG00000028839	SPOC	30.919	50.919	57.919
ENSG00000028839	WT	40.919	54.919	59.919
ENSG00000029153	KO	22.259	42.259	53.259
ENSG00000029153	SPOC	24.259	35.259	75.259
ENSG00000029153	WT	23.259	49.259	75.259
ENSG00000029725	KO	28.866	50.866	103.866
ENSG00000029725	SPOC	27.866	50.866	103.866
ENSG00000029725	WT	37.866	66.866	110.866
ENSG00000030110	KO	22.376	35.376	42.376
ENSG00000030110	SPOC	21.376	34.376	42.376
ENSG00000030110	WT	26.376	35.376	41.376
ENSG00000030582	KO	13.092	14.092	13.092
ENSG00000030582	SPOC	13.092	13.092	12.092
ENSG00000030582	WT	13.092	15.092	14.092
ENSG00000031003	KO	29.985	58.985	116.985
ENSG00000031003	SPOC	30.985	58.985	112.985
ENSG00000031003	WT	36.985	58.985	115.985
ENSG00000032389	KO	24.02	52.02	93.02
ENSG00000032389	SPOC	27.02	47.02	92.02
ENSG00000032389	WT	34.02	61.02	114.02
ENSG00000033011	KO	30.358	31.358	32.358
ENSG00000033011	SPOC	18.358	30.358	30.358
ENSG00000033011	WT	33.358	25.358	28.358
ENSG00000033170	KO	18.047	34.047	19.047
ENSG00000033170	SPOC	17.047	19.047	14.047
ENSG00000033170	WT	19.047	23.047	67.047
ENSG00000033178	KO	21.486	56.486	99.486
ENSG00000033178	SPOC	27.486	55.486	99.486
ENSG00000033178	WT	36.486	60.486	100.486
ENSG00000033800	KO	24.983	54.983	118.983
ENSG00000033800	SPOC	23.983	50.983	119.983
ENSG00000033800	WT	31.983	60.983	120.983
ENSG00000034053	KO	23.102	50.102	96.102
ENSG00000034053	SPOC	21.102	38.102	79.102
ENSG00000034053	WT	29.102	61.102	105.102
ENSG00000034510	KO	7.342	8.342	7.342
ENSG00000034510	SPOC	7.342	5.342	5.342
ENSG00000034510	WT	11.342	8.342	5.342
ENSG00000034533	KO	17.274	26.274	22.274
ENSG00000034533	SPOC	18.274	24.274	21.274
ENSG00000034533	WT	21.274	28.274	21.274
ENSG00000034677	KO	25.38	58.38	81.38
ENSG00000034677	SPOC	31.38	52.38	78.38
ENSG00000034677	WT	33.38	65.38	81.38
ENSG00000034693	KO	27.238	50.238	70.238
ENSG00000034693	SPOC	26.238	46.238	56.238
ENSG00000034693	WT	34.238	50.238	71.238
ENSG00000034713	KO	21.091	30.091	20.091
ENSG00000034713	SPOC	26.091	32.091	19.091
ENSG00000034713	WT	33.091	33.091	27.091
ENSG00000035115	KO	8.979	14.979	13.979
ENSG00000035115	SPOC	10.979	11.979	13.979
ENSG00000035115	WT	10.979	13.979	13.979
ENSG00000035403	KO	30.28	63.28	117.28
ENSG00000035403	SPOC	34.28	62.28	120.28
ENSG00000035403	WT	41.28	76.28	126.28
ENSG00000035499	KO	27.236	51.236	102.236
ENSG00000035499	SPOC	30.236	48.236	88.236
ENSG00000035499	WT	38.236	54.236	118.236
ENSG00000035681	KO	28.034	53.033	92.033
ENSG00000035681	SPOC	25.034	40.034	92.033
ENSG00000035681	WT	28.034	40.034	91.033
ENSG00000035687	KO	27.671	58.671	74.671
ENSG00000035687	SPOC	28.671	57.671	70.671
ENSG00000035687	WT	37.671	62.671	76.671
ENSG00000035928	KO	27.543	63.542	91.542
ENSG00000035928	SPOC	31.543	60.542	92.542
ENSG00000035928	WT	38.543	69.542	90.542
ENSG00000036257	KO	31.937	69.937	120.937
ENSG00000036257	SPOC	30.937	69.937	120.937
ENSG00000036257	WT	43.937	86.937	121.937
ENSG00000036672	KO	12.702	12.702	11.702
ENSG00000036672	SPOC	12.702	12.702	11.702
ENSG00000036672	WT	13.702	12.702	10.702
ENSG00000037280	KO	15.209	20.209	21.209
ENSG00000037280	SPOC	15.209	19.209	21.209
ENSG00000037280	WT	15.209	19.209	21.209
ENSG00000037474	KO	40.231	45.231	43.231
ENSG00000037474	SPOC	38.231	44.231	42.231
ENSG00000037474	WT	42.231	46.231	45.231
ENSG00000037749	KO	24.363	35.363	29.363
ENSG00000037749	SPOC	27.363	39.363	35.363
ENSG00000037749	WT	31.363	36.363	39.363
ENSG00000038002	KO	15.983	17.983	13.983
ENSG00000038002	SPOC	15.983	17.983	14.983
ENSG00000038002	WT	16.983	16.983	13.983
ENSG00000038219	KO	27.929	54.929	68.929
ENSG00000038219	SPOC	28.929	54.929	68.929
ENSG00000038219	WT	31.929	64.929	67.929
ENSG00000038274	KO	22.82	29.82	24.82
ENSG00000038274	SPOC	21.82	27.82	22.82
ENSG00000038274	WT	24.82	28.82	22.82
ENSG00000038382	KO	25.322	61.322	113.322
ENSG00000038382	SPOC	23.322	54.322	111.322
ENSG00000038382	WT	34.322	66.322	127.322
ENSG00000039123	KO	27.251	61.251	119.252
ENSG00000039123	SPOC	30.251	59.251	119.252
ENSG00000039123	WT	38.251	64.251	126.252
ENSG00000039523	KO	16.61	24.61	24.61
ENSG00000039523	SPOC	14.61	20.61	22.61
ENSG00000039523	WT	16.61	22.61	23.61
ENSG00000039560	KO	19.856	47.856	88.856
ENSG00000039560	SPOC	20.856	38.856	59.856
ENSG00000039560	WT	25.856	40.856	8.856
ENSG00000040275	KO	23.661	28.661	26.661
ENSG00000040275	SPOC	24.661	27.661	26.661
ENSG00000040275	WT	26.661	28.661	27.661
ENSG00000040341	KO	18.181	34.181	59.181
ENSG00000040341	SPOC	17.181	24.181	31.181
ENSG00000040341	WT	23.181	29.181	62.181
ENSG00000040487	KO	20.836	31.836	37.836
ENSG00000040487	SPOC	17.836	28.836	33.836
ENSG00000040487	WT	19.836	29.836	32.836
ENSG00000040933	KO	29.125	61.125	100.125
ENSG00000040933	SPOC	29.125	53.125	91.125
ENSG00000040933	WT	34.125	69.125	108.125
ENSG00000042088	KO	14.019	34.019	70.019
ENSG00000042088	SPOC	18.019	29.019	71.019
ENSG00000042088	WT	19.019	48.019	34.019
ENSG00000042317	KO	18.277	43.277	6.277
ENSG00000042317	SPOC	20.277	21.277	20.277
ENSG00000042317	WT	20.277	43.277	20.277
ENSG00000042429	KO	31.52	56.52	59.52
ENSG00000042429	SPOC	33.52	48.52	57.52
ENSG00000042429	WT	39.52	52.52	51.52
ENSG00000042493	KO	10.753	19.753	5.753
ENSG00000042493	SPOC	12.753	12.753	13.753
ENSG00000042493	WT	12.753	21.753	13.753
ENSG00000043039	KO	4.671	11.671	10.671
ENSG00000043039	SPOC	5.671	4.671	4.671
ENSG00000043039	WT	3.671	4.671	4.671
ENSG00000043093	KO	21.109	48.109	65.109
ENSG00000043093	SPOC	31.109	47.109	66.109
ENSG00000043093	WT	33.109	48.109	67.109
ENSG00000044115	KO	23.938	51.939	108.939
ENSG00000044115	SPOC	24.938	40.939	111.939
ENSG00000044115	WT	28.939	55.939	114.939
ENSG00000044446	KO	22.16	59.16	103.16
ENSG00000044446	SPOC	24.16	54.16	98.16
ENSG00000044446	WT	35.16	66.16	99.16
ENSG00000044459	KO	7.098	33.098	40.098
ENSG00000044459	SPOC	9.098	8.098	34.098
ENSG00000044459	WT	9.098	33.098	33.098
ENSG00000046604	KO	26.095	57.095	60.095
ENSG00000046604	SPOC	28.095	56.095	58.095
ENSG00000046604	WT	33.095	57.095	57.095
ENSG00000046647	KO	13.974	33.974	43.974
ENSG00000046647	SPOC	18.974	30.974	40.974
ENSG00000046647	WT	22.974	36.974	41.974
ENSG00000046651	KO	28.253	55.253	61.253
ENSG00000046651	SPOC	27.253	53.253	59.253
ENSG00000046651	WT	35.253	53.253	55.253
ENSG00000047188	KO	28.493	62.494	95.494
ENSG00000047188	SPOC	28.493	62.494	95.494
ENSG00000047188	WT	37.494	71.494	95.494
ENSG00000047249	KO	31.263	59.263	121.263
ENSG00000047249	SPOC	30.263	59.263	120.263
ENSG00000047249	WT	37.263	60.263	134.263
ENSG00000047315	KO	32.243	63.243	63.243
ENSG00000047315	SPOC	35.243	62.243	62.243
ENSG00000047315	WT	43.243	63.243	62.243
ENSG00000047346	KO	13.39	37.39	13.39
ENSG00000047346	SPOC	13.39	19.39	45.39
ENSG00000047346	WT	19.39	37.39	37.39
ENSG00000047410	KO	29.072	68.072	81.072
ENSG00000047410	SPOC	34.072	68.072	80.072
ENSG00000047410	WT	42.072	74.072	78.072
ENSG00000047578	KO	23.129	40.129	81.129
ENSG00000047578	SPOC	21.129	47.129	83.129
ENSG00000047578	WT	30.129	54.129	101.129
ENSG00000047579	KO	11.111	29.111	14.111
ENSG00000047579	SPOC	19.111	31.111	77.111
ENSG00000047579	WT	23.111	35.111	29.111
ENSG00000047621	KO	23.654	55.654	68.654
ENSG00000047621	SPOC	24.654	55.654	69.654
ENSG00000047621	WT	37.654	59.654	68.654
ENSG00000047634	KO	25.564	25.564	23.564
ENSG00000047634	SPOC	25.564	25.564	23.564
ENSG00000047634	WT	26.564	25.564	24.564
ENSG00000047849	KO	30.555	61.555	107.555
ENSG00000047849	SPOC	25.555	53.555	106.555
ENSG00000047849	WT	35.555	61.555	111.555
ENSG00000048028	KO	27.014	59.014	90.014
ENSG00000048028	SPOC	19.014	51.014	41.014
ENSG00000048028	WT	33.014	61.014	45.014
ENSG00000048140	KO	14.009	17.009	20.009
ENSG00000048140	SPOC	14.009	16.009	17.009
ENSG00000048140	WT	14.009	17.009	17.009
ENSG00000048342	KO	18.867	22.867	71.867
ENSG00000048342	SPOC	19.867	36.867	50.867
ENSG00000048342	WT	20.867	44.867	71.867
ENSG00000048392	KO	21.308	46.308	43.308
ENSG00000048392	SPOC	23.308	42.308	43.308
ENSG00000048392	WT	32.308	44.308	42.308
ENSG00000048405	KO	28.851	54.851	55.851
ENSG00000048405	SPOC	29.851	54.851	54.851
ENSG00000048405	WT	34.851	54.851	54.851
ENSG00000048471	KO	24.487	50.487	93.488
ENSG00000048471	SPOC	21.487	40.487	93.488
ENSG00000048471	WT	30.487	55.487	93.488
ENSG00000048707	KO	27.108	51.108	109.108
ENSG00000048707	SPOC	26.108	50.108	103.108
ENSG00000048707	WT	30.108	60.108	125.108
ENSG00000048991	KO	26.333	53.333	106.333
ENSG00000048991	SPOC	27.333	48.333	107.333
ENSG00000048991	WT	35.333	65.333	117.333
ENSG00000049130	KO	3.423	10.423	9.423
ENSG00000049130	SPOC	14.423	7.423	8.423
ENSG00000049130	WT	9.423	12.423	8.423
ENSG00000049167	KO	21.141	42.141	80.141
ENSG00000049167	SPOC	27.141	41.141	79.141
ENSG00000049167	WT	31.141	56.141	79.141
ENSG00000049239	KO	17.259	39.259	45.259
ENSG00000049239	SPOC	16.259	32.259	40.259
ENSG00000049239	WT	18.259	39.259	43.259
ENSG00000049323	KO	18.142	20.142	95.142
ENSG00000049323	SPOC	19.142	19.142	72.142
ENSG00000049323	WT	17.142	19.142	50.142
ENSG00000049449	KO	20.04	27.04	21.04
ENSG00000049449	SPOC	21.04	27.04	22.04
ENSG00000049449	WT	22.04	27.04	23.04
ENSG00000049541	KO	32.595	37.595	39.595
ENSG00000049541	SPOC	27.595	39.595	39.595
ENSG00000049541	WT	31.595	37.595	39.595
ENSG00000049618	KO	33.687	68.687	127.687
ENSG00000049618	SPOC	34.687	66.687	129.687
ENSG00000049618	WT	40.687	81.687	138.687
ENSG00000049656	KO	31.145	34.145	32.145
ENSG00000049656	SPOC	31.145	33.145	31.145
ENSG00000049656	WT	31.145	34.145	34.145
ENSG00000049768	KO	7.483	13.483	23.483
ENSG00000049768	SPOC	8.483	9.483	19.483
ENSG00000049768	WT	9.483	16.483	22.483
ENSG00000049860	KO	22.064	37.064	55.064
ENSG00000049860	SPOC	23.064	35.064	55.064
ENSG00000049860	WT	22.064	38.064	55.064
ENSG00000049883	KO	17.894	39.894	61.894
ENSG00000049883	SPOC	19.894	36.894	58.894
ENSG00000049883	WT	27.894	47.894	57.894
ENSG00000050130	KO	25.507	30.507	10.507
ENSG00000050130	SPOC	24.507	30.507	10.507
ENSG00000050130	WT	25.507	30.507	10.507
ENSG00000050393	KO	21.731	39.731	48.731
ENSG00000050393	SPOC	25.731	38.731	38.731
ENSG00000050393	WT	31.731	38.731	50.731
ENSG00000050426	KO	19.872	26.872	25.872
ENSG00000050426	SPOC	18.872	24.872	24.872
ENSG00000050426	WT	25.872	25.872	25.872
ENSG00000050748	KO	21.843	49.843	79.843
ENSG00000050748	SPOC	22.843	42.843	76.843
ENSG00000050748	WT	25.843	51.843	77.843
ENSG00000051180	KO	25.076	47.076	59.076
ENSG00000051180	SPOC	24.076	43.076	59.076
ENSG00000051180	WT	28.076	50.076	59.076
ENSG00000051341	KO	26.377	60.377	118.377
ENSG00000051341	SPOC	29.377	60.377	118.377
ENSG00000051341	WT	39.377	75.377	125.377
ENSG00000051620	KO	17.757	24.757	23.757
ENSG00000051620	SPOC	16.757	20.757	20.757
ENSG00000051620	WT	17.757	25.757	20.757
ENSG00000052126	KO	22.487	50.487	90.487
ENSG00000052126	SPOC	20.487	41.487	29.487
ENSG00000052126	WT	23.487	52.487	12.487
ENSG00000052795	KO	26.804	55.804	110.804
ENSG00000052795	SPOC	27.804	50.804	103.804
ENSG00000052795	WT	38.804	72.804	117.804
ENSG00000052802	KO	22.106	23.106	21.106
ENSG00000052802	SPOC	21.106	21.106	20.106
ENSG00000052802	WT	23.106	21.106	20.106
ENSG00000052850	KO	22.373	45.373	63.373
ENSG00000052850	SPOC	13.373	35.373	54.373
ENSG00000052850	WT	25.373	51.373	55.373
ENSG00000053254	KO	220.598	242.598	222.598
ENSG00000053254	SPOC	218.598	222.598	217.598
ENSG00000053254	WT	220.598	233.598	221.598
ENSG00000053438	KO	16.049	18.049	13.049
ENSG00000053438	SPOC	16.049	17.049	14.049
ENSG00000053438	WT	16.049	18.049	14.049
ENSG00000053747	KO	16.745	39.745	24.745
ENSG00000053747	SPOC	14.745	16.745	14.745
ENSG00000053747	WT	14.745	16.745	14.745
ENSG00000053770	KO	17.866	38.866	40.866
ENSG00000053770	SPOC	19.866	37.866	37.866
ENSG00000053770	WT	26.866	37.866	38.866
ENSG00000053918	KO	269.156	274.156	275.156
ENSG00000053918	SPOC	264.156	265.156	261.156
ENSG00000053918	WT	265.156	272.156	273.156
ENSG00000054282	KO	31.432	59.432	103.432
ENSG00000054282	SPOC	33.432	59.432	107.432
ENSG00000054282	WT	40.432	68.432	110.432
ENSG00000054598	KO	27.093	34.093	39.093
ENSG00000054598	SPOC	23.093	30.093	36.093
ENSG00000054598	WT	26.093	32.093	43.093
ENSG00000054611	KO	17.898	41.899	84.899
ENSG00000054611	SPOC	16.898	34.898	78.899
ENSG00000054611	WT	20.898	46.899	81.899
ENSG00000054654	KO	9.032	33.032	9.032
ENSG00000054654	SPOC	17.032	4.032	7.032
ENSG00000054654	WT	19.032	15.032	8.032
ENSG00000054690	KO	12.781	31.781	52.78
ENSG00000054690	SPOC	14.781	26.781	52.78
ENSG00000054690	WT	25.781	33.78	59.78
ENSG00000054793	KO	17.197	36.197	28.197
ENSG00000054793	SPOC	18.197	18.197	5.197
ENSG00000054793	WT	15.197	10.197	4.197
ENSG00000054965	KO	27.331	58.331	111.331
ENSG00000054965	SPOC	26.331	58.331	115.331
ENSG00000054965	WT	37.331	64.331	119.331
ENSG00000055044	KO	32.037	69.037	85.037
ENSG00000055044	SPOC	34.037	62.037	79.037
ENSG00000055044	WT	52.037	82.037	80.037
ENSG00000055130	KO	30.259	67.259	110.259
ENSG00000055130	SPOC	33.259	65.259	112.259
ENSG00000055130	WT	41.259	83.259	115.259
ENSG00000055147	KO	9.873	4.873	4.873
ENSG00000055147	SPOC	13.873	4.873	15.873
ENSG00000055147	WT	16.873	16.873	15.873
ENSG00000055163	KO	9.157	44.157	61.157
ENSG00000055163	SPOC	15.157	8.157	50.157
ENSG00000055163	WT	8.157	7.157	50.157
ENSG00000055208	KO	29.493	69.493	108.493
ENSG00000055208	SPOC	33.493	68.493	108.493
ENSG00000055208	WT	44.493	84.493	110.493
ENSG00000055211	KO	28.776	42.776	52.776
ENSG00000055211	SPOC	28.776	40.776	46.776
ENSG00000055211	WT	34.776	43.776	46.776
ENSG00000055332	KO	19.213	46.213	65.213
ENSG00000055332	SPOC	21.213	42.213	66.213
ENSG00000055332	WT	28.213	54.213	66.213
ENSG00000055609	KO	35.192	69.192	127.192
ENSG00000055609	SPOC	36.192	69.192	132.192
ENSG00000055609	WT	43.192	86.192	144.192
ENSG00000055732	KO	14.524	36.524	16.524
ENSG00000055732	SPOC	14.524	23.524	15.524
ENSG00000055732	WT	15.524	36.524	15.524
ENSG00000055950	KO	22.352	22.352	20.352
ENSG00000055950	SPOC	16.352	21.352	22.352
ENSG00000055950	WT	22.352	24.352	23.352
ENSG00000056050	KO	17.498	39.498	40.498
ENSG00000056050	SPOC	22.498	39.498	40.498
ENSG00000056050	WT	29.498	41.498	40.498
ENSG00000056097	KO	25.823	58.823	99.823
ENSG00000056097	SPOC	29.823	59.823	99.823
ENSG00000056097	WT	36.823	77.823	98.823
ENSG00000056277	KO	31.029	77.029	83.029
ENSG00000056277	SPOC	32.029	65.029	83.029
ENSG00000056277	WT	41.029	76.029	83.029
ENSG00000056487	KO	18.668	35.668	62.669
ENSG00000056487	SPOC	17.668	25.668	55.669
ENSG00000056487	WT	18.668	35.668	55.669
ENSG00000056736	KO	14.471	23.471	22.471
ENSG00000056736	SPOC	13.471	20.471	23.471
ENSG00000056736	WT	14.471	20.471	23.471
ENSG00000056998	KO	9.407	21.407	58.407
ENSG00000056998	SPOC	8.407	8.407	8.407
ENSG00000056998	WT	9.407	4.407	57.407
ENSG00000057019	KO	14.018	52.018	81.018
ENSG00000057019	SPOC	19.018	35.018	76.018
ENSG00000057019	WT	24.018	46.018	85.018
ENSG00000057294	KO	4.895	5.895	4.895
ENSG00000057294	SPOC	12.895	9.895	5.895
ENSG00000057294	WT	10.895	10.895	4.895
ENSG00000057468	KO	34.413	133.413	79.413
ENSG00000057468	SPOC	48.413	82.413	88.413
ENSG00000057468	WT	130.413	85.413	88.413
ENSG00000057608	KO	31.572	61.572	69.572
ENSG00000057608	SPOC	34.572	61.572	65.572
ENSG00000057608	WT	40.572	63.572	65.572
ENSG00000057663	KO	27.847	64.847	121.847
ENSG00000057663	SPOC	30.847	63.847	125.847
ENSG00000057663	WT	37.847	74.847	134.847
ENSG00000057935	KO	21.464	45.464	93.464
ENSG00000057935	SPOC	19.464	42.464	102.464
ENSG00000057935	WT	22.464	47.464	112.463
ENSG00000058056	KO	26.621	56.621	105.621
ENSG00000058056	SPOC	25.621	53.621	96.621
ENSG00000058056	WT	34.621	58.621	115.621
ENSG00000058063	KO	27.12	60.12	114.12
ENSG00000058063	SPOC	28.12	57.12	104.12
ENSG00000058063	WT	34.12	63.12	120.12
ENSG00000058091	KO	19.986	37.986	7.986
ENSG00000058091	SPOC	22.986	6.986	6.986
ENSG00000058091	WT	19.986	13.986	6.986
ENSG00000058272	KO	31.031	68.031	126.031
ENSG00000058272	SPOC	33.031	65.031	127.031
ENSG00000058272	WT	41.031	77.031	138.031
ENSG00000058600	KO	14.833	31.833	44.833
ENSG00000058600	SPOC	10.833	21.833	43.833
ENSG00000058600	WT	17.833	39.833	46.833
ENSG00000058668	KO	70.834	91.834	121.834
ENSG00000058668	SPOC	74.834	88.834	114.834
ENSG00000058668	WT	68.834	88.834	122.834
ENSG00000058729	KO	26.304	36.304	33.304
ENSG00000058729	SPOC	28.304	32.304	30.304
ENSG00000058729	WT	29.304	35.304	31.304
ENSG00000058804	KO	30.515	54.515	85.515
ENSG00000058804	SPOC	30.515	55.515	86.515
ENSG00000058804	WT	35.515	64.515	91.515
ENSG00000059377	KO	9.897	22.897	28.897
ENSG00000059377	SPOC	8.897	10.897	22.897
ENSG00000059377	WT	8.897	15.897	15.897
ENSG00000059588	KO	20.878	53.878	98.878
ENSG00000059588	SPOC	20.878	51.878	94.878
ENSG00000059588	WT	27.878	58.878	94.878
ENSG00000059691	KO	9.523	45.522	92.522
ENSG00000059691	SPOC	22.522	45.522	88.522
ENSG00000059691	WT	25.522	63.522	94.522
ENSG00000059758	KO	34.412	65.412	78.412
ENSG00000059758	SPOC	34.412	65.412	78.412
ENSG00000059758	WT	41.412	74.412	140.412
ENSG00000060069	KO	24.659	45.659	84.659
ENSG00000060069	SPOC	25.659	54.659	79.659
ENSG00000060069	WT	30.659	65.659	85.659
ENSG00000060237	KO	36.46	73.46	132.461
ENSG00000060237	SPOC	39.46	69.46	136.461
ENSG00000060237	WT	44.46	85.46	151.461
ENSG00000060339	KO	31.162	63.162	93.163
ENSG00000060339	SPOC	27.162	54.162	89.163
ENSG00000060339	WT	33.162	64.162	88.163
ENSG00000060749	KO	31.26	49.26	48.26
ENSG00000060749	SPOC	32.26	49.26	49.26
ENSG00000060749	WT	37.26	75.26	48.26
ENSG00000060971	KO	23.375	32.375	36.375
ENSG00000060971	SPOC	23.375	30.375	33.375
ENSG00000060971	WT	26.375	31.375	35.375
ENSG00000060982	KO	17.056	24.056	7.056
ENSG00000060982	SPOC	13.056	17.056	17.056
ENSG00000060982	WT	17.056	17.056	17.056
ENSG00000061273	KO	18.015	27.015	14.015
ENSG00000061273	SPOC	14.015	21.015	12.015
ENSG00000061273	WT	14.015	21.015	10.015
ENSG00000061455	KO	20.067	46.067	13.067
ENSG00000061455	SPOC	13.067	7.067	13.067
ENSG00000061455	WT	23.067	31.067	13.067
ENSG00000061676	KO	28.862	65.862	123.862
ENSG00000061676	SPOC	33.862	64.862	123.862
ENSG00000061676	WT	42.862	76.862	131.862
ENSG00000061936	KO	35.385	58.385	96.385
ENSG00000061936	SPOC	35.385	58.385	97.385
ENSG00000061936	WT	36.385	64.385	98.385
ENSG00000061987	KO	29.495	57.495	110.496
ENSG00000061987	SPOC	29.495	56.495	106.496
ENSG00000061987	WT	36.495	58.495	119.496
ENSG00000062194	KO	35.245	68.245	102.245
ENSG00000062194	SPOC	33.245	67.245	101.245
ENSG00000062194	WT	41.245	77.245	101.245
ENSG00000062650	KO	24.69	61.69	94.69
ENSG00000062650	SPOC	32.69	59.69	93.69
ENSG00000062650	WT	34.69	74.69	93.69
ENSG00000062725	KO	29.935	46.935	89.935
ENSG00000062725	SPOC	29.935	45.935	85.935
ENSG00000062725	WT	36.935	47.935	86.935
ENSG00000063176	KO	15.486	10.486	13.486
ENSG00000063176	SPOC	9.486	10.486	13.486
ENSG00000063176	WT	9.486	18.486	13.486
ENSG00000063241	KO	12.181	12.181	12.181
ENSG00000063241	SPOC	11.181	12.181	12.181
ENSG00000063241	WT	12.181	13.181	12.181
ENSG00000063587	KO	24.853	43.853	48.853
ENSG00000063587	SPOC	24.853	40.853	47.853
ENSG00000063587	WT	28.853	45.853	48.853
ENSG00000063601	KO	19.687	53.687	79.687
ENSG00000063601	SPOC	22.687	50.687	78.687
ENSG00000063601	WT	27.687	57.687	78.687
ENSG00000063854	KO	14.992	30.992	34.992
ENSG00000063854	SPOC	16.992	26.992	32.992
ENSG00000063854	WT	22.992	28.992	31.992
ENSG00000063978	KO	34.972	127.971	182.971
ENSG00000063978	SPOC	33.972	126.971	184.971
ENSG00000063978	WT	36.972	129.971	195.971
ENSG00000064012	KO	13.308	28.308	19.308
ENSG00000064012	SPOC	12.308	44.308	61.308
ENSG00000064012	WT	13.308	19.308	15.308
ENSG00000064102	KO	28.048	54.048	65.048
ENSG00000064102	SPOC	30.048	49.048	61.048
ENSG00000064102	WT	38.048	54.048	64.048
ENSG00000064225	KO	7.651	7.651	7.651
ENSG00000064225	SPOC	7.651	4.651	9.651
ENSG00000064225	WT	7.651	9.651	6.651
ENSG00000064393	KO	30.227	60.227	107.227
ENSG00000064393	SPOC	31.227	61.227	107.227
ENSG00000064393	WT	37.227	74.227	119.227
ENSG00000064545	KO	21.773	52.773	53.773
ENSG00000064545	SPOC	20.773	27.773	51.773
ENSG00000064545	WT	22.773	27.773	52.773
ENSG00000064607	KO	26.817	47.817	48.817
ENSG00000064607	SPOC	27.817	46.817	48.817
ENSG00000064607	WT	46.817	48.817	49.817
ENSG00000064651	KO	27.577	49.577	100.577
ENSG00000064651	SPOC	28.577	48.577	94.577
ENSG00000064651	WT	33.577	49.577	119.577
ENSG00000064703	KO	26.449	46.449	50.449
ENSG00000064703	SPOC	25.449	46.449	48.449
ENSG00000064703	WT	46.449	47.449	50.449
ENSG00000064763	KO	16.033	34.033	31.033
ENSG00000064763	SPOC	16.033	32.033	13.033
ENSG00000064763	WT	16.033	32.033	5.033
ENSG00000064933	KO	22.346	49.346	60.346
ENSG00000064933	SPOC	27.346	47.346	34.346
ENSG00000064933	WT	31.346	55.346	34.346
ENSG00000064995	KO	23.14	41.14	41.14
ENSG00000064995	SPOC	27.14	44.14	59.14
ENSG00000064995	WT	32.14	55.14	54.14
ENSG00000064999	KO	26.056	55.056	114.056
ENSG00000064999	SPOC	25.056	53.056	108.056
ENSG00000064999	WT	37.056	63.056	53.056
ENSG00000065057	KO	10.997	13.997	13.997
ENSG00000065057	SPOC	8.997	13.997	13.997
ENSG00000065057	WT	10.997	11.997	13.997
ENSG00000065150	KO	29.873	57.873	62.873
ENSG00000065150	SPOC	29.873	55.873	59.873
ENSG00000065150	WT	37.873	57.873	60.873
ENSG00000065154	KO	27.689	31.689	30.689
ENSG00000065154	SPOC	27.689	30.689	28.689
ENSG00000065154	WT	28.689	31.689	30.689
ENSG00000065183	KO	25.624	47.624	48.624
ENSG00000065183	SPOC	32.624	46.624	47.624
ENSG00000065183	WT	36.624	47.624	47.624
ENSG00000065243	KO	28.945	62.945	120.945
ENSG00000065243	SPOC	28.945	62.945	122.945
ENSG00000065243	WT	40.945	75.945	139.945
ENSG00000065268	KO	16.721	17.721	18.721
ENSG00000065268	SPOC	15.721	16.721	16.721
ENSG00000065268	WT	16.721	15.721	17.721
ENSG00000065308	KO	18.142	43.142	84.142
ENSG00000065308	SPOC	18.142	27.142	79.142
ENSG00000065308	WT	21.142	40.142	84.142
ENSG00000065320	KO	13.59	15.59	55.591
ENSG00000065320	SPOC	16.59	12.59	13.59
ENSG00000065320	WT	10.59	14.59	3.59
ENSG00000065328	KO	28.65	55.65	74.65
ENSG00000065328	SPOC	29.65	62.65	69.65
ENSG00000065328	WT	34.65	62.65	67.65
ENSG00000065357	KO	6.834	5.834	5.834
ENSG00000065357	SPOC	15.834	11.834	6.834
ENSG00000065357	WT	4.834	4.834	3.834
ENSG00000065485	KO	26.723	53.723	97.723
ENSG00000065485	SPOC	31.723	57.723	97.723
ENSG00000065485	WT	34.723	58.723	100.723
ENSG00000065491	KO	28.383	52.383	87.383
ENSG00000065491	SPOC	24.383	49.383	86.383
ENSG00000065491	WT	33.383	56.383	86.383
ENSG00000065518	KO	16.57	10.57	10.57
ENSG00000065518	SPOC	13.57	10.57	9.57
ENSG00000065518	WT	16.57	10.57	9.57
ENSG00000065548	KO	30.543	52.543	60.543
ENSG00000065548	SPOC	31.543	51.543	53.543
ENSG00000065548	WT	41.543	57.543	60.543
ENSG00000065559	KO	26.403	58.403	109.404
ENSG00000065559	SPOC	29.403	53.403	116.404
ENSG00000065559	WT	33.403	68.404	127.404
ENSG00000065600	KO	18.712	54.713	75.713
ENSG00000065600	SPOC	18.712	50.713	76.713
ENSG00000065600	WT	31.712	59.713	75.713
ENSG00000065613	KO	30.376	69.376	85.376
ENSG00000065613	SPOC	28.376	60.376	81.376
ENSG00000065613	WT	38.376	74.376	80.376
ENSG00000065615	KO	21.501	36.501	95.501
ENSG00000065615	SPOC	24.501	36.501	94.501
ENSG00000065615	WT	32.501	66.501	97.501
ENSG00000065809	KO	22.513	48.513	88.513
ENSG00000065809	SPOC	19.512	33.513	73.513
ENSG00000065809	WT	22.513	48.513	76.513
ENSG00000065833	KO	16.365	32.365	8.365
ENSG00000065833	SPOC	23.365	31.365	16.365
ENSG00000065833	WT	23.365	32.365	15.365
ENSG00000065883	KO	32.384	64.384	122.384
ENSG00000065883	SPOC	32.384	65.384	121.384
ENSG00000065883	WT	40.384	72.384	127.384
ENSG00000065911	KO	27.402	37.402	39.402
ENSG00000065911	SPOC	28.402	36.402	35.402
ENSG00000065911	WT	30.402	36.402	37.402
ENSG00000065970	KO	23.478	28.478	28.478
ENSG00000065970	SPOC	19.478	28.478	27.478
ENSG00000065970	WT	25.478	30.478	28.478
ENSG00000066027	KO	31.019	61.019	89.019
ENSG00000066027	SPOC	27.019	55.019	91.019
ENSG00000066027	WT	37.019	60.019	92.019
ENSG00000066044	KO	31.882	55.882	56.882
ENSG00000066044	SPOC	29.882	50.882	54.882
ENSG00000066044	WT	35.882	52.882	56.882
ENSG00000066084	KO	28.186	56.186	110.186
ENSG00000066084	SPOC	29.186	56.186	113.186
ENSG00000066084	WT	33.186	58.186	125.186
ENSG00000066455	KO	23.61	51.61	57.61
ENSG00000066455	SPOC	24.61	51.61	57.61
ENSG00000066455	WT	26.61	55.61	59.61
ENSG00000066468	KO	9.117	51.117	76.117
ENSG00000066468	SPOC	6.117	6.117	8.117
ENSG00000066468	WT	9.117	30.117	54.117
ENSG00000066557	KO	33.628	65.628	72.628
ENSG00000066557	SPOC	34.628	63.628	71.628
ENSG00000066557	WT	44.628	70.628	73.628
ENSG00000066583	KO	24.628	44.628	37.628
ENSG00000066583	SPOC	23.628	37.628	43.628
ENSG00000066583	WT	32.628	44.628	44.628
ENSG00000066629	KO	20.56	36.56	38.559
ENSG00000066629	SPOC	22.56	34.56	38.559
ENSG00000066629	WT	22.56	36.56	22.56
ENSG00000066654	KO	16.84	23.84	16.84
ENSG00000066654	SPOC	16.84	23.84	16.84
ENSG00000066654	WT	22.84	23.84	17.84
ENSG00000066697	KO	23.692	37.692	33.692
ENSG00000066697	SPOC	28.692	34.692	13.692
ENSG00000066697	WT	28.692	41.692	31.692
ENSG00000066777	KO	22.117	48.117	103.117
ENSG00000066777	SPOC	23.117	41.117	95.117
ENSG00000066777	WT	23.117	55.117	108.117
ENSG00000066827	KO	14.536	27.536	14.536
ENSG00000066827	SPOC	16.536	14.536	14.536
ENSG00000066827	WT	19.536	27.536	14.536
ENSG00000066933	KO	22.122	41.122	108.122
ENSG00000066933	SPOC	20.122	39.122	71.122
ENSG00000066933	WT	33.122	41.122	108.122
ENSG00000067057	KO	15.591	32.591	77.591
ENSG00000067057	SPOC	16.591	24.591	67.591
ENSG00000067057	WT	17.591	30.591	19.591
ENSG00000067082	KO	17.332	25.332	13.332
ENSG00000067082	SPOC	18.332	18.332	13.332
ENSG00000067082	WT	19.332	23.332	13.332
ENSG00000067113	KO	5.041	25.041	7.041
ENSG00000067113	SPOC	14.041	21.041	9.041
ENSG00000067113	WT	20.041	26.041	7.041
ENSG00000067141	KO	21.837	46.837	88.837
ENSG00000067141	SPOC	21.837	34.837	15.837
ENSG00000067141	WT	26.837	46.837	9.837
ENSG00000067167	KO	31.576	53.575	50.575
ENSG00000067167	SPOC	36.575	55.575	48.575
ENSG00000067167	WT	36.575	58.575	51.575
ENSG00000067177	KO	14.53	39.53	15.53
ENSG00000067177	SPOC	16.53	24.53	10.53
ENSG00000067177	WT	22.53	29.53	22.53
ENSG00000067191	KO	12.589	29.589	29.589
ENSG00000067191	SPOC	13.589	27.589	28.589
ENSG00000067191	WT	13.589	27.589	29.589
ENSG00000067208	KO	31.169	58.169	114.169
ENSG00000067208	SPOC	30.169	58.169	115.169
ENSG00000067208	WT	38.169	58.169	124.169
ENSG00000067221	KO	11.324	14.324	14.324
ENSG00000067221	SPOC	14.324	14.324	14.324
ENSG00000067221	WT	13.324	18.324	15.324
ENSG00000067248	KO	30.78	57.78	59.78
ENSG00000067248	SPOC	30.78	56.78	58.78
ENSG00000067248	WT	34.78	58.78	58.78
ENSG00000067365	KO	24.468	35.468	38.468
ENSG00000067365	SPOC	22.468	34.468	38.468
ENSG00000067365	WT	30.468	36.468	38.468
ENSG00000067369	KO	23.159	54.159	96.159
ENSG00000067369	SPOC	24.159	46.159	96.159
ENSG00000067369	WT	34.159	59.159	96.159
ENSG00000067445	KO	17.299	19.299	17.299
ENSG00000067445	SPOC	15.299	19.299	16.299
ENSG00000067445	WT	17.299	18.299	15.299
ENSG00000067596	KO	29.433	54.433	64.433
ENSG00000067596	SPOC	28.433	54.433	68.433
ENSG00000067596	WT	35.433	54.433	66.433
ENSG00000067601	KO	26.599	42.599	63.599
ENSG00000067601	SPOC	26.599	35.599	62.599
ENSG00000067601	WT	28.599	46.599	63.599
ENSG00000067606	KO	22.704	43.704	74.704
ENSG00000067606	SPOC	165.704	31.704	63.704
ENSG00000067606	WT	23.704	42.704	27.704
ENSG00000067704	KO	24.438	59.438	66.438
ENSG00000067704	SPOC	28.438	58.438	64.438
ENSG00000067704	WT	34.438	62.438	64.438
ENSG00000067829	KO	17.599	21.599	28.599
ENSG00000067829	SPOC	16.599	17.599	24.599
ENSG00000067829	WT	17.599	20.599	26.599
ENSG00000067900	KO	35.849	68.849	126.849
ENSG00000067900	SPOC	33.849	65.849	130.849
ENSG00000067900	WT	44.849	82.849	139.849
ENSG00000067992	KO	23.911	49.911	91.911
ENSG00000067992	SPOC	17.911	11.911	10.911
ENSG00000067992	WT	29.911	55.911	90.911
ENSG00000068024	KO	22.276	36.276	44.276
ENSG00000068024	SPOC	20.276	36.276	44.276
ENSG00000068024	WT	29.276	38.276	50.276
ENSG00000068078	KO	21.862	25.862	20.862
ENSG00000068078	SPOC	19.862	20.862	19.862
ENSG00000068078	WT	19.862	21.862	18.862
ENSG00000068097	KO	27.776	47.777	59.777
ENSG00000068097	SPOC	27.776	43.777	56.777
ENSG00000068097	WT	36.776	47.777	59.777
ENSG00000068305	KO	30.415	62.415	116.415
ENSG00000068305	SPOC	30.415	59.415	121.415
ENSG00000068305	WT	35.415	72.415	136.415
ENSG00000068323	KO	20.573	26.573	31.573
ENSG00000068323	SPOC	21.573	22.573	23.573
ENSG00000068323	WT	22.573	23.573	23.573
ENSG00000068366	KO	24.539	46.539	40.539
ENSG00000068366	SPOC	25.539	48.539	49.539
ENSG00000068366	WT	27.539	50.539	30.539
ENSG00000068383	KO	27.792	54.792	101.792
ENSG00000068383	SPOC	23.792	43.792	93.792
ENSG00000068383	WT	35.792	53.792	119.792
ENSG00000068438	KO	17.834	21.834	16.834
ENSG00000068438	SPOC	17.834	18.834	15.834
ENSG00000068438	WT	19.834	24.834	15.834
ENSG00000068650	KO	23.38	42.38	101.38
ENSG00000068650	SPOC	22.38	36.38	51.38
ENSG00000068650	WT	24.38	48.38	105.38
ENSG00000068697	KO	24.794	36.794	31.794
ENSG00000068697	SPOC	24.794	33.794	30.794
ENSG00000068697	WT	30.794	34.794	31.794
ENSG00000068784	KO	23.517	54.517	110.517
ENSG00000068784	SPOC	24.517	55.517	113.517
ENSG00000068784	WT	31.517	60.517	58.517
ENSG00000068971	KO	20.416	29.416	33.416
ENSG00000068971	SPOC	17.416	26.416	29.416
ENSG00000068971	WT	19.416	25.416	29.416
ENSG00000069011	KO	13.12	18.12	16.12
ENSG00000069011	SPOC	13.12	13.12	16.12
ENSG00000069011	WT	13.12	15.12	16.12
ENSG00000069020	KO	3.901	9.901	6.901
ENSG00000069020	SPOC	3.901	3.901	3.901
ENSG00000069020	WT	3.901	3.901	3.901
ENSG00000069188	KO	22.182	44.182	68.182
ENSG00000069188	SPOC	5.181	5.181	12.181
ENSG00000069188	WT	10.181	7.181	9.181
ENSG00000069345	KO	28.679	50.679	66.679
ENSG00000069345	SPOC	32.679	69.679	68.679
ENSG00000069345	WT	35.679	68.679	67.679
ENSG00000069424	KO	12.522	25.522	30.522
ENSG00000069424	SPOC	10.522	22.522	30.522
ENSG00000069424	WT	10.522	25.522	30.522
ENSG00000069482	KO	10.425	10.425	9.425
ENSG00000069482	SPOC	9.425	9.425	8.425
ENSG00000069482	WT	9.425	9.425	8.425
ENSG00000069509	KO	27.991	41.991	37.991
ENSG00000069509	SPOC	28.991	40.991	37.991
ENSG00000069509	WT	38.991	48.991	39.991
ENSG00000069667	KO	12.581	25.581	9.581
ENSG00000069667	SPOC	19.581	10.581	14.581
ENSG00000069667	WT	19.581	39.581	10.581
ENSG00000069702	KO	19.089	43.089	10.089
ENSG00000069702	SPOC	16.089	5.089	6.089
ENSG00000069702	WT	5.089	8.089	9.089
ENSG00000069849	KO	34.201	61.201	66.201
ENSG00000069849	SPOC	34.201	59.201	63.201
ENSG00000069849	WT	42.201	61.201	73.201
ENSG00000069943	KO	9.051	20.051	10.051
ENSG00000069943	SPOC	19.051	21.051	36.051
ENSG00000069943	WT	19.051	20.051	8.051
ENSG00000069956	KO	23.981	50.981	53.981
ENSG00000069956	SPOC	27.981	49.981	53.981
ENSG00000069956	WT	30.981	51.981	52.981
ENSG00000069966	KO	10.044	30.044	52.044
ENSG00000069966	SPOC	11.044	30.044	52.044
ENSG00000069966	WT	26.044	39.044	52.044
ENSG00000069974	KO	17.152	20.152	20.152
ENSG00000069974	SPOC	18.152	20.152	20.152
ENSG00000069974	WT	33.152	34.152	20.152
ENSG00000070018	KO	27.089	62.089	118.089
ENSG00000070018	SPOC	26.089	56.089	117.089
ENSG00000070018	WT	36.089	73.089	132.089
ENSG00000070081	KO	13.308	30.308	18.308
ENSG00000070081	SPOC	20.308	30.308	30.308
ENSG00000070081	WT	20.308	33.308	17.308
ENSG00000070159	KO	18.622	34.622	82.622
ENSG00000070159	SPOC	13.622	22.622	6.622
ENSG00000070159	WT	15.622	22.622	6.622
ENSG00000070214	KO	17.195	39.195	43.195
ENSG00000070214	SPOC	17.195	22.195	29.195
ENSG00000070214	WT	21.195	22.195	22.195
ENSG00000070269	KO	21.22	47.22	81.22
ENSG00000070269	SPOC	23.22	46.22	82.22
ENSG00000070269	WT	25.22	47.22	86.22
ENSG00000070367	KO	25.221	59.221	47.221
ENSG00000070367	SPOC	29.221	58.221	78.221
ENSG00000070367	WT	34.221	60.221	78.221
ENSG00000070371	KO	22.717	50.717	100.718
ENSG00000070371	SPOC	21.717	46.717	90.718
ENSG00000070371	WT	29.717	50.717	103.718
ENSG00000070476	KO	26.386	47.386	61.386
ENSG00000070476	SPOC	26.386	46.386	58.386
ENSG00000070476	WT	29.386	47.386	60.386
ENSG00000070614	KO	29.455	57.455	82.455
ENSG00000070614	SPOC	21.455	53.455	80.455
ENSG00000070614	WT	33.455	60.455	81.455
ENSG00000070718	KO	19.035	34.035	43.035
ENSG00000070718	SPOC	22.035	31.035	34.035
ENSG00000070718	WT	25.035	33.035	41.035
ENSG00000070756	KO	33.368	58.368	62.368
ENSG00000070756	SPOC	31.368	52.368	56.368
ENSG00000070756	WT	36.368	53.368	58.368
ENSG00000070761	KO	27.199	30.199	24.199
ENSG00000070761	SPOC	25.199	28.199	23.199
ENSG00000070761	WT	28.199	28.199	23.199
ENSG00000070770	KO	30.902	50.902	46.902
ENSG00000070770	SPOC	29.902	48.902	45.902
ENSG00000070770	WT	43.902	49.902	49.902
ENSG00000070785	KO	26.688	49.688	100.688
ENSG00000070785	SPOC	25.688	46.688	100.688
ENSG00000070785	WT	33.688	68.688	112.688
ENSG00000070814	KO	26.708	50.708	62.708
ENSG00000070814	SPOC	25.708	48.708	57.708
ENSG00000070814	WT	32.708	50.708	58.708
ENSG00000070882	KO	20.39	52.39	107.39
ENSG00000070882	SPOC	19.39	28.39	13.39
ENSG00000070882	WT	28.39	13.39	107.39
ENSG00000070950	KO	28.597	61.597	115.597
ENSG00000070950	SPOC	31.597	61.597	61.597
ENSG00000070950	WT	37.597	79.597	115.597
ENSG00000070961	KO	25.866	62.866	120.866
ENSG00000070961	SPOC	24.866	53.866	103.866
ENSG00000070961	WT	36.866	63.866	129.866
ENSG00000071051	KO	25.07	49.07	86.07
ENSG00000071051	SPOC	24.07	39.07	11.07
ENSG00000071051	WT	34.07	54.07	47.07
ENSG00000071054	KO	30.255	61.255	120.254
ENSG00000071054	SPOC	26.255	57.255	121.254
ENSG00000071054	WT	36.255	61.255	126.254
ENSG00000071082	KO	13.688	29.688	32.688
ENSG00000071082	SPOC	49.688	53.688	31.688
ENSG00000071082	WT	18.688	52.688	31.688
ENSG00000071189	KO	29.595	62.595	107.595
ENSG00000071189	SPOC	26.595	55.595	107.595
ENSG00000071189	WT	34.595	62.595	127.595
ENSG00000071205	KO	17.736	38.736	14.736
ENSG00000071205	SPOC	19.736	14.736	16.736
ENSG00000071205	WT	19.736	34.736	14.736
ENSG00000071242	KO	16.36	32.36	66.36
ENSG00000071242	SPOC	16.36	25.36	32.36
ENSG00000071242	WT	16.36	33.36	64.36
ENSG00000071243	KO	18.324	39.324	38.324
ENSG00000071243	SPOC	22.324	38.324	36.324
ENSG00000071243	WT	30.324	40.324	35.324
ENSG00000071246	KO	14.391	20.391	24.391
ENSG00000071246	SPOC	14.391	20.391	24.391
ENSG00000071246	WT	14.391	25.391	25.391
ENSG00000071462	KO	25.579	30.579	34.579
ENSG00000071462	SPOC	28.579	33.579	35.579
ENSG00000071462	WT	26.579	32.579	35.579
ENSG00000071537	KO	24.249	57.249	71.249
ENSG00000071537	SPOC	26.249	57.249	70.249
ENSG00000071537	WT	34.249	70.249	71.249
ENSG00000071539	KO	27.213	43.213	45.213
ENSG00000071539	SPOC	27.213	45.213	45.213
ENSG00000071539	WT	31.213	47.213	46.213
ENSG00000071794	KO	24.04	61.04	69.04
ENSG00000071794	SPOC	28.04	43.04	68.04
ENSG00000071794	WT	32.04	62.04	70.04
ENSG00000071994	KO	16.822	20.822	15.822
ENSG00000071994	SPOC	17.822	15.822	12.822
ENSG00000071994	WT	16.822	17.822	12.822
ENSG00000072041	KO	20.134	47.134	61.134
ENSG00000072041	SPOC	16.134	36.134	43.134
ENSG00000072041	WT	25.134	42.134	40.134
ENSG00000072071	KO	28.094	49.094	65.094
ENSG00000072071	SPOC	28.094	44.094	63.094
ENSG00000072071	WT	31.094	47.094	63.094
ENSG00000072110	KO	24.562	53.562	98.562
ENSG00000072110	SPOC	18.562	47.562	98.562
ENSG00000072110	WT	26.562	55.562	99.562
ENSG00000072121	KO	24.934	53.934	83.934
ENSG00000072121	SPOC	23.934	47.934	77.934
ENSG00000072121	WT	31.934	60.934	77.934
ENSG00000072210	KO	28.342	48.342	65.342
ENSG00000072210	SPOC	28.342	43.342	66.342
ENSG00000072210	WT	35.342	52.342	71.342
ENSG00000072274	KO	30.687	43.686	46.686
ENSG00000072274	SPOC	32.687	43.686	44.686
ENSG00000072274	WT	36.686	43.686	45.686
ENSG00000072310	KO	29.048	32.048	32.048
ENSG00000072310	SPOC	21.048	30.048	32.048
ENSG00000072310	WT	29.048	32.048	34.048
ENSG00000072415	KO	20.554	57.554	76.554
ENSG00000072415	SPOC	20.554	52.554	76.554
ENSG00000072415	WT	31.554	59.554	79.554
ENSG00000072756	KO	21.084	35.084	37.084
ENSG00000072756	SPOC	26.084	33.084	37.084
ENSG00000072756	WT	29.084	35.084	36.084
ENSG00000072778	KO	11.222	11.222	9.222
ENSG00000072778	SPOC	11.222	11.222	9.222
ENSG00000072778	WT	11.222	11.222	9.222
ENSG00000072803	KO	30.586	69.586	127.586
ENSG00000072803	SPOC	34.586	70.586	128.586
ENSG00000072803	WT	42.586	84.586	149.586
ENSG00000072840	KO	13.923	36.923	50.923
ENSG00000072840	SPOC	11.923	30.923	50.923
ENSG00000072840	WT	13.923	36.923	50.923
ENSG00000072954	KO	23.673	35.673	39.673
ENSG00000072954	SPOC	16.673	30.673	35.673
ENSG00000072954	WT	26.673	33.673	38.673
ENSG00000073008	KO	22.846	35.846	45.846
ENSG00000073008	SPOC	23.846	30.846	38.846
ENSG00000073008	WT	23.846	31.846	38.846
ENSG00000073060	KO	24.733	45.733	90.733
ENSG00000073060	SPOC	25.733	45.733	89.733
ENSG00000073060	WT	24.733	47.733	90.733
ENSG00000073417	KO	28.853	56.853	107.853
ENSG00000073417	SPOC	25.853	27.853	22.853
ENSG00000073417	WT	23.853	30.853	14.853
ENSG00000073711	KO	5.131	24.131	6.131
ENSG00000073711	SPOC	6.131	5.131	5.131
ENSG00000073711	WT	5.131	8.131	5.131
ENSG00000073712	KO	24.382	62.382	102.382
ENSG00000073712	SPOC	30.382	60.382	102.382
ENSG00000073712	WT	41.382	84.382	102.382
ENSG00000073792	KO	32.767	68.767	118.767
ENSG00000073792	SPOC	32.767	61.767	123.766
ENSG00000073792	WT	38.767	75.767	131.766
ENSG00000073803	KO	17.792	36.792	16.792
ENSG00000073803	SPOC	16.792	34.792	34.792
ENSG00000073803	WT	31.792	45.792	17.792
ENSG00000073921	KO	31.39	63.39	120.39
ENSG00000073921	SPOC	32.39	61.39	120.39
ENSG00000073921	WT	38.39	68.39	121.39
ENSG00000074047	KO	15.001	35.001	17.001
ENSG00000074047	SPOC	13.001	10.001	11.001
ENSG00000074047	WT	15.001	15.001	13.001
ENSG00000074054	KO	27.855	58.855	137.855
ENSG00000074054	SPOC	27.855	44.855	137.855
ENSG00000074054	WT	36.855	66.855	137.855
ENSG00000074201	KO	28.138	47.138	63.138
ENSG00000074201	SPOC	28.138	60.138	64.138
ENSG00000074201	WT	33.138	64.138	71.138
ENSG00000074621	KO	16.931	28.931	58.931
ENSG00000074621	SPOC	16.931	27.931	57.931
ENSG00000074621	WT	20.931	32.931	57.931
ENSG00000074755	KO	29.085	61.085	113.085
ENSG00000074755	SPOC	30.085	61.085	117.085
ENSG00000074755	WT	37.085	71.085	127.085
ENSG00000074855	KO	15.16	18.16	15.16
ENSG00000074855	SPOC	14.16	15.16	14.16
ENSG00000074855	WT	14.16	15.16	15.16
ENSG00000074935	KO	22.703	29.703	26.703
ENSG00000074935	SPOC	21.703	26.703	24.703
ENSG00000074935	WT	26.703	28.703	25.703
ENSG00000075089	KO	26.605	41.605	35.605
ENSG00000075089	SPOC	30.605	42.605	35.605
ENSG00000075089	WT	33.605	41.605	42.605
ENSG00000075142	KO	23.244	36.244	27.244
ENSG00000075142	SPOC	23.244	39.244	40.244
ENSG00000075142	WT	26.244	40.244	42.244
ENSG00000075151	KO	24.028	48.028	105.028
ENSG00000075151	SPOC	26.028	48.028	96.028
ENSG00000075151	WT	35.028	64.028	118.028
ENSG00000075240	KO	16.503	26.503	40.503
ENSG00000075240	SPOC	15.503	20.503	26.503
ENSG00000075240	WT	15.503	30.503	25.503
ENSG00000075292	KO	22.261	121.261	118.261
ENSG00000075292	SPOC	25.261	48.261	118.261
ENSG00000075292	WT	28.261	119.261	117.261
ENSG00000075303	KO	16.33	51.33	67.33
ENSG00000075303	SPOC	15.33	41.33	16.33
ENSG00000075303	WT	29.33	53.33	67.33
ENSG00000075336	KO	20.514	26.515	22.515
ENSG00000075336	SPOC	20.514	25.515	20.514
ENSG00000075336	WT	22.515	26.515	22.515
ENSG00000075391	KO	8.486	50.486	50.486
ENSG00000075391	SPOC	20.486	44.486	8.486
ENSG00000075391	WT	30.486	50.486	9.486
ENSG00000075407	KO	16.945	32.945	54.945
ENSG00000075407	SPOC	17.945	30.945	49.945
ENSG00000075407	WT	26.945	33.945	37.945
ENSG00000075413	KO	36.373	71.373	127.373
ENSG00000075413	SPOC	35.373	66.373	127.373
ENSG00000075413	WT	43.373	85.373	134.373
ENSG00000075415	KO	20.7	23.7	17.7
ENSG00000075415	SPOC	20.7	21.7	17.7
ENSG00000075415	WT	23.7	22.7	16.7
ENSG00000075420	KO	26.13	52.13	117.13
ENSG00000075420	SPOC	27.13	51.13	119.13
ENSG00000075420	WT	30.13	58.13	129.13
ENSG00000075539	KO	20.453	27.453	28.453
ENSG00000075539	SPOC	20.453	21.453	42.453
ENSG00000075539	WT	21.453	28.453	90.452
ENSG00000075568	KO	29.195	54.195	105.195
ENSG00000075568	SPOC	28.195	51.195	111.195
ENSG00000075568	WT	34.195	65.195	56.195
ENSG00000075618	KO	19.346	26.346	23.346
ENSG00000075618	SPOC	19.346	20.346	19.346
ENSG00000075618	WT	17.346	22.346	20.346
ENSG00000075711	KO	23.755	56.755	120.755
ENSG00000075711	SPOC	22.755	55.755	116.755
ENSG00000075711	WT	29.755	58.755	129.755
ENSG00000075785	KO	30.652	63.652	104.652
ENSG00000075785	SPOC	33.652	70.652	107.652
ENSG00000075785	WT	46.652	83.652	104.652
ENSG00000075856	KO	33.079	57.079	54.079
ENSG00000075856	SPOC	35.079	58.079	50.079
ENSG00000075856	WT	38.079	55.079	55.079
ENSG00000075945	KO	12.594	39.594	12.594
ENSG00000075945	SPOC	29.594	50.594	62.594
ENSG00000075945	WT	34.594	58.594	90.594
ENSG00000076201	KO	26.141	43.141	50.141
ENSG00000076201	SPOC	25.141	43.141	48.141
ENSG00000076201	WT	30.141	43.141	48.141
ENSG00000076258	KO	8.27	31.27	39.27
ENSG00000076258	SPOC	16.27	27.27	41.27
ENSG00000076258	WT	11.27	26.27	30.27
ENSG00000076321	KO	15.362	36.362	61.362
ENSG00000076321	SPOC	20.362	38.362	62.362
ENSG00000076321	WT	25.362	45.362	80.362
ENSG00000076351	KO	13.062	17.062	16.062
ENSG00000076351	SPOC	11.062	14.062	14.062
ENSG00000076351	WT	14.062	17.062	14.062
ENSG00000076513	KO	27.876	52.876	52.876
ENSG00000076513	SPOC	23.876	53.876	54.876
ENSG00000076513	WT	31.876	57.876	52.876
ENSG00000076554	KO	23.838	53.837	52.837
ENSG00000076554	SPOC	21.838	41.837	27.837
ENSG00000076554	WT	24.838	51.837	31.837
ENSG00000076555	KO	19.708	39.708	25.708
ENSG00000076555	SPOC	18.708	22.708	25.708
ENSG00000076555	WT	21.708	22.708	25.708
ENSG00000076641	KO	5.428	25.428	35.428
ENSG00000076641	SPOC	9.428	9.428	9.428
ENSG00000076641	WT	9.428	25.428	9.428
ENSG00000076685	KO	24.128	41.128	88.128
ENSG00000076685	SPOC	24.128	37.128	87.128
ENSG00000076685	WT	30.128	50.128	114.128
ENSG00000076706	KO	13.62	16.62	13.62
ENSG00000076706	SPOC	10.62	12.62	10.62
ENSG00000076706	WT	13.62	14.62	11.62
ENSG00000076770	KO	7.089	10.089	8.089
ENSG00000076770	SPOC	10.089	10.089	8.089
ENSG00000076770	WT	10.089	10.089	5.089
ENSG00000076826	KO	17.146	27.146	29.146
ENSG00000076826	SPOC	15.146	22.146	27.146
ENSG00000076826	WT	19.146	27.146	28.146
ENSG00000077044	KO	26.224	52.224	102.223
ENSG00000077044	SPOC	21.224	36.224	88.224
ENSG00000077044	WT	28.224	55.224	109.223
ENSG00000077063	KO	6.717	15.717	7.717
ENSG00000077063	SPOC	8.717	3.717	3.717
ENSG00000077063	WT	6.717	8.717	7.717
ENSG00000077097	KO	27.16	65.159	80.159
ENSG00000077097	SPOC	33.16	58.159	78.159
ENSG00000077097	WT	38.159	73.159	79.159
ENSG00000077152	KO	19.75	24.75	20.75
ENSG00000077152	SPOC	19.75	24.75	23.75
ENSG00000077152	WT	23.75	25.75	24.75
ENSG00000077232	KO	23.569	53.569	86.569
ENSG00000077232	SPOC	29.569	54.569	83.569
ENSG00000077232	WT	30.569	61.569	83.569
ENSG00000077235	KO	27.967	53.967	94.968
ENSG00000077235	SPOC	29.967	50.967	88.968
ENSG00000077235	WT	33.967	63.968	93.968
ENSG00000077380	KO	24.098	57.098	92.097
ENSG00000077380	SPOC	25.098	53.098	91.097
ENSG00000077380	WT	32.098	60.097	91.097
ENSG00000077458	KO	26.963	34.963	26.963
ENSG00000077458	SPOC	26.963	32.963	26.963
ENSG00000077458	WT	28.963	33.963	24.963
ENSG00000077463	KO	11.701	11.701	10.701
ENSG00000077463	SPOC	14.701	13.701	10.701
ENSG00000077463	WT	13.701	14.701	10.701
ENSG00000077514	KO	17.376	54.376	89.376
ENSG00000077514	SPOC	16.376	38.376	88.376
ENSG00000077514	WT	24.376	59.376	91.376
ENSG00000077522	KO	26.062	52.062	90.062
ENSG00000077522	SPOC	26.062	45.062	89.062
ENSG00000077522	WT	27.062	55.062	89.062
ENSG00000077549	KO	32.617	60.617	119.617
ENSG00000077549	SPOC	31.617	59.617	120.617
ENSG00000077549	WT	40.617	81.617	130.617
ENSG00000077585	KO	14.056	18.056	23.056
ENSG00000077585	SPOC	17.056	18.056	41.056
ENSG00000077585	WT	13.056	15.056	11.056
ENSG00000077684	KO	18.46	55.46	72.46
ENSG00000077684	SPOC	22.46	48.46	70.46
ENSG00000077684	WT	28.46	56.46	69.46
ENSG00000077713	KO	53.765	60.765	62.765
ENSG00000077713	SPOC	52.765	59.765	59.765
ENSG00000077713	WT	54.765	59.765	52.765
ENSG00000077782	KO	26.858	50.858	73.858
ENSG00000077782	SPOC	22.858	45.858	69.858
ENSG00000077782	WT	24.858	53.858	68.858
ENSG00000077942	KO	15.697	28.697	44.697
ENSG00000077942	SPOC	12.697	21.697	21.697
ENSG00000077942	WT	14.697	15.697	4.697
ENSG00000078070	KO	22.018	48.018	96.017
ENSG00000078070	SPOC	23.018	43.018	45.018
ENSG00000078070	WT	28.018	47.018	101.017
ENSG00000078114	KO	6.304	10.304	11.304
ENSG00000078114	SPOC	9.304	9.304	10.304
ENSG00000078114	WT	16.304	9.304	9.304
ENSG00000078124	KO	29.045	53.045	57.045
ENSG00000078124	SPOC	27.045	52.045	105.045
ENSG00000078124	WT	35.045	53.045	113.045
ENSG00000078140	KO	27.903	59.902	94.902
ENSG00000078140	SPOC	27.903	57.902	93.902
ENSG00000078140	WT	36.903	65.902	94.902
ENSG00000078142	KO	25.026	54.026	111.027
ENSG00000078142	SPOC	28.026	50.026	111.027
ENSG00000078142	WT	32.026	60.026	112.027
ENSG00000078177	KO	26.267	51.267	96.267
ENSG00000078177	SPOC	30.267	51.267	75.267
ENSG00000078177	WT	30.267	52.267	53.267
ENSG00000078618	KO	22.769	39.769	96.769
ENSG00000078618	SPOC	22.769	39.769	96.769
ENSG00000078618	WT	25.769	39.769	96.769
ENSG00000078668	KO	26.145	40.145	47.145
ENSG00000078668	SPOC	27.145	37.145	45.145
ENSG00000078668	WT	27.145	31.145	46.145
ENSG00000078674	KO	30.132	59.132	113.132
ENSG00000078674	SPOC	32.132	56.132	113.132
ENSG00000078674	WT	35.132	62.132	113.132
ENSG00000078699	KO	27.091	50.091	101.092
ENSG00000078699	SPOC	27.091	48.091	106.092
ENSG00000078699	WT	34.091	60.091	116.092
ENSG00000078747	KO	28.991	63.991	116.991
ENSG00000078747	SPOC	28.991	63.991	120.991
ENSG00000078747	WT	34.991	72.991	127.991
ENSG00000078804	KO	12.977	13.977	13.977
ENSG00000078804	SPOC	11.977	12.977	11.977
ENSG00000078804	WT	11.977	14.977	13.977
ENSG00000078900	KO	16.833	7.833	7.833
ENSG00000078900	SPOC	15.833	7.833	10.833
ENSG00000078900	WT	21.833	25.833	7.833
ENSG00000078902	KO	20.756	39.756	44.756
ENSG00000078902	SPOC	20.756	35.756	43.756
ENSG00000078902	WT	25.756	39.756	44.756
ENSG00000078967	KO	16.725	34.725	41.725
ENSG00000078967	SPOC	16.725	32.725	38.725
ENSG00000078967	WT	24.725	34.725	41.725
ENSG00000079102	KO	17.614	57.614	110.614
ENSG00000079102	SPOC	15.614	16.614	47.614
ENSG00000079102	WT	19.614	17.614	19.614
ENSG00000079134	KO	21.213	42.213	42.213
ENSG00000079134	SPOC	27.213	36.213	60.213
ENSG00000079134	WT	29.213	49.213	60.213
ENSG00000079150	KO	4.017	8.017	5.017
ENSG00000079150	SPOC	2.017	4.017	4.017
ENSG00000079150	WT	8.017	4.017	4.017
ENSG00000079156	KO	23.167	37.167	83.167
ENSG00000079156	SPOC	14.167	35.167	23.167
ENSG00000079156	WT	25.167	47.167	82.167
ENSG00000079215	KO	16.606	19.606	15.606
ENSG00000079215	SPOC	10.606	15.606	10.606
ENSG00000079215	WT	19.606	19.606	85.606
ENSG00000079277	KO	15.345	40.345	52.345
ENSG00000079277	SPOC	15.345	33.345	50.345
ENSG00000079277	WT	19.345	45.345	51.345
ENSG00000079335	KO	15.798	46.798	84.798
ENSG00000079335	SPOC	24.798	46.798	110.798
ENSG00000079335	WT	22.798	38.798	87.798
ENSG00000079387	KO	30.043	54.043	76.043
ENSG00000079387	SPOC	30.043	49.043	73.043
ENSG00000079387	WT	32.043	58.043	75.043
ENSG00000079462	KO	8.932	9.932	8.932
ENSG00000079462	SPOC	8.932	8.932	8.932
ENSG00000079462	WT	9.932	8.932	8.932
ENSG00000079482	KO	15.605	26.605	10.605
ENSG00000079482	SPOC	16.605	26.605	9.605
ENSG00000079482	WT	22.605	42.605	9.605
ENSG00000079691	KO	4.789	5.789	4.789
ENSG00000079691	SPOC	5.789	4.789	5.789
ENSG00000079691	WT	4.789	5.789	5.789
ENSG00000079785	KO	27.267	55.267	60.267
ENSG00000079785	SPOC	29.267	54.267	60.267
ENSG00000079785	WT	34.267	55.267	60.267
ENSG00000079819	KO	29.392	64.392	124.392
ENSG00000079819	SPOC	26.392	46.392	108.392
ENSG00000079819	WT	38.392	69.392	127.392
ENSG00000079931	KO	4.625	4.625	4.625
ENSG00000079931	SPOC	4.625	3.625	3.625
ENSG00000079931	WT	4.625	3.625	4.625
ENSG00000079950	KO	23.29	44.29	80.29
ENSG00000079950	SPOC	15.29	32.29	30.29
ENSG00000079950	WT	28.29	36.29	36.29
ENSG00000079974	KO	18.323	21.323	21.323
ENSG00000079974	SPOC	15.323	22.323	21.323
ENSG00000079974	WT	21.323	21.323	22.323
ENSG00000080200	KO	4.902	17.902	6.902
ENSG00000080200	SPOC	7.902	7.902	4.902
ENSG00000080200	WT	16.902	7.902	56.902
ENSG00000080298	KO	12.578	13.578	11.578
ENSG00000080298	SPOC	13.578	20.578	35.578
ENSG00000080298	WT	14.578	15.578	34.578
ENSG00000080345	KO	30.979	60.979	103.979
ENSG00000080345	SPOC	30.979	58.979	99.979
ENSG00000080345	WT	38.979	77.979	101.979
ENSG00000080371	KO	28.37	51.37	53.37
ENSG00000080371	SPOC	32.37	48.37	51.37
ENSG00000080371	WT	41.37	51.37	52.37
ENSG00000080503	KO	15.812	29.812	87.812
ENSG00000080503	SPOC	15.812	29.812	8.812
ENSG00000080503	WT	15.812	36.812	5.812
ENSG00000080546	KO	16.723	29.723	16.723
ENSG00000080546	SPOC	5.723	28.723	7.723
ENSG00000080546	WT	18.723	29.723	4.723
ENSG00000080561	KO	16.246	53.246	56.246
ENSG00000080561	SPOC	17.246	14.246	16.246
ENSG00000080561	WT	25.246	55.246	37.246
ENSG00000080608	KO	20.274	57.274	90.274
ENSG00000080608	SPOC	29.274	54.274	67.274
ENSG00000080608	WT	37.274	60.274	89.274
ENSG00000080802	KO	33.284	63.284	118.284
ENSG00000080802	SPOC	33.284	61.284	127.284
ENSG00000080802	WT	43.284	79.284	138.284
ENSG00000080819	KO	20.999	36.999	33.999
ENSG00000080819	SPOC	20.999	32.999	31.999
ENSG00000080819	WT	22.999	33.999	32.999
ENSG00000080822	KO	21.221	28.221	14.221
ENSG00000080822	SPOC	20.221	27.221	18.221
ENSG00000080822	WT	26.221	28.221	27.221
ENSG00000080839	KO	27.034	50.034	105.035
ENSG00000080839	SPOC	28.034	52.035	104.035
ENSG00000080839	WT	33.034	60.035	106.035
ENSG00000080845	KO	11.786	22.786	51.786
ENSG00000080845	SPOC	11.786	23.786	38.786
ENSG00000080845	WT	12.786	26.786	53.786
ENSG00000080854	KO	10.535	24.535	34.535
ENSG00000080854	SPOC	10.535	29.535	42.535
ENSG00000080854	WT	11.535	27.535	35.535
ENSG00000080947	KO	23.392	25.392	27.392
ENSG00000080947	SPOC	14.392	25.392	26.392
ENSG00000080947	WT	14.392	25.392	28.392
ENSG00000080986	KO	24.588	50.588	53.588
ENSG00000080986	SPOC	24.588	35.588	50.588
ENSG00000080986	WT	29.588	49.588	50.588
ENSG00000081014	KO	20.584	52.584	59.584
ENSG00000081014	SPOC	20.584	45.584	41.584
ENSG00000081014	WT	30.584	55.584	60.584
ENSG00000081059	KO	17.576	19.576	9.576
ENSG00000081059	SPOC	14.576	9.576	12.576
ENSG00000081059	WT	17.576	9.576	7.576
ENSG00000081087	KO	13.861	29.861	65.861
ENSG00000081087	SPOC	14.861	35.861	59.861
ENSG00000081087	WT	12.861	42.861	57.861
ENSG00000081181	KO	8.013	39.013	34.013
ENSG00000081181	SPOC	13.013	20.013	59.013
ENSG00000081181	WT	18.013	20.013	49.013
ENSG00000081189	KO	4.218	8.218	8.218
ENSG00000081189	SPOC	5.218	6.218	6.218
ENSG00000081189	WT	5.218	9.218	5.218
ENSG00000081307	KO	26.535	35.535	33.535
ENSG00000081307	SPOC	28.535	34.535	34.535
ENSG00000081307	WT	30.535	34.535	34.535
ENSG00000081320	KO	31.062	50.062	44.062
ENSG00000081320	SPOC	27.062	44.062	43.062
ENSG00000081320	WT	40.062	51.062	43.062
ENSG00000081377	KO	29.915	60.915	120.915
ENSG00000081377	SPOC	25.915	53.915	97.915
ENSG00000081377	WT	33.915	56.915	56.915
ENSG00000081692	KO	13.075	16.075	18.076
ENSG00000081692	SPOC	11.075	13.075	16.075
ENSG00000081692	WT	14.075	14.075	17.076
ENSG00000081760	KO	23.988	52.988	82.988
ENSG00000081760	SPOC	27.988	42.988	81.988
ENSG00000081760	WT	25.988	50.988	80.988
ENSG00000081913	KO	24.919	60.919	114.919
ENSG00000081913	SPOC	27.919	53.919	109.919
ENSG00000081913	WT	30.919	59.919	112.919
ENSG00000082014	KO	12.344	22.344	31.344
ENSG00000082014	SPOC	12.344	31.344	43.344
ENSG00000082014	WT	13.344	32.344	43.344
ENSG00000082153	KO	23.809	28.809	23.809
ENSG00000082153	SPOC	29.809	27.809	20.809
ENSG00000082153	WT	26.809	28.809	20.809
ENSG00000082212	KO	22.239	54.239	82.239
ENSG00000082212	SPOC	23.239	52.239	80.239
ENSG00000082212	WT	28.239	60.239	82.239
ENSG00000082213	KO	20.92	36.92	34.92
ENSG00000082213	SPOC	24.92	35.92	34.92
ENSG00000082213	WT	28.92	36.92	36.92
ENSG00000082258	KO	33.078	53.078	59.078
ENSG00000082258	SPOC	32.078	51.078	51.078
ENSG00000082258	WT	42.078	53.078	52.078
ENSG00000082269	KO	26.726	58.726	109.726
ENSG00000082269	SPOC	26.726	53.726	106.726
ENSG00000082269	WT	33.726	58.726	109.726
ENSG00000082397	KO	103.801	139.801	172.801
ENSG00000082397	SPOC	109.801	122.801	98.801
ENSG00000082397	WT	114.801	139.801	98.801
ENSG00000082458	KO	21.011	44.011	55.011
ENSG00000082458	SPOC	21.011	31.011	55.011
ENSG00000082458	WT	25.011	34.011	56.011
ENSG00000082515	KO	30.31	51.31	56.31
ENSG00000082515	SPOC	30.31	49.31	50.31
ENSG00000082515	WT	37.31	52.31	56.31
ENSG00000082516	KO	27.101	56.102	70.102
ENSG00000082516	SPOC	30.101	56.102	63.102
ENSG00000082516	WT	33.101	61.102	66.102
ENSG00000082641	KO	22.083	38.083	50.083
ENSG00000082641	SPOC	18.083	35.083	49.083
ENSG00000082641	WT	26.083	42.083	52.083
ENSG00000082701	KO	31.815	68.814	125.814
ENSG00000082701	SPOC	29.815	62.814	129.814
ENSG00000082701	WT	38.814	74.814	140.814
ENSG00000082805	KO	25.95	51.95	94.95
ENSG00000082805	SPOC	25.95	48.95	94.95
ENSG00000082805	WT	32.95	55.95	94.95
ENSG00000082996	KO	23.174	54.174	106.174
ENSG00000082996	SPOC	24.174	52.174	112.174
ENSG00000082996	WT	29.174	55.174	113.174
ENSG00000083097	KO	21.486	53.486	107.486
ENSG00000083097	SPOC	21.486	42.486	107.486
ENSG00000083097	WT	31.486	53.486	109.486
ENSG00000083099	KO	16.927	18.927	14.927
ENSG00000083099	SPOC	15.927	19.927	12.927
ENSG00000083099	WT	14.927	16.927	11.927
ENSG00000083123	KO	13.517	42.517	60.517
ENSG00000083123	SPOC	13.517	41.517	87.517
ENSG00000083123	WT	16.517	48.517	85.517
ENSG00000083168	KO	27.249	67.249	124.249
ENSG00000083168	SPOC	27.249	61.249	126.249
ENSG00000083168	WT	35.249	79.249	127.249
ENSG00000083290	KO	17.883	49.884	103.884
ENSG00000083290	SPOC	18.883	42.883	100.884
ENSG00000083290	WT	21.883	50.884	102.884
ENSG00000083535	KO	31.244	63.244	119.245
ENSG00000083535	SPOC	34.244	63.244	121.245
ENSG00000083535	WT	40.244	76.244	131.245
ENSG00000083544	KO	10.379	30.379	10.379
ENSG00000083544	SPOC	15.379	29.379	13.379
ENSG00000083544	WT	15.379	37.379	40.379
ENSG00000083635	KO	29.447	59.447	63.447
ENSG00000083635	SPOC	31.447	59.447	64.447
ENSG00000083635	WT	38.447	63.447	65.447
ENSG00000083642	KO	32.74	64.74	120.74
ENSG00000083642	SPOC	28.74	57.74	122.74
ENSG00000083642	WT	41.74	71.74	129.74
ENSG00000083720	KO	21.482	49.482	89.482
ENSG00000083720	SPOC	21.482	49.482	82.482
ENSG00000083720	WT	21.482	51.482	64.482
ENSG00000083750	KO	24.4	47.4	76.4
ENSG00000083750	SPOC	28.4	47.4	76.4
ENSG00000083750	WT	31.4	51.4	76.4
ENSG00000083799	KO	10.13	30.13	27.13
ENSG00000083799	SPOC	17.13	29.13	66.131
ENSG00000083799	WT	19.13	42.13	68.131
ENSG00000083857	KO	26.449	53.449	106.449
ENSG00000083857	SPOC	24.449	45.449	106.449
ENSG00000083857	WT	30.449	59.449	42.449
ENSG00000083937	KO	30.611	37.611	35.611
ENSG00000083937	SPOC	31.611	36.611	34.611
ENSG00000083937	WT	33.611	37.611	37.611
ENSG00000084070	KO	22.523	41.523	67.523
ENSG00000084070	SPOC	20.523	33.523	66.523
ENSG00000084070	WT	24.523	54.523	67.523
ENSG00000084072	KO	25.353	31.353	31.353
ENSG00000084072	SPOC	25.353	31.353	31.353
ENSG00000084072	WT	30.353	31.353	31.353
ENSG00000084073	KO	24.018	46.018	48.018
ENSG00000084073	SPOC	28.018	45.018	46.018
ENSG00000084073	WT	34.018	48.018	48.018
ENSG00000084090	KO	31.146	39.146	37.146
ENSG00000084090	SPOC	29.146	36.146	35.146
ENSG00000084090	WT	34.146	38.146	36.146
ENSG00000084092	KO	22.837	31.837	24.837
ENSG00000084092	SPOC	24.837	34.837	27.837
ENSG00000084092	WT	27.837	35.837	28.837
ENSG00000084093	KO	27.166	53.166	61.166
ENSG00000084093	SPOC	29.166	45.166	58.166
ENSG00000084093	WT	33.166	50.166	57.166
ENSG00000084112	KO	25.458	54.458	80.458
ENSG00000084112	SPOC	21.458	50.458	78.458
ENSG00000084112	WT	33.458	64.458	79.458
ENSG00000084234	KO	26.87	53.87	90.87
ENSG00000084234	SPOC	25.87	40.87	89.87
ENSG00000084234	WT	27.87	58.87	89.87
ENSG00000084444	KO	25.834	49.834	59.834
ENSG00000084444	SPOC	26.834	47.834	28.834
ENSG00000084444	WT	31.834	49.834	59.834
ENSG00000084676	KO	19.865	53.865	80.865
ENSG00000084676	SPOC	25.865	40.865	60.865
ENSG00000084676	WT	28.865	54.865	16.865
ENSG00000084710	KO	5.896	12.896	8.896
ENSG00000084710	SPOC	13.896	3.896	18.896
ENSG00000084710	WT	8.896	19.896	13.896
ENSG00000084731	KO	10.779	19.779	45.779
ENSG00000084731	SPOC	8.779	8.779	7.779
ENSG00000084731	WT	8.779	18.779	4.779
ENSG00000084733	KO	32.916	61.916	112.916
ENSG00000084733	SPOC	31.916	61.916	111.916
ENSG00000084733	WT	39.916	81.916	113.916
ENSG00000084754	KO	25.846	57.846	59.846
ENSG00000084754	SPOC	25.846	54.846	59.846
ENSG00000084754	WT	31.846	57.846	59.846
ENSG00000084764	KO	19.47	30.47	52.47
ENSG00000084764	SPOC	21.47	23.47	31.47
ENSG00000084764	WT	21.47	6.47	29.47
ENSG00000085185	KO	21.438	52.438	85.438
ENSG00000085185	SPOC	22.438	36.438	80.438
ENSG00000085185	WT	23.438	52.438	81.438
ENSG00000085224	KO	31.384	43.384	104.384
ENSG00000085224	SPOC	31.384	43.384	86.384
ENSG00000085224	WT	34.384	49.384	124.384
ENSG00000085274	KO	22.391	38.391	38.391
ENSG00000085274	SPOC	22.391	36.391	36.391
ENSG00000085274	WT	27.391	38.391	38.391
ENSG00000085365	KO	19.693	55.693	91.693
ENSG00000085365	SPOC	19.693	37.693	109.693
ENSG00000085365	WT	23.693	55.693	67.693
ENSG00000085377	KO	28.371	59.371	111.371
ENSG00000085377	SPOC	30.371	59.371	115.371
ENSG00000085377	WT	39.371	70.371	131.371
ENSG00000085382	KO	27.936	55.936	103.936
ENSG00000085382	SPOC	27.936	52.936	109.936
ENSG00000085382	WT	29.936	63.936	114.936
ENSG00000085449	KO	24.903	56.903	93.903
ENSG00000085449	SPOC	26.903	51.903	88.903
ENSG00000085449	WT	32.903	57.903	91.903
ENSG00000085491	KO	20.2	32.2	80.2
ENSG00000085491	SPOC	17.2	28.2	78.2
ENSG00000085491	WT	29.2	32.2	79.2
ENSG00000085511	KO	25.449	59.449	113.449
ENSG00000085511	SPOC	27.449	55.449	113.449
ENSG00000085511	WT	34.449	64.449	120.449
ENSG00000085719	KO	21.412	54.412	57.412
ENSG00000085719	SPOC	20.412	52.412	57.412
ENSG00000085719	WT	24.412	53.412	59.412
ENSG00000085733	KO	27.436	46.436	53.436
ENSG00000085733	SPOC	24.436	45.436	48.436
ENSG00000085733	WT	29.436	45.436	65.436
ENSG00000085741	KO	7.125	16.125	29.125
ENSG00000085741	SPOC	9.125	10.125	13.125
ENSG00000085741	WT	7.125	9.125	7.125
ENSG00000085832	KO	26.342	44.342	42.342
ENSG00000085832	SPOC	26.342	40.342	93.342
ENSG00000085832	WT	28.342	45.342	45.342
ENSG00000085871	KO	14.021	32.021	61.021
ENSG00000085871	SPOC	20.021	31.021	35.021
ENSG00000085871	WT	15.021	10.021	56.021
ENSG00000085982	KO	17.396	44.396	95.396
ENSG00000085982	SPOC	19.396	4.396	25.396
ENSG00000085982	WT	26.396	45.396	95.396
ENSG00000086015	KO	26.653	54.653	112.653
ENSG00000086015	SPOC	25.653	46.653	111.653
ENSG00000086015	WT	29.653	54.653	124.653
ENSG00000086061	KO	25.819	27.819	23.819
ENSG00000086061	SPOC	26.819	26.819	22.819
ENSG00000086061	WT	26.819	27.819	22.819
ENSG00000086062	KO	31.424	60.424	73.424
ENSG00000086062	SPOC	28.424	56.424	71.424
ENSG00000086062	WT	35.424	62.424	71.424
ENSG00000086189	KO	22.889	35.889	28.889
ENSG00000086189	SPOC	22.889	31.889	38.889
ENSG00000086189	WT	22.889	39.889	29.889
ENSG00000086619	KO	16.715	46.715	85.715
ENSG00000086619	SPOC	27.715	39.715	86.715
ENSG00000086619	WT	28.715	46.715	84.715
ENSG00000086712	KO	29.719	54.719	68.719
ENSG00000086712	SPOC	29.719	53.719	65.719
ENSG00000086712	WT	38.719	62.719	65.719
ENSG00000086758	KO	28.239	63.239	126.239
ENSG00000086758	SPOC	29.239	57.239	125.239
ENSG00000086758	WT	33.239	77.239	136.239
ENSG00000087053	KO	26.457	51.457	102.457
ENSG00000087053	SPOC	28.457	52.457	105.457
ENSG00000087053	WT	36.457	55.457	105.457
ENSG00000087095	KO	22.592	55.592	109.593
ENSG00000087095	SPOC	23.592	53.592	114.593
ENSG00000087095	WT	34.592	67.592	121.593
ENSG00000087157	KO	31.934	56.934	59.934
ENSG00000087157	SPOC	28.934	55.934	59.934
ENSG00000087157	WT	36.934	71.934	59.934
ENSG00000087263	KO	28.771	41.771	40.771
ENSG00000087263	SPOC	29.771	39.771	38.771
ENSG00000087263	WT	33.771	42.771	39.771
ENSG00000087301	KO	21.839	39.839	97.839
ENSG00000087301	SPOC	21.839	36.839	41.839
ENSG00000087301	WT	28.839	38.839	99.839
ENSG00000087302	KO	27.405	37.405	42.405
ENSG00000087302	SPOC	29.405	36.405	38.405
ENSG00000087302	WT	31.405	36.405	36.405
ENSG00000087460	KO	23.79	38.79	25.79
ENSG00000087460	SPOC	26.79	28.79	24.79
ENSG00000087460	WT	28.79	30.79	23.79
ENSG00000087470	KO	22.958	57.958	79.958
ENSG00000087470	SPOC	22.958	53.958	79.958
ENSG00000087470	WT	37.958	58.958	79.958
ENSG00000087510	KO	19.021	30.021	40.021
[truncated: 16,568 more rows]
