# Supplementary material for: PHF3 regulates neuronal gene expression through the Pol II CTD reader domain SPOC
Source: Nat Commun. 2021 Oct 19;12:6078. doi: 10.1038/s41467-021-26360-2 (PMC8526623; doi:10.1038/s41467-021-26360-2)
Supplement: Supplementary file 8 — Supplementary Dataset 5 [file 41467_2021_26360_MOESM8_ESM.xlsx]

## Sheet: SLAM-seq half lives
gene_id	KO	SPOC	WT
ENSG00000004478	9.61145	13.7853	7.15142
ENSG00000005007	3.27931	4.60794	3.19002
ENSG00000008405	22.985	9.68604	5.88144
ENSG00000009307	7.98911	13.9285	12.437
ENSG00000009844	5.02295	7.15709	3.8683
ENSG00000010244	2.19113	2.34695	2.70629
ENSG00000011304	8.0845	11.0586	7.28711
ENSG00000013810	37.4515	6.73509	5.0278
ENSG00000014123	5.10547	6.06286	3.59155
ENSG00000015479	12.0337	12.2858	9.68888
ENSG00000019995	3.27102	3.51234	2.56567
ENSG00000020129	5.39527	4.50217	3.33538
ENSG00000022840	6.83366	12.9417	6.24683
ENSG00000025800	3.39422	3.40508	2.635
ENSG00000028310	3.1547	3.9546	2.21846
ENSG00000029725	6.98832	4.8424	4.06659
ENSG00000029993	11.2059	14.3899	9.49942
ENSG00000031698	5.81402	6.83775	6.34731
ENSG00000035403	7.15031	10.8977	4.72879
ENSG00000036257	3.96876	3.64843	3.37369
ENSG00000036549	3.10524	2.8069	2.98421
ENSG00000041357	18.1859	20.9126	18.6716
ENSG00000049245	6.54748	6.47307	5.31749
ENSG00000053372	4.82401	4.26984	3.59217
ENSG00000054118	5.42379	5.00227	5.20888
ENSG00000055163	14.494	7.62204	11.9211
ENSG00000055211	4.8835	5.71609	5.8161
ENSG00000057757	5.63001	8.24742	5.15939
ENSG00000060237	4.43599	3.88978	4.33367
ENSG00000060656	21.5833	12.7066	7.80887
ENSG00000061676	7.50835	4.73031	5.71655
ENSG00000063177	14.0202	5.66919	19.521
ENSG00000063245	19.5689	14.0767	12.2982
ENSG00000063322	5.88927	4.43378	4.17605
ENSG00000063587	2.24416	4.85053	2.48185
ENSG00000065135	6.41154	6.81729	4.82551
ENSG00000065150	15.5071	11.5876	9.30157
ENSG00000065548	4.98139	6.31717	3.62621
ENSG00000065911	11.6142	9.70079	6.11593
ENSG00000067533	5.51922	5.91703	4.13825
ENSG00000067955	6.35024	6.55631	4.89705
ENSG00000068489	7.78155	7.33998	4.84124
ENSG00000069275	8.58635	9.76693	9.89294
ENSG00000069849	8.83624	9.9975	6.80166
ENSG00000071054	7.46514	43.4621	7.51857
ENSG00000071462	14.8448	12.8058	8.47391
ENSG00000072736	3.90129	3.95809	2.99105
ENSG00000072954	16.3549	18.0912	13.0915
ENSG00000072958	9.38189	49.6582	6.74157
ENSG00000073008	2.94878	3.35518	2.37933
ENSG00000074696	16.2421	13.8824	7.94313
ENSG00000075391	3.18915	2.09483	2.81616
ENSG00000075407	3.0362	3.22326	2.89577
ENSG00000075415	7.72752	11.5283	13.0697
ENSG00000077312	8.91821	7.00319	6.07684
ENSG00000078140	14.7708	8.54921	5.01516
ENSG00000080603	3.41747	2.84035	3.49906
ENSG00000080608	4.14021	3.59188	3.71747
ENSG00000080845	7.88399	5.06324	4.18095
ENSG00000082641	4.74491	3.80486	3.23292
ENSG00000083312	5.23749	15.1205	4.04778
ENSG00000084234	21.7697	15.0414	20.9208
ENSG00000084463	6.46636	6.81994	4.70187
ENSG00000084623	11.8126	11.3735	18.1605
ENSG00000084733	11.7386	7.10927	5.85582
ENSG00000085733	3.17465	7.40192	6.61121
ENSG00000085788	10.4504	6.13433	5.31462
ENSG00000086598	10.397	17.3721	11.2848
ENSG00000087191	10.4376	16.0017	8.25212
ENSG00000087338	3.88402	3.04988	2.86555
ENSG00000087470	3.5855	2.73242	3.63077
ENSG00000088256	4.4743	6.51021	4.13085
ENSG00000088325	4.85351	6.69292	3.70125
ENSG00000088367	7.10688	15.4309	5.46917
ENSG00000088888	4.12883	2.65374	3.48896
ENSG00000088986	5.71898	5.81122	4.44964
ENSG00000089006	6.38439	7.79517	4.77608
ENSG00000090273	8.41444	6.70396	5.95432
ENSG00000090621	4.6669	3.34406	3.38263
ENSG00000090861	4.60058	2.76181	2.82393
ENSG00000091651	4.50716	3.24052	2.42355
ENSG00000092621	26.0994	16.8253	13.1623
ENSG00000092847	9.14073	5.98371	4.66218
ENSG00000096063	73.7963	67.5989	61.4896
ENSG00000096746	6.70301	12.2029	6.95493
ENSG00000099194	12.8041	9.9111	10.466
ENSG00000099341	12.4548	14.5483	20.3054
ENSG00000099622	6.07104	6.15542	6.05523
ENSG00000099783	12.424	13.6642	16.6248
ENSG00000099942	2.42807	2.4898	2.20672
ENSG00000100028	9.22738	13.0885	6.79448
ENSG00000100029	7.9728	6.83472	7.61551
ENSG00000100226	6.33523	5.33354	6.73766
ENSG00000100281	3.51582	3.20486	3.13223
ENSG00000100297	5.58291	6.43264	4.70572
ENSG00000100335	5.72152	4.87411	3.06047
ENSG00000100347	23.0737	12.7157	7.31457
ENSG00000100353	6.02437	5.97589	4.29433
ENSG00000100568	8.28006	14.8379	6.77558
ENSG00000100578	10.5465	4.21254	2.69533
ENSG00000100591	5.24742	6.35587	4.35838
ENSG00000100664	10.1383	7.02267	4.41386
ENSG00000100749	4.92668	3.43931	3.01047
ENSG00000100897	6.62872	12.499	7.9049
ENSG00000100941	3.40352	2.98937	2.92176
ENSG00000100968	5.72155	6.83189	2.79353
ENSG00000100994	5.23062	8.92514	4.00986
ENSG00000101084	10.1788	10.62	6.09105
ENSG00000101109	3.25462	3.95535	2.90835
ENSG00000101150	7.30412	3.50492	9.86565
ENSG00000101161	6.61576	8.67729	5.61766
ENSG00000101189	4.04489	6.13458	4.29469
ENSG00000101199	3.44127	4.15743	3.11355
ENSG00000101224	8.74565	9.2515	7.62525
ENSG00000101337	3.73212	2.98548	4.10972
ENSG00000101350	4.05587	5.62687	4.24334
ENSG00000101361	3.2151	3.46471	3.38533
ENSG00000101557	4.06238	5.45124	3.57913
ENSG00000101849	3.92168	3.13978	3.46268
ENSG00000101972	5.2298	6.58075	6.03704
ENSG00000102225	12.7545	40.5882	17.453
ENSG00000102226	8.4516	15.3804	7.60982
ENSG00000102580	4.12442	3.8685	3.41258
ENSG00000102910	4.15383	4.52791	3.86253
ENSG00000103035	3.50218	3.71898	3.49292
ENSG00000103111	3.03811	2.49646	2.42931
ENSG00000103121	5.08606	4.5238	4.43983
ENSG00000103353	5.92852	8.66892	7.24779
ENSG00000103549	4.28305	4.11041	5.1656
ENSG00000103550	3.02341	2.68038	2.61084
ENSG00000103653	4.63426	3.77935	2.95836
ENSG00000103769	17.1555	8.85186	6.8747
ENSG00000104164	4.26353	5.01113	3.8344
ENSG00000104635	4.6998	5.97315	4.28276
ENSG00000104643	2.89003	2.77862	2.4122
ENSG00000104722	20.8682	6.55459	7.29868
ENSG00000104731	3.68941	3.07903	3.32617
ENSG00000104738	4.41596	8.87534	4.84138
ENSG00000104763	8.65981	14.801	6.31191
ENSG00000104825	13.2892	8.04666	7.64813
ENSG00000104872	8.81761	16.4384	8.34348
ENSG00000104889	22.0146	33.9233	8.99586
ENSG00000104979	22.8541	18.7183	8.95341
ENSG00000105058	9.19898	5.08549	6.6306
ENSG00000105176	20.3817	66.6278	10.9466
ENSG00000105447	3.0842	2.73645	2.56991
ENSG00000105472	6.69972	4.91751	5.80625
ENSG00000105676	3.74657	5.04092	3.89592
ENSG00000105698	16.523	7.32872	7.8435
ENSG00000106105	9.70077	15.3707	6.07012
ENSG00000106144	4.73933	5.05859	3.40318
ENSG00000106245	9.0482	7.42493	7.18205
ENSG00000106261	3.05688	2.9483	2.51341
ENSG00000106305	4.44862	5.27335	4.28774
ENSG00000106348	9.00916	5.10474	5.11554
ENSG00000106443	2.84566	3.61434	2.91609
ENSG00000106460	18.2792	4.47653	6.35353
ENSG00000106605	8.54174	6.86616	5.49637
ENSG00000106636	8.49876	8.55521	9.81286
ENSG00000106723	7.35673	17.8269	8.93326
ENSG00000106799	9.87144	8.82968	3.83467
ENSG00000107672	4.57535	5.5056	4.54665
ENSG00000107771	2.5195	2.46243	2.31587
ENSG00000107937	2.91877	2.67725	3.2213
ENSG00000108107	53.3932	17.0497	17.0611
ENSG00000108349	7.24381	3.69966	4.72281
ENSG00000108424	8.40762	20.7847	7.02533
ENSG00000108523	7.35611	7.92502	6.0344
ENSG00000108587	2.06516	2.63878	2.38618
ENSG00000108591	7.00175	5.22464	7.58042
ENSG00000108639	10.4757	11.0784	12.3528
ENSG00000108671	5.32847	6.58099	4.88894
ENSG00000108946	8.87248	9.16668	7.44406
ENSG00000108963	4.9325	6.57838	4.13942
ENSG00000109084	5.00314	6.34514	3.88917
ENSG00000109111	6.5805	8.94594	4.13037
ENSG00000109519	6.07237	3.63206	4.04002
ENSG00000109572	4.23515	5.11925	4.00304
ENSG00000109685	3.72453	10.7732	3.45159
ENSG00000109971	4.25572	5.71778	3.94391
ENSG00000110063	19.6753	10.334	7.3857
ENSG00000110536	4.57754	5.88695	7.34538
ENSG00000110917	4.71847	7.29878	7.60271
ENSG00000111142	4.49845	4.95617	3.60249
ENSG00000111642	33.8731	7.07047	10.0046
ENSG00000112078	4.74101	4.41373	3.80865
ENSG00000112081	6.08691	6.23437	6.66507
ENSG00000112200	4.56085	3.86824	4.68685
ENSG00000112394	3.81832	4.91998	3.36917
ENSG00000112592	2.44517	2.04949	2.62363
ENSG00000112640	12.0049	7.6639	8.27697
ENSG00000112679	6.08933	4.0797	4.47673
ENSG00000112739	3.6594	4.43915	2.79311
ENSG00000112983	3.38231	3.42876	2.41387
ENSG00000113300	5.9157	8.02772	3.43371
ENSG00000113360	5.21195	5.04706	4.92293
ENSG00000113649	6.33158	5.94746	4.13968
ENSG00000113845	22.1058	9.52138	6.58465
ENSG00000114120	4.31063	5.53971	3.24969
ENSG00000114391	72.4221	25.8003	8.08832
ENSG00000114405	4.74179	3.86122	4.66147
ENSG00000114446	20.4296	13.243	10.202
ENSG00000114735	3.8754	4.40422	3.54624
ENSG00000114739	4.16734	5.42022	3.22222
ENSG00000114867	11.6133	15.9905	6.68199
ENSG00000114999	5.00962	4.31449	6.4863
ENSG00000115042	3.96857	7.97642	3.96104
ENSG00000115053	6.25446	7.94064	6.89004
ENSG00000115211	10.1877	16.9151	9.91247
ENSG00000115234	7.48639	8.8445	4.88578
ENSG00000115306	17.0689	8.20478	10.0809
ENSG00000115677	8.71217	6.72815	12.3554
ENSG00000115825	7.36124	7.55132	8.20251
ENSG00000115875	6.13912	3.67605	4.49356
ENSG00000116005	4.55361	5.28211	3.16017
ENSG00000116017	6.31079	4.9842	3.68129
ENSG00000116062	2.16847	2.67219	2.52715
ENSG00000116396	2.22426	2.89663	2.47649
ENSG00000116489	10.0023	18.2359	11.5982
ENSG00000116560	5.62111	6.65251	6.07215
ENSG00000116688	4.46622	6.37963	4.87647
ENSG00000116747	5.19576	6.96398	5.67002
ENSG00000116754	6.13706	5.60955	3.84488
ENSG00000117174	5.04909	3.43671	3.86163
ENSG00000117410	18.0066	18.5909	11.1812
ENSG00000117505	4.06501	5.5519	4.22685
ENSG00000117616	2.0426	1.9505	2.23311
ENSG00000117691	18.1632	15.2655	27.9243
ENSG00000117713	3.53878	2.59157	3.31258
ENSG00000117877	2.40026	2.10009	2.2112
ENSG00000118193	6.79955	5.01156	5.10721
ENSG00000118579	4.62044	5.32211	4.0708
ENSG00000119383	13.8367	15.6458	8.09
ENSG00000119471	7.29672	4.73932	9.38965
ENSG00000119820	3.06744	3.73162	2.54007
ENSG00000119906	2.98893	3.3004	2.57165
ENSG00000119969	4.04917	4.07549	4.85058
ENSG00000120802	4.10853	4.53908	4.05865
ENSG00000121067	2.95056	3.0912	2.68957
ENSG00000121211	4.06765	3.3127	3.14543
ENSG00000121644	12.6846	6.26089	4.89253
ENSG00000121774	13.0519	11.3526	7.59266
ENSG00000122008	3.34601	2.49143	2.58596
ENSG00000122386	3.1648	3.00305	2.33422
ENSG00000122406	17.9747	25.6797	16.1658
ENSG00000122484	3.33522	4.16923	2.9472
ENSG00000122705	7.38981	10.2556	10.6777
ENSG00000122741	4.45015	3.46742	2.46043
ENSG00000122873	7.74157	7.71351	6.06525
ENSG00000122971	24.4932	12.209	7.92936
ENSG00000123600	10.5183	38.7189	11.0333
ENSG00000124098	25.4158	16.8395	8.1281
ENSG00000124207	6.97624	6.71811	6.84053
ENSG00000124222	8.41836	7.43215	4.46702
ENSG00000124486	4.48598	4.40647	4.58151
ENSG00000124766	1.78139	1.84905	1.94209
ENSG00000125375	5.31579	4.19144	5.01746
ENSG00000125630	2.93841	3.52272	2.15325
ENSG00000125703	9.59306	5.76351	4.27023
ENSG00000125817	3.42449	2.72236	3.01185
ENSG00000125818	13.8133	3.87167	7.98267
ENSG00000125844	7.6643	9.49312	5.52366
ENSG00000125885	4.683	12.0977	3.62566
ENSG00000125901	4.37558	5.03245	3.68733
ENSG00000125912	8.07669	13.9748	5.59974
ENSG00000126254	11.8502	8.43275	6.09394
ENSG00000127022	16.9996	17.0244	15.3057
ENSG00000127184	52.9182	75.5333	22.185
ENSG00000127337	2.95743	2.47078	2.1739
ENSG00000127554	8.09861	10.3601	8.56766
ENSG00000127589	6.41642	12.455	5.54916
ENSG00000127774	3.80081	3.83601	3.62678
ENSG00000127922	22.144	24.1891	22.8673
ENSG00000128228	11.7292	12.0571	8.16745
ENSG00000128245	3.11022	3.48633	2.27606
ENSG00000128563	2.95522	3.26399	2.909
ENSG00000128595	5.322	6.18903	7.04729
ENSG00000128626	6.60738	5.4982	5.20822
ENSG00000128692	4.63643	5.59653	4.19765
ENSG00000128872	4.81492	5.83185	4.23628
ENSG00000129250	10.2283	11.0733	9.49714
ENSG00000129351	6.63728	12.3055	7.81683
ENSG00000129933	3.69585	3.15877	2.8995
ENSG00000130119	5.54	5.18249	7.68837
ENSG00000130402	9.65523	10.9428	9.52417
ENSG00000130522	2.55349	2.50791	1.99647
ENSG00000130713	3.47317	3.35922	3.74111
ENSG00000130726	7.76365	6.16804	5.67819
ENSG00000130826	4.86896	4.62779	4.57544
ENSG00000130881	12.7196	18.6452	14.2831
ENSG00000131236	7.43891	11.8498	6.5379
ENSG00000131504	21.5761	5.42424	11.1472
ENSG00000131653	8.2745	5.58846	6.46071
ENSG00000132300	2.98183	2.31368	3.63287
ENSG00000132394	5.33336	5.17535	5.39707
ENSG00000132612	5.93648	10.82	7.21979
ENSG00000132763	4.39426	3.54751	2.68082
ENSG00000132780	4.94188	5.45063	5.78506
ENSG00000133124	2.56727	2.86274	2.26864
ENSG00000133313	11.322	5.50154	7.10405
ENSG00000133612	3.50525	2.98075	3.19729
ENSG00000133678	12.1507	7.86608	9.20235
ENSG00000134001	5.17501	3.76061	3.99593
ENSG00000134086	3.16724	3.27003	2.75147
ENSG00000134153	11.2056	11.1238	7.39879
ENSG00000134247	21.9281	4.58742	4.30885
ENSG00000134369	6.46758	9.79322	2.81759
ENSG00000134371	3.87021	5.12125	2.85463
ENSG00000134697	2.5343	4.28918	2.79698
ENSG00000134748	4.94549	7.82673	4.19095
ENSG00000134759	4.90021	4.84705	3.49012
ENSG00000134769	8.90393	5.45039	3.35511
ENSG00000134982	5.03202	4.80921	2.63935
ENSG00000135148	4.0454	2.99619	6.73542
ENSG00000135387	11.3036	4.25333	3.96405
ENSG00000135414	3.49998	6.50154	3.09858
ENSG00000135486	20.6716	16.1156	16.2273
ENSG00000135930	7.96447	8.4774	6.95004
ENSG00000135972	7.90742	4.68044	5.04443
ENSG00000136193	10.0902	10.3577	4.255
ENSG00000136238	5.71288	9.91729	8.34661
ENSG00000136271	3.68395	2.58826	2.28632
ENSG00000136485	4.44518	6.95734	4.06092
ENSG00000136504	2.97593	3.40926	3.14019
ENSG00000136518	8.60198	7.44172	5.52646
ENSG00000136718	5.14657	4.85769	4.81816
ENSG00000136856	5.32144	5.59166	6.18147
ENSG00000136875	2.61983	3.03035	2.45025
ENSG00000136888	8.55839	17.6731	7.28104
ENSG00000136938	5.97781	7.85836	5.62483
ENSG00000136950	4.06796	3.84626	4.02918
ENSG00000137413	4.93785	3.15684	3.09993
ENSG00000137819	9.86866	20.323	5.63803
ENSG00000137822	5.87512	3.85042	3.09094
ENSG00000138363	12.4595	6.95362	5.25786
ENSG00000138381	2.90921	3.49276	2.35637
ENSG00000138386	3.36383	4.73425	3.29304
ENSG00000138594	6.11631	8.03385	5.12395
ENSG00000138668	9.208	9.07201	7.48973
ENSG00000138758	10.5629	15.9408	8.69765
ENSG00000139291	4.08348	4.83193	3.47085
ENSG00000139405	4.34699	5.63738	4.70975
ENSG00000139579	11.1651	9.84909	10.6608
ENSG00000139618	2.85067	4.4851	2.87694
ENSG00000140022	3.42385	3.12608	3.08514
ENSG00000140553	11.6241	11.9838	9.17396
ENSG00000140612	5.21678	5.6169	6.09348
ENSG00000140941	6.25241	6.8164	7.14859
ENSG00000140990	23.0994	10.8575	14.8727
ENSG00000141179	13.2013	6.01812	3.09619
ENSG00000141279	10.1182	16.5022	5.16903
ENSG00000141376	14.0009	5.60479	3.99306
ENSG00000141391	5.77694	3.92543	3.61917
ENSG00000141458	7.43653	2.66014	2.84691
ENSG00000141504	5.80326	4.16382	4.15549
ENSG00000141568	2.9908	2.95561	2.70929
ENSG00000141682	4.54011	2.48628	2.52073
ENSG00000141741	20.5774	22.8564	9.67158
ENSG00000141959	5.27748	7.34757	8.40293
ENSG00000142166	7.66645	4.83039	4.28114
ENSG00000142453	6.70731	10.8439	7.80241
ENSG00000142684	3.1602	8.5611	3.4287
ENSG00000142864	7.51293	6.63213	7.19992
ENSG00000142937	39.462	41.804	22.9142
ENSG00000143093	2.98457	2.35491	2.97194
ENSG00000143190	3.97366	6.39871	3.2915
ENSG00000143252	3.74794	4.24491	4.52881
ENSG00000143319	3.99586	2.28558	2.38977
ENSG00000143376	3.73842	11.1081	2.86773
ENSG00000143436	7.81269	6.37805	4.80249
ENSG00000143442	2.73591	2.90214	2.21589
ENSG00000143799	4.86548	13.4225	5.2606
ENSG00000143933	4.58608	5.11779	4.4506
ENSG00000144021	5.32366	5.73956	5.92939
ENSG00000144354	3.31483	3.26958	2.74632
ENSG00000144426	18.4669	214.858	14.4942
ENSG00000145050	5.35086	9.29525	5.70166
ENSG00000145241	6.73389	10.0502	4.93779
ENSG00000145495	3.49251	3.8912	3.62565
ENSG00000145725	7.49874	7.66289	6.92174
ENSG00000145907	6.55354	5.86038	4.28643
ENSG00000146007	10.9086	10.3546	7.74832
ENSG00000146223	3.09909	3.69287	2.9396
ENSG00000146731	4.42406	4.80888	3.72744
ENSG00000146909	2.9955	2.84592	3.13616
ENSG00000146963	3.14348	4.46869	2.89488
ENSG00000147224	11.5753	12.0167	8.6431
ENSG00000147274	5.32354	6.51487	4.78321
ENSG00000147471	3.85776	3.91053	3.94496
ENSG00000147526	2.78177	2.48062	2.25525
ENSG00000147649	4.1952	7.6054	4.83708
ENSG00000148019	4.7671	5.12611	3.75022
ENSG00000148187	3.87455	4.19653	3.02738
ENSG00000148300	6.10949	4.46186	4.58765
ENSG00000148303	42.5436	36.3616	26.4252
ENSG00000148335	4.65556	5.03286	6.04416
ENSG00000148356	5.3175	4.8224	3.4997
ENSG00000148773	2.74764	3.51324	3.89569
ENSG00000149547	10.9929	16.2836	22.3069
ENSG00000149925	19.3222	28.3964	15.5996
ENSG00000150316	5.27302	6.86703	4.38316
ENSG00000150593	7.16064	5.08175	6.35505
ENSG00000150753	9.03141	5.75789	8.69364
ENSG00000150991	4.54038	4.11553	4.30296
ENSG00000151131	4.18854	4.26038	4.34603
ENSG00000151413	7.45369	7.29339	3.87737
ENSG00000151500	5.63865	5.60205	7.56949
ENSG00000151502	4.52725	7.81718	5.90555
ENSG00000151846	14.24	15.6982	10.8027
ENSG00000152082	27.6481	18.8466	13.2547
ENSG00000152904	5.55055	5.83027	3.84863
ENSG00000153037	5.08437	2.63977	3.51486
ENSG00000153574	9.97104	12.8852	6.65681
ENSG00000153827	9.38308	6.35131	3.85178
ENSG00000154380	13.4627	5.50848	4.87741
ENSG00000154845	8.94417	11.6817	7.02915
ENSG00000155393	3.51897	3.39757	3.75373
ENSG00000155463	9.92425	7.00361	6.97227
ENSG00000155506	11.3444	5.97033	5.70736
ENSG00000155876	3.43676	4.04781	3.06072
ENSG00000156313	8.29349	3.51221	4.67622
ENSG00000156515	17.3552	31.7527	7.01623
ENSG00000156675	3.25412	2.99365	2.75456
ENSG00000156802	3.60824	2.78246	2.24355
ENSG00000156873	6.62257	4.75742	3.77722
ENSG00000156976	3.32981	3.6935	3.64283
ENSG00000157014	8.06381	6.4095	6.00564
ENSG00000157036	3.47495	2.62126	2.1915
ENSG00000157181	3.64866	4.62113	2.24963
ENSG00000157212	3.12479	2.54807	1.98604
ENSG00000157259	2.61924	3.18322	2.55604
ENSG00000157741	3.02463	2.27371	2.52084
ENSG00000157851	7.49802	9.38518	6.18056
ENSG00000158321	2.7138	3.00817	2.24699
ENSG00000158373	7.26853	4.26349	3.57749
ENSG00000158411	4.18052	5.91994	4.23336
ENSG00000158526	28.3263	6.87391	9.05335
ENSG00000158615	3.25378	2.26781	2.10178
ENSG00000158864	9.67304	11.0479	9.13606
ENSG00000159199	40.5658	45.0214	15.9672
ENSG00000159202	3.20724	3.78689	2.46971
ENSG00000159217	7.76896	12.9331	7.98375
ENSG00000159840	10.2815	11.1007	10.9302
ENSG00000160072	8.3135	17.0857	4.98219
ENSG00000160194	4.60245	4.02324	4.98677
ENSG00000160208	5.82821	6.75922	3.67439
ENSG00000160218	2.06214	2.63302	2.93984
ENSG00000160298	2.39144	3.43908	2.30152
ENSG00000160310	104.546	9.82037	7.45903
ENSG00000160352	3.08665	3.05833	2.82489
ENSG00000160613	5.08441	3.08529	2.57376
ENSG00000160688	7.88505	7.35239	4.01276
ENSG00000160710	7.95613	5.69362	6.70349
ENSG00000160753	5.8565	7.34494	7.16692
ENSG00000160959	4.99941	5.14648	2.76575
ENSG00000161671	11.4185	21.0204	15.7029
ENSG00000161813	5.8175	7.09839	4.05798
ENSG00000161956	10.1972	15.9393	15.0613
ENSG00000162378	3.24218	4.29852	2.99167
ENSG00000162409	4.99671	6.47376	3.37285
ENSG00000162521	4.62323	5.34604	4.78153
ENSG00000162734	6.98793	7.77027	4.90199
ENSG00000162889	6.10547	7.60137	5.09859
ENSG00000163110	4.87857	5.72354	6.14051
ENSG00000163125	4.84746	4.69596	4.43902
ENSG00000163382	25.2685	13.933	9.94165
ENSG00000163482	4.73213	4.94913	4.07162
ENSG00000163607	6.74999	5.89105	5.40258
ENSG00000163655	4.87393	10.3576	2.8048
ENSG00000163681	3.64971	3.57228	3.0736
ENSG00000163875	9.4734	12.0053	6.81474
ENSG00000163904	25.8523	9.38775	6.56641
ENSG00000164048	3.12111	2.54213	2.56669
ENSG00000164080	3.58711	4.47117	2.90079
ENSG00000164104	3.35766	3.76816	4.40307
ENSG00000164818	13.7983	8.29666	7.14321
ENSG00000164924	34.4765	14.5343	11.2095
ENSG00000165060	5.58709	4.25542	4.87474
ENSG00000165209	4.89362	5.69318	3.97332
ENSG00000165300	2.80349	2.37688	3.19195
ENSG00000165416	5.33736	4.15725	2.79117
ENSG00000165688	9.37955	5.51716	9.3673
ENSG00000165689	6.02594	6.1342	4.02483
ENSG00000165732	9.44362	19.4881	9.0942
ENSG00000165934	3.35505	3.23753	4.0419
ENSG00000166135	3.52971	5.53126	3.97725
ENSG00000166197	5.84644	7.29394	5.82731
ENSG00000166295	6.96004	8.24215	5.34169
ENSG00000166326	6.14376	6.79079	5.03933
ENSG00000166352	9.40067	23.8318	8.04525
ENSG00000166411	4.65373	5.41659	6.54669
ENSG00000166797	12.7976	9.67788	7.04372
ENSG00000166847	3.77783	7.18133	3.69636
ENSG00000167088	11.5473	35.5727	11.0921
ENSG00000167113	7.98212	5.686	4.87336
ENSG00000167118	9.29856	3.32317	12.1974
ENSG00000167173	2.10727	2.58637	1.93331
ENSG00000167196	3.42808	3.65312	2.84013
ENSG00000167460	5.96254	3.28354	5.38974
ENSG00000167513	3.47821	4.20089	2.60976
ENSG00000167515	19.4733	8.11994	20.4825
ENSG00000167553	9.88873	5.62307	11.3396
ENSG00000167700	6.56565	10.8574	8.77586
ENSG00000167702	4.8426	6.12028	4.02452
ENSG00000167978	3.39942	2.87219	3.09408
ENSG00000167986	18.4618	9.29233	11.1567
ENSG00000168101	24.1649	22.7165	7.86351
ENSG00000168118	14.5238	21.9679	9.66741
ENSG00000168159	17.3017	20.6763	15.8585
ENSG00000168175	4.95054	8.86463	3.81736
ENSG00000168256	7.7033	5.57886	5.16929
ENSG00000168397	5.38669	5.2241	7.68124
ENSG00000168439	6.85059	7.96606	6.09834
ENSG00000168461	7.73405	26.2827	11.2889
ENSG00000168591	3.53278	3.3009	3.42746
ENSG00000168610	2.86223	4.25126	3.23721
ENSG00000168710	32.2493	3.92424	20.593
ENSG00000168734	25.9292	15.4609	10.4352
ENSG00000168872	2.70334	4.66638	3.73496
ENSG00000168904	4.7761	9.34975	4.97956
ENSG00000169045	14.2683	16.1881	22.5139
ENSG00000169683	10.3067	3.78639	3.25229
ENSG00000169696	7.19772	7.46444	5.08753
ENSG00000169727	17.2482	14.1854	15.5323
ENSG00000169814	29.2624	8.07874	10.9736
ENSG00000169851	2.69326	2.63291	2.39183
ENSG00000169871	3.18364	3.69339	2.50732
ENSG00000169895	7.1192	5.93531	9.08335
ENSG00000169976	7.72506	10.0362	7.07943
ENSG00000170242	3.09029	2.86506	3.21309
ENSG00000170248	8.32887	8.36866	4.29444
ENSG00000170515	9.51019	10.7665	8.16375
ENSG00000170921	3.21205	3.24946	2.30779
ENSG00000171703	51.0717	24.9221	10.1131
ENSG00000172115	19.0574	10.9311	9.49918
ENSG00000172831	3.40129	4.5435	3.76005
ENSG00000172888	4.09728	3.51014	2.52795
ENSG00000172974	11.9937	11.9529	7.46255
ENSG00000173120	2.48305	2.92073	2.98593
ENSG00000173163	8.89108	12.5191	9.16219
ENSG00000173264	8.59478	10.9488	7.70871
ENSG00000173482	4.66857	3.41202	3.05805
ENSG00000173692	12.5911	5.39772	5.04529
ENSG00000173812	5.91094	26.7788	9.06373
ENSG00000173818	4.54761	2.43027	5.13196
ENSG00000173875	2.83806	2.31988	2.26324
ENSG00000174197	2.45176	2.16594	2.5116
ENSG00000174371	3.63867	3.67656	3.03464
ENSG00000174780	5.60727	8.77883	5.47129
ENSG00000174891	9.75663	4.54148	6.47498
ENSG00000175414	4.71987	3.33918	3.13016
ENSG00000175782	3.10793	3.69169	2.56115
ENSG00000175792	8.07422	10.5865	6.10833
ENSG00000175970	4.9233	4.46517	3.90446
ENSG00000176014	6.05208	5.59804	5.63569
ENSG00000176087	3.32552	3.90818	3.86361
ENSG00000176890	24.4578	10.3382	7.16275
ENSG00000176953	3.99408	5.66205	4.53652
ENSG00000177173	14.5425	17.8825	26.1269
ENSG00000177606	2.12892	1.66481	1.57258
ENSG00000177663	3.58801	5.03101	3.02824
ENSG00000177707	2.95157	3.90535	2.89925
ENSG00000178381	5.58101	4.08612	3.01652
ENSG00000178449	34.9957	14.6315	8.7133
ENSG00000178695	6.05799	4.29025	2.82642
ENSG00000178802	11.6912	10.7769	9.24235
ENSG00000178988	4.61729	4.21006	3.03739
ENSG00000180385	3.30203	3.38997	3.08136
ENSG00000180596	6.69403	4.28281	4.51884
ENSG00000180818	6.06588	8.3894	3.52725
ENSG00000181218	3.9956	3.32248	3.00591
ENSG00000181873	6.33046	4.01447	2.80459
ENSG00000182087	8.50326	7.53904	8.4246
ENSG00000182154	12.9651	9.34445	9.4664
ENSG00000182307	12.7917	10.6771	9.14568
ENSG00000182512	7.30657	21.4474	6.5381
ENSG00000182670	6.53734	5.83923	5.11802
ENSG00000182921	2.42683	2.30238	3.6182
ENSG00000183049	7.87188	6.29621	4.30906
ENSG00000183199	11.2408	18.3941	9.07038
ENSG00000183530	2.66291	3.06113	2.36915
ENSG00000183718	2.14491	2.30991	2.69599
ENSG00000183751	3.14449	2.73061	3.76943
ENSG00000184007	6.83175	5.34468	4.09795
ENSG00000184009	11.3398	11.393	12.5715
ENSG00000184076	20.7221	36.1571	17.5951
ENSG00000184100	6.15683	5.71463	3.88873
ENSG00000184575	6.46006	8.45749	7.29418
ENSG00000184702	6.13044	5.82397	6.74137
ENSG00000185262	5.29641	3.61549	3.07406
ENSG00000185515	4.18648	4.66866	3.74521
ENSG00000185624	34.8375	20.6903	34.2635
ENSG00000185627	9.75927	7.91441	9.80373
ENSG00000185630	8.28719	6.40489	5.62657
ENSG00000185721	4.48957	6.72666	4.98514
ENSG00000186480	8.13608	3.93508	3.64996
ENSG00000186660	3.21696	2.57297	2.82329
ENSG00000186687	7.431	12.3933	4.55678
ENSG00000186812	3.02377	3.67268	3.49156
ENSG00000187634	5.39772	6.25217	4.61197
ENSG00000187772	4.71811	4.26825	4.02202
ENSG00000188229	5.94151	7.38453	5.26208
ENSG00000188529	3.88024	4.3555	2.70604
ENSG00000188986	12.0803	5.07341	4.96514
ENSG00000189091	5.59564	5.90645	7.31688
ENSG00000189241	4.36242	6.2094	3.16477
ENSG00000196227	2.49545	3.11061	2.05742
ENSG00000196233	4.82706	3.0886	4.14451
ENSG00000196531	7.9122	9.69384	24.537
ENSG00000196586	24.5329	8.59995	4.87014
ENSG00000196781	2.20899	1.78634	2.44012
ENSG00000197061	5.42991	4.26944	3.47825
ENSG00000197111	12.4455	24.799	13.0048
ENSG00000197312	2.89263	3.19288	2.63905
ENSG00000197343	2.94505	3.72909	2.91071
ENSG00000197451	31.4599	31.7433	12.2915
ENSG00000197562	3.36949	4.63941	2.65826
ENSG00000197744	10.0795	20.5565	11.996
ENSG00000198015	9.28317	9.43445	11.392
ENSG00000198466	2.92109	2.66621	2.31406
ENSG00000198625	4.13984	5.46906	3.39633
ENSG00000198663	2.88604	3.73574	3.87105
ENSG00000198668	13.1211	13.5009	6.91109
ENSG00000198700	3.86336	4.57419	6.16567
ENSG00000198730	3.85993	4.2967	3.15277
ENSG00000198816	6.53619	13.6996	7.07549
ENSG00000198863	2.93158	4.52155	2.40358
ENSG00000198901	3.19369	3.07032	2.66225
ENSG00000203727	5.94881	7.45077	2.96556
ENSG00000204138	3.51243	4.50583	2.95255
ENSG00000204186	3.25817	2.76851	2.40077
ENSG00000204196	20.4288	24.2285	14.7767
ENSG00000205302	5.36361	11.5859	5.47759
ENSG00000205339	4.02345	3.89891	3.53305
ENSG00000205352	27.4356	7.12667	10.2212
ENSG00000205629	11.217	8.68539	4.91367
ENSG00000205940	32.0419	20.0517	8.8486
ENSG00000206053	11.4328	7.75276	5.20052
ENSG00000212643	5.0327	2.64504	3.1715
ENSG00000213064	6.76553	8.77933	7.12914
ENSG00000213070	7.02559	7.94046	6.39892
ENSG00000213463	5.60729	6.59921	5.27293
ENSG00000213639	8.6225	8.9663	5.61423
ENSG00000213683	19.6869	15.7498	26.8277
ENSG00000213740	13.6986	20.6914	6.45639
ENSG00000213753	4.0731	3.66679	2.37974
ENSG00000214019	3.23096	3.1321	2.61647
ENSG00000214022	3.42998	3.35489	3.22779
ENSG00000214182	14.3999	23.0842	33.6965
ENSG00000214561	46.4861	88.8278	68.626
ENSG00000215193	3.3128	3.67589	5.28478
ENSG00000215301	2.49573	3.28714	2.59983
ENSG00000215319	6.30768	7.08161	3.35551
ENSG00000217835	20.855	51.1576	16.1846
ENSG00000218283	16.8279	8.98067	4.90684
ENSG00000218739	4.82237	6.96098	5.78953
ENSG00000221914	3.23915	3.22002	2.89467
ENSG00000221983	24.6714	34.8222	26.2811
ENSG00000224061	30.1035	45.0367	44.6647
ENSG00000224236	36.6251	18.8419	26.0733
ENSG00000224722	30.7967	43.4838	40.5
ENSG00000224877	10.0669	14.7692	13.2096
ENSG00000225536	11.7527	14.838	21.8031
ENSG00000226419	2.82084	2.78725	2.15671
ENSG00000226479	2.53122	2.77724	2.44008
ENSG00000226781	21.2976	10.3762	12.9833
ENSG00000227347	10.3195	13.3744	12.2573
ENSG00000228264	77.3745	13.6982	52.266
ENSG00000228300	7.85476	6.30649	5.31004
ENSG00000228519	21.8139	24.4717	12.2991
ENSG00000229807	5.89881	5.56579	4.73313
ENSG00000229994	37.1538	23.4798	14.3518
ENSG00000230584	6.0714	11.6223	7.73026
ENSG00000230750	6.47134	3.45615	2.88819
ENSG00000231341	12.6612	22.0582	8.8147
ENSG00000231357	8.4391	6.53229	4.79364
ENSG00000231397	15.2635	6.92586	13.3473
ENSG00000232864	7.00883	11.9392	10.8704
ENSG00000232956	5.94869	4.7412	4.52334
ENSG00000233514	5.96678	6.54042	6.24087
ENSG00000234695	7.34011	6.56775	3.13986
ENSG00000234851	58.0376	14.7718	36.357
ENSG00000235489	7.99825	11.1102	10.6238
ENSG00000235552	16.0226	53.4169	15.0929
ENSG00000235554	4.01577	3.48922	6.41005
ENSG00000236552	14.2962	15.8805	17.9376
ENSG00000237298	4.42434	4.10021	3.4808
ENSG00000239900	6.07202	11.2548	9.42868
ENSG00000241015	6.13729	7.24445	4.19332
ENSG00000241061	14.9234	20.298	19.0005
ENSG00000241360	3.71173	4.70355	3.70979
ENSG00000241506	5.32966	7.34915	6.17017
ENSG00000242457	13.0075	7.13275	10.4417
ENSG00000242562	5.11017	5.45775	4.97629
ENSG00000242697	21.5103	54.1158	17.2155
ENSG00000242810	62.2738	131.931	108.527
ENSG00000243014	12.1586	24.6834	10.1952
ENSG00000244879	2.74844	2.71658	2.43296
ENSG00000245532	3.77382	4.05785	3.69499
ENSG00000248275	5.06514	7.19275	6.12035
ENSG00000249915	12.1592	7.24478	6.76233
ENSG00000251463	11.7757	14.7964	11.3403
ENSG00000251562	7.47231	8.05398	7.95708
ENSG00000253341	19.0605	14.7721	9.59721
ENSG00000253352	5.53693	4.4037	3.93759
ENSG00000253606	4.96614	4.71193	4.21265
ENSG00000253861	3.35316	2.92612	2.14916
ENSG00000253915	548.89	12.4991	16.1507
ENSG00000254481	6.09922	8.91946	4.22055
ENSG00000255198	8.38834	7.64707	4.97194
ENSG00000255734	4.30822	5.60242	4.59183
ENSG00000256210	9.73863	13.9595	7.12413
ENSG00000256269	8.79533	87.2579	4.49867
ENSG00000257218	4.80728	8.46947	4.43379
ENSG00000257267	4.01204	3.89054	3.74012
ENSG00000258427	5.92674	6.36883	6.61955
ENSG00000258644	5.71518	6.60506	5.30797
ENSG00000259399	10.0326	12.0453	5.88568
ENSG00000259706	8.6402	4.25897	10.8128
ENSG00000259790	6.82107	14.2808	7.69361
ENSG00000259918	15.657	22.2421	24.816
ENSG00000260032	4.31055	3.69205	3.12779
ENSG00000260290	11.4948	21.0022	14.7245
ENSG00000260389	5.02773	5.69786	4.2898
ENSG00000260482	3.34907	3.21889	4.39411
ENSG00000261342	10.3401	4.58366	4.55777
ENSG00000261409	4.11359	3.14374	3.19148
ENSG00000262470	3.60538	3.40709	2.35494
ENSG00000262664	4.89003	4.64179	4.09259
ENSG00000262814	12.5633	13.4053	6.58316
ENSG00000262904	5.02089	5.95916	4.62384
ENSG00000264364	3.91072	3.39875	3.10944
ENSG00000265574	4.43818	4.85472	5.14565
ENSG00000266086	16.0499	15.1628	7.37282
ENSG00000266402	5.97841	7.06704	5.20891
ENSG00000266472	26.1472	17.1782	8.94714
ENSG00000267100	4.27121	3.99416	4.17421
ENSG00000267261	4.98884	6.35865	4.96619
ENSG00000269609	4.69243	4.29791	4.09662
ENSG00000269821	2.35041	2.51877	2.06761
ENSG00000270103	20.6018	77.517	26.1642
ENSG00000271452	6.18446	5.0579	3.57251
ENSG00000272599	6.39976	5.36996	4.47106
ENSG00000273269	4.66934	5.17158	4.39059
ENSG00000273420	11.6052	23.4005	14.8363
ENSG00000274978	20.5845	77.5074	26.1447
ENSG00000275994	23.7835	11.3444	7.97209
ENSG00000276045	3.4486	3.80479	2.48091
ENSG00000276728	2.3314	2.25459	2.71615
ENSG00000277957	5.69102	7.32003	4.25234
ENSG00000278828	3.67423	3.81114	2.88739
ENSG00000279738	6.52979	34.7929	7.66735
ENSG00000279789	2.04341	2.20564	1.75714
ENSG00000285258	4.20054	3.79277	3.82814
ENSG00000285304	3.71173	4.70355	3.70979
