# Supplementary material for: PHF3 regulates neuronal gene expression through the Pol II CTD reader domain SPOC
Source: Nat Commun. 2021 Oct 19;12:6078. doi: 10.1038/s41467-021-26360-2 (PMC8526623; doi:10.1038/s41467-021-26360-2)
Supplement: Supplementary file 9 — Supplementary Dataset 6 [file 41467_2021_26360_MOESM9_ESM.xlsx]

## Sheet: Column_Description
column_name	description
gene_id	ENSEMBL gene_id
transcript_id	ENSEMBL transcript_id
gene_name	HGNC gene symbol
gene_biotype	ENSEMBL biotype
gcoord	gene location in hg38
twidth	transcript width
log2FoldChange.mESC_KO.WT	DESeq2 estimated log2 KO / WT
padj.mESC_KO.WT	DESeq2 estimated FDR adjusted p value
diff.mESC_KO.WT	Indicator variable for differential genes (min absolute Fold change of 1, and adj. p value < 0.05)
mean.mESC_KO	Average expression in KO samples
mean.mESC_WT	Average expression in WT samples
mESC_KO_r1	Per sample expression values
mESC_KO_r2	Per sample expression values
mESC_KO_r3	Per sample expression values
mESC_WT_r1	Per sample expression values
mESC_WT_r2	Per sample expression values
mESC_WT_r3	Per sample expression values

## Sheet: mESC RNA-seq
	gene_id	transcript_id	gene_name	gene_biotype	gcoord	twidth	log2FoldChange.mESC_KO.WT	padj.mESC_KO.WT	diff.mESC_KO.WT	mean.mESC_KO	mean.mESC_WT	mESC_KO_r1	mESC_KO_r2	mESC_KO_r3	mESC_WT_r1	mESC_WT_r2	mESC_WT_r3
14295	ENSMUSG00000053211	ENSMUST00000065545	Zfy1	protein_coding	chrY:61650-133852:-	2785	2.64078	1.31688e-29	Up	207.95	21.67	177.28	248.467	201.188	32.5734	13.4069	20.0527
14294	ENSMUSG00000082082	ENSMUST00000120870	Gm13230	pseudogene	chr4:145036643-145040791:+	1575	2.49094	5.93992e-122	Up	1768.09	296.05	1720.4	1777.03	1804.91	329.806	276.517	281.649
14293	ENSMUSG00000027955	ENSMUST00000118853	Fam198b	protein_coding	chr3:79688455-79750202:+	6729	2.48767	4.0971e-52	Up	669.41	100.44	691.282	658.925	655.595	136.808	82.955	86.5911
14292	ENSMUSG00000046133	ENSMUST00000051043	C130073F10Rik	protein_coding	chr4:101562625-101566394:-	913	2.46097	2.93456e-21	Up	151.24	15.44	187.315	144.939	124.875	26.8731	10.0552	10.9378
14291	ENSMUSG00000026674	ENSMUST00000027985	Ddr2	protein_coding	chr1:171907935-172040632:-	2928	2.41501	2.90614e-24	Up	314.9	38.03	317.767	386.098	252.063	65.1469	32.6792	23.6986
14290	ENSMUSG00000040601	ENSMUST00000068767	Nlrp4a	protein_coding	chr7:27220132-27261161:+	4259	2.3874	4.1568e-20	Up	119.96	13.22	122.647	102.31	134.125	19.5441	14.2448	6.3804
14289	ENSMUSG00000067399	ENSMUST00000163255	Trim43a	protein_coding	chr9:88475729-88483945:+	2272	2.36348	1.82289e-16	Up	118.35	10.62	172.82	124.234	75.1563	18.7297	8.37929	5.46891
14288	ENSMUSG00000083081	ENSMUST00000118609	Gm13223	pseudogene	chr4:145045536-145046282:+	747	2.34132	1.1581e-18	Up	111.34	13.13	82.5078	130.323	124.875	12.215	17.5965	8.20337
14287	ENSMUSG00000037437	ENSMUST00000121438	Adam32	protein_coding	chr8:25946612-26059276:-	2450	2.33164	1.08218e-15	Up	79.83	6.68	85.8527	91.3482	62.4376	12.215	5.02758	2.73446
14286	ENSMUSG00000031362	ENSMUST00000088451	Xlr4c	protein_coding	chrX:70479732-70488469:-	902	2.29184	2.14918e-17	Up	152.07	15.76	127.107	159.555	169.969	31.7591	13.4069	7.29188
14285	ENSMUSG00000090600	ENSMUST00000172100	Gm3395	protein_coding	chrY:2550262-2552957:+	2696	2.25568	1.72999e-15	Up	108.55	10.8	137.141	105.964	85.5626	21.1727	6.70343	6.3804
14284	ENSMUSG00000025839	ENSMUST00000026957	Pramel7	protein_coding	chr2:87329244-87332575:-	1861	2.20128	8.32798e-27	Up	482.28	79.68	521.806	499.37	427.813	121.336	77.0895	51.9547
14283	ENSMUSG00000021185	ENSMUST00000110073	9030617O03Rik	protein_coding	chr12:102017288-102110564:+	3184	2.19077	4.48487e-34	Up	254.76	48.07	244.178	267.955	249.75	48.0458	48.5999	44.6628
14282	ENSMUSG00000031027	ENSMUST00000106745	Stk33	protein_coding	chr7:116422737-116582590:-	2410	2.18839	2.69264e-15	Up	95.43	11.09	113.727	87.6943	84.4064	17.101	12.5689	4.55743
14281	ENSMUSG00000031925	ENSMUST00000159294	Maml2	protein_coding	chr9:13424434-13513832:+	5799	2.18154	1.90578e-12	Up	48.72	3.26	57.9785	42.6292	43.9376	5.70035	0.837929	1.82297
14280	ENSMUSG00000022661	ENSMUST00000163230	Cd200	protein_coding	chr16:45382248-45409166:-	2347	2.14162	9.26708e-13	Up	69.5	6.35	86.9677	69.4246	53.1876	12.215	4.18965	2.73446
14279	ENSMUSG00000086563	ENSMUST00000147128	Gm14136	lincRNA	chr2:150530272-150532612:-	768	2.13482	1.6094e-19	Up	338.75	52.13	394.699	353.213	276.344	86.3196	52.7895	29.1675
14278	ENSMUSG00000039138	ENSMUST00000041998	4930591A17Rik	protein_coding	chr2:179149641-179151587:+	737	2.1008	2.81831e-12	Up	67.86	6.12	72.4731	58.4629	70.5313	13.0294	2.51379	3.64594
14277	ENSMUSG00000041583	ENSMUST00000108513	Obox6	protein_coding	chr7:16418595-16425027:-	1339	2.08449	1.12905e-13	Up	72.33	10.31	61.3234	68.2067	86.7189	9.77203	10.0552	8.20337
14276	ENSMUSG00000033343	ENSMUST00000048675	Magea4	protein_coding	chrX:69467356-69468303:+	948	2.06807	3.63191e-13	Up	100.31	11.94	83.6228	102.31	114.469	23.6157	8.37929	6.3804
14275	ENSMUSG00000072720	ENSMUST00000086617	Myo18b	protein_coding	chr5:113117896-113325382:-	8280	2.04366	3.232e-15	Up	131.91	21.09	125.992	172.953	102.906	25.2444	26.8137	11.8493
14274	ENSMUSG00000087332	ENSMUST00000132108	Gm12690	lincRNA	chr4:99236191-99239702:+	354	2.04243	4.36497e-11	Up	48.76	4.26	61.3234	42.6292	41.6251	5.70035	5.02758	0.911485
14273	ENSMUSG00000056476	ENSMUST00000164225	Med12l	protein_coding	chr3:58810900-59122332:+	10264	2.0311	2.37492e-32	Up	403.38	86.89	443.758	434.818	337.625	102.606	78.7653	78.3877
14272	ENSMUSG00000067768	ENSMUST00000163122	Xlr4b	protein_coding	chrX:70459704-70467795:+	1290	2.02873	3.37951e-16	Up	196.79	31.12	191.775	191.222	204.656	55.3748	26.8137	18.2297
14271	ENSMUSG00000060586	ENSMUST00000074557	H2-Eb1	protein_coding	chr17:34442828-34453144:+	1178	2.01979	1.62447e-15	Up	163.97	26.28	173.935	183.914	135.281	43.9741	23.462	15.4952
14270	ENSMUSG00000011034	ENSMUST00000011178	Slc5a1	protein_coding	chr5:33446868-33505521:+	4106	2.00208	2.53677e-16	Up	240.37	40.51	268.708	264.301	193.094	66.7755	40.2206	22.7871
14269	ENSMUSG00000029022	ENSMUST00000119975	Miip	protein_coding	chr4:147234900-147242592:-	1879	1.98349	7.39382e-17	Up	123.63	23.54	113.727	138.849	116.781	28.5017	20.9482	19.1412
14268	ENSMUSG00000039891	ENSMUST00000037964	Txlnb	protein_coding	chr10:17516062-17565471:+	4422	1.95832	2.07114e-12	Up	84.23	13.55	69.1282	74.2965	112.156	12.215	17.5965	9.11485
14267	ENSMUSG00000060508	ENSMUST00000073151	Nlrp9b	protein_coding	chr7:20593372-20648289:+	3346	1.89793	3.02968e-11	Up	96.09	13.65	108.152	82.8224	95.9689	26.0587	11.731	6.3804
14266	ENSMUSG00000082352	ENSMUST00000118937	Gm13228	pseudogene	chr4:145164431-145165064:+	634	1.88096	7.28059e-11	Up	89.6	12.92	76.9329	84.0404	107.531	24.4301	9.21722	7.29188
14265	ENSMUSG00000072479	ENSMUST00000114518	Xlr5b	protein_coding	chrX:70394135-70404211:+	1652	1.88088	9.6166e-10	Up	58.18	7.34	36.794	74.2965	68.2188	11.4007	5.8655	3.64594
14264	ENSMUSG00000022040	ENSMUST00000070515	Ephx2	protein_coding	chr14:66703214-66743337:-	2035	1.85706	8.39596e-23	Up	345.24	80.99	306.617	399.496	333	100.978	85.4688	59.2465
14263	ENSMUSG00000039209	ENSMUST00000044103	Rpl39l	protein_coding	chr16:10170321-10175004:+	805	1.85365	7.81644e-32	Up	822.55	202.89	873.022	847.711	749.251	263.03	163.396	191.412
14262	ENSMUSG00000078626	ENSMUST00000106916	Gm12790	protein_coding	chr4:101640058-101653654:-	951	1.84806	2.00713e-09	Up	66.96	7.93	88.0826	66.9887	48.5626	16.2867	4.18965	4.55743
14261	ENSMUSG00000083161	ENSMUST00000117952	Gm11427	pseudogene	chr11:83067698-83074036:+	1612	1.84653	3.17093e-09	Up	61.69	6.12	73.588	53.591	56.6563	14.658	4.18965	1.82297
14260	ENSMUSG00000056300	ENSMUST00000105735	Gm13247	protein_coding	chr4:145658647-145696012:-	3038	1.84452	4.06766e-49	Up	3488.83	905.5	3273.55	3571.11	3629.47	1113.2	828.712	802.107
14259	ENSMUSG00000039519	ENSMUST00000035625	Cyp7b1	protein_coding	chr3:17971950-18143338:-	2166	1.84358	2.02396e-13	Up	102.21	20.82	102.577	95.0021	106.375	26.8731	17.5965	16.4067
14258	ENSMUSG00000027077	ENSMUST00000056870	Smtnl1	protein_coding	chr2:84651333-84662809:-	1756	1.8164	5.71344e-17	Up	213.35	48.64	243.064	224.108	175.75	59.4465	55.3033	32.8135
14257	ENSMUSG00000058147	ENSMUST00000080839	Xlr3c	protein_coding	chrX:70499879-70510729:-	1584	1.81298	1.15818e-08	Up	757.44	72.67	711.351	781.941	778.157	134.365	69.5481	39.1939
14256	ENSMUSG00000073125	ENSMUST00000101486	Xlr3b	protein_coding	chrX:70437561-70448259:+	1564	1.80404	1.05026e-19	Up	662.86	153.89	593.164	679.631	719.188	229.643	148.313	104.821
14255	ENSMUSG00000057836	ENSMUST00000074619	Xlr3a	protein_coding	chrX:70331634-70342434:-	1645	1.80256	1.12438e-21	Up	420.5	102.69	399.159	376.355	491.407	139.251	93.0101	81.1222
14254	ENSMUSG00000027078	ENSMUST00000102642	Ube2l6	protein_coding	chr2:84638985-84650333:+	1560	1.7974	1.3386e-18	Up	222.02	53.71	244.178	237.505	186.156	65.1469	41.0585	54.6891
14253	ENSMUSG00000050424	ENSMUST00000114540	Pnma5	protein_coding	chrX:70279327-70282442:-	2280	1.79736	5.528e-25	Up	783.86	196.47	668.982	827.006	867.189	261.402	191.048	149.484
14252	ENSMUSG00000027074	ENSMUST00000090726	Slc43a3	protein_coding	chr2:84776821-84798666:+	2583	1.795	6.13602e-10	Up	59.02	10.57	56.8635	64.5527	53.1876	9.77203	7.54136	11.8493
14251	ENSMUSG00000025838	ENSMUST00000111572	Pramel6	protein_coding	chr2:87347582-87351029:+	1781	1.78513	2.02396e-13	Up	337.42	70.58	444.873	300.84	284.438	118.079	61.1688	46.4857
14250	ENSMUSG00000057000	ENSMUST00000080929	Nxf3	protein_coding	chrX:132606638-132619794:-	2978	1.77956	6.3029e-10	Up	94.23	16.82	60.2084	109.618	122.563	24.4301	9.21722	17.3182
14249	ENSMUSG00000054648	ENSMUST00000080987	Zfp869	protein_coding	chr8:72230231-72234623:-	1590	1.75729	4.0727e-20	Up	334.32	84.07	352.331	359.303	292.532	113.193	77.0895	65.6269
14248	ENSMUSG00000090535	ENSMUST00000168952	Gm8540	pseudogene	chr10:21760507-21768318:-	732	1.74892	7.62681e-10	Up	72.64	13.04	70.2431	71.8606	72.8438	18.7297	14.2448	6.3804
14247	ENSMUSG00000067299	ENSMUST00000045028	Crygd	protein_coding	chr1:65108446-65110026:-	613	1.72673	2.10966e-08	Up	70.02	11.39	112.612	71.8606	40.4688	17.101	10.0552	6.3804
14246	ENSMUSG00000069053	ENSMUST00000115894	Ube1y1	protein_coding	chrY:155156-180667:+	3981	1.72295	2.83596e-26	Up	451.28	123.03	432.608	493.28	427.813	152.281	114.796	103.909
14245	ENSMUSG00000048334	ENSMUST00000055593	Gm8258	protein_coding	chr5:105204930-105205843:+	624	1.71685	5.10537e-08	Up	41.63	6	51.2886	35.3213	37	6.51469	6.70343	2.73446
14244	ENSMUSG00000021456	ENSMUST00000021907	Fbp2	protein_coding	chr13:62938244-62959760:-	1325	1.70508	6.47027e-10	Up	76.9	15.65	70.2431	82.8224	75.1563	20.3584	16.7586	9.11485
14243	ENSMUSG00000082195	ENSMUST00000121342	Gm13034	pseudogene	chr4:146035153-146038329:+	3177	1.70257	4.82941e-38	Up	516.39	149.82	496.162	517.64	533.032	153.095	145.8	147.661
14242	ENSMUSG00000026042	ENSMUST00000086430	Col5a2	protein_coding	chr1:45431166-45560127:-	6625	1.68692	4.37889e-08	Up	59.2	8.84	68.0132	51.155	56.6563	17.101	5.8655	4.55743
14241	ENSMUSG00000081595	ENSMUST00000117799	Gm13036	pseudogene	chr4:146026177-146026924:+	748	1.68455	1.7601e-08	Up	53.85	10.33	41.2539	57.2449	62.4376	8.14336	8.37929	11.8493
14240	ENSMUSG00000036466	ENSMUST00000068967	Megf11	protein_coding	chr9:64233493-64557012:+	6680	1.67775	6.74778e-09	Up	58.26	11.96	53.5186	64.5527	54.3438	13.0294	10.0552	10.0263
14239	ENSMUSG00000030769	ENSMUST00000033035	Slc5a11	protein_coding	chr7:130358327-130416767:+	2396	1.67377	3.74636e-12	Up	111.75	27.27	109.267	110.836	112.156	35.0164	21.7862	23.6986
14238	ENSMUSG00000067764	ENSMUST00000114503	Xlr5c	protein_coding	chrX:70528235-70538315:-	1656	1.66695	1.59455e-07	Up	37.11	5.82	33.4491	32.8854	42.7813	4.88601	4.18965	5.46891
14237	ENSMUSG00000091110	ENSMUST00000172412	Gm2832	protein_coding	chr14:42092094-42102104:+	1760	1.65867	1.35234e-07	Up	46.7	6.83	44.5988	48.719	43.9376	12.215	4.18965	3.64594
14236	ENSMUSG00000058328	ENSMUST00000078574	Xlr5a	protein_coding	chrX:70352974-70363041:-	1650	1.643	1.18982e-09	Up	97.73	21.56	78.0479	102.31	113.313	30.9448	21.7862	12.7608
14235	ENSMUSG00000026959	ENSMUST00000114310	Grin1	protein_coding	chr2:25146701-25174615:-	4276	1.63948	1.39552e-13	Up	226.48	59.03	205.155	282.57	197.719	73.2902	67.8723	39.1939
14234	ENSMUSG00000079845	ENSMUST00000078775	Xlr4a	protein_coding	chrX:70319684-70327817:-	1162	1.63424	1.43437e-09	Up	183.33	37.12	180.625	205.838	163.031	69.2185	36.8689	18.2297
14233	ENSMUSG00000025955	ENSMUST00000069142	Akr1cl	protein_coding	chr1:65059263-65079333:-	1761	1.62859	2.07366e-07	Up	47.54	8.1	57.9785	53.591	32.375	11.4007	6.70343	4.55743
14232	ENSMUSG00000056673	ENSMUST00000055032	Kdm5d	protein_coding	chrY:234231-280254:+	5471	1.62086	6.2535e-07	Up	36.42	3.95	37.909	31.6674	37	8.14336	2.51379	0.911485
14231	ENSMUSG00000086825	ENSMUST00000130486	Gm15675	lincRNA	chr1:132326358-132333768:-	3681	1.61262	7.82634e-09	Up	67.28	15.7	60.2084	80.3864	60.1251	16.2867	14.2448	13.6723
14230	ENSMUSG00000028294	ENSMUST00000029971	1700003M02Rik	protein_coding	chr4:34635808-34677455:-	2246	1.58093	4.58536e-07	Up	47.07	8.9	51.2886	60.8988	31.2188	11.4007	6.70343	6.3804
14229	ENSMUSG00000061048	ENSMUST00000163692	Cdh3	protein_coding	chr8:109034791-109080792:+	3979	1.57012	2.38377e-24	Up	366.37	114.69	366.825	342.251	388.5	109.935	104.741	127.608
14228	ENSMUSG00000034416	ENSMUST00000109093	Pkd1l2	protein_coding	chr8:119519579-119606349:-	7389	1.56935	5.95216e-07	Up	82.16	11.09	85.8527	81.6044	76.3126	27.6874	11.731	2.73446
14227	ENSMUSG00000027022	ENSMUST00000112347	Xirp2	protein_coding	chr2:67284059-67364671:+	11979	1.5606	1.72983e-06	Up	33.21	5.06	34.5641	43.8471	21.9688	5.70035	4.18965	2.73446
14226	ENSMUSG00000024731	ENSMUST00000072748	Ms4a10	protein_coding	chr19:11036787-11049160:-	1007	1.55586	1.97364e-06	Up	32.98	4.36	34.5641	29.2314	32.375	7.32902	2.51379	1.82297
14225	ENSMUSG00000040624	ENSMUST00000120274	Plekhg1	protein_coding	chr10:6379238-6606177:-	7369	1.55071	8.48964e-18	Up	1217.22	360.17	1282.22	1292.27	1085.72	510.588	344.389	263.419
14224	ENSMUSG00000069114	ENSMUST00000155203	Zbtb10	protein_coding	chr3:9250602-9285333:+	7414	1.54839	7.69393e-20	Up	1611.78	489.79	1775.03	1685.68	1396.75	666.941	465.051	376.443
14223	ENSMUSG00000081885	ENSMUST00000119218	Gm13231	pseudogene	chr4:145231260-145234302:+	2850	1.5285	3.39325e-14	Up	184.72	55.94	162.786	204.62	186.156	63.5182	56.1413	46.4857
14222	ENSMUSG00000078509	ENSMUST00000105762	Pramef17	protein_coding	chr4:143581022-143584272:-	1753	1.52651	2.9481e-14	Up	219.69	65.17	222.994	221.672	211.594	83.0622	67.0343	47.3972
14221	ENSMUSG00000057098	ENSMUST00000081265	Ebf1	protein_coding	chr11:44430819-44821593:+	5981	1.51026	1.26528e-09	Up	172.92	45.49	204.04	158.337	157.25	72.4759	40.2206	30.079
14220	ENSMUSG00000078865	ENSMUST00000108945	Gm14406	protein_coding	chr2:177353909-177362904:-	1348	1.49463	5.57301e-11	Up	263.37	73.44	278.743	260.647	248.594	117.264	61.1688	52.8661
14219	ENSMUSG00000081179	ENSMUST00000121031	Gm13136	pseudogene	chr4:147109586-147112535:-	2950	1.494	1.61171e-15	Up	217.83	69.3	199.58	237.505	215.063	77.3619	58.655	70.1844
14218	ENSMUSG00000070880	ENSMUST00000094934	Gad1	protein_coding	chr2:70400099-70440071:+	3355	1.49299	1.03236e-07	Up	69.55	18.28	53.5186	85.2583	70.5313	14.658	19.2724	18.2297
14217	ENSMUSG00000084902	ENSMUST00000144914	Gm281	protein_coding	chr14:14647463-14746992:-	2510	1.49149	9.39747e-09	Up	81.49	22.64	73.588	82.8224	85.5626	25.2444	20.9482	19.1412
14216	ENSMUSG00000023800	ENSMUST00000169838	Tiam2	protein_coding	chr17:3326573-3519397:+	6143	1.48957	2.83677e-06	Up	53.35	10.01	54.6335	73.0786	35.8438	17.101	5.02758	8.20337
14215	ENSMUSG00000073716	ENSMUST00000094493	Gm13241	pseudogene	chr4:145721928-145722707:-	780	1.48808	5.09784e-13	Up	171.51	52.88	169.475	163.209	179.219	65.1469	46.0861	46.4857
14214	ENSMUSG00000060613	ENSMUST00000051846	Cyp2c70	protein_coding	chr19:40227843-40261776:-	1717	1.48596	3.8211e-06	Up	38.18	7.31	41.2539	41.4112	30.0625	4.88601	5.02758	10.0263
14213	ENSMUSG00000092125	ENSMUST00000164248	AA543401	pseudogene	chr9:107095124-107096392:+	1269	1.48546	6.92966e-06	Up	37.36	5.21	59.0934	28.0135	28.9063	9.77203	2.51379	2.73446
14212	ENSMUSG00000022871	ENSMUST00000023587	Fetub	protein_coding	chr16:22920295-22939839:+	1573	1.48227	5.88898e-10	Up	185.5	52.19	214.074	193.658	151.469	78.1762	46.924	36.4594
14211	ENSMUSG00000071369	ENSMUST00000095806	Map3k5	protein_coding	chr10:19654278-19862559:+	5450	1.47317	3.82585e-15	Up	452.94	143.1	500.622	477.447	386.188	190.555	139.934	107.555
14210	ENSMUSG00000071745	ENSMUST00000080324	DXBay18	protein_coding	chrX:70382571-70394789:-	2862	1.47216	6.98492e-06	Up	36.87	5.73	37.909	32.8854	37	10.5864	3.35172	2.73446
14209	ENSMUSG00000074365	ENSMUST00000125993	Crxos1	protein_coding	chr7:16467966-16485642:+	2246	1.4707	1.28593e-25	Up	753.06	254.84	805.008	775.851	681.032	289.904	265.624	212.376
14208	ENSMUSG00000031662	ENSMUST00000034087	Snx20	protein_coding	chr8:91150727-91160027:-	1434	1.46331	1.60812e-06	Up	54.06	12.82	62.4383	64.5527	37	16.2867	10.0552	10.0263
14207	ENSMUSG00000078508	ENSMUST00000105751	Gm13128	protein_coding	chr4:143920152-143923368:+	1745	1.45791	7.66414e-17	Up	590.8	192.26	638.878	619.95	518.001	258.144	164.234	164.979
14206	ENSMUSG00000086711	ENSMUST00000152691	Gm15482	processed_transcript	chrX:51272614-51278177:-	4529	1.44285	1.46623e-05	Up	29.2	3.7	30.1042	37.7573	19.6563	6.51469	2.51379	0.911485
14205	ENSMUSG00000079162	ENSMUST00000167113	Trim43b	protein_coding	chr9:88979462-88987673:-	2262	1.4388	1.13729e-05	Up	33.92	6.41	40.1389	36.5393	24.2813	8.14336	4.18965	4.55743
14204	ENSMUSG00000051950	ENSMUST00000100404	B3galtl	protein_coding	chr5:150480805-150565174:+	4570	1.43208	1.55889e-11	Up	162.71	51.94	158.326	179.043	149.156	64.3325	46.924	43.7513
14203	ENSMUSG00000034361	ENSMUST00000048653	Cpne2	protein_coding	chr8:97056890-97094429:+	2340	1.43052	1.8731e-07	Up	88.34	24.17	69.1282	109.618	87.8751	31.7591	25.1379	15.4952
14202	ENSMUSG00000054994	ENSMUST00000068340	AV320801	protein_coding	chrX:132029127-132039133:+	3698	1.42508	1.90556e-05	Up	26.22	3.89	26.7593	30.4494	19.6563	4.88601	1.67586	2.73446
14201	ENSMUSG00000091788	ENSMUST00000171009	Gm8032	pseudogene	chr14:43135858-43138822:+	574	1.42347	1.59741e-05	Up	32.33	5.63	27.8743	32.8854	33.5313	8.14336	2.51379	4.55743
14200	ENSMUSG00000070327	ENSMUST00000131035	Rnf213	protein_coding	chr11:119254414-119348732:+	16713	1.41651	5.5092e-44	Up	6973.91	2547.02	7847.16	6913.23	6249.54	2487.8	2662.1	2492
14199	ENSMUSG00000040533	ENSMUST00000102576	Matn1	protein_coding	chr4:130500300-130511390:+	2001	1.41611	2.00466e-05	Up	29.06	5.08	28.9892	21.9236	34.6875	5.70035	2.51379	4.55743
14198	ENSMUSG00000078868	ENSMUST00000108959	Gm14412	protein_coding	chr2:177099225-177109012:-	1581	1.41494	1.87468e-17	Up	888.98	299.38	903.126	895.213	866.032	408.797	268.975	241.544
14197	ENSMUSG00000067889	ENSMUST00000008991	Spnb3	protein_coding	chr19:4711208-4752353:+	8251	1.40633	2.84734e-15	Up	352.13	123.35	424.804	370.265	275.188	127.036	119.824	120.316
14196	ENSMUSG00000090459	ENSMUST00000169975	Gm17210	antisense	chr14:33106110-33108160:-	391	1.40491	2.02775e-05	Up	30.67	5.95	31.2192	26.7955	31.2188	6.51469	5.02758	3.64594
14195	ENSMUSG00000006056	ENSMUST00000097162	Calcoco2	protein_coding	chr11:95960640-95973276:-	1556	1.39753	5.73389e-19	Up	4744.2	1639.05	4725.24	5163	4374.1	2192.19	1571.12	1276.08
14194	ENSMUSG00000022817	ENSMUST00000115028	Itgb5	protein_coding	chr16:33829751-33949232:+	3090	1.39132	6.20822e-20	Up	898.53	317.89	971.139	942.714	789.72	398.21	275.679	289.852
14193	ENSMUSG00000087455	ENSMUST00000137162	5330411J11Rik	lincRNA	chr2:59220559-59224739:-	1635	1.3871	3.61839e-08	Up	120.14	35.76	122.647	133.977	102.906	45.6028	41.8965	21.8756
14192	ENSMUSG00000082925	ENSMUST00000117628	Gm13135	pseudogene	chr4:146650085-146653205:+	3121	1.38532	5.7348e-15	Up	267.34	94.17	226.339	291.096	286.75	101.792	84.6308	93.883
14191	ENSMUSG00000028078	ENSMUST00000098983	Dclk2	protein_coding	chr3:86590081-86724257:-	3550	1.37976	1.1729e-32	Up	841.16	312.56	817.273	913.482	794.345	310.262	310.872	313.551
14190	ENSMUSG00000026123	ENSMUST00000115060	Plekhb2	protein_coding	chr1:34906804-34934383:+	719	1.37747	1.14261e-12	Up	224.2	77.66	246.408	242.377	186.156	90.3913	72.8998	68.3614
14189	ENSMUSG00000090854	ENSMUST00000163113	Gm4340	protein_coding	chr10:103632460-103633257:+	798	1.37495	1.90473e-05	Up	50.28	11.17	40.1389	38.9752	76.3126	13.8437	5.02758	14.5838
14188	ENSMUSG00000025128	ENSMUST00000026120	Bhlhe22	protein_coding	chr3:17954325-17957509:+	3185	1.37436	3.53836e-05	Up	38.55	5.9	37.909	37.7573	37	13.0294	4.18965	1.82297
14187	ENSMUSG00000033107	ENSMUST00000035927	Rnf125	protein_coding	chr18:21120138-21142349:+	1365	1.37165	1.01021e-15	Up	351.88	125.47	410.309	325.2	323.75	147.395	114.796	113.936
14186	ENSMUSG00000029695	ENSMUST00000031707	Aass	protein_coding	chr6:23022173-23082986:-	3701	1.371	4.25646e-05	Up	335.18	34.46	367.94	316.674	320.282	76.5476	29.3275	16.4067
14185	ENSMUSG00000009739	ENSMUST00000073837	Pou6f1	protein_coding	chr15:100405749-100430415:-	4953	1.3664	5.76319e-14	Up	259.18	92.42	304.387	253.339	223.157	87.9483	101.389	85.6796
14184	ENSMUSG00000044501	ENSMUST00000088764	Zfp758	protein_coding	chr17:22498437-22514247:+	2604	1.36479	1.50501e-18	Up	664.07	238.54	712.466	684.503	597.782	293.161	235.458	194.146
14183	ENSMUSG00000079547	ENSMUST00000114232	H2-DMb1	protein_coding	chr17:34290017-34297168:+	1397	1.36115	2.48586e-05	Up	36.33	8.65	27.8743	40.1932	39.3125	8.14336	7.54136	7.29188
14182	ENSMUSG00000026399	ENSMUST00000027650	Cd55	protein_coding	chr1:132335604-132359321:-	2533	1.3609	1.10592e-21	Up	467	172.16	460.483	505.46	434.751	185.669	174.289	154.952
14181	ENSMUSG00000021587	ENSMUST00000022075	Pcsk1	protein_coding	chr13:75227274-75269946:+	2677	1.36059	1.69223e-08	Up	137.03	43.44	130.452	161.991	119.094	59.4465	40.2206	31.902
14180	ENSMUSG00000036782	ENSMUST00000115313	Klhl13	protein_coding	chrX:22796397-22942208:-	3251	1.36018	3.13576e-42	Up	4467.27	1691.69	4277.03	4327.47	4813.47	1783.4	1778.09	1524
14179	ENSMUSG00000024935	ENSMUST00000025875	Slc1a1	protein_coding	chr19:28909564-28988450:+	3800	1.35698	2.63062e-08	Up	102.48	33.62	120.417	95.0021	91.3439	32.5734	28.4896	37.3709
14178	ENSMUSG00000043760	ENSMUST00000088448	Pkhd1	protein_coding	chr1:20047860-20608145:-	12935	1.35357	5.05496e-05	Up	188.68	16.54	190.66	220.454	157.25	35.0164	18.4344	5.46891
14177	ENSMUSG00000026407	ENSMUST00000057096	Cacna1s	protein_coding	chr1:137949361-138016105:+	6062	1.35035	3.42603e-05	Up	42.9	9.82	26.7593	43.8471	62.4376	13.8437	6.70343	7.29188
14176	ENSMUSG00000082454	ENSMUST00000120566	Gm12183	pseudogene	chr11:48565369-48567216:-	1848	1.34676	3.8817e-08	Up	137.79	42.95	146.061	124.234	141.063	62.7038	40.2206	29.1675
14175	ENSMUSG00000090351	ENSMUST00000167936	Gm17204	pseudogene	chr14:43161795-43164009:-	478	1.33904	3.44861e-05	Up	47.26	9.76	44.5988	54.8089	40.4688	17.101	10.0552	3.64594
14174	ENSMUSG00000079034	ENSMUST00000110152	Gm8300	protein_coding	chr12:88855266-88859203:+	1860	1.33611	1.88007e-05	Up	87.77	26.12	63.5533	56.0269	182.688	28.5017	23.462	23.6986
14173	ENSMUSG00000004948	ENSMUST00000005073	Zp3	protein_coding	chr5:136455969-136464494:+	1323	1.3339	1.5641e-12	Up	216.04	77.7	235.259	222.89	189.625	87.9483	77.0895	66.5384
14172	ENSMUSG00000052180	ENSMUST00000076532	Serpinb6c	protein_coding	chr13:33971686-33997577:-	1351	1.33384	9.85794e-07	Up	112.13	32.49	108.152	129.105	98.2814	30.9448	19.2724	51.9547
14171	ENSMUSG00000091302	ENSMUST00000165796	2310043M15Rik	lincRNA	chr16:93792395-93795133:-	1553	1.33324	1.62447e-15	Up	321.22	117.61	340.066	297.186	324.907	140.066	108.931	103.909
14170	ENSMUSG00000061517	ENSMUST00000082178	Sox21	protein_coding	chr14:118632460-118635653:-	3094	1.33009	1.5259e-05	Up	85.21	19.69	73.588	97.4381	83.2501	39.9024	15.9207	10.0263
14169	ENSMUSG00000081998	ENSMUST00000119646	Gm13245	pseudogene	chr4:145717113-145717372:-	260	1.32855	5.46713e-06	Up	68.01	18.72	64.6683	71.8606	64.7501	27.6874	10.8931	18.2297
14168	ENSMUSG00000034151	ENSMUST00000107778	Zbbx	protein_coding	chr3:74841829-74947694:-	2467	1.32822	1.26149e-07	Up	125.31	39.22	131.566	131.541	111	57.8178	35.193	27.3446
14167	ENSMUSG00000078906	ENSMUST00000109070	Gm14444	protein_coding	chr2:174835820-174844749:+	1281	1.32796	4.36497e-11	Up	419.31	142.72	429.264	429.946	396.594	211.727	119.824	112.113
14166	ENSMUSG00000024313	ENSMUST00000082235	Mep1b	protein_coding	chr18:21230845-21258700:+	2286	1.32562	7.65661e-09	Up	307.34	99.98	361.25	314.238	253.219	145.766	105.579	62.8925
14165	ENSMUSG00000025932	ENSMUST00000027066	Eya1	protein_coding	chr1:14159035-14300281:-	4347	1.32169	9.11628e-12	Up	358.6	128.45	443.758	326.418	315.657	162.053	127.365	100.263
14164	ENSMUSG00000083576	ENSMUST00000122164	Gm16411	pseudogene	chrX:59508223-59509322:+	1100	1.31564	1.12639e-05	Up	70.24	18.55	82.5078	62.1168	64.7501	30.1304	17.5965	10.0263
14163	ENSMUSG00000074863	ENSMUST00000143260	Gm5665	lincRNA	chr13:62800766-62828049:-	2509	1.30606	1.37178e-09	Up	151.64	53.19	148.291	160.773	143.375	65.9612	50.2758	42.8398
14162	ENSMUSG00000079735	ENSMUST00000169481	Gm2792	protein_coding	chr17:6356796-6582266:-	1832	1.30421	2.13089e-07	Up	149.44	46.89	149.406	163.209	134.125	70.0329	48.5999	28.256
14161	ENSMUSG00000020143	ENSMUST00000093193	Dock2	protein_coding	chr11:34126815-34597394:-	6409	1.30369	0.000115649	Up	24.01	4.26	18.9545	23.1415	27.75	2.44301	5.02758	2.73446
14160	ENSMUSG00000022206	ENSMUST00000066529	Npr3	protein_coding	chr15:11769651-11835429:-	6927	1.30305	2.11903e-08	Up	338.26	111.76	372.4	387.316	265.938	175.897	93.0101	82.9452
14159	ENSMUSG00000040562	ENSMUST00000012348	Gstm2	protein_coding	chr3:107784620-107789371:-	1064	1.30048	1.26465e-10	Up	183.75	67.17	215.189	179.043	158.406	71.6615	70.3861	57.4236
14158	ENSMUSG00000029082	ENSMUST00000101237	Bst1	protein_coding	chr5:44210132-44234486:+	2115	1.29735	0.000108279	Up	47.4	8.59	60.2084	28.0135	58.9688	18.7297	3.35172	6.3804
14157	ENSMUSG00000026950	ENSMUST00000036934	Neb	protein_coding	chr2:51992167-52194318:-	22489	1.29494	8.51659e-05	Up	47.03	10.39	69.1282	32.8854	42.7813	18.7297	6.70343	6.3804
14156	ENSMUSG00000064294	ENSMUST00000040999	Aox3	protein_coding	chr1:58169980-58257542:+	4606	1.28226	0.000137924	Up	436.33	41.77	486.127	490.844	345.719	91.2056	44.4102	16.4067
14155	ENSMUSG00000070034	ENSMUST00000093508	Sp110	protein_coding	chr1:87473474-87495392:-	1921	1.2796	0.000161214	Up	29.35	4.63	22.2994	23.1415	43.9376	8.95769	1.67586	2.73446
14154	ENSMUSG00000045287	ENSMUST00000102514	Rtn4rl1	protein_coding	chr11:75007285-75081271:+	3525	1.2763	3.26196e-05	Up	50.86	14.3	49.0587	56.0269	45.0938	17.9154	8.37929	15.4952
14153	ENSMUSG00000054169	ENSMUST00000038069	Ceacam10	protein_coding	chr7:25562223-25569668:+	1043	1.27178	8.03459e-05	Up	51.59	12.22	57.9785	58.4629	38.1563	21.1727	11.731	5.46891
14152	ENSMUSG00000005373	ENSMUST00000111201	Mlxipl	protein_coding	chr5:135582793-135614254:+	3553	1.26958	1.67558e-07	Up	130.5	44.28	133.796	124.234	130.656	28.5017	48.5999	58.3351
14151	ENSMUSG00000078502	ENSMUST00000097794	Gm13212	protein_coding	chr4:145207049-145214297:+	1392	1.26941	8.19498e-21	Up	604.93	239.74	664.522	568.795	582.751	267.916	222.889	227.871
14150	ENSMUSG00000037028	ENSMUST00000075999	Gm12800	protein_coding	chr4:101581726-101584513:+	1455	1.26884	9.59995e-05	Up	52.8	13.97	28.9892	57.2449	83.2501	19.5441	13.4069	8.20337
14149	ENSMUSG00000030494	ENSMUST00000085556	Rhpn2	protein_coding	chr7:36119349-36177304:+	3046	1.26421	4.01078e-18	Up	508.1	202.35	592.049	488.408	450.938	205.213	201.103	197.792
14148	ENSMUSG00000050459	ENSMUST00000062637	Gm17646	protein_coding	chr7:120567105-120574544:-	7232	1.26229	6.10978e-07	Up	104.87	35.05	110.382	98.6561	102.906	44.7885	38.5447	22.7871
14147	ENSMUSG00000027359	ENSMUST00000061491	Slc27a2	protein_coding	chr2:126378143-126413979:+	2918	1.25858	2.38931e-06	Up	75.16	25.37	69.1282	71.8606	82.0938	26.0587	27.6517	20.0527
14146	ENSMUSG00000035699	ENSMUST00000042042	Osta	protein_coding	chr16:32475608-32487965:-	1600	1.25648	3.38872e-05	Up	57.9	16.6	53.5186	63.3348	54.3438	25.2444	12.5689	11.8493
14145	ENSMUSG00000038776	ENSMUST00000036928	Ephx1	protein_coding	chr1:182919685-182947700:-	1741	1.25204	1.82024e-10	Up	206.98	78.38	227.454	188.786	203.5	61.8895	81.2791	92.06
14144	ENSMUSG00000022912	ENSMUST00000023629	Pros1	protein_coding	chr16:62854133-62929172:+	3303	1.2514	8.11947e-15	Up	352.18	138.61	386.895	336.161	333	143.323	117.31	154.952
14143	ENSMUSG00000024766	ENSMUST00000112508	Lipo1	protein_coding	chr19:33629650-33664798:-	2839	1.24982	8.75719e-13	Up	376.11	147.84	458.253	370.265	311.032	164.496	146.638	131.254
14142	ENSMUSG00000037353	ENSMUST00000037001	Letmd1	protein_coding	chr15:100299465-100309683:+	2579	1.24785	8.52786e-09	Up	231.11	87.92	298.812	244.813	166.5	100.978	82.955	78.3877
14141	ENSMUSG00000084002	ENSMUST00000117655	Gm13146	pseudogene	chr4:146561817-146562596:+	780	1.24773	5.69946e-05	Up	53.32	14.84	53.5186	46.2831	57.8126	22.8014	12.5689	9.11485
14140	ENSMUSG00000052912	ENSMUST00000121843	Smarca5-ps	pseudogene	chr4:145054201-145057323:+	3123	1.24481	1.54935e-12	Up	252.27	98.38	254.213	232.633	268.25	87.1339	113.958	92.9715
14139	ENSMUSG00000054469	ENSMUST00000067545	Lclat1	protein_coding	chr17:73457334-73592708:+	4467	1.244	4.64901e-09	Up	164.02	62.68	199.58	163.209	132.969	62.7038	59.493	62.8925
14138	ENSMUSG00000079012	ENSMUST00000168797	Serpina3m	protein_coding	chr12:105625374-105632467:+	1659	1.24377	0.000261324	Up	37.48	5.18	61.3234	45.0651	17.3438	13.0294	4.18965	0.911485
14137	ENSMUSG00000041112	ENSMUST00000072519	Elmo1	protein_coding	chr13:20182488-20698397:+	3639	1.24327	1.20351e-06	Up	83.62	29.63	94.7725	79.1685	75.1563	27.6874	31.0034	27.3446
14136	ENSMUSG00000021763	ENSMUST00000136755	BC067074	protein_coding	chr13:114107292-114160723:+	8098	1.24281	7.07724e-10	Up	220.29	84.42	180.625	220.454	264.782	69.2185	93.8481	89.3256
14135	ENSMUSG00000025431	ENSMUST00000026498	Crisp1	protein_coding	chr17:40430707-40456156:-	1416	1.23985	0.000261786	Up	26.05	5.79	22.2994	30.4494	23.125	4.07168	4.18965	6.3804
14134	ENSMUSG00000028148	ENSMUST00000029794	Them5	protein_coding	chr3:94146021-94151274:+	1251	1.23927	0.000275629	Up	24.63	5.07	22.2994	25.5775	23.125	4.07168	5.8655	2.73446
14133	ENSMUSG00000053765	ENSMUST00000057814	Oas1f	protein_coding	chr5:121297376-121307995:+	1480	1.23409	0.000300477	Up	28.92	4.33	35.679	29.2314	20.8125	9.77203	1.67586	1.82297
14132	ENSMUSG00000028859	ENSMUST00000106162	Csf3r	protein_coding	chr4:125701794-125721684:+	3481	1.22557	7.10595e-05	Up	50.47	16.04	57.9785	62.1168	33.5313	15.4724	15.0827	14.5838
14131	ENSMUSG00000071217	ENSMUST00000095510	Gm2022	protein_coding	chr12:88833274-89135166:+	1721	1.22514	0.000130953	Up	81.43	25.42	50.1737	63.3348	163.031	21.1727	19.2724	35.5479
14130	ENSMUSG00000091643	ENSMUST00000168158	Zscan4b	protein_coding	chr7:11486098-11490399:-	1745	1.2232	5.67572e-05	Up	137.75	44.93	95.8874	102.31	260.157	66.7755	30.1655	41.9283
14129	ENSMUSG00000015568	ENSMUST00000071832	Lpl	protein_coding	chr8:71404454-71430831:+	4045	1.21969	4.05273e-16	Up	511.98	207.51	560.83	498.152	477.532	237.786	175.127	211.465
14128	ENSMUSG00000051344	ENSMUST00000139649	Plekhm3	protein_coding	chr1:64832557-65003398:-	4236	1.21759	4.51994e-11	Up	240.91	94.84	259.788	248.467	213.907	113.193	87.9826	82.9452
14127	ENSMUSG00000039116	ENSMUST00000041168	Gpr126	protein_coding	chr10:14122391-14264842:-	6505	1.21445	0.000378963	Up	428.24	57.86	511.771	448.215	339.938	119.707	59.493	25.5216
14126	ENSMUSG00000067771	ENSMUST00000088459	Gm14685	protein_coding	chrX:70362386-70374601:+	2864	1.2119	0.000386508	Up	32.64	3.52	26.7593	34.1033	34.6875	11.4007	2.51379	0
14125	ENSMUSG00000004359	ENSMUST00000133724	Spic	protein_coding	chr10:88138017-88145768:-	1356	1.21135	4.18542e-11	Up	334.56	130.99	363.48	342.251	298.313	167.753	124.851	104.821
14124	ENSMUSG00000020415	ENSMUST00000020687	Pttg1	protein_coding	chr11:43233752-43239753:-	741	1.21095	2.74107e-14	Up	305.91	125.15	324.456	321.546	271.719	125.408	124.014	123.051
14123	ENSMUSG00000056413	ENSMUST00000110865	Adap1	protein_coding	chr5:139747830-139801576:-	2557	1.20987	4.94568e-20	Up	772.16	320.34	805.008	829.442	686.813	353.422	320.927	287.118
14122	ENSMUSG00000023403	ENSMUST00000024171	Stk31	protein_coding	chr6:49345603-49419500:+	3237	1.20463	1.53705e-13	Up	590.12	240.15	625.498	669.887	487.938	287.46	227.917	208.73
14121	ENSMUSG00000035279	ENSMUST00000057612	A430110N23Rik	protein_coding	chr7:4877446-4896423:+	4284	1.20383	0.000332842	Up	31.24	8.36	31.2192	40.1932	21.9688	8.14336	6.70343	7.29188
14120	ENSMUSG00000020067	ENSMUST00000095580	Mypn	protein_coding	chr10:62578543-62666700:-	5246	1.20113	1.1672e-06	Up	168.29	61.41	210.729	177.825	124.875	86.3196	52.7895	48.3087
14119	ENSMUSG00000054626	ENSMUST00000067782	Xlr	protein_coding	chrX:51080295-51100883:-	1860	1.19908	0.000462962	Up	34.3	6.69	52.4036	37.7573	18.5	7.32902	11.731	1.82297
14118	ENSMUSG00000024521	ENSMUST00000025399	Pmaip1	protein_coding	chr18:66618258-66625204:+	2646	1.1983	3.65359e-08	Up	198.74	76.8	236.374	209.492	156.094	96.9059	70.3861	63.804
14117	ENSMUSG00000087303	ENSMUST00000147153	Lipo2	protein_coding	chr19:33794164-33836439:-	2766	1.19501	1.3318e-07	Up	133.58	51.88	163.901	119.362	119.094	57.0035	46.0861	50.1317
14116	ENSMUSG00000027562	ENSMUST00000029078	Car2	protein_coding	chr3:14886426-14900769:+	1789	1.19333	3.24603e-07	Up	354.71	126.18	393.584	364.175	308.719	202.77	113.958	84.7681
14115	ENSMUSG00000083817	ENSMUST00000117234	Gm14400	pseudogene	chr2:177010178-177013668:-	2135	1.19067	0.000519308	Up	24.93	5.72	22.2994	17.0517	35.8438	5.70035	5.02758	3.64594
14114	ENSMUSG00000052776	ENSMUST00000165812	Oas1a	protein_coding	chr5:121346265-121357534:-	1901	1.18982	1.39456e-12	Up	670.67	272.46	721.386	739.312	563.094	339.578	268.137	219.668
14113	ENSMUSG00000066007	ENSMUST00000092750	Zfp600	protein_coding	chr4:146125091-146166156:+	4154	1.18968	3.00948e-21	Up	9374.67	3930.65	8530.64	9624.45	10031.6	4766.31	3658.4	3480.05
14112	ENSMUSG00000022868	ENSMUST00000023583	Ahsg	protein_coding	chr16:22892115-22899511:+	1474	1.18943	0.000490922	Up	41.28	7.14	52.4036	41.4112	30.0625	13.0294	12.5689	0.911485
14111	ENSMUSG00000081402	ENSMUST00000171875	Gm15455	pseudogene	chr1:33892744-33895759:-	3016	1.18682	8.87799e-05	Up	50.2	16.32	46.8287	52.373	48.5626	19.5441	12.5689	14.5838
14110	ENSMUSG00000021136	ENSMUST00000110347	Smoc1	protein_coding	chr12:82127795-82287401:+	3496	1.1865	5.21353e-10	Up	270.47	107.29	238.604	282.57	290.219	135.18	104.741	84.7681
14109	ENSMUSG00000091071	ENSMUST00000110971	1700030C10Rik	protein_coding	chr12:20820118-20821588:-	1471	1.18592	2.90355e-13	Up	428.57	174.57	424.804	434.818	423.188	217.428	165.91	144.926
14108	ENSMUSG00000027227	ENSMUST00000110551	Sord	protein_coding	chr2:122060485-122091076:+	2352	1.18587	3.29207e-15	Up	343.01	143.28	347.871	323.982	354.969	136.808	155.017	135.811
14107	ENSMUSG00000081131	ENSMUST00000118345	Gm14833	pseudogene	chrX:104539925-104540951:+	1027	1.18562	8.55401e-05	Up	77.82	23.12	88.0826	76.7325	67.0626	39.9024	20.9482	12.7608
14106	ENSMUSG00000010651	ENSMUST00000010795	Acaa1b	protein_coding	chr9:119057141-119066211:-	1689	1.1842	0.000353146	Up	35.42	10.36	49.0587	34.1033	24.2813	9.77203	9.21722	9.11485
14105	ENSMUSG00000025991	ENSMUST00000027144	Cps1	protein_coding	chr1:67169600-67277833:+	5555	1.17874	0.000308882	Up	38.47	10.92	33.4491	43.8471	35.8438	13.8437	10.8931	6.3804
14104	ENSMUSG00000027048	ENSMUST00000102709	Abcb11	protein_coding	chr2:69076346-69180657:-	5025	1.17299	0.000616763	Up	23.61	3.2	30.1042	20.7056	18.5	6.51469	3.35172	0
14103	ENSMUSG00000084762	ENSMUST00000146980	Gm14074	lincRNA	chr2:135474643-135477799:+	412	1.17278	4.74878e-07	Up	170.2	62.9	170.59	172.953	164.188	87.1339	66.1964	41.0168
14102	ENSMUSG00000035000	ENSMUST00000047812	Dpp4	protein_coding	chr2:62168130-62250288:-	5268	1.17035	1.92206e-13	Up	635.1	266.24	680.132	712.516	526.094	315.148	254.73	232.429
14101	ENSMUSG00000024837	ENSMUST00000025755	Dmrt1	protein_coding	chr19:25580108-25678819:+	2340	1.16981	2.70131e-05	Up	114.84	38.46	141.601	104.746	99.4376	62.7038	32.6792	25.5216
14100	ENSMUSG00000051527	ENSMUST00000054055	Usp29	protein_coding	chr7:6913871-6916480:+	2610	1.16562	0.000139844	Up	55.23	18.19	59.0934	40.1932	67.0626	21.1727	20.1103	11.8493
14099	ENSMUSG00000083562	ENSMUST00000120010	Gm13234	pseudogene	chr4:145222407-145223153:+	747	1.16546	0.000429914	Up	34.65	9.83	32.3341	32.8854	35.8438	9.77203	5.8655	11.8493
14098	ENSMUSG00000027956	ENSMUST00000029568	Tmem144	protein_coding	chr3:79617075-79646584:-	2292	1.16505	2.42821e-06	Up	93.94	35.84	100.347	86.4763	92.5001	41.5311	31.0034	32.8135
14097	ENSMUSG00000061728	ENSMUST00000023469	Btnl7	protein_coding	chr17:34669822-34684596:-	1763	1.15531	0.000195483	Up	58.53	19.17	43.4838	54.8089	79.7813	17.9154	12.5689	26.4331
14096	ENSMUSG00000022788	ENSMUST00000161861	Fgd4	protein_coding	chr16:16417010-16560312:-	8342	1.15337	2.32739e-18	Up	539.57	232.69	535.186	537.128	543.438	256.516	231.268	209.642
14095	ENSMUSG00000069044	ENSMUST00000091188	Usp9y	protein_coding	chrY:635400-796225:-	8098	1.15226	0.000846647	Up	25.17	5.12	26.7593	26.7955	19.6563	8.14336	4.18965	1.82297
14094	ENSMUSG00000087107	ENSMUST00000143673	AI662270	lincRNA	chr11:83037078-83040106:+	1428	1.15189	0.000546464	Up	180.26	13.77	238.604	181.478	132.969	35.8308	7.54136	7.29188
14093	ENSMUSG00000044835	ENSMUST00000111608	Ankrd45	protein_coding	chr1:163072843-163099237:+	2322	1.14602	1.98389e-07	Up	222.29	88.22	274.283	207.056	190.781	118.079	82.1171	68.3614
14092	ENSMUSG00000024691	ENSMUST00000144662	Fam111a	protein_coding	chr19:12642688-12664258:+	3912	1.14496	6.6414e-22	Up	677.93	297.47	671.212	713.734	647.501	307.819	295.789	286.206
14091	ENSMUSG00000023224	ENSMUST00000023994	Serping1	protein_coding	chr2:84605544-84615561:-	1768	1.13848	3.11355e-07	Up	157.4	63.88	195.12	141.285	138.75	70.8472	68.7102	51.0432
14090	ENSMUSG00000070526	ENSMUST00000094339	Peg12	protein_coding	chr7:69606757-69609396:-	2640	1.13798	2.12406e-05	Up	81.48	30.8	65.7832	92.5662	85.5626	33.3878	23.462	33.725
14089	ENSMUSG00000058028	ENSMUST00000072662	Zscan5b	protein_coding	chr7:6173880-6191025:+	1980	1.13729	3.8456e-05	Up	72.55	27.35	68.0132	59.6808	90.1876	22.8014	29.3275	27.3446
14088	ENSMUSG00000039539	ENSMUST00000135764	Sgcz	protein_coding	chr8:38585352-39724562:-	3027	1.13486	0.000987106	Up	147.3	19.98	139.371	176.607	127.188	45.6028	15.9207	9.11485
14087	ENSMUSG00000037280	ENSMUST00000052069	Galnt6	protein_coding	chr15:100522246-100559807:-	3798	1.13375	4.31822e-17	Up	472.8	207.56	454.908	505.46	456.719	200.327	200.265	219.668
14086	ENSMUSG00000024235	ENSMUST00000025078	Map3k8	protein_coding	chr18:4331325-4352951:-	2507	1.13367	0.000370733	Up	46.96	15	40.1389	40.1932	60.1251	18.7297	15.9207	9.11485
14085	ENSMUSG00000025491	ENSMUST00000106042	Ifitm1	protein_coding	chr7:148153120-148155724:+	882	1.13343	1.08502e-17	Up	598.9	262.27	623.268	573.667	597.782	277.688	228.755	280.737
14084	ENSMUSG00000092019	ENSMUST00000164838	Gm4027	protein_coding	chr12:88959859-88963093:+	998	1.13205	0.000677954	Up	49.74	15.01	34.5641	38.9752	85.5626	22.8014	10.8931	10.9378
14083	ENSMUSG00000049387	ENSMUST00000050129	Cox7b2	protein_coding	chr5:71834063-71939444:-	542	1.13205	0.000954035	Up	28.48	7.49	22.2994	26.7955	34.6875	9.77203	5.02758	5.46891
14082	ENSMUSG00000091647	ENSMUST00000168692	Gm4971	pseudogene	chr7:80830418-80831467:-	1050	1.12609	0.00109576	Up	39.57	11.29	27.8743	23.1415	87.8751	14.658	6.70343	10.9378
14081	ENSMUSG00000056133	ENSMUST00000070059	Gm9992	protein_coding	chr17:7568061-7589654:-	1593	1.12389	0.00118464	Up	23.83	5.55	26.7593	25.5775	17.3438	6.51469	2.51379	5.46891
14080	ENSMUSG00000092212	ENSMUST00000172684	Slc22a13b	polymorphic_pseudogene	chr9:119129675-119132919:-	1293	1.12261	0.000682158	Up	41.99	13.02	55.7485	46.2831	26.5938	14.658	7.54136	15.4952
14079	ENSMUSG00000070619	ENSMUST00000094526	Gm13119	protein_coding	chr4:143947845-143954322:+	2094	1.12068	0.000761061	Up	43.98	13.64	31.2192	35.3213	71.6876	17.101	14.2448	8.20337
14078	ENSMUSG00000090677	ENSMUST00000163958	D930019O06Rik	lincRNA	chr1:39707021-39714235:+	3663	1.12005	0.00107343	Up	29.87	7.79	24.5293	29.2314	33.5313	11.4007	5.8655	4.55743
14077	ENSMUSG00000092012	ENSMUST00000164674	Gm4782	protein_coding	chr6:50558636-50560708:+	2073	1.11807	2.11148e-05	Up	135.06	51.37	108.152	124.234	179.219	60.2608	32.6792	64.7155
14076	ENSMUSG00000058755	ENSMUST00000075221	Osm	protein_coding	chr11:4136423-4141029:+	2272	1.11689	0.000231151	Up	62.15	21.35	80.2779	52.373	54.3438	26.0587	25.1379	12.7608
14075	ENSMUSG00000027939	ENSMUST00000029548	Nup210l	protein_coding	chr3:89908054-90015939:+	5681	1.11526	6.2213e-05	Up	81.67	30.79	98.1174	88.9123	60.1251	39.0881	28.4896	23.6986
14074	ENSMUSG00000074865	ENSMUST00000082203	Zfp934	protein_coding	chr13:62618860-62621811:-	993	1.11382	7.03896e-07	Up	149.86	60.44	134.911	151.029	161.875	75.7332	62.0068	44.6628
14073	ENSMUSG00000090797	ENSMUST00000167494	Gm17335	lincRNA	chr11:22500338-22510882:-	934	1.11307	0.000171516	Up	61.13	21.73	68.0132	65.7707	48.5626	26.8731	22.6241	14.5838
14072	ENSMUSG00000052621	ENSMUST00000064587	Pou3f2	protein_coding	chr4:22413791-22415480:-	1690	1.11296	0.00109778	Up	19.78	2.74	24.5293	25.5775	10.4063	4.88601	2.51379	0
14071	ENSMUSG00000046318	ENSMUST00000061103	Ccbe1	protein_coding	chr18:66216509-66451442:-	5304	1.1109	0.000317882	Up	54.95	18.23	55.7485	48.719	57.8126	26.8731	15.9207	11.8493
14070	ENSMUSG00000046323	ENSMUST00000049644	Dppa3	protein_coding	chr6:122576428-122580290:+	833	1.11067	3.19718e-05	Up	154.9	56.6	177.28	169.299	121.406	92.0199	44.4102	41.9283
14069	ENSMUSG00000037440	ENSMUST00000041416	Vnn1	protein_coding	chr10:23614494-23625149:+	2416	1.10922	0.0014019	Up	33.87	5.38	53.5186	31.6674	20.8125	14.658	2.51379	1.82297
14068	ENSMUSG00000031549	ENSMUST00000033953	Ido2	protein_coding	chr8:25642364-25686805:-	3014	1.10872	5.57861e-07	Up	195.64	78.75	220.764	188.786	176.906	100.163	87.1446	53.7776
14067	ENSMUSG00000026005	ENSMUST00000142920	Rpe	protein_coding	chr1:66747405-66766379:+	2724	1.10601	2.17095e-10	Up	1335.38	563.29	1426.05	1356.83	1227.94	750.817	582.361	406.522
14066	ENSMUSG00000000308	ENSMUST00000078222	Ckmt1	protein_coding	chr2:121183512-121189473:+	1518	1.10531	3.39096e-09	Up	411.51	175.02	486.127	398.278	357.282	221.499	175.127	135.811
14065	ENSMUSG00000051323	ENSMUST00000149154	Pcdh19	protein_coding	chrX:130117415-130223526:-	10273	1.10505	5.99958e-09	Up	243.46	103.93	246.408	270.391	213.907	127.036	89.6584	95.7059
14064	ENSMUSG00000020644	ENSMUST00000020974	Id2	protein_coding	chr12:25778666-25780957:-	1270	1.10401	0.000376753	Up	47.06	16.2	46.8287	47.5011	43.9376	20.3584	12.5689	13.6723
14063	ENSMUSG00000049521	ENSMUST00000059619	Cdc42ep1	protein_coding	chr15:78673077-78681332:+	2542	1.10139	0.000556922	Up	55.2	17	49.0587	58.4629	55.5001	29.3161	12.5689	10.9378
14062	ENSMUSG00000070890	ENSMUST00000052027	Gm12794	protein_coding	chr4:101613012-101615788:+	1452	1.10082	0.00105451	Up	49.97	15.06	33.4491	41.4112	84.4064	21.9871	7.54136	16.4067
14061	ENSMUSG00000090384	ENSMUST00000169045	Gm17492	protein_coding	chr4:9848137-9854979:-	6843	1.09969	0.000297625	Up	51	18.36	43.4838	48.719	58.9688	17.101	20.9482	14.5838
14060	ENSMUSG00000053111	ENSMUST00000065359	Fank1	protein_coding	chr7:140968544-141073215:+	2004	1.09664	0.00148109	Up	26.85	7.25	27.8743	26.7955	23.125	8.95769	4.18965	6.3804
14059	ENSMUSG00000074768	ENSMUST00000099309	Bhmt	protein_coding	chr13:94386846-94407916:-	2274	1.09198	5.41182e-06	Up	288.38	112.81	340.066	303.276	230.094	166.124	118.148	71.0958
14058	ENSMUSG00000075610	ENSMUST00000100554	Tmem92	protein_coding	chr11:94638531-94644017:-	2043	1.09188	0.00159933	Up	34.79	9.62	22.2994	28.0135	61.2813	14.658	5.8655	7.29188
14057	ENSMUSG00000083246	ENSMUST00000120647	Gm11839	pseudogene	chr4:12041431-12043383:+	1953	1.09054	2.24007e-06	Up	110.15	46.18	98.1174	118.144	112.156	41.5311	47.762	46.4857
14056	ENSMUSG00000001911	ENSMUST00000063596	Nfix	protein_coding	chr8:87237335-87298268:-	2495	1.09042	0.000472427	Up	46.37	16.47	37.909	46.2831	53.1876	17.9154	12.5689	16.4067
14055	ENSMUSG00000048960	ENSMUST00000027056	Prex2	protein_coding	chr1:10983546-11293763:+	11054	1.08902	0.000152518	Up	1930.48	696.38	2299.07	1911	1634.94	990.232	698.833	485.822
14054	ENSMUSG00000070837	ENSMUST00000086248	Aurkc	protein_coding	chr7:6948154-6955656:+	948	1.08742	1.45891e-07	Up	152.66	65.36	154.981	148.593	151.469	54.5605	65.3585	74.7418
14053	ENSMUSG00000024524	ENSMUST00000025402	Gnal	protein_coding	chr18:67247990-67386446:+	5616	1.08409	1.75364e-05	Up	154.59	59.7	151.636	176.607	135.281	89.5769	56.1413	40.1054
14052	ENSMUSG00000029735	ENSMUST00000067888	Tpk1	protein_coding	chr6:43295000-43616277:-	2671	1.07421	1.30871e-10	Up	340.06	151.32	347.871	362.957	308.719	179.968	145.8	129.431
14051	ENSMUSG00000062369	ENSMUST00000106814	Dub1a	protein_coding	chr7:111988771-111991117:-	1558	1.0736	0.00204083	Up	38.82	9.98	32.3341	24.3595	68.2188	17.9154	4.18965	9.11485
14050	ENSMUSG00000056758	ENSMUST00000159699	Hmga2	protein_coding	chr10:119798331-119913525:-	3810	1.07106	0.000704857	Up	1184.89	387.46	1359.15	1209.45	1009.41	611.566	354.444	266.154
14049	ENSMUSG00000027995	ENSMUST00000029623	Tlr2	protein_coding	chr3:83640195-83645689:-	3013	1.07018	3.60371e-05	Up	83.76	34.11	91.4276	75.5145	82.0938	39.9024	29.3275	30.9905
14048	ENSMUSG00000022750	ENSMUST00000117192	Klhl22	protein_coding	chr16:17759764-17793473:+	2754	1.06886	1.09817e-10	Up	1454.75	644.69	1678.03	1420.16	1289.22	846.909	600.795	524.104
14047	ENSMUSG00000037736	ENSMUST00000119854	Limch1	protein_coding	chr5:67137090-67447311:+	5122	1.06805	0.00228568	Up	220.04	40.5	256.443	278.917	146.844	78.9906	40.2206	19.1412
14046	ENSMUSG00000054057	ENSMUST00000066163	A930004D18Rik	protein_coding	chr2:17946820-17959364:-	3217	1.06689	0.000141143	Up	173.6	63.35	192.89	209.492	127.188	107.492	58.655	38.2824
14045	ENSMUSG00000024304	ENSMUST00000025166	Cdh2	protein_coding	chr18:16747386-16967755:-	4843	1.06402	9.5532e-06	Up	135.72	55.31	144.946	137.631	122.563	73.2902	56.9792	38.2824
14044	ENSMUSG00000031329	ENSMUST00000033691	Tsx	protein_coding	chrX:100609806-100619919:+	812	1.06271	0.0017899	Up	29.95	9.43	30.1042	26.7955	30.0625	9.77203	6.70343	9.11485
14043	ENSMUSG00000092354	ENSMUST00000174528	Gm20548	processed_transcript	chr5:102266477-102275429:+	791	1.06253	0.00193347	Up	34.76	9.78	42.3689	28.0135	32.375	15.4724	9.21722	4.55743
14042	ENSMUSG00000081965	ENSMUST00000118770	Gm11620	pseudogene	chr11:105026090-105027934:-	1845	1.06233	0.00171445	Up	33.47	10.67	41.2539	34.1033	24.2813	12.215	6.70343	10.9378
14041	ENSMUSG00000026463	ENSMUST00000143567	Atp2b4	protein_coding	chr1:135599255-135697618:-	8504	1.06218	5.30909e-11	Up	316.75	144.68	295.467	364.175	292.532	139.251	139.934	152.218
14040	ENSMUSG00000056458	ENSMUST00000070565	Stk30	protein_coding	chr12:112046008-112079149:-	1693	1.06091	1.9396e-11	Up	276.92	126.41	283.202	277.699	267.094	125.408	130.717	120.316
14039	ENSMUSG00000025584	ENSMUST00000164568	Pde8a	protein_coding	chr7:88358482-88479417:+	3799	1.05604	1.49749e-09	Up	245.69	110.91	265.363	241.159	228.938	125.408	105.579	100.263
14038	ENSMUSG00000057706	ENSMUST00000082237	Mex3b	protein_coding	chr7:90015843-90020073:+	3403	1.05544	2.36951e-05	Up	237.73	97.13	314.422	233.851	180.375	145.766	80.4412	75.6533
14037	ENSMUSG00000037033	ENSMUST00000029931	Clca4	protein_coding	chr3:144485706-144512266:-	2782	1.0541	7.71265e-05	Up	103.41	41.06	123.762	97.4381	89.0314	57.8178	36.8689	30.079
14036	ENSMUSG00000037578	ENSMUST00000042026	Pkd2l1	protein_coding	chr19:44222127-44266932:-	3321	1.05384	0.00047998	Up	60.55	23.55	51.2886	48.719	84.4064	18.7297	26.8137	22.7871
14035	ENSMUSG00000021322	ENSMUST00000021757	Aoah	protein_coding	chr13:20885988-21116121:+	2915	1.05185	7.14305e-10	Up	488.81	218.85	540.761	465.267	461.344	280.131	204.455	180.474
14034	ENSMUSG00000030220	ENSMUST00000032344	Arhgdib	protein_coding	chr6:136872044-136890277:-	1325	1.05105	1.95486e-08	Up	206.31	93.31	221.879	220.454	176.906	95.2773	84.6308	97.5289
14033	ENSMUSG00000067358	ENSMUST00000113172	Gm7903	protein_coding	chrX:131968374-131978369:+	3677	1.05035	0.00282239	Up	21.1	5.45	17.8395	20.7056	21.9688	5.70035	4.18965	3.64594
14032	ENSMUSG00000026523	ENSMUST00000171939	Wdr64	protein_coding	chr1:177628724-177745865:+	3823	1.04971	0.00102483	Up	51.95	17.78	61.3234	54.8089	39.3125	25.2444	18.4344	10.0263
14031	ENSMUSG00000031997	ENSMUST00000050433	Trpc6	protein_coding	chr9:8544432-8680565:+	2793	1.04923	0.00251403	Up	40.44	9.34	39.024	43.8471	35.8438	20.3584	9.21722	2.73446
14030	ENSMUSG00000084350	ENSMUST00000122051	1700029I01Rik	pseudogene	chr4:145415140-145419845:+	2413	1.04737	3.55923e-13	Up	1338.89	625.52	1085.98	1459.14	1511.22	565.149	611.688	704.578
14029	ENSMUSG00000079584	ENSMUST00000114725	Gm364	protein_coding	chrX:54662331-54741944:+	2156	1.04688	0.00227798	Up	32.12	10.53	18.9545	41.4112	38.1563	11.4007	9.21722	8.20337
14028	ENSMUSG00000025314	ENSMUST00000111495	Ptprj	protein_coding	chr2:90269913-90319327:-	4197	1.04655	5.096e-11	Up	564.2	256.89	613.234	570.013	511.063	320.034	227.917	229.694
14027	ENSMUSG00000051726	ENSMUST00000170580	Kcnf1	protein_coding	chr12:17178908-17183694:-	4787	1.04612	0.00270397	Up	36.74	9.11	47.9437	32.8854	28.9063	18.7297	4.18965	6.3804
14026	ENSMUSG00000044816	ENSMUST00000050047	D630023F18Rik	protein_coding	chr1:65153887-65169767:-	2180	1.04502	3.86833e-07	Up	181.75	79.65	179.51	194.876	168.813	99.349	74.5757	65.6269
14025	ENSMUSG00000092166	ENSMUST00000163216	Gm7942	protein_coding	chr5:95535957-95540177:+	1500	1.0443	0.00221583	Up	18.12	2.55	13.3796	13.3977	27.75	4.88601	0	1.82297
14024	ENSMUSG00000031163	ENSMUST00000033503	Glod5	protein_coding	chrX:7581326-7595618:-	673	1.04382	0.00121152	Up	45.57	16.88	28.9892	56.0269	54.3438	14.658	14.2448	19.1412
14023	ENSMUSG00000082629	ENSMUST00000122305	Gm5639	pseudogene	chrX:70542932-70545334:+	2403	1.04162	0.00293401	Up	26.85	7.01	27.8743	24.3595	25.4375	7.32902	10.0552	2.73446
14022	ENSMUSG00000033676	ENSMUST00000039697	Gabrb3	protein_coding	chr7:64846532-65084172:+	5579	1.04075	1.36899e-05	Up	174.89	71.79	169.475	186.35	166.5	106.678	52.7895	62.8925
14021	ENSMUSG00000050930	ENSMUST00000170560	4933403G14Rik	protein_coding	chr8:128193766-128197256:+	3479	1.03987	7.28059e-11	Up	377.4	173.18	402.504	358.085	370	193.812	185.182	142.192
14020	ENSMUSG00000030830	ENSMUST00000170971	Itgal	protein_coding	chr7:134439924-134477242:+	3662	1.03673	1.51664e-06	Up	156.82	68.98	138.256	163.209	167.656	55.3748	82.955	68.3614
14019	ENSMUSG00000064194	ENSMUST00000107989	Zfp936	protein_coding	chr7:50442540-50445851:+	1314	1.03582	9.90537e-13	Up	1773.13	815.2	1721.51	1783.12	1813	1042.35	762.516	679.056
14018	ENSMUSG00000041261	ENSMUST00000066674	Car8	protein_coding	chr4:8070514-8166188:-	3848	1.03553	0.000298965	Up	82.57	31.4	73.588	82.8224	89.0314	47.2315	20.9482	28.256
14017	ENSMUSG00000070946	ENSMUST00000084475	Gm428	protein_coding	chr4:73329420-73333462:+	1322	1.03501	0.00282644	Up	18.85	3.69	20.0695	8.52583	32.375	4.88601	0.837929	3.64594
14016	ENSMUSG00000073988	ENSMUST00000098245	Ttpa	protein_coding	chr4:19935391-19957932:+	2936	1.03319	1.06451e-08	Up	270.85	124.88	264.248	233.851	317.969	118.079	113.958	141.28
14015	ENSMUSG00000034607	ENSMUST00000039887	Pof1b	protein_coding	chrX:109752040-109812260:-	3886	1.03112	0.00349937	Up	21.3	5.72	22.2994	23.1415	16.1875	5.70035	5.02758	3.64594
14014	ENSMUSG00000030491	ENSMUST00000108043	Tdrd12	protein_coding	chr7:36254117-36322682:-	3777	1.03093	5.7348e-15	Up	952.27	453.58	799.434	1049.9	1025.59	445.442	438.237	474.884
14013	ENSMUSG00000066861	ENSMUST00000086373	Oas1g	protein_coding	chr5:121326151-121337607:-	2005	1.03089	2.52987e-07	Up	295.26	132.91	346.756	313.02	234.719	161.238	135.745	104.821
14012	ENSMUSG00000015619	ENSMUST00000102976	Gata3	protein_coding	chr2:9778705-9800227:-	3215	1.03028	0.00291316	Up	54.72	13.63	64.6683	60.8988	39.3125	32.5734	9.21722	6.3804
14011	ENSMUSG00000091838	ENSMUST00000166899	Gm17316	protein_coding	chr8:103734435-103735934:+	1500	1.02973	0.00354152	Up	19.44	4.92	21.1844	17.0517	17.3438	4.88601	3.35172	3.64594
14010	ENSMUSG00000082112	ENSMUST00000117051	Gm14445	pseudogene	chr2:174863622-174866537:+	1484	1.02946	0.00351698	Up	24.17	6.63	17.8395	20.7056	33.5313	5.70035	8.37929	3.64594
14009	ENSMUSG00000026365	ENSMUST00000111976	Cfh	protein_coding	chr1:141982432-142079988:-	4365	1.02817	0.00242748	Up	33.85	11.33	25.6443	34.1033	40.4688	7.32902	10.8931	13.6723
14008	ENSMUSG00000019997	ENSMUST00000020171	Ctgf	protein_coding	chr10:24315248-24318484:+	2398	1.02772	1.5629e-08	Up	345.08	158.09	380.205	375.137	285.594	192.183	134.907	149.484
14007	ENSMUSG00000004891	ENSMUST00000160694	Nes	protein_coding	chr3:87775051-87784373:+	5958	1.0276	1.26687e-13	Up	577.57	272.7	632.188	560.269	541.126	297.233	238.81	282.56
14006	ENSMUSG00000025038	ENSMUST00000026014	Efhc2	protein_coding	chrX:16709175-16896494:-	2554	1.02708	0.00363955	Up	21.3	5.04	18.9545	15.8337	27.75	6.51469	5.02758	1.82297
14005	ENSMUSG00000009733	ENSMUST00000009877	Tfcp2	protein_coding	chr15:100333230-100382439:-	3250	1.0257	2.26005e-10	Up	370.19	174.67	444.873	336.161	336.469	173.453	173.451	174.094
14004	ENSMUSG00000020122	ENSMUST00000020329	Egfr	protein_coding	chr11:16652214-16818161:+	10208	1.02522	0.000332842	Up	71.09	28.85	82.5078	76.7325	54.3438	35.0164	21.7862	28.256
14003	ENSMUSG00000060782	ENSMUST00000075809	Gm8994	protein_coding	chr6:136278539-136280001:+	1463	1.02459	0.00118601	Up	111.68	40.36	100.347	74.2965	181.531	70.8472	26.8137	31.902
14002	ENSMUSG00000047786	ENSMUST00000172213	Lix1	protein_coding	chr17:17539650-17596349:+	3098	1.02399	0.000289384	Up	134.71	50.03	115.957	149.811	137.594	83.8766	49.4378	28.256
14001	ENSMUSG00000018986	ENSMUST00000167649	Slfn3	protein_coding	chr11:83004832-83028638:+	1796	1.02281	0.00322452	Up	17.19	3.11	13.3796	18.2696	17.3438	4.88601	1.67586	0.911485
14000	ENSMUSG00000042807	ENSMUST00000087659	Hecw2	protein_coding	chr1:53863726-54251878:-	11171	1.0218	0.00146592	Up	62.58	20.47	62.4383	54.8089	68.2188	35.8308	20.1103	10.0263
13999	ENSMUSG00000019256	ENSMUST00000019400	Ahr	protein_coding	chr12:36185129-36219710:-	3064	1.02173	9.79528e-06	Up	117.2	51.36	111.497	125.452	112.156	61.0752	47.762	43.7513
13998	ENSMUSG00000034310	ENSMUST00000044441	Tmem132d	protein_coding	chr5:128263861-128938937:-	4278	1.02167	1.17367e-05	Up	127.32	56.18	104.807	135.195	142.219	52.1175	47.762	67.4499
13997	ENSMUSG00000021186	ENSMUST00000021603	Fbln5	protein_coding	chr12:102984775-103057265:-	5829	1.02159	0.00386286	Up	25.28	5.56	25.6443	26.7955	20.8125	10.5864	1.67586	4.55743
13996	ENSMUSG00000040152	ENSMUST00000039559	Thbs1	protein_coding	chr2:117937612-117952869:+	5848	1.02145	0.00385351	Up	27.04	6.35	33.4491	26.7955	19.6563	12.215	4.18965	2.73446
13995	ENSMUSG00000083170	ENSMUST00000117808	Gm14405	pseudogene	chr2:176636556-176640253:-	2330	1.01973	0.00263758	Up	40.34	12.35	37.909	36.5393	43.9376	20.3584	5.8655	11.8493
13994	ENSMUSG00000035560	ENSMUST00000046331	Wdr20b	protein_coding	chr12:66326504-66329441:+	2228	1.01969	0.000559563	Up	62.64	25.42	74.703	69.4246	45.0938	29.3161	20.9482	23.6986
13993	ENSMUSG00000091833	ENSMUST00000172415	Gm17317	lincRNA	chr4:146510387-146831128:+	3769	1.0193	9.26708e-13	Up	478.76	226.25	471.632	455.523	507.594	255.701	222.889	200.527
13992	ENSMUSG00000022055	ENSMUST00000022639	Nefl	protein_coding	chr14:68701920-68707152:+	3380	1.01909	0.00191062	Up	850.67	274.19	854.067	913.482	786.251	451.956	267.299	168.625
13991	ENSMUSG00000045330	ENSMUST00000051414	4933402E13Rik	protein_coding	chrX:59540317-59545253:+	1970	1.01615	0.00110258	Up	45.08	17.42	45.7138	42.6292	43.9376	17.9154	14.2448	17.3182
13990	ENSMUSG00000070870	ENSMUST00000087359	Cryge	protein_coding	chr1:65095128-65097723:-	631	1.01564	0.00207397	Up	36.8	13.5	42.3689	29.2314	37	11.4007	13.4069	12.7608
13989	ENSMUSG00000086454	ENSMUST00000125854	4930500J02Rik	lincRNA	chr2:104399341-104411586:+	582	1.01495	7.73798e-08	Up	194.48	89.55	182.855	192.44	205.813	101.792	79.6033	85.6796
13988	ENSMUSG00000035969	ENSMUST00000098106	Rusc2	protein_coding	chr4:43419307-43439960:+	5325	1.01401	2.30529e-08	Up	338.69	156.9	391.355	345.905	284.438	186.483	155.855	130.342
13987	ENSMUSG00000083027	ENSMUST00000119840	Gm13140	pseudogene	chr4:146316585-146319934:+	3151	1.0133	0.00207438	Up	38.46	13.74	34.5641	36.5393	41.6251	16.2867	9.21722	13.6723
13986	ENSMUSG00000035597	ENSMUST00000129956	Prpf39	protein_coding	chr12:66137353-66164373:+	4314	1.01167	1.98579e-11	Up	913.3	426.93	865.217	946.368	927.314	542.348	388.799	366.417
13985	ENSMUSG00000079363	ENSMUST00000072396	Gbp4	protein_coding	chr5:105544786-105568605:-	4507	1.01046	0.00435321	Up	22.45	6.17	28.9892	24.3595	13.875	7.32902	3.35172	5.46891
13984	ENSMUSG00000007457	ENSMUST00000007601	2310003L06Rik	protein_coding	chr5:88398484-88401895:+	1603	1.00795	0.00288995	Up	32.56	11.52	27.8743	38.9752	28.9063	9.77203	10.8931	10.9378
13983	ENSMUSG00000081371	ENSMUST00000119277	Gm13155	pseudogene	chr4:146998349-146998994:-	646	1.0072	1.36899e-05	Up	159.52	70.58	149.406	136.413	195.406	89.5769	68.7102	54.6891
13982	ENSMUSG00000031489	ENSMUST00000081438	Adrb3	protein_coding	chr8:28336248-28340060:-	2795	1.0051	3.50011e-13	Up	533.95	255.93	493.932	565.141	542.282	285.017	253.055	229.694
13981	ENSMUSG00000040950	ENSMUST00000041550	Mgl2	protein_coding	chr11:69943831-69951052:+	1586	1.00495	0.00457472	Up	26.84	5.48	21.1844	38.9752	20.8125	12.215	1.67586	3.64594
13980	ENSMUSG00000026730	ENSMUST00000134794	Pter	protein_coding	chr2:12845668-12925080:+	3620	1.00291	1.47657e-05	Up	114.66	51.63	122.647	121.798	98.2814	56.1892	45.2482	51.0432
13979	ENSMUSG00000051147	ENSMUST00000163856	Nat2	protein_coding	chr8:70018847-70026479:+	1473	0.9989	0.000766856	No	59	23.76	56.8635	51.155	67.0626	29.3161	17.5965	22.7871
13978	ENSMUSG00000054074	ENSMUST00000091420	2810030E01Rik	protein_coding	chr2:17965710-17970678:-	4376	0.997819	5.71767e-05	No	162.63	73.68	192.89	203.402	107.531	87.1339	61.1688	72.0073
13977	ENSMUSG00000027375	ENSMUST00000028854	Mal	protein_coding	chr2:127458962-127482431:-	2778	0.997532	0.00462149	No	18.36	4.06	25.6443	14.6157	13.875	2.44301	5.8655	1.82297
13976	ENSMUSG00000028278	ENSMUST00000029946	Rragd	protein_coding	chr4:33070130-33109155:+	5055	0.996349	0.000788469	No	1051.71	414.14	1293.37	1098.61	816.313	586.322	384.61	312.639
13975	ENSMUSG00000074277	ENSMUST00000073325	Phldb3	protein_coding	chr7:25396347-25414307:+	2273	0.995389	0.00252248	No	39.03	14.51	44.5988	30.4494	40.4688	10.5864	13.4069	17.3182
13974	ENSMUSG00000071563	ENSMUST00000096092	Gm5301	pseudogene	chr6:23115338-23117413:-	2076	0.993918	0.00520129	No	21.97	6.22	12.2647	26.7955	27.75	7.32902	4.18965	4.55743
13973	ENSMUSG00000033470	ENSMUST00000044664	Cysltr2	protein_coding	chr14:73428935-73448921:-	1802	0.993254	0.00418964	No	34.39	11.36	50.1737	30.4494	24.2813	16.2867	9.21722	7.29188
13972	ENSMUSG00000085101	ENSMUST00000150529	Gm13227	processed_transcript	chr4:145000169-145039659:+	545	0.993003	6.23258e-05	No	90	40.17	83.6228	99.874	84.4064	40.7168	38.5447	38.2824
13971	ENSMUSG00000073158	ENSMUST00000101538	9030624G23Rik	protein_coding	chr12:24729566-24781833:-	468	0.991979	1.77304e-07	No	187.51	88.28	167.246	198.53	195.406	94.4629	80.4412	87.5026
13970	ENSMUSG00000030020	ENSMUST00000032093	Prickle2	protein_coding	chr6:92320886-92656139:-	7760	0.991962	4.80053e-08	No	213.86	100.61	207.384	209.492	222	114.821	96.3619	89.3256
13969	ENSMUSG00000080888	ENSMUST00000121827	Gm14387	pseudogene	chr2:174912002-174915419:+	2055	0.991635	4.4554e-05	No	110.75	49.07	121.532	95.0021	114.469	58.6322	49.4378	38.2824
13968	ENSMUSG00000025726	ENSMUST00000119083	Slc28a1	protein_coding	chr7:88259736-88315302:+	2899	0.991274	3.82212e-11	No	449.87	215.19	447.103	457.959	441.688	253.258	208.644	185.943
13967	ENSMUSG00000042102	ENSMUST00000048001	Dmgdh	protein_coding	chr13:94444388-94522786:+	2990	0.991154	3.20061e-09	No	582.2	273.47	615.464	608.988	523.782	350.979	253.893	226.96
13966	ENSMUSG00000039903	ENSMUST00000099548	4931408A02Rik	protein_coding	chr16:90826964-90904940:+	1948	0.990764	0.00538139	No	19.95	5.45	18.9545	18.2696	19.6563	4.07168	5.8655	3.64594
13965	ENSMUSG00000074562	ENSMUST00000099046	Gm10718	protein_coding	chr9:3023547-3025218:+	675	0.990084	0.00420062	No	33.45	10.38	27.8743	36.5393	33.5313	13.8437	12.5689	4.55743
13964	ENSMUSG00000041849	ENSMUST00000118365	Card6	protein_coding	chr15:5045981-5058539:-	5995	0.988207	0.000344022	No	70.73	29.94	65.7832	74.2965	69.3751	35.8308	28.4896	23.6986
13963	ENSMUSG00000091981	ENSMUST00000168705	Gm8038	protein_coding	chr6:50569821-50571884:-	2064	0.98792	0.0028743	No	47.84	17.55	35.679	41.4112	69.3751	20.3584	10.0552	21.8756
13962	ENSMUSG00000075592	ENSMUST00000100529	Nynrin	protein_coding	chr14:56472873-56493128:+	6990	0.986545	1.10557e-10	No	1505.39	730.95	1765	1597.98	1207.13	843.652	725.647	635.305
13961	ENSMUSG00000041237	ENSMUST00000107482	Pklr	protein_coding	chr3:88940494-88950706:+	2902	0.986461	0.00349937	No	36.92	13.76	23.4144	42.6292	46.2501	11.4007	11.731	15.4952
13960	ENSMUSG00000041078	ENSMUST00000043349	Grid1	protein_coding	chr14:35633011-36396565:+	6003	0.984672	0.000928729	No	95.36	37.41	127.107	81.6044	80.9376	60.2608	30.1655	26.4331
13959	ENSMUSG00000033597	ENSMUST00000088474	Caskin1	protein_coding	chr17:24625728-24645850:+	5995	0.984242	0.000683637	No	80.19	32.58	64.6683	96.2201	79.7813	20.3584	35.193	43.7513
13958	ENSMUSG00000090443	ENSMUST00000166477	Gm16478	protein_coding	chr7:58425887-58426282:+	396	0.982297	0.00572648	No	19.89	5.54	13.3796	13.3977	37	4.07168	4.18965	5.46891
13957	ENSMUSG00000025425	ENSMUST00000170756	St8sia5	protein_coding	chr18:77424586-77494185:+	1989	0.981692	0.00164106	No	57.96	22.41	54.6335	73.0786	46.2501	29.3161	24.2999	13.6723
13956	ENSMUSG00000027775	ENSMUST00000029344	Mfsd1	protein_coding	chr3:67386690-67408153:+	2978	0.980283	5.98747e-10	No	1297.25	627.8	1549.81	1306.89	1075.31	762.218	584.875	552.36
13955	ENSMUSG00000076862	ENSMUST00000103674	Trav19	IG_V_gene	chr14:54464909-54465501:+	445	0.978076	0.00497377	No	35	11.37	49.0587	25.5775	31.2188	17.9154	8.37929	7.29188
13954	ENSMUSG00000078905	ENSMUST00000072895	Gm14393	protein_coding	chr2:174887050-174893264:-	625	0.977215	3.41615e-05	No	127.42	57.67	149.406	116.926	115.625	70.0329	56.9792	45.5743
13953	ENSMUSG00000029120	ENSMUST00000031003	Ppp2r2c	protein_coding	chr5:37259752-37346317:+	4088	0.977003	1.14417e-10	No	637.98	309.21	709.121	640.655	568.876	369.708	272.327	290.764
13952	ENSMUSG00000070605	ENSMUST00000105733	Gm13251	protein_coding	chr4:145727747-145749016:-	4550	0.973833	3.39325e-14	No	2305.65	1142.99	1953.43	2423.77	2585.38	1109.13	1050.76	1277.9
13951	ENSMUSG00000033174	ENSMUST00000113580	Mgll	protein_coding	chr6:88674481-88776035:+	1276	0.973119	0.00324635	No	43.47	16.07	53.5186	42.6292	33.5313	22.8014	12.5689	11.8493
13950	ENSMUSG00000021701	ENSMUST00000022212	Plk2	protein_coding	chr13:111185252-111191052:+	2802	0.97247	0.00477267	No	887.42	277.19	1087.1	909.828	704.157	484.53	237.134	183.209
13949	ENSMUSG00000062632	ENSMUST00000142242	Gm12588	protein_coding	chr11:121767089-121786643:-	1344	0.972175	4.62676e-12	No	386.47	190.38	373.515	380.009	403.532	179.968	194.4	194.146
13948	ENSMUSG00000073197	ENSMUST00000063216	5730507C01Rik	protein_coding	chr12:18521544-18540997:+	1179	0.971223	4.85708e-08	No	248.44	118.54	254.213	237.505	250.907	131.922	127.365	96.6174
13947	ENSMUSG00000082999	ENSMUST00000118508	Gm13238	pseudogene	chr4:145427122-145427901:+	780	0.970064	0.00245529	No	47.27	19.44	49.0587	31.6674	63.5938	19.5441	17.5965	18.2297
13946	ENSMUSG00000046818	ENSMUST00000053855	Ddit4l	protein_coding	chr3:137286636-137291297:+	2722	0.969832	0.000135398	No	86.62	38.82	82.5078	90.1302	84.4064	42.3455	31.8413	40.1054
13945	ENSMUSG00000046186	ENSMUST00000093812	Cd109	protein_coding	chr9:78463353-78564060:+	5860	0.968302	0.000794798	No	101.3	39.74	94.7725	102.31	104.063	64.3325	23.462	38.2824
13944	ENSMUSG00000072774	ENSMUST00000071978	Zfp951	protein_coding	chr5:105242366-105246371:-	1152	0.967614	0.00671362	No	540.31	100.47	584.244	510.332	526.094	228.014	88.8205	48.3087
13943	ENSMUSG00000092008	ENSMUST00000168838	Cyp2c69	protein_coding	chr19:39917150-39961259:-	1770	0.967239	0.00640259	No	17.99	3.82	17.8395	15.8337	17.3438	5.70035	3.35172	0.911485
13942	ENSMUSG00000086475	ENSMUST00000133945	Gm12139	lincRNA	chr11:41032339-41034598:+	375	0.966923	0.00611927	No	26.35	8.91	32.3341	25.5775	19.6563	6.51469	9.21722	8.20337
13941	ENSMUSG00000027858	ENSMUST00000029451	Tspan2	protein_coding	chr3:102538452-102576215:+	4484	0.966782	0.000287822	No	77.44	34.41	68.0132	76.7325	85.5626	35.0164	28.4896	37.3709
13940	ENSMUSG00000024421	ENSMUST00000092070	Lama3	protein_coding	chr18:12492533-12741522:+	10343	0.965084	0.00109778	No	97.85	39.9	133.796	88.9123	76.3126	61.8895	33.5172	28.256
13939	ENSMUSG00000038932	ENSMUST00000037877	Tcfl5	protein_coding	chr2:180356661-180377413:-	2225	0.963884	1.1375e-06	No	157.38	75.32	157.211	165.645	146.844	76.5476	75.4136	71.0958
13938	ENSMUSG00000076435	ENSMUST00000103164	Acsf2	protein_coding	chr11:94418416-94463185:-	3154	0.963712	2.23757e-09	No	368.62	181.82	405.849	399.496	306.407	189.74	171.775	181.386
13937	ENSMUSG00000067919	ENSMUST00000075775	Rex2	protein_coding	chr4:146395959-146434903:+	3993	0.96274	3.72927e-12	No	2525.95	1243.43	2207.64	2671.02	2729.91	1479.65	1245.16	1040.92
13936	ENSMUSG00000021614	ENSMUST00000022114	Vcan	protein_coding	chr13:89794915-89882117:-	12429	0.961923	3.65482e-08	No	813.7	384.14	847.377	791.685	800.126	520.36	363.661	297.144
13935	ENSMUSG00000047115	ENSMUST00000060561	D330028D13Rik	protein_coding	chr6:49317738-49339904:+	2096	0.961473	9.24019e-05	No	97.6	44.89	104.807	104.746	82.0938	48.0458	39.3827	44.6628
13934	ENSMUSG00000028109	ENSMUST00000090797	Hormad1	protein_coding	chr3:95363599-95391593:+	1511	0.960611	2.64508e-09	No	277.88	135.98	269.823	277.699	283.282	147.395	136.582	122.139
13933	ENSMUSG00000025666	ENSMUST00000171953	Tmem47	protein_coding	chrX:78316044-78341070:+	1801	0.957762	5.8103e-10	No	386.83	190.36	373.515	371.483	413.938	165.31	188.534	217.845
13932	ENSMUSG00000074895	ENSMUST00000132728	Eif4e1b	protein_coding	chr13:54885364-54889820:+	1897	0.95696	0.00560602	No	16.23	2.51	15.6096	19.4876	11.5625	4.88601	1.67586	0
13931	ENSMUSG00000039676	ENSMUST00000042360	Capsl	protein_coding	chr15:9365783-9395790:+	946	0.955302	4.88564e-05	No	125.17	57.33	125.992	113.272	134.125	73.2902	48.5999	50.1317
13930	ENSMUSG00000020609	ENSMUST00000037811	Apob	protein_coding	chr12:7984454-8023641:+	13934	0.953319	0.00369136	No	43.23	17	31.2192	54.8089	43.9376	19.5441	17.5965	11.8493
13929	ENSMUSG00000027276	ENSMUST00000028735	Jag1	protein_coding	chr2:136907192-136942380:-	5612	0.953275	1.58855e-07	No	438.57	208.87	468.287	443.343	403.532	277.688	187.696	172.271
13928	ENSMUSG00000038305	ENSMUST00000041978	Spats2l	protein_coding	chr1:57831705-58005241:+	3932	0.95298	0.00118644	No	106.65	43.29	124.877	121.798	77.4688	70.0329	36.8689	29.1675
13927	ENSMUSG00000025104	ENSMUST00000107305	Hdgfrp3	protein_coding	chr7:89026137-89079359:-	5887	0.95033	0.000736378	No	65.69	28.69	60.2084	68.2067	65.9063	33.3878	26.8137	23.6986
13926	ENSMUSG00000092084	ENSMUST00000167083	Gm2056	pseudogene	chr12:89265448-89265882:+	435	0.949397	0.00800702	No	19.76	5.13	12.2647	17.0517	31.2188	7.32902	3.35172	2.73446
13925	ENSMUSG00000083834	ENSMUST00000119701	Gm12577	pseudogene	chr4:58496124-58496697:-	574	0.94772	0.00281657	No	44.46	18.3	49.0587	43.8471	38.1563	14.658	17.5965	20.0527
13924	ENSMUSG00000033847	ENSMUST00000167232	Pla2g4c	protein_coding	chr7:13910004-13944699:+	2154	0.947681	0.00213563	No	73.59	29.65	53.5186	95.0021	75.1563	45.6028	23.462	21.8756
13923	ENSMUSG00000047139	ENSMUST00000058714	Cd24a	protein_coding	chr10:43298975-43304068:+	1813	0.947547	1.32633e-10	No	599.27	296.32	592.049	599.244	603.563	252.444	284.058	359.125
13922	ENSMUSG00000066136	ENSMUST00000168145	Gm11237	protein_coding	chr4:73268913-73288075:+	1324	0.947004	0.00756986	No	19.79	4.14	13.3796	14.6157	33.5313	7.32902	0.837929	3.64594
13921	ENSMUSG00000022483	ENSMUST00000023123	Col2a1	protein_coding	chr15:97806033-97835126:-	5104	0.945618	0.00762765	No	34.49	10.09	36.794	30.4494	33.5313	19.5441	5.02758	7.29188
13920	ENSMUSG00000044026	ENSMUST00000054098	Tmem20	protein_coding	chr19:38470470-38480097:+	3471	0.944963	1.97081e-07	No	1399.57	670.74	1653.5	1340.99	1233.72	916.128	623.419	525.927
13919	ENSMUSG00000036923	ENSMUST00000133371	Stox1	protein_coding	chr10:62121791-62188876:-	3510	0.944628	0.00861734	No	19.1	5.5	20.0695	13.3977	21.9688	3.25734	5.02758	5.46891
13918	ENSMUSG00000037605	ENSMUST00000121707	Lphn3	protein_coding	chr5:81450618-82225660:+	6690	0.94445	0.00645355	No	33.47	11.67	36.794	26.7955	34.6875	16.2867	6.70343	10.9378
13917	ENSMUSG00000085715	ENSMUST00000152916	Tsix	antisense	chrX:100626856-100680296:+	4306	0.944296	3.05271e-07	No	322.97	157.48	270.938	375.137	328.375	172.639	175.127	126.696
13916	ENSMUSG00000001270	ENSMUST00000001304	Ckb	protein_coding	chr12:112907566-112910549:-	1478	0.943877	1.23101e-14	No	9556.75	4836.35	10634.6	9857.08	8323.85	5451.98	4868.37	4259.37
13915	ENSMUSG00000057286	ENSMUST00000079545	St6galnac2	protein_coding	chr11:116536617-116556182:-	3643	0.943371	0.000554561	No	77.95	34.78	82.5078	85.2583	64.7501	42.3455	28.4896	31.902
13914	ENSMUSG00000027229	ENSMUST00000028661	4933406J08Rik	protein_coding	chr2:122012008-122032133:+	2115	0.943086	0.00571934	No	34.62	13.4	46.8287	30.4494	26.5938	12.215	14.2448	10.9378
13913	ENSMUSG00000040254	ENSMUST00000030868	Sema3d	protein_coding	chr5:12383166-12588943:+	6521	0.941824	0.00640282	No	33.39	12.29	27.8743	43.8471	27.75	15.4724	9.21722	10.0263
13912	ENSMUSG00000020774	ENSMUST00000021119	Aspa	protein_coding	chr11:73118494-73138136:-	1530	0.941232	0.00863178	No	172.09	35.19	226.339	191.222	115.625	75.7332	25.9758	20.0527
13911	ENSMUSG00000057337	ENSMUST00000135158	Chst3	protein_coding	chr10:59644280-59682008:-	6108	0.940663	1.68173e-05	No	144.97	70.2	172.82	144.939	119.094	72.4759	68.7102	66.5384
13910	ENSMUSG00000027985	ENSMUST00000029611	Lef1	protein_coding	chr3:130813389-130927274:+	3482	0.94065	0.00841425	No	26.8	8.82	16.7246	30.4494	33.5313	7.32902	11.731	5.46891
13909	ENSMUSG00000046173	ENSMUST00000057190	Pabpc6	protein_coding	chr17:9859362-9862569:-	3208	0.938767	0.00832832	No	26.29	8.7	24.5293	21.9236	30.0625	4.88601	8.37929	10.9378
13908	ENSMUSG00000073179	ENSMUST00000084451	Gm10478	pseudogene	chr12:20902100-20902499:-	396	0.937617	0.00698223	No	31.85	11.8	26.7593	25.5775	42.7813	13.0294	11.731	8.20337
13907	ENSMUSG00000020698	ENSMUST00000100722	Cct6b	protein_coding	chr11:82532752-82577823:-	1871	0.937058	0.00535564	No	41.74	15.26	45.7138	42.6292	34.6875	21.9871	8.37929	15.4952
13906	ENSMUSG00000057534	ENSMUST00000121228	Gm15698	protein_coding	chr11:88825972-88828245:-	704	0.934944	0.0082505	No	27.93	9.59	22.2994	32.8854	26.5938	6.51469	7.54136	12.7608
13905	ENSMUSG00000067835	ENSMUST00000152669	Gm14661	antisense	chrX:57810903-58061168:+	2051	0.932311	0.00059564	No	99.52	43.71	83.6228	99.874	114.469	61.0752	41.0585	30.9905
13904	ENSMUSG00000078497	ENSMUST00000154154	Gm13145	protein_coding	chr4:146735420-146765113:+	1250	0.931395	3.12416e-13	No	3872.05	1959.46	3567.9	3859.77	4212.22	2346.92	1861.88	1719.06
13903	ENSMUSG00000015001	ENSMUST00000060522	Oc90	protein_coding	chr15:65707615-65743959:-	1909	0.930182	0.00893918	No	21.64	3.82	23.4144	23.1415	16.1875	9.77203	0.837929	1.82297
13902	ENSMUSG00000081941	ENSMUST00000121364	Gm11218	pseudogene	chr4:64517960-64519173:-	1214	0.930094	0.0096207	No	29.21	8.27	36.794	29.2314	20.8125	13.8437	9.21722	2.73446
13901	ENSMUSG00000069793	ENSMUST00000092840	Slfn9	protein_coding	chr11:82793914-82805331:-	3862	0.929081	0.00076271	No	106.55	46.18	107.037	91.3482	120.25	32.5734	40.2206	70.1844
13900	ENSMUSG00000013766	ENSMUST00000172678	Ly6g6e	protein_coding	chr17:35213876-35215495:+	750	0.927296	1.01888e-05	No	159.83	77.21	167.246	164.427	145.688	92.8343	67.0343	71.0958
13899	ENSMUSG00000086130	ENSMUST00000147722	Gm16211	lincRNA	chr4:147042627-147044963:-	1620	0.924632	3.74148e-05	No	163.62	79.87	136.026	151.029	209.282	77.3619	69.5481	91.1485
13898	ENSMUSG00000078499	ENSMUST00000105731	Rex2	protein_coding	chr4:145884400-145886609:+	669	0.92422	5.11323e-14	No	1320.67	675.53	1228.7	1322.72	1414.1	777.691	629.285	627.102
13897	ENSMUSG00000049037	ENSMUST00000060484	Clec4a1	protein_coding	chr6:122871866-122884637:+	1558	0.922188	0.00952318	No	17.04	3.88	20.0695	21.9236	9.25001	4.07168	5.02758	0.911485
13896	ENSMUSG00000057719	ENSMUST00000072008	Sh3rf2	protein_coding	chr18:42213321-42318614:+	5092	0.92207	0.0106942	No	30.57	8.46	22.2994	47.5011	24.2813	17.101	5.02758	4.55743
13895	ENSMUSG00000048371	ENSMUST00000059588	Pdp2	protein_coding	chr8:107115368-107120736:+	3485	0.921326	2.39938e-09	No	1503.85	769.97	1848.62	1522.47	1205.97	848.538	790.167	678.145
13894	ENSMUSG00000072905	ENSMUST00000101167	Gm5662	protein_coding	chr12:89509889-89562433:-	1003	0.920341	0.0106306	No	165.15	42.51	109.267	123.016	328.375	55.3748	23.462	54.6891
13893	ENSMUSG00000022210	ENSMUST00000022821	Dhrs4	protein_coding	chr14:56097595-56109175:+	1390	0.920337	2.44125e-05	No	141.58	68.67	141.601	157.119	124.875	78.9906	66.1964	59.2465
13892	ENSMUSG00000027087	ENSMUST00000028499	Itgav	protein_coding	chr2:83564554-83647073:+	7054	0.919547	3.27506e-19	No	1827.2	947.46	1870.92	1875.68	1735.53	1014.66	868.933	961.617
13891	ENSMUSG00000031785	ENSMUST00000093271	Gpr56	protein_coding	chr8:97508503-97538090:+	3333	0.917655	3.97077e-06	No	173.42	85.98	171.705	191.222	156.094	75.7332	85.4688	94.7945
13890	ENSMUSG00000032561	ENSMUST00000062723	Acpp	protein_coding	chr9:104190581-104240058:-	4483	0.916394	0.0068099	No	55.09	19.86	72.4731	52.373	41.6251	34.2021	10.0552	19.1412
13889	ENSMUSG00000029314	ENSMUST00000112887	Agpat9	protein_coding	chr5:101275149-101328118:+	3059	0.916012	0.0114148	No	29.95	7.92	36.794	37.7573	17.3438	16.2867	6.70343	2.73446
13888	ENSMUSG00000020875	ENSMUST00000000010	Hoxb9	protein_coding	chr11:96132771-96137909:+	2574	0.915254	0.0034077	No	79.86	30.81	81.3928	75.5145	79.7813	55.3748	22.6241	20.9642
13887	ENSMUSG00000081140	ENSMUST00000121570	Gm8178	pseudogene	chr4:146753038-146753683:+	646	0.91443	0.000309455	No	94.39	44.23	84.7377	91.3482	105.219	49.6745	46.924	34.6364
13886	ENSMUSG00000083502	ENSMUST00000119451	Gm14861	pseudogene	chrX:100682273-100682727:+	455	0.912199	0.0116936	No	20.12	5.74	11.1497	26.7955	23.125	7.32902	2.51379	5.46891
13885	ENSMUSG00000079029	ENSMUST00000110147	Gm2016	protein_coding	chr12:89112520-89116383:+	1842	0.912137	0.0115129	No	238.48	62.42	165.016	168.081	482.157	78.1762	35.193	83.8566
13884	ENSMUSG00000030966	ENSMUST00000033264	Trim21	protein_coding	chr7:109706436-109713983:-	2775	0.910458	0.00972714	No	34.44	11.57	34.5641	29.2314	37	19.5441	9.21722	6.3804
13883	ENSMUSG00000083714	ENSMUST00000120058	Gm14499	pseudogene	chrX:8620853-8621368:+	516	0.910269	0.0115829	No	16.82	4.58	16.7246	17.0517	13.875	3.25734	5.02758	2.73446
13882	ENSMUSG00000031762	ENSMUST00000034214	Mt2	protein_coding	chr8:96696518-96697467:+	556	0.908316	0.00382818	No	1884.9	751.46	1980.19	2027.93	1665	1139.26	769.219	482.176
13881	ENSMUSG00000060548	ENSMUST00000111234	Tnfrsf19	protein_coding	chr14:61582671-61665692:-	4639	0.907326	1.55785e-05	No	308.27	148.87	359.02	274.045	294.844	206.027	126.527	123.962
13880	ENSMUSG00000090440	ENSMUST00000163912	Gm9732	protein_coding	chr14:43977405-43984537:+	1466	0.903592	0.0124259	No	26.62	8.23	32.3341	28.0135	18.5	13.0294	7.54136	3.64594
13879	ENSMUSG00000045730	ENSMUST00000053640	Adrb2	protein_coding	chr18:62337471-62339613:-	2143	0.902615	0.0104671	No	28.79	10.66	24.5293	28.0135	31.2188	13.0294	8.37929	8.20337
13878	ENSMUSG00000027070	ENSMUST00000080953	Lrp2	protein_coding	chr2:69262397-69424122:-	15460	0.902087	7.07724e-10	No	1160.06	591.6	1219.78	1194.83	1068.38	732.902	564.764	497.671
13877	ENSMUSG00000061601	ENSMUST00000115309	Pclo	protein_coding	chr5:14514918-14863457:+	19992	0.901781	0.0076406	No	36.33	14.57	40.1389	31.6674	34.6875	17.9154	11.731	11.8493
13876	ENSMUSG00000030897	ENSMUST00000033187	Cnga4	protein_coding	chr7:112553082-112557252:+	2480	0.901727	0.00819342	No	37.2	14.49	37.909	29.2314	42.7813	18.7297	14.2448	9.11485
13875	ENSMUSG00000019779	ENSMUST00000019913	Frk	protein_coding	chr10:34203206-34331032:+	4643	0.900992	0.0131644	No	21.15	6.63	26.7593	14.6157	20.8125	8.14336	5.8655	3.64594
13874	ENSMUSG00000026831	ENSMUST00000028174	1700007K13Rik	protein_coding	chr2:28317523-28321852:-	809	0.900403	0.00010185	No	141.04	68.66	166.131	118.144	139.906	83.0622	67.0343	55.6006
13873	ENSMUSG00000021703	ENSMUST00000049488	Serinc5	protein_coding	chr13:93381093-93481899:+	5316	0.8998	5.41594e-05	No	158.1	76.51	161.671	159.555	150.313	66.7755	63.6826	101.175
13872	ENSMUSG00000044345	ENSMUST00000061111	Marveld1	protein_coding	chr19:42221890-42226185:+	3058	0.899298	5.42502e-06	No	158.04	79.64	150.521	153.465	167.656	81.4336	77.0895	77.4762
13871	ENSMUSG00000032841	ENSMUST00000163762	Prr5l	protein_coding	chr2:101554442-101679137:-	4159	0.898686	0.000429406	No	90.76	43.45	94.7725	76.7325	99.4376	49.6745	40.2206	38.2824
13870	ENSMUSG00000046338	ENSMUST00000062211	Gpat2	protein_coding	chr2:127250935-127261828:+	2628	0.898346	5.16971e-05	No	167.42	81.8	183.97	179.043	139.906	103.421	74.5757	68.3614
13869	ENSMUSG00000061126	ENSMUST00000003413	Cyp4f39	protein_coding	chr17:32605404-32630265:+	2443	0.896297	0.00780794	No	38.92	16.33	28.9892	52.373	35.8438	13.8437	14.2448	18.2297
13868	ENSMUSG00000049281	ENSMUST00000049941	Scn3b	protein_coding	chr9:40076802-40099203:+	4150	0.896233	0.00923005	No	43.03	15.72	41.2539	53.591	33.5313	25.2444	15.0827	8.20337
13867	ENSMUSG00000075611	ENSMUST00000100556	Gm11545	pseudogene	chr11:94616451-94622496:-	2692	0.895821	0.011688	No	32.13	11.5	31.2192	23.1415	41.6251	6.51469	10.0552	17.3182
13866	ENSMUSG00000031480	ENSMUST00000069828	Thsd1	protein_coding	chr8:23337785-23371806:+	4422	0.892662	0.00390041	No	49.83	22.24	43.4838	46.2831	57.8126	22.8014	18.4344	22.7871
13865	ENSMUSG00000086520	ENSMUST00000122891	9330185C12Rik	lincRNA	chr1:115787962-115860711:-	1009	0.892257	0.00109194	No	69.94	32.92	66.8982	74.2965	65.9063	35.0164	31.8413	29.1675
13864	ENSMUSG00000053856	ENSMUST00000066544	Dnajc5g	protein_coding	chr5:31410692-31414897:+	1563	0.891174	0.00885408	No	36.79	14.71	28.9892	41.4112	38.1563	13.8437	18.4344	10.0263
13863	ENSMUSG00000067561	ENSMUST00000120314	Dmrtc1c2	protein_coding	chrX:100042978-100049955:-	1611	0.891148	0.0137177	No	26.15	8.73	18.9545	32.8854	25.4375	4.07168	10.8931	10.0263
13862	ENSMUSG00000074489	ENSMUST00000107543	Bglap-rs1	protein_coding	chr3:88172538-88176665:-	1047	0.891101	0.0143992	No	18.7	5.73	15.6096	21.9236	16.1875	5.70035	3.35172	5.46891
13861	ENSMUSG00000020689	ENSMUST00000021028	Itgb3	protein_coding	chr11:104469314-104531790:+	5784	0.890705	0.000996659	No	73.68	35	82.5078	68.2067	68.2188	36.6451	30.1655	35.5479
13860	ENSMUSG00000037260	ENSMUST00000037609	Hgsnat	protein_coding	chr8:27054931-27087216:-	2679	0.887701	1.83574e-05	No	196.9	98.39	220.764	190.004	179.219	83.0622	89.6584	123.962
13859	ENSMUSG00000060923	ENSMUST00000074613	Acyp2	protein_coding	chr11:30405991-30549587:-	863	0.886831	0.00230479	No	62.3	28.75	72.4731	58.4629	54.3438	32.5734	27.6517	23.6986
13858	ENSMUSG00000024256	ENSMUST00000064775	Adcyap1	protein_coding	chr17:93598762-93604825:+	2088	0.886158	0.0148788	No	23.55	8	34.5641	15.8337	20.8125	9.77203	7.54136	4.55743
13857	ENSMUSG00000069045	ENSMUST00000091190	Ddx3y	protein_coding	chrY:597158-623056:-	4640	0.885946	2.09347e-22	No	2310.28	1233.99	2233.29	2266.65	2432.75	1257.33	1198.24	1244.18
13856	ENSMUSG00000068245	ENSMUST00000095157	D14Ertd668e	protein_coding	chr14:59966244-59984307:-	2666	0.885679	5.82449e-12	No	1387.76	725.94	1379.22	1478.62	1307.72	858.31	688.778	644.42
13855	ENSMUSG00000032372	ENSMUST00000034932	Plscr2	protein_coding	chr9:92170440-92192573:+	1878	0.885509	0.0147933	No	17.42	5.14	22.2994	17.0517	11.5625	5.70035	3.35172	3.64594
13854	ENSMUSG00000040850	ENSMUST00000041231	Psme4	protein_coding	chr11:30671726-30780361:+	6491	0.884124	4.63055e-18	No	12580.2	6699.47	13513.4	12867.9	11446.9	7333.09	6563.5	6244.59
13853	ENSMUSG00000079031	ENSMUST00000110149	BB287469	protein_coding	chr12:89055025-89059124:+	1851	0.882843	0.0153015	No	34.06	12.22	26.7593	18.2696	72.8438	17.101	5.8655	13.6723
13852	ENSMUSG00000092486	ENSMUST00000100850	2610524H06Rik	protein_coding	chr5:115271944-115273477:-	947	0.880397	4.4554e-05	No	148.7	75.35	151.636	171.735	123.719	77.3619	78.7653	67.4499
13851	ENSMUSG00000068115	ENSMUST00000109896	Ninl	protein_coding	chr2:150760255-150835134:-	5093	0.880214	2.79732e-10	No	1209.81	631.47	1277.76	1254.52	1101.91	765.476	590.74	554.183
13850	ENSMUSG00000002104	ENSMUST00000050323	Rapsn	protein_coding	chr2:90875798-90885886:+	1606	0.880063	0.00408434	No	52.08	23.35	45.7138	54.8089	53.1876	22.8014	26.8137	18.2297
13849	ENSMUSG00000022043	ENSMUST00000022623	Trim35	protein_coding	chr14:66915868-66930261:+	3678	0.879698	6.12734e-18	No	1116.96	596.6	1128.35	1110.79	1108.85	625.41	587.388	575.147
13848	ENSMUSG00000039200	ENSMUST00000044005	Atf7ip2	protein_coding	chr16:10192805-10243144:+	2778	0.879652	3.99999e-08	No	440.19	226.74	451.563	440.907	425.501	276.874	217.024	191.412
13847	ENSMUSG00000027244	ENSMUST00000028678	Atg13	protein_coding	chr2:91514776-91550676:-	3604	0.879026	1.46543e-06	No	1370.39	697.05	1618.94	1427.47	1111.16	906.356	692.967	536.865
13846	ENSMUSG00000021379	ENSMUST00000021810	Id4	protein_coding	chr13:48356796-48359405:+	1660	0.877992	0.00753821	No	40.62	17.71	32.3341	47.5011	40.4688	17.101	17.5965	15.4952
13845	ENSMUSG00000029646	ENSMUST00000031650	Cdx2	protein_coding	chr5:148112381-148118846:-	2261	0.876269	0.0129208	No	58.65	18.31	68.0132	65.7707	42.7813	34.2021	25.9758	5.46891
13844	ENSMUSG00000091835	ENSMUST00000164517	Gm2075	protein_coding	chr12:89112562-89250835:+	998	0.875547	0.0139406	No	17.65	4.88	16.7246	6.08988	42.7813	4.88601	1.67586	6.3804
13843	ENSMUSG00000028195	ENSMUST00000029846	Cyr61	protein_coding	chr3:145309935-145312949:-	2028	0.874847	0.0121097	No	501.08	180.64	596.509	528.602	396.594	310.262	151.665	123.051
13842	ENSMUSG00000036902	ENSMUST00000109686	Neto2	protein_coding	chr8:88161136-88214872:-	4961	0.874073	0.00269902	No	110.06	46.95	101.462	108.4	117.938	76.5476	46.0861	27.3446
13841	ENSMUSG00000070509	ENSMUST00000094312	Rgma	protein_coding	chr7:80520406-80564785:+	3586	0.87397	0.00179182	No	97.54	46.44	131.566	93.7842	72.8438	56.1892	49.4378	33.725
13840	ENSMUSG00000081522	ENSMUST00000119716	Gm13170	pseudogene	chr4:146145525-146146167:+	643	0.873567	0.000711123	No	126.76	59.65	130.452	107.182	142.219	83.0622	57.8171	41.9283
13839	ENSMUSG00000092335	ENSMUST00000173283	Gm7221	protein_coding	chr7:49835153-49847917:-	1425	0.873548	1.53188e-12	No	688.22	366.22	643.338	700.336	720.345	392.51	367.013	338.161
13838	ENSMUSG00000034981	ENSMUST00000040576	Parm1	protein_coding	chr5:91946641-92055920:+	5068	0.873029	0.0170166	No	510.93	129.2	639.993	579.757	357.282	258.144	118.986	68.3614
13837	ENSMUSG00000038058	ENSMUST00000060655	Nod1	protein_coding	chr6:54873936-54922606:-	4322	0.872501	0.00730257	No	49.62	21.72	36.794	65.7707	47.4063	19.5441	27.6517	16.4067
13836	ENSMUSG00000021340	ENSMUST00000021773	Gpld1	protein_coding	chr13:25035021-25082622:+	3476	0.871163	0.0154589	No	16.89	4.23	23.4144	18.2696	9.25001	1.62867	6.70343	2.73446
13835	ENSMUSG00000034422	ENSMUST00000042665	Parp14	protein_coding	chr16:35832960-35871630:-	7417	0.869025	0.00099151	No	100.68	48.74	123.762	97.4381	82.0938	61.8895	41.8965	41.9283
13834	ENSMUSG00000027966	ENSMUST00000029585	Col11a1	protein_coding	chr3:113733458-113923244:+	7428	0.868224	1.48386e-06	No	202	105.18	204.04	191.222	208.125	111.564	103.903	97.5289
13833	ENSMUSG00000073421	ENSMUST00000114196	H2-Ab1	protein_coding	chr17:34400185-34406355:+	1167	0.868134	0.0173558	No	19.28	5.31	13.3796	17.0517	26.5938	1.62867	5.8655	7.29188
13832	ENSMUSG00000074817	ENSMUST00000099400	Papolb	protein_coding	chr5:143001792-143006030:-	4239	0.867276	0.00212955	No	80.91	37.71	84.7377	91.3482	65.9063	50.4888	33.5172	29.1675
13831	ENSMUSG00000045312	ENSMUST00000054274	Lhfpl2	protein_coding	chr13:94827751-94965364:+	4348	0.866594	4.97023e-06	No	240.14	124.04	270.938	241.159	209.282	144.952	121.5	105.732
13830	ENSMUSG00000071564	ENSMUST00000096093	Gm5989	pseudogene	chr6:23107986-23110061:-	2076	0.866568	0.0180527	No	21.85	7.62	10.0347	23.1415	38.1563	8.95769	5.02758	6.3804
13829	ENSMUSG00000031765	ENSMUST00000034215	Mt1	protein_coding	chr8:96702989-96704225:+	540	0.866557	1.1088e-07	No	1201.83	623.05	1313.43	1265.48	1041.78	754.075	666.992	478.53
13828	ENSMUSG00000001444	ENSMUST00000001484	Tbx21	protein_coding	chr11:96959385-96976645:-	2488	0.862851	0.0181556	No	23.67	8.9	32.3341	28.0135	12.7188	7.32902	9.21722	7.29188
13827	ENSMUSG00000001333	ENSMUST00000102599	Sync	protein_coding	chr4:128964861-128985803:+	2042	0.86247	0.00112435	No	83.42	40.24	82.5078	88.9123	76.3126	48.0458	39.3827	31.902
13826	ENSMUSG00000037321	ENSMUST00000041633	Tap1	protein_coding	chr17:34324747-34334164:+	2614	0.862068	0.015007	No	28.57	11.33	32.3341	24.3595	26.5938	11.4007	11.731	8.20337
13825	ENSMUSG00000022337	ENSMUST00000022962	Ttc35	protein_coding	chr15:43308775-43359323:+	1245	0.861756	4.28359e-14	No	1127.87	609.35	1180.75	1192.4	1016.34	574.107	621.743	630.748
13824	ENSMUSG00000026748	ENSMUST00000028081	Plxdc2	protein_coding	chr2:16277931-16677466:+	6947	0.861478	0.00229888	No	99.42	45	100.347	86.4763	109.844	66.7755	43.5723	29.1675
13823	ENSMUSG00000032363	ENSMUST00000034922	Adamts7	protein_coding	chr9:90058040-90094828:+	4833	0.860982	0.000216132	No	138.08	69.05	154.981	143.721	115.625	78.9906	75.4136	52.8661
13822	ENSMUSG00000067276	ENSMUST00000087316	Capn6	protein_coding	chrX:140236774-140261957:-	3561	0.860783	0.0185903	No	16.93	5.22	17.8395	19.4876	11.5625	4.88601	3.35172	4.55743
13821	ENSMUSG00000025492	ENSMUST00000026565	Ifitm3	protein_coding	chr7:148195485-148196669:-	678	0.859651	2.57852e-09	No	634.69	335.98	673.442	634.566	595.469	396.581	325.954	290.764
13820	ENSMUSG00000029658	ENSMUST00000121108	Wdr95	protein_coding	chr5:150332308-150414469:+	2574	0.85926	0.0184871	No	27.7	5.52	17.8395	35.3213	30.0625	15.4724	0.837929	4.55743
13819	ENSMUSG00000000031	ENSMUST00000152754	H19	lincRNA	chr7:149761463-149764025:-	1853	0.85833	0.0171271	No	26	10.01	20.0695	29.2314	26.5938	7.32902	10.8931	9.11485
13818	ENSMUSG00000025952	ENSMUST00000027089	Crygc	protein_coding	chr1:65118099-65120263:-	783	0.856271	0.0161968	No	16.36	3.08	21.1844	13.3977	12.7188	3.25734	5.8655	0
13817	ENSMUSG00000091273	ENSMUST00000166114	Gm6673	pseudogene	chr5:16729528-16733752:-	700	0.855563	0.0153285	No	16.02	2.98	18.9545	17.0517	10.4063	6.51469	0.837929	0.911485
13816	ENSMUSG00000086691	ENSMUST00000121106	Gm15432	pseudogene	chrX:28718253-28718447:-	195	0.855399	0.00810593	No	61.67	25.64	52.4036	58.4629	72.8438	25.2444	40.2206	14.5838
13815	ENSMUSG00000022947	ENSMUST00000039620	Cbr3	protein_coding	chr16:93683460-93691235:+	1170	0.854824	0.00211716	No	86.33	43.02	111.497	92.5662	60.1251	43.1598	37.7068	45.5743
13814	ENSMUSG00000071362	ENSMUST00000072014	Gm10330	protein_coding	chr12:24463777-24465130:-	1354	0.85377	0.00460111	No	54.84	25.98	44.5988	56.0269	62.4376	26.0587	24.2999	24.6101
13813	ENSMUSG00000019813	ENSMUST00000019951	Cep57l1	protein_coding	chr10:41438652-41465773:-	2188	0.853068	1.41513e-11	No	513.35	277.41	510.656	518.858	507.594	263.03	283.22	283.472
13812	ENSMUSG00000042988	ENSMUST00000106178	Notum	protein_coding	chr11:120515102-120522143:-	2012	0.852482	3.23386e-07	No	361.33	190.4	338.951	401.932	343.407	204.398	211.996	156.775
13811	ENSMUSG00000003134	ENSMUST00000054462	Tbc1d8	protein_coding	chr1:39428344-39535592:-	4436	0.852206	1.35435e-10	No	611.63	328.09	626.613	610.206	595.469	372.966	316.737	296.233
13810	ENSMUSG00000070828	ENSMUST00000091440	Zscan4f	protein_coding	chr7:11983287-11988090:+	2277	0.85112	0.0199877	No	149.14	44.7	88.0826	114.49	321.438	56.1892	28.4896	51.9547
13809	ENSMUSG00000078564	ENSMUST00000130783	Gm9631	protein_coding	chr11:121803724-121818041:-	2019	0.851014	5.20732e-08	No	624.99	337.51	517.346	616.296	761.97	342.835	316.737	350.922
13808	ENSMUSG00000021068	ENSMUST00000021468	Nin	protein_coding	chr12:71119727-71212912:-	6708	0.850369	8.60271e-05	No	632.58	314.62	748.145	644.309	522.626	450.328	311.71	219.668
13807	ENSMUSG00000054272	ENSMUST00000131379	Zscan4c	protein_coding	chr7:11591071-11595896:+	2301	0.850249	0.0199702	No	222.64	61.75	139.371	172.953	450.938	83.8766	34.3551	77.4762
13806	ENSMUSG00000075707	ENSMUST00000173014	Dio3	protein_coding	chr12:111517278-111519307:+	2030	0.85018	0.00599389	No	51.76	24.16	50.1737	60.8988	42.7813	21.1727	26.8137	21.8756
13805	ENSMUSG00000081007	ENSMUST00000120758	Gm11543	pseudogene	chr11:94689500-94690244:-	370	0.850016	0.020087	No	17.09	5.54	8.91976	15.8337	28.9063	4.07168	5.02758	4.55743
13804	ENSMUSG00000042567	ENSMUST00000112631	Nek10	protein_coding	chr14:15653279-15833718:+	3386	0.849614	0.0210335	No	19.3	6.64	12.2647	19.4876	25.4375	6.51469	5.02758	5.46891
13803	ENSMUSG00000051747	ENSMUST00000099981	Ttn	protein_coding	chr2:76542037-76820512:-	106824	0.849547	0.0144982	No	10824.2	3952.53	10795.1	11447.8	10259.4	6593.68	4366.45	2142.9
13802	ENSMUSG00000063245	ENSMUST00000130825	Gm13248	protein_coding	chr4:145539879-145587078:-	1275	0.849379	3.45633e-10	No	650.79	350.15	612.119	650.399	689.126	324.106	325.954	402.876
13801	ENSMUSG00000003279	ENSMUST00000060072	Dlgap1	protein_coding	chr17:70318586-71169064:+	5420	0.849321	0.00617464	No	50.59	23.55	54.6335	53.591	41.6251	21.9871	25.9758	20.0527
13800	ENSMUSG00000070826	ENSMUST00000094850	Zscan4-ps2	protein_coding	chr7:12099659-12104460:+	2277	0.848418	0.0207426	No	326.59	93.12	229.684	230.198	652.126	138.437	52.7895	106.644
13799	ENSMUSG00000071796	ENSMUST00000150051	6820431F20Rik	pseudogene	chr8:19858191-19878844:-	936	0.84832	1.00682e-16	No	2181.57	1194.33	1986.88	2216.72	2354.13	1228.83	1204.1	1148.47
13798	ENSMUSG00000062526	ENSMUST00000073054	Mppe1	protein_coding	chr18:67385184-67405484:-	2007	0.848242	1.42974e-05	No	373.49	192.24	416.999	389.752	317.969	249.187	187.696	149.484
13797	ENSMUSG00000075502	ENSMUST00000100359	Gm5465	protein_coding	chr14:79851642-79854623:+	2982	0.848017	0.000427106	No	102.86	51.94	95.8874	110.836	99.4376	58.6322	49.4378	45.5743
13796	ENSMUSG00000019767	ENSMUST00000138112	Gm221	protein_coding	chr10:5784310-5864039:-	3350	0.847527	0.0170935	No	28.25	11.5	31.2192	24.3595	26.5938	8.95769	10.8931	11.8493
13795	ENSMUSG00000091415	ENSMUST00000173494	Akd1	protein_coding	chr10:41071517-41153094:+	4088	0.847287	0.0197175	No	15.66	4.57	12.2647	24.3595	10.4063	4.88601	3.35172	2.73446
13794	ENSMUSG00000078689	ENSMUST00000107517	Mup6	protein_coding	chr4:60016310-60020146:+	926	0.846322	0.0197942	No	31.39	10.29	32.3341	34.1033	25.4375	12.215	16.7586	3.64594
13793	ENSMUSG00000038910	ENSMUST00000043938	Plcl2	protein_coding	chr17:50648872-50827818:+	4050	0.846048	0.000679599	No	122.82	59.84	127.107	123.016	115.625	79.8049	59.493	42.8398
13792	ENSMUSG00000033060	ENSMUST00000100337	Lmo7	protein_coding	chr14:102129174-102333927:+	6092	0.845287	1.07205e-06	No	979.69	514.07	1139.5	971.945	846.376	667.755	475.106	425.664
13791	ENSMUSG00000008438	ENSMUST00000008582	Adam21	protein_coding	chr12:82659571-82669461:-	2911	0.84472	0.020868	No	16.68	4.67	13.3796	20.7056	13.875	4.88601	1.67586	5.46891
13790	ENSMUSG00000056486	ENSMUST00000112024	Chn1	protein_coding	chr2:73448717-73613403:-	4050	0.844651	1.2172e-08	No	409.08	220.34	420.344	439.689	367.688	230.457	230.431	198.704
13789	ENSMUSG00000042118	ENSMUST00000015941	Bhmt2	protein_coding	chr13:94425675-94444257:-	2467	0.844156	0.000161214	No	119.75	62.04	130.452	119.362	107.531	61.0752	62.8447	59.2465
13788	ENSMUSG00000054568	ENSMUST00000067695	Dub1	protein_coding	chr7:112005523-112011181:+	2656	0.843976	0.0216418	No	24.22	6.23	17.8395	18.2696	38.1563	13.8437	2.51379	3.64594
13787	ENSMUSG00000056220	ENSMUST00000070200	Pla2g4a	protein_coding	chr1:151676748-151808420:-	2856	0.842292	0.0222214	No	20.23	7.21	15.6096	20.7056	21.9688	6.51469	6.70343	5.46891
13786	ENSMUSG00000022286	ENSMUST00000022895	Grhl2	protein_coding	chr15:37162791-37293324:+	4947	0.841844	0.0194836	No	32.23	12.43	46.8287	24.3595	26.5938	17.101	6.70343	12.7608
13785	ENSMUSG00000086567	ENSMUST00000140330	Gm16247	pseudogene	chr13:54601066-54601450:-	385	0.841248	0.00243645	No	74.01	36.22	63.5533	84.0404	72.8438	39.0881	28.4896	39.1939
13784	ENSMUSG00000026824	ENSMUST00000067101	Kcnj3	protein_coding	chr2:55288381-55450556:+	5215	0.84068	0.0209853	No	27.94	10.17	20.0695	28.0135	34.6875	15.4724	6.70343	7.29188
13783	ENSMUSG00000000365	ENSMUST00000095793	Rnf17	protein_coding	chr14:57021534-57143869:+	5148	0.839826	2.96571e-07	No	1951.99	1023.81	1786.18	2053.51	2024.6	1355.05	971.16	813.045
13782	ENSMUSG00000051860	ENSMUST00000063395	Samd7	protein_coding	chr3:30645215-30666089:+	3184	0.839619	0.0209512	No	16.33	4.05	14.4946	19.4876	12.7188	4.07168	5.8655	0.911485
13781	ENSMUSG00000029131	ENSMUST00000008733	Dnajb6	protein_coding	chr5:30062228-30113018:+	2918	0.839552	3.30425e-14	No	2423.81	1323.86	2452.93	2524.86	2296.32	1464.18	1354.09	1167.61
13780	ENSMUSG00000054612	ENSMUST00000081510	Mgmt	protein_coding	chr7:144086294-144319870:+	818	0.839233	0.000136171	No	136.83	71.4	114.842	148.593	146.844	73.2902	63.6826	74.7418
13779	ENSMUSG00000082229	ENSMUST00000121720	Nap1l2	protein_coding	chrX:100379515-100381979:-	2465	0.839218	0.00358334	No	66	31.64	57.9785	69.4246	68.2188	30.9448	37.7068	24.6101
13778	ENSMUSG00000038332	ENSMUST00000099931	Sesn1	protein_coding	chr10:41530380-41628230:+	3170	0.838783	7.42101e-06	No	471.52	243.87	508.426	473.793	432.438	318.405	245.513	183.209
13777	ENSMUSG00000026114	ENSMUST00000027288	Cnga3	protein_coding	chr1:37276107-37320229:+	3497	0.837996	0.00906512	No	52.22	24.58	35.679	70.6426	53.1876	26.8731	24.2999	20.0527
13776	ENSMUSG00000058794	ENSMUST00000149111	Nfe2	protein_coding	chr15:103078651-103082107:-	1878	0.83769	0.00554537	No	59.63	29.09	79.1629	51.155	49.7188	29.3161	27.6517	27.3446
13775	ENSMUSG00000028601	ENSMUST00000116309	Echdc2	protein_coding	chr4:107838096-107851912:+	1213	0.836917	1.16291e-11	No	681.1	372.59	719.156	661.361	661.376	339.578	384.61	392.85
13774	ENSMUSG00000053093	ENSMUST00000168485	Myh7	protein_coding	chr14:55589604-55613463:-	6230	0.836851	0.0222188	No	17.25	4.68	18.9545	19.4876	11.5625	7.32902	3.35172	1.82297
13773	ENSMUSG00000035183	ENSMUST00000070353	Slc24a5	protein_coding	chr2:124893860-124914413:+	1954	0.836339	0.0223018	No	17.95	6.02	34.5641	19.4876	6.93751	4.07168	4.18965	7.29188
13772	ENSMUSG00000025194	ENSMUST00000026208	Abcc2	protein_coding	chr19:43856682-43912441:+	5238	0.836205	0.0236169	No	19.11	6.68	16.7246	17.0517	20.8125	5.70035	5.02758	6.3804
13771	ENSMUSG00000021959	ENSMUST00000174213	Lats2	protein_coding	chr14:58309935-58364958:-	4001	0.83563	4.0234e-05	No	186.83	97.57	191.775	200.966	166.5	118.079	87.1446	87.5026
13770	ENSMUSG00000078496	ENSMUST00000105721	Gm13152	protein_coding	chr4:146866526-146887595:+	1488	0.835343	2.44188e-13	No	1447.58	791.51	1462.84	1443.3	1433.75	903.098	748.271	731.011
13769	ENSMUSG00000078776	ENSMUST00000059886	9530053A07Rik	protein_coding	chr7:28914485-28949830:+	7922	0.835141	0.0197518	No	28.29	11.34	31.2192	26.7955	24.2813	7.32902	11.731	12.7608
13768	ENSMUSG00000087105	ENSMUST00000150415	Gm16952	lincRNA	chr17:71094669-71104922:-	2481	0.835058	0.0161057	No	34.47	14.43	37.909	31.6674	31.2188	13.0294	18.4344	10.0263
13767	ENSMUSG00000043557	ENSMUST00000066388	Mdga1	protein_coding	chr17:29966359-30107032:-	6539	0.834798	0.0117402	No	40.43	18.28	45.7138	34.1033	39.3125	16.2867	15.0827	20.9642
13766	ENSMUSG00000057697	ENSMUST00000076086	Vmn1r53	protein_coding	chr6:90173311-90174432:-	1122	0.834266	0.0192595	No	14.9	3.26	11.1497	12.1798	19.6563	5.70035	0.837929	1.82297
13765	ENSMUSG00000028654	ENSMUST00000106252	Mycl1	protein_coding	chr4:122673187-122679728:+	3293	0.833878	3.10624e-08	No	431.85	234.25	474.977	387.316	434.751	234.529	258.082	209.642
13764	ENSMUSG00000028583	ENSMUST00000030317	Pdpn	protein_coding	chr4:142857334-142889467:-	1817	0.833349	0.00117675	No	97.91	48.83	102.577	102.31	86.7189	54.5605	36.031	55.6006
13763	ENSMUSG00000024985	ENSMUST00000086848	Tcf7l2	protein_coding	chr19:55816300-56008144:+	4295	0.832366	0.00231439	No	155.47	74.45	176.165	182.696	114.469	110.75	71.224	50.1317
13762	ENSMUSG00000019809	ENSMUST00000019945	Pex3	protein_coding	chr10:13243922-13272945:-	2129	0.832365	4.88564e-05	No	501.97	265.57	624.383	540.781	372.313	328.992	267.299	210.553
13761	ENSMUSG00000012350	ENSMUST00000111177	Ehf	protein_coding	chr2:103103590-103143353:-	4342	0.832348	0.0209455	No	14.86	3.66	16.7246	17.0517	9.25001	4.88601	3.35172	0.911485
13760	ENSMUSG00000091781	ENSMUST00000080502	Gm9590	protein_coding	chr12:18394561-18394884:+	324	0.832015	0.00118486	No	91.6	46.7	92.5425	75.5145	106.375	50.4888	46.0861	41.0168
13759	ENSMUSG00000039382	ENSMUST00000043045	Wdr45	protein_coding	chrX:7299346-7305326:+	1600	0.831585	0.000140387	No	427.89	219.3	493.932	476.229	330.688	305.376	201.941	168.625
13758	ENSMUSG00000055780	ENSMUST00000114869	Usp26	protein_coding	chrX:49107136-49154410:-	4133	0.830217	0.0213279	No	30.69	11.79	28.9892	24.3595	37	6.51469	10.8931	17.3182
13757	ENSMUSG00000072822	ENSMUST00000094587	BC061212	protein_coding	chr5:94495177-94499571:-	1897	0.829867	0.0229427	No	16.02	4.21	15.6096	13.3977	16.1875	6.51469	2.51379	1.82297
13756	ENSMUSG00000017144	ENSMUST00000017288	Rnd3	protein_coding	chr2:50985958-51004631:-	2828	0.829791	3.96508e-08	No	846.31	456.21	944.38	807.518	792.032	560.263	412.261	408.345
13755	ENSMUSG00000015340	ENSMUST00000015484	Cybb	protein_coding	chrX:9012378-9046450:-	4752	0.828174	0.0242898	No	17.17	4.83	17.8395	17.0517	13.875	1.62867	6.70343	4.55743
13754	ENSMUSG00000025950	ENSMUST00000027087	Idh1	protein_coding	chr1:65206016-65225716:-	1435	0.827757	3.50746e-15	No	2943.7	1635.45	3267.98	2921.92	2668.63	1714.18	1599.61	1592.36
13753	ENSMUSG00000088761	ENSMUST00000158136	U6	snRNA	chr14:57035603-57035705:+	103	0.826784	0.0237543	No	25.59	9.64	20.0695	30.4494	24.2813	13.0294	6.70343	7.29188
13752	ENSMUSG00000028602	ENSMUST00000030339	Tnfrsf8	protein_coding	chr4:144857040-144905050:-	3414	0.826701	0.000695487	No	153.23	76.37	165.016	160.773	132.969	106.678	68.7102	58.3351
13751	ENSMUSG00000068522	ENSMUST00000090025	Aard	protein_coding	chr15:51871653-51877267:+	1346	0.826696	0.000121381	No	161.02	84.95	133.796	183.914	166.5	92.8343	72.0619	88.4141
13750	ENSMUSG00000035299	ENSMUST00000167848	Mid1	protein_coding	chrX:166317596-166428501:+	3395	0.824807	0.000656754	No	124.89	62.83	118.187	124.234	129.5	81.4336	61.1688	47.3972
13749	ENSMUSG00000025401	ENSMUST00000079590	Myo1a	protein_coding	chr10:127142226-127157943:+	3386	0.824128	0.00282239	No	74.95	37.15	68.0132	76.7325	77.4688	33.3878	31.0034	45.5743
13748	ENSMUSG00000036533	ENSMUST00000068958	Cdc42ep3	protein_coding	chr17:79733365-79754431:-	1967	0.823122	3.30933e-05	No	188.64	100.35	171.705	211.928	181.531	115.636	93.0101	91.1485
13747	ENSMUSG00000016481	ENSMUST00000027918	Cr1l	protein_coding	chr1:196929983-196957499:-	1522	0.82202	4.60238e-05	No	253.76	136.76	303.272	274.045	194.25	148.209	142.448	118.493
13746	ENSMUSG00000029651	ENSMUST00000085558	Mtus2	protein_coding	chr5:148768896-149127641:+	7543	0.821942	9.83456e-05	No	150.95	79.84	165.016	151.029	135.281	89.5769	77.9274	70.1844
13745	ENSMUSG00000052942	ENSMUST00000162022	Glis3	protein_coding	chr19:28333341-28754567:-	7514	0.820026	0.00800702	No	81.54	36.82	101.462	76.7325	67.0626	57.0035	35.193	22.7871
13744	ENSMUSG00000035829	ENSMUST00000128199	Ppp1r26	protein_coding	chr2:28302320-28306026:+	617	0.819117	0.0269113	No	25.53	9.61	41.2539	17.0517	20.8125	5.70035	13.4069	8.20337
13743	ENSMUSG00000033389	ENSMUST00000093003	Arhgap44	protein_coding	chr11:64815542-64976463:-	4091	0.818352	3.14624e-07	No	346.39	190.34	303.272	398.278	341.094	191.369	181.831	195.058
13742	ENSMUSG00000063838	ENSMUST00000076831	Cdc42ep5	protein_coding	chr7:4102862-4116462:-	1025	0.818292	0.000144158	No	149.59	79.3	171.705	138.849	137.594	90.3913	73.7378	72.0073
13741	ENSMUSG00000078307	ENSMUST00000098768	AI593442	protein_coding	chr9:52481149-52487534:-	5615	0.81815	0.0267375	No	31.77	10.18	41.2539	30.4494	23.125	19.5441	10.0552	3.64594
13740	ENSMUSG00000090714	ENSMUST00000165848	Zscan4d	protein_coding	chr7:11746992-11751497:-	1992	0.818066	0.0272656	No	129.85	43.3	90.3126	84.0404	280.969	57.8178	31.8413	41.0168
13739	ENSMUSG00000004098	ENSMUST00000004201	Col5a3	protein_coding	chr9:20574494-20619511:-	6119	0.81787	0.0113665	No	46.31	21.55	52.4036	43.8471	40.4688	19.5441	16.7586	26.4331
13738	ENSMUSG00000051515	ENSMUST00000051179	Fam181b	pseudogene	chr7:100228389-100230225:+	1836	0.815739	0.0280558	No	21.79	7.53	18.9545	25.5775	18.5	9.77203	7.54136	3.64594
13737	ENSMUSG00000025068	ENSMUST00000026050	Gsto1	protein_coding	chr19:47929460-47939280:+	1182	0.815059	0.00146192	No	204.07	104.39	259.788	226.544	142.219	144.137	95.5239	80.2107
13736	ENSMUSG00000067916	ENSMUST00000084149	Gm13139	protein_coding	chr4:146506147-146554688:+	2813	0.813835	1.30635e-11	No	1504.69	838.3	1354.69	1520.03	1651.13	808.635	779.274	931.538
13735	ENSMUSG00000091779	ENSMUST00000170919	Gm6763	protein_coding	chr10:103606899-103616256:+	864	0.812932	0.0267375	No	439.05	111.19	318.881	314.238	838.282	204.398	58.655	111.201
13734	ENSMUSG00000022965	ENSMUST00000023687	Ifngr2	protein_coding	chr16:91547317-91565414:+	3254	0.812843	0.00340479	No	68.21	34.43	71.3581	64.5527	65.9063	31.7591	36.8689	31.902
13733	ENSMUSG00000018543	ENSMUST00000107576	1700001P01Rik	protein_coding	chr11:97632795-97637232:-	624	0.811562	0.0280061	No	25.29	9.1	26.7593	24.3595	21.9688	5.70035	14.2448	6.3804
13732	ENSMUSG00000055692	ENSMUST00000023451	Tmem191c	protein_coding	chr16:17276402-17278752:+	1621	0.810952	0.00788783	No	72.84	35.17	57.9785	65.7707	97.1251	23.6157	37.7068	44.6628
13731	ENSMUSG00000021803	ENSMUST00000022337	Cdhr1	protein_coding	chr14:37891036-37911497:-	4303	0.810189	0.00200139	No	84.52	43.22	86.9677	86.4763	77.4688	36.6451	40.2206	51.0432
13730	ENSMUSG00000021704	ENSMUST00000076169	Mtx3	protein_coding	chr13:93614742-93628185:+	6275	0.809328	3.43771e-05	No	171.52	92.43	178.395	168.081	165.344	96.0916	98.0377	81.1222
13729	ENSMUSG00000018398	ENSMUST00000117061	Sept8	protein_coding	chr11:53333302-53357598:+	4563	0.808903	1.21339e-07	No	686.34	380.77	793.859	711.298	570.032	427.526	359.472	356.391
13728	ENSMUSG00000057321	ENSMUST00000073394	Dub2a	protein_coding	chr7:110398251-110401019:-	1987	0.808382	0.0300397	No	22.57	8.1	13.3796	20.7056	35.8438	11.4007	6.70343	4.55743
13727	ENSMUSG00000087237	ENSMUST00000156557	Gm16703	lincRNA	chr7:91300868-91343483:+	1285	0.807965	0.0299108	No	21.88	6.37	26.7593	24.3595	13.875	12.215	2.51379	4.55743
13726	ENSMUSG00000022432	ENSMUST00000023068	Smc1b	protein_coding	chr15:84895121-84962387:-	4038	0.807005	0.00535564	No	63.07	31.44	60.2084	57.2449	69.3751	35.0164	25.9758	30.9905
13725	ENSMUSG00000021591	ENSMUST00000022082	Glrx	protein_coding	chr13:75977316-75987599:+	1345	0.80667	1.60812e-06	No	469.55	254.44	507.311	470.139	431.282	311.891	252.217	206.907
13724	ENSMUSG00000035274	ENSMUST00000006559	Tpbg	protein_coding	chr9:85735987-85740662:+	3618	0.804627	0.0167481	No	455.56	196.49	517.346	516.422	351.5	308.633	170.1	142.192
13723	ENSMUSG00000028211	ENSMUST00000132010	Trp53inp1	protein_coding	chr4:11083588-11101526:+	5432	0.804156	1.12157e-22	No	5164.29	2928.62	5162.31	5346.92	4986.91	2940.57	2847.28	2996.96
13722	ENSMUSG00000036880	ENSMUST00000041053	Acaa2	protein_coding	chr18:74938851-74965861:+	1515	0.802649	6.7572e-11	No	810.86	454.82	875.252	809.954	749.251	493.487	444.94	425.664
13721	ENSMUSG00000079110	ENSMUST00000124129	Capn3	protein_coding	chr2:120281755-120330509:+	2894	0.802278	0.0280823	No	26.34	10.76	20.0695	30.4494	26.5938	7.32902	12.5689	10.0263
13720	ENSMUSG00000071793	ENSMUST00000167037	2610005L07Rik	pseudogene	chr8:19863337-20020413:-	1692	0.802022	1.51405e-23	No	4401.99	2501.21	4266.99	4474.84	4464.29	2518.74	2483.62	2498.38
13719	ENSMUSG00000047658	ENSMUST00000061169	Gal3st3	protein_coding	chr19:5298331-5308738:+	2421	0.801997	0.0151926	No	41.11	19.29	41.2539	45.0651	34.6875	21.1727	17.5965	16.4067
13718	ENSMUSG00000086920	ENSMUST00000143016	Gm12207	antisense	chr11:52047226-52050121:+	494	0.801287	0.0197942	No	42.24	19.16	59.0934	35.3213	33.5313	23.6157	12.5689	20.0527
13717	ENSMUSG00000061633	ENSMUST00000074608	1700029P11Rik	protein_coding	chr15:81810975-81811993:+	1019	0.799504	0.00405805	No	79.97	40.36	70.2431	76.7325	91.3439	30.1304	41.0585	49.2202
13716	ENSMUSG00000041923	ENSMUST00000171159	Nol4	protein_coding	chr18:22851656-23200154:-	5311	0.797697	0.0307384	No	18.77	4.67	18.9545	23.1415	12.7188	8.95769	0.837929	4.55743
13715	ENSMUSG00000027820	ENSMUST00000029400	Mme	protein_coding	chr3:63099794-63186153:+	4240	0.796385	2.47217e-09	No	2746.49	1530.24	3001.5	2742.88	2513.69	1842.84	1340.69	1447.44
13714	ENSMUSG00000043110	ENSMUST00000049787	Lrrn4	protein_coding	chr2:132694041-132706627:-	3715	0.796373	0.0228104	No	36.88	15.73	33.4491	34.1033	40.4688	22.8014	10.8931	12.7608
13713	ENSMUSG00000031397	ENSMUST00000010127	Tktl1	protein_coding	chrX:71422598-71453839:+	2473	0.795071	0.0328919	No	17.5	6.32	27.8743	8.52583	18.5	6.51469	4.18965	5.46891
13712	ENSMUSG00000092050	ENSMUST00000164323	5330439K02Rik	lincRNA	chr15:100290171-100299122:-	2312	0.794222	0.0280666	No	13.86	3.88	22.2994	13.3977	6.93751	2.44301	5.02758	1.82297
13711	ENSMUSG00000037940	ENSMUST00000172031	Inpp4b	protein_coding	chr8:83866461-84648935:+	5486	0.793349	0.0301989	No	15.39	4.22	8.91976	15.8337	20.8125	6.51469	1.67586	2.73446
13710	ENSMUSG00000011256	ENSMUST00000011400	Adam19	protein_coding	chr11:45869494-45960845:+	6383	0.790275	4.96115e-06	No	1260.11	700.52	1507.44	1340.99	987.439	859.938	652.747	609.784
13709	ENSMUSG00000058099	ENSMUST00000163649	Nfam1	protein_coding	chr15:82828226-82863736:-	2810	0.790202	0.0330737	No	23.46	9.44	17.8395	21.9236	28.9063	8.14336	6.70343	10.9378
13708	ENSMUSG00000085422	ENSMUST00000128552	Gm6846	lincRNA	chr10:21550305-21564657:-	1818	0.788451	0.0187514	No	44.39	20.37	36.794	42.6292	52.0313	27.6874	15.0827	17.3182
13707	ENSMUSG00000026389	ENSMUST00000112641	Steap3	protein_coding	chr1:122120963-122167659:-	5158	0.788284	4.5368e-07	No	340.47	190.27	352.331	355.649	312.188	211.727	180.155	177.74
13706	ENSMUSG00000033998	ENSMUST00000046765	Kcnk1	protein_coding	chr8:128519002-128554583:+	2301	0.787238	0.00880542	No	84.36	43.9	60.2084	75.5145	127.188	35.0164	49.4378	45.5743
13705	ENSMUSG00000039765	ENSMUST00000048150	Cc2d2a	protein_coding	chr5:44053618-44132211:+	5451	0.786834	1.04715e-06	No	293.83	164.15	275.398	316.674	287.907	175.082	165.91	149.484
13704	ENSMUSG00000048330	ENSMUST00000055993	Ric3	protein_coding	chr7:116177826-116226845:-	5281	0.784853	8.42325e-07	No	298.16	167.24	287.662	283.788	321.438	176.711	153.341	169.536
13703	ENSMUSG00000021496	ENSMUST00000124968	Pcbd2	protein_coding	chr13:55828729-55878191:+	546	0.784468	0.0142606	No	47.02	23.12	52.4036	48.719	38.1563	22.8014	19.2724	24.6101
13702	ENSMUSG00000089818	ENSMUST00000162902	Gm15950	pseudogene	chr16:13919520-13921492:-	1973	0.784215	0.0336793	No	14.68	4.59	20.0695	10.9618	11.5625	2.44301	5.02758	3.64594
13701	ENSMUSG00000072674	ENSMUST00000100809	Gm10393	protein_coding	chr14:26987274-27001759:-	450	0.782882	0.0303416	No	27.72	12.02	25.6443	26.7955	27.75	8.95769	12.5689	11.8493
13700	ENSMUSG00000039376	ENSMUST00000057090	Synpo2l	protein_coding	chr14:21478168-21487528:-	4394	0.78277	0.0272782	No	37.83	17.66	57.9785	35.3213	24.2813	18.7297	19.2724	12.7608
13699	ENSMUSG00000022265	ENSMUST00000022875	Ank	protein_coding	chr15:27396432-27524664:+	3498	0.782746	0.000843115	No	112.01	60.41	122.647	109.618	101.75	54.5605	56.9792	67.4499
13698	ENSMUSG00000022021	ENSMUST00000172255	Diap3	protein_coding	chr14:87055174-87541031:-	4600	0.782271	9.52856e-14	No	1691.61	965.54	1710.36	1701.51	1660.38	1070.04	920.046	911.485
13697	ENSMUSG00000006675	ENSMUST00000006853	P4htm	protein_coding	chr9:108481157-108499931:-	1810	0.781101	0.000999075	No	105.08	56.75	92.5425	113.272	107.531	55.3748	53.6275	58.3351
13696	ENSMUSG00000028528	ENSMUST00000106930	Dnajc6	protein_coding	chr4:101169253-101315404:+	5127	0.78033	1.37761e-08	No	1182.92	663.97	1244.31	1152.21	1151.63	780.134	679.561	549.626
13695	ENSMUSG00000075314	ENSMUST00000134620	Gm1322	lincRNA	chr2:67011891-67023007:+	704	0.779691	0.036995	No	20.22	5.46	26.7593	20.7056	12.7188	8.95769	7.54136	0.911485
13694	ENSMUSG00000051041	ENSMUST00000120990	Olfml1	protein_coding	chr7:114710960-114734608:+	1685	0.779038	0.035388	No	27.68	10.5	26.7593	25.5775	27.75	17.101	6.70343	7.29188
13693	ENSMUSG00000029026	ENSMUST00000030892	Trp73	protein_coding	chr4:153430358-153514317:-	5046	0.779036	0.00684811	No	64.97	33.24	70.2431	59.6808	62.4376	37.4594	32.6792	27.3446
13692	ENSMUSG00000047557	ENSMUST00000058981	Lxn	protein_coding	chr3:67261920-67267848:-	1112	0.778732	0.00766407	No	67.64	34.29	71.3581	56.0269	74.0001	37.4594	38.5447	25.5216
13691	ENSMUSG00000031778	ENSMUST00000150307	Cx3cl1	protein_coding	chr8:97296125-97303922:+	780	0.774996	0.0384851	No	21.63	8.57	23.4144	17.0517	21.9688	7.32902	5.8655	10.0263
13690	ENSMUSG00000045216	ENSMUST00000088174	Hs6st1	protein_coding	chr1:36125245-36163291:+	3719	0.774261	4.6697e-07	No	1227.15	694.61	1412.67	1275.22	1023.28	827.365	646.881	623.456
13689	ENSMUSG00000003051	ENSMUST00000003135	Elf3	protein_coding	chr1:137150151-137155049:-	2000	0.774041	1.6908e-11	No	1028.23	588.9	1004.59	1043.81	1033.69	525.247	614.202	629.836
13688	ENSMUSG00000056268	ENSMUST00000168527	Dennd1b	protein_coding	chr1:140860286-141072620:+	8206	0.773649	3.22558e-11	No	1567.13	900.27	1659.08	1657.67	1396.75	983.718	865.581	854.062
13687	ENSMUSG00000041831	ENSMUST00000159394	Sytl3	protein_coding	chr17:6877960-6942185:+	2244	0.772466	0.0220399	No	45.04	20.52	44.5988	48.719	39.3125	29.3161	18.4344	13.6723
13686	ENSMUSG00000061859	ENSMUST00000041284	Inadl	protein_coding	chr4:98062482-98386294:+	7340	0.772305	2.0531e-05	No	199.01	111.47	205.155	193.658	195.406	118.079	108.931	104.821
13685	ENSMUSG00000033972	ENSMUST00000074295	Zfp944	protein_coding	chr17:22474958-22498361:-	2619	0.772152	2.20104e-06	No	504.74	283.1	561.945	500.588	454.407	343.65	249.703	261.596
13684	ENSMUSG00000010362	ENSMUST00000010506	Rdm1	protein_coding	chr11:101489256-101497414:+	1124	0.771572	1.07292e-10	No	611.54	351.39	592.049	627.258	612.813	357.493	338.523	355.479
13683	ENSMUSG00000020105	ENSMUST00000074807	Lrig3	protein_coding	chr10:125403275-125452415:+	4050	0.771549	2.67489e-05	No	262.88	146.12	253.098	248.467	285.594	151.466	118.986	169.536
13682	ENSMUSG00000087677	ENSMUST00000156526	Gm15226	lincRNA	chrX:163056034-163059474:-	2971	0.771019	0.0289301	No	33.46	15.12	28.9892	37.7573	31.2188	18.7297	11.731	12.7608
13681	ENSMUSG00000053414	ENSMUST00000065856	Hunk	protein_coding	chr16:90386642-90499798:+	5009	0.769169	0.0292706	No	1237.13	528.34	1565.42	1267.91	951.595	836.323	489.351	358.214
13680	ENSMUSG00000022106	ENSMUST00000169513	Rcbtb2	protein_coding	chr14:73542906-73584025:+	3622	0.768294	0.00646946	No	133.84	64.89	142.716	131.541	124.875	104.235	59.493	41.9283
13679	ENSMUSG00000078498	ENSMUST00000148762	Gm13151	protein_coding	chr4:146679783-146707843:+	2800	0.76784	5.77039e-13	No	3440.63	1985.52	3252.37	3377.45	3704.63	2211.74	1881.99	1877.66
13678	ENSMUSG00000041624	ENSMUST00000115733	Gucy1a2	protein_coding	chr9:3532354-3897342:+	5273	0.767361	3.43771e-05	No	203.32	114.53	187.315	196.094	225.469	107.492	112.283	121.228
13677	ENSMUSG00000000037	ENSMUST00000112345	Scml2	protein_coding	chrX:157600704-157696145:+	4847	0.767106	0.0177521	No	48.11	23.48	40.1389	52.373	49.7188	29.3161	19.2724	20.0527
13676	ENSMUSG00000079260	ENSMUST00000111820	Glb1	protein_coding	chr9:114310223-114316394:+	2921	0.76644	2.25903e-05	No	400.89	225.74	476.092	401.932	334.157	267.916	216.186	195.969
13675	ENSMUSG00000045092	ENSMUST00000055676	S1pr1	protein_coding	chr3:115413351-115417973:-	3029	0.765944	0.020853	No	52.18	25.37	71.3581	45.0651	41.6251	34.2021	20.1103	20.9642
13674	ENSMUSG00000052316	ENSMUST00000171298	Lrrc15	protein_coding	chr16:30272664-30283340:-	2031	0.764921	0.023223	No	56.37	24.72	51.2886	60.8988	54.3438	41.5311	21.7862	14.5838
13673	ENSMUSG00000024806	ENSMUST00000025719	Mlana	protein_coding	chr19:29772411-29782938:+	623	0.764878	0.0392311	No	29.27	11.53	30.1042	34.1033	21.9688	18.7297	8.37929	7.29188
13672	ENSMUSG00000086665	ENSMUST00000134236	Gm13067	lincRNA	chr4:149423122-149431085:+	404	0.764254	0.00939222	No	60.47	31.43	52.4036	60.8988	65.9063	27.6874	30.1655	33.725
13671	ENSMUSG00000047878	ENSMUST00000164614	A4galt	protein_coding	chr15:83057156-83082161:-	2128	0.764083	1.45891e-07	No	439.03	250.84	460.483	436.035	418.563	232.9	235.458	284.383
13670	ENSMUSG00000024644	ENSMUST00000025546	Cndp2	protein_coding	chr18:84836862-84855025:-	2050	0.763706	5.00231e-07	No	1186.05	675.97	1279.99	1310.54	992.064	788.277	680.399	573.324
13669	ENSMUSG00000046971	ENSMUST00000054651	Pla2g4f	protein_coding	chr2:120125702-120139901:-	3116	0.761155	0.04274	No	23.67	9.97	14.4946	25.5775	31.2188	9.77203	6.70343	10.9378
13668	ENSMUSG00000087169	ENSMUST00000144107	C330002G04Rik	lincRNA	chr19:23111880-23150343:-	2054	0.759957	0.00313244	No	100.83	53.09	99.2323	97.4381	102.906	59.4465	62.0068	38.2824
13667	ENSMUSG00000021314	ENSMUST00000003345	Amph	protein_coding	chr13:19040240-19242782:+	3193	0.759743	1.34089e-05	No	369.59	208.61	411.424	380.009	320.282	240.229	216.186	172.271
13666	ENSMUSG00000034858	ENSMUST00000170846	BC031353	protein_coding	chr9:74800860-74880275:+	4355	0.759726	0.00313244	No	104.99	56.11	86.9677	109.618	117.938	70.0329	49.4378	48.3087
13665	ENSMUSG00000038651	ENSMUST00000046454	Sycp2l	protein_coding	chr13:41225201-41269847:+	1798	0.758959	0.011688	No	58.4	30.05	55.7485	52.373	64.7501	24.4301	34.3551	29.1675
13664	ENSMUSG00000033453	ENSMUST00000065112	Adamts15	protein_coding	chr9:30706740-30730037:-	5928	0.758134	0.0297609	No	39.21	18.62	49.0587	42.6292	26.5938	20.3584	20.9482	12.7608
13663	ENSMUSG00000080916	ENSMUST00000118271	Gm12463	pseudogene	chr4:44765149-44765997:-	849	0.758079	0.0115569	No	56.72	29.42	50.1737	62.1168	55.5001	28.5017	25.9758	30.9905
13662	ENSMUSG00000086261	ENSMUST00000130985	Gm3765	pseudogene	chr7:114342257-114343703:-	1447	0.757665	0.0451531	No	21.86	8.49	16.7246	29.2314	18.5	8.95769	10.0552	4.55743
13661	ENSMUSG00000024867	ENSMUST00000025800	Pip5k1b	protein_coding	chr19:24369284-24630362:-	2573	0.757552	0.000207287	No	178.28	99.8	200.695	177.825	156.094	113.193	96.3619	88.4141
13660	ENSMUSG00000029103	ENSMUST00000030986	Lrpap1	protein_coding	chr5:35434139-35448415:-	2992	0.757453	1.50795e-06	No	1748.75	984.16	1888.76	1759.98	1606.03	1278.51	864.743	859.531
13659	ENSMUSG00000092225	ENSMUST00000174558	Gm2381	protein_coding	chr7:50072199-50122604:-	4073	0.756874	1.26687e-13	No	1675.39	977.96	1556.5	1714.91	1758.66	1025.25	934.291	973.466
13658	ENSMUSG00000042417	ENSMUST00000038404	Ccno	protein_coding	chr13:113778010-113780986:+	1876	0.756636	0.0453658	No	16.05	5.78	17.8395	10.9618	17.3438	5.70035	4.18965	4.55743
13657	ENSMUSG00000015647	ENSMUST00000015791	Lama5	protein_coding	chr2:179911078-179960564:-	11388	0.756406	4.23077e-14	No	5519.52	3225.31	5414.3	6043.6	5136.07	3460.11	3098.66	3126.39
13656	ENSMUSG00000024526	ENSMUST00000025404	Cidea	protein_coding	chr18:67503218-67527448:+	1164	0.755596	0.014113	No	65.08	32.38	73.588	57.2449	62.4376	35.0164	20.9482	41.9283
13655	ENSMUSG00000043993	ENSMUST00000139014	2900052L18Rik	lincRNA	chr11:120091116-120092899:-	1588	0.75393	0.0209607	No	51.87	26.09	43.4838	70.6426	42.7813	31.7591	20.9482	23.6986
13654	ENSMUSG00000079038	ENSMUST00000078257	D130040H23Rik	protein_coding	chr8:71824675-71827061:+	1218	0.753747	1.76766e-06	No	465.65	266.25	515.116	465.267	418.563	311.891	250.541	238.809
13653	ENSMUSG00000054733	ENSMUST00000067927	Msra	protein_coding	chr14:64741466-65074740:-	1856	0.753647	0.00702933	No	69.76	37.31	79.1629	64.5527	63.5938	38.2738	35.193	35.5479
13652	ENSMUSG00000066885	ENSMUST00000086432	Ptprv	protein_coding	chr1:137007746-137008883:-	291	0.753132	0.0448782	No	23.49	9.81	18.9545	20.7056	28.9063	10.5864	10.0552	6.3804
13651	ENSMUSG00000021359	ENSMUST00000021787	Tfap2a	protein_coding	chr13:40811044-40825787:-	3089	0.752874	0.00427268	No	225.24	116.47	244.178	267.955	172.281	179.968	99.7136	85.6796
13650	ENSMUSG00000059456	ENSMUST00000022622	Ptk2b	protein_coding	chr14:66772094-66899889:-	4034	0.752218	0.00780366	No	89.43	47.01	68.0132	99.874	101.75	59.4465	35.193	46.4857
13649	ENSMUSG00000041323	ENSMUST00000040876	Ak7	protein_coding	chr12:106944192-107020657:+	3093	0.751507	0.00046284	No	172.2	97.71	210.729	140.067	169.969	89.5769	98.0377	102.998
13648	ENSMUSG00000027848	ENSMUST00000029440	Olfml3	protein_coding	chr3:103537635-103541924:-	3418	0.749312	0.048348	No	17.62	6.35	24.5293	13.3977	13.875	8.14336	5.02758	3.64594
13647	ENSMUSG00000027285	ENSMUST00000124187	Haus2	protein_coding	chr2:120435119-120447296:+	3154	0.748919	3.41867e-10	No	1176.15	684.39	1246.54	1163.17	1119.25	757.332	692.13	608.872
13646	ENSMUSG00000046546	ENSMUST00000059078	Fam43a	protein_coding	chr16:30599809-30602883:+	3075	0.748808	2.63033e-06	No	348.7	201.64	367.94	380.009	300.625	211.727	188.534	202.35
13645	ENSMUSG00000021846	ENSMUST00000073150	Peli2	protein_coding	chr14:48740544-48880558:+	5849	0.748228	8.56505e-05	No	185.79	105.66	194.005	188.786	172.281	100.163	98.8756	115.759
13644	ENSMUSG00000013707	ENSMUST00000013851	Tnfaip8l2	protein_coding	chr3:94943443-94946282:-	1122	0.748138	0.0485663	No	16.55	6.01	15.6096	20.7056	11.5625	4.07168	6.70343	4.55743
13643	ENSMUSG00000044636	ENSMUST00000061457	Csrnp2	protein_coding	chr15:100310001-100325670:-	4126	0.747742	1.2665e-06	No	866.49	501.62	1011.28	884.251	724.97	578.993	479.296	452.097
13642	ENSMUSG00000060675	ENSMUST00000025925	Pla2g16	protein_coding	chr19:7631949-7663035:+	3523	0.747448	0.00838071	No	74.49	39.38	72.4731	65.7707	83.2501	33.3878	34.3551	49.2202
13641	ENSMUSG00000070527	ENSMUST00000094340	Mkrn3	protein_coding	chr7:69562479-69565039:-	2561	0.747023	0.0115362	No	60.44	31.86	51.2886	62.1168	65.9063	29.3161	34.3551	29.1675
13640	ENSMUSG00000043073	ENSMUST00000053464	Dub3	protein_coding	chr7:111916825-111921391:-	1623	0.746961	0.0421238	No	44.57	19.57	28.9892	37.7573	75.1563	31.7591	10.8931	18.2297
13639	ENSMUSG00000020176	ENSMUST00000078449	Grb10	protein_coding	chr11:11833162-11937404:-	2485	0.746818	0.000958185	No	184.11	103.2	151.636	174.171	232.407	83.0622	116.472	110.29
13638	ENSMUSG00000013076	ENSMUST00000169372	Amotl1	protein_coding	chr9:14351949-14447973:-	3271	0.745835	0.000108796	No	218	123.31	239.719	208.274	204.656	138.437	101.389	130.342
13637	ENSMUSG00000075297	ENSMUST00000131558	H60b	protein_coding	chr10:21993152-22008655:+	1080	0.745673	0.0476561	No	15.61	4.99	13.3796	18.2696	12.7188	3.25734	2.51379	7.29188
13636	ENSMUSG00000028532	ENSMUST00000030257	Cachd1	protein_coding	chr4:100449280-100677149:+	5765	0.745546	0.000303453	No	240.52	133.89	248.638	265.519	208.125	171.825	119.824	113.936
13635	ENSMUSG00000070637	ENSMUST00000094544	Gm694	protein_coding	chr4:140988587-140992020:-	905	0.744455	0.0401023	No	39.33	16.19	44.5988	34.1033	37	27.6874	15.0827	8.20337
13634	ENSMUSG00000020326	ENSMUST00000020576	Ccng1	protein_coding	chr11:40562054-40568813:-	3512	0.744354	3.08744e-15	No	4159.8	2457.47	3809.85	4433.43	4258.47	2524.44	2408.21	2438.22
13633	ENSMUSG00000027784	ENSMUST00000029355	Ppm1l	protein_coding	chr3:69120783-69364724:+	9417	0.743852	0.00013114	No	213.71	122.3	234.144	233.851	175.75	123.779	130.717	110.29
13632	ENSMUSG00000031026	ENSMUST00000106739	Trim66	protein_coding	chr7:116592520-116637252:-	9250	0.742796	0.0488556	No	24.88	10.32	16.7246	29.2314	27.75	8.14336	6.70343	14.5838
13631	ENSMUSG00000055632	ENSMUST00000113532	Hmcn2	protein_coding	chr2:31169935-31316258:+	15646	0.741322	0.0141906	No	55.83	29.37	56.8635	59.6808	48.5626	30.1304	25.9758	29.1675
13630	ENSMUSG00000081766	ENSMUST00000122062	2210409E12Rik	pseudogene	chr11:88833971-88834316:+	346	0.740709	0.0296991	No	38.94	19.26	43.4838	40.1932	31.2188	20.3584	19.2724	15.4952
13629	ENSMUSG00000074272	ENSMUST00000098669	Ceacam1	protein_coding	chr7:26246721-26262644:-	3736	0.740191	1.90473e-05	No	241.46	139.7	255.328	254.557	213.907	140.88	134.069	141.28
13628	ENSMUSG00000037653	ENSMUST00000054095	Kctd8	protein_coding	chr5:69500524-69732948:-	2889	0.739802	0.0523152	No	18.61	7.41	25.6443	12.1798	17.3438	8.14336	5.8655	5.46891
13627	ENSMUSG00000038894	ENSMUST00000040514	Irs2	protein_coding	chr8:10986980-11008458:-	4024	0.739442	0.00057259	No	207.3	115.58	224.109	222.89	175.75	147.395	105.579	96.6174
13626	ENSMUSG00000031889	ENSMUST00000034361	D230025D16Rik	protein_coding	chr8:107749045-107776953:+	2916	0.73885	2.87798e-13	No	2891.82	1704.37	2916.76	2813.53	2943.82	1893.33	1636.48	1595.1
13625	ENSMUSG00000040213	ENSMUST00000129775	Ccbl2	protein_coding	chr3:142364058-142407302:+	1798	0.73816	8.20761e-08	No	405.15	237.45	423.689	386.098	403.532	238.6	233.782	236.986
13624	ENSMUSG00000028517	ENSMUST00000064139	Ppap2b	protein_coding	chr4:104829952-104905369:+	3159	0.737573	2.01028e-05	No	478.78	277.96	586.474	454.305	409.313	319.22	266.461	249.747
13623	ENSMUSG00000023931	ENSMUST00000024725	Efhb	protein_coding	chr17:53538214-53602646:-	2661	0.737311	0.00445229	No	100.57	54.7	89.1976	118.144	93.6564	64.3325	56.1413	42.8398
13622	ENSMUSG00000027347	ENSMUST00000102534	Rasgrp1	protein_coding	chr2:117105729-117168737:-	5229	0.737226	3.11254e-06	No	312.9	182.24	306.617	291.096	339.938	170.196	179.317	195.058
13621	ENSMUSG00000031325	ENSMUST00000033688	4930519F16Rik	protein_coding	chrX:100378310-100451953:-	1113	0.737219	0.00140297	No	166.38	90.77	152.751	176.607	167.656	120.522	85.4688	70.1844
13620	ENSMUSG00000029084	ENSMUST00000030964	Cd38	protein_coding	chr5:44260048-44303614:+	3014	0.736963	0.047286	No	518.63	204.74	646.683	493.28	434.751	365.637	178.479	129.431
13619	ENSMUSG00000078869	ENSMUST00000108963	Gm14409	protein_coding	chr2:177049359-177051741:-	1050	0.736413	3.30933e-05	No	273.03	158.6	239.719	322.764	260.157	149.023	159.207	164.979
13618	ENSMUSG00000078436	ENSMUST00000105315	Gm4767	protein_coding	chr10:81283872-81286105:+	1497	0.735829	8.53713e-05	No	241.5	138.14	264.248	216.8	242.813	162.867	122.338	129.431
13617	ENSMUSG00000055657	ENSMUST00000069372	E030030I06Rik	protein_coding	chr10:21864227-21868629:-	429	0.735733	0.0530072	No	21.4	8.49	20.0695	24.3595	17.3438	9.77203	9.21722	4.55743
13616	ENSMUSG00000024827	ENSMUST00000070303	Gldc	protein_coding	chr19:30172942-30249730:-	3569	0.735299	3.00184e-13	No	1942.21	1149.84	1945.62	2008.44	1871.97	1088.77	1114.45	1249.65
13615	ENSMUSG00000083111	ENSMUST00000121755	Gm14421	pseudogene	chr2:176838221-176841543:-	1958	0.734721	0.00589517	No	80.41	43.74	75.818	85.2583	77.4688	45.6028	46.924	36.4594
13614	ENSMUSG00000057157	ENSMUST00000078052	Gm6054	pseudogene	chr5:148220558-148220935:+	378	0.73393	0.0544428	No	20.32	6.6	20.0695	18.2696	19.6563	8.95769	9.21722	1.82297
13613	ENSMUSG00000064080	ENSMUST00000041544	Fbln2	protein_coding	chr6:91162449-91222534:+	4786	0.733358	0.0537858	No	22.26	9.38	13.3796	26.7955	26.5938	7.32902	6.70343	11.8493
13612	ENSMUSG00000030849	ENSMUST00000122054	Fgfr2	protein_coding	chr7:137307223-137409705:-	3323	0.732554	0.0528193	No	25.75	10.29	23.4144	20.7056	31.2188	16.2867	7.54136	6.3804
13611	ENSMUSG00000014329	ENSMUST00000014473	Bicc1	protein_coding	chr10:70387850-70622438:-	3231	0.732225	0.0486411	No	26.55	11.68	25.6443	25.5775	25.4375	14.658	10.0552	8.20337
13610	ENSMUSG00000033581	ENSMUST00000100052	Igf2bp2	protein_coding	chr16:22059082-22163372:-	3899	0.731894	1.18119e-12	No	1930.73	1144.69	1892.1	2038.89	1862.72	1196.26	1194.05	1047.3
13609	ENSMUSG00000032010	ENSMUST00000177054	Usp2	protein_coding	chr9:43875161-43902012:+	2370	0.73162	0.00939222	No	70.16	38.23	65.7832	62.1168	80.9376	37.4594	34.3551	40.1054
13608	ENSMUSG00000034930	ENSMUST00000121093	Rtkn	protein_coding	chr6:83087083-83102573:+	2597	0.731287	0.00031829	No	395.6	221.9	460.483	388.534	343.407	293.161	214.51	171.359
13607	ENSMUSG00000063011	ENSMUST00000075884	Msln	protein_coding	chr17:25885559-25891272:-	2114	0.731283	0.0201893	No	53.28	27.36	47.9437	56.0269	53.1876	27.6874	20.1103	32.8135
13606	ENSMUSG00000083068	ENSMUST00000120050	Gm11800	pseudogene	chr4:8045767-8046883:+	579	0.730912	0.0554614	No	20.19	8	25.6443	15.8337	17.3438	9.77203	7.54136	4.55743
13605	ENSMUSG00000053475	ENSMUST00000065927	Tnfaip6	protein_coding	chr2:51893529-51912206:+	1710	0.7307	0.0513723	No	31.7	12.36	30.1042	26.7955	35.8438	4.88601	14.2448	20.0527
13604	ENSMUSG00000003411	ENSMUST00000106650	Rab3b	protein_coding	chr4:108551668-108615929:+	3327	0.729606	0.050017	No	25.39	11.42	22.2994	26.7955	24.2813	8.95769	12.5689	10.0263
13603	ENSMUSG00000031024	ENSMUST00000077909	St5	protein_coding	chr7:116667434-116760082:-	4427	0.728485	4.65068e-08	No	891.86	525.87	985.634	895.213	801.282	592.836	501.082	486.733
13602	ENSMUSG00000078511	ENSMUST00000105765	Gm13109	protein_coding	chr4:143538077-143544602:-	2115	0.727659	0.0563559	No	20.39	7.82	11.1497	15.8337	40.4688	8.95769	3.35172	10.0263
13601	ENSMUSG00000090370	ENSMUST00000173889	Gm20533	pseudogene	chr12:23533934-23633376:+	1277	0.726762	0.0561286	No	15.7	5.66	17.8395	10.9618	16.1875	4.07168	6.70343	3.64594
13600	ENSMUSG00000048078	ENSMUST00000107162	Odz4	protein_coding	chr7:103319754-104059603:+	13547	0.726265	2.1284e-08	No	1315.75	773.27	1371.41	1349.52	1227.94	900.655	759.164	673.588
13599	ENSMUSG00000055994	ENSMUST00000054324	Nod2	protein_coding	chr8:91171214-91212373:+	4719	0.725664	0.0459307	No	33.62	16.06	40.1389	21.9236	39.3125	10.5864	16.7586	19.1412
13598	ENSMUSG00000072906	ENSMUST00000101170	Gm8332	pseudogene	chr12:89488110-89488544:-	435	0.725601	0.0529631	No	147.29	42.18	94.7725	114.49	287.907	72.4759	20.1103	47.3972
13597	ENSMUSG00000047141	ENSMUST00000052588	Zfp654	protein_coding	chr16:64780177-64786147:-	4741	0.725283	1.59455e-07	No	1211.4	709.22	1139.5	1310.54	1187.47	831.437	715.592	597.023
13596	ENSMUSG00000021458	ENSMUST00000021911	2010111I01Rik	protein_coding	chr13:63116527-63403592:+	2979	0.724995	8.50477e-06	No	294.83	172.39	308.847	294.75	278.657	177.525	152.503	185.943
13595	ENSMUSG00000090086	ENSMUST00000159637	AI480526	lincRNA	chr5:123586235-123591098:-	1697	0.723794	0.0176152	No	83.45	42.01	75.818	99.874	74.0001	59.4465	45.2482	25.5216
13594	ENSMUSG00000029119	ENSMUST00000031002	Man2b2	protein_coding	chr5:37198160-37221892:-	3330	0.723701	0.000298812	No	176.22	101.75	154.981	192.44	180.375	105.049	90.4964	107.555
13593	ENSMUSG00000043029	ENSMUST00000049676	Trpv3	protein_coding	chr11:73080890-73113865:+	5835	0.723173	0.0545302	No	24.22	10.87	20.0695	20.7056	30.0625	8.14336	11.731	10.0263
13592	ENSMUSG00000028793	ENSMUST00000166164	Rnf19b	protein_coding	chr4:128735515-128763017:+	2016	0.720419	4.44984e-06	No	795.57	467.84	904.241	825.788	671.782	547.234	458.347	405.611
13591	ENSMUSG00000041596	ENSMUST00000044683	Vmn1r90	protein_coding	chr7:15116003-15207827:-	1910	0.720333	0.0401919	No	60.72	27.62	73.588	69.4246	41.6251	48.8601	16.7586	22.7871
13590	ENSMUSG00000021457	ENSMUST00000120135	Syk	protein_coding	chr13:52678542-52744161:+	5363	0.717383	4.35887e-05	No	371.57	215.48	404.734	377.573	333	253.258	223.727	174.094
13589	ENSMUSG00000069727	ENSMUST00000107992	Gm5595	protein_coding	chr7:49915475-49948088:-	3148	0.715146	2.55779e-09	No	882.45	527.12	837.343	873.289	936.564	575.735	485.999	520.458
13588	ENSMUSG00000085403	ENSMUST00000146250	Gm13068	antisense	chr4:149122627-149123716:+	876	0.714818	0.0303927	No	46.14	24.29	55.7485	47.5011	34.6875	22.8014	20.9482	26.4331
13587	ENSMUSG00000040118	ENSMUST00000115281	Cacna2d1	protein_coding	chr5:15440647-15876545:+	3412	0.713358	0.0490334	No	43.55	18.48	43.4838	41.4112	42.7813	32.5734	17.5965	9.11485
13586	ENSMUSG00000091588	ENSMUST00000168202	Gm17279	lincRNA	chr8:19888055-20016359:+	1017	0.713268	0.0548362	No	13.16	4.19	18.9545	13.3977	6.93751	1.62867	5.02758	3.64594
13585	ENSMUSG00000056019	ENSMUST00000034259	Zfp709	protein_coding	chr8:74411163-74414811:+	2181	0.713027	0.000472427	No	167.81	97.02	161.671	183.914	156.094	105.864	99.7136	83.8566
13584	ENSMUSG00000062861	ENSMUST00000081022	Zfp28	protein_coding	chr7:6336080-6347755:+	2502	0.713012	0.000981047	No	133.69	76.96	134.911	129.105	134.125	81.4336	67.8723	79.2992
13583	ENSMUSG00000046846	ENSMUST00000056949	Spesp1	protein_coding	chr9:62118536-62129986:-	3013	0.712604	0.060263	No	23.73	10.86	21.1844	17.0517	32.375	11.4007	9.21722	9.11485
13582	ENSMUSG00000041670	ENSMUST00000097811	Rims1	protein_coding	chr1:22276332-22603422:-	6245	0.712163	0.063205	No	176.3	54.37	206.269	235.069	111	105.049	56.1413	25.5216
13581	ENSMUSG00000075978	ENSMUST00000102024	U1	snRNA	chr3:96132348-96132513:+	166	0.711684	0.0643095	No	18.26	7.41	13.3796	20.7056	18.5	8.14336	5.8655	5.46891
13580	ENSMUSG00000030551	ENSMUST00000032768	Nr2f2	protein_coding	chr7:77496832-77505479:-	4220	0.711401	0.0536628	No	36.21	15.65	33.4491	45.0651	28.9063	22.8014	18.4344	7.29188
13579	ENSMUSG00000038677	ENSMUST00000043503	Scube3	protein_coding	chr17:28279261-28311797:+	6699	0.711317	3.09911e-06	No	529.33	314.79	611.004	499.37	483.313	350.979	282.382	311.728
13578	ENSMUSG00000022995	ENSMUST00000078719	Enah	protein_coding	chr1:183834576-183950111:-	4276	0.710599	7.68234e-11	No	3285.49	1967.1	3311.46	3289.75	3252.54	2223.14	1961.59	1742.76
13577	ENSMUSG00000073236	ENSMUST00000128026	2500004C02Rik	lincRNA	chr2:153166893-153171546:-	1898	0.71004	0.0519406	No	30.06	14.59	28.9892	36.5393	23.125	11.4007	15.0827	14.5838
13576	ENSMUSG00000032122	ENSMUST00000161114	Slc37a2	protein_coding	chr9:37037901-37062999:-	2945	0.709955	0.0197518	No	68.87	36.83	54.6335	85.2583	67.0626	30.1304	47.762	31.902
13575	ENSMUSG00000002107	ENSMUST00000114924	Celf2	protein_coding	chr2:6460751-6806042:-	8738	0.709481	0.000590701	No	158.8	92.18	156.096	174.171	144.531	99.349	93.0101	82.0337
13574	ENSMUSG00000040650	ENSMUST00000077356	Cyp2b23	protein_coding	chr7:27450246-27471456:-	2189	0.709435	0.0421022	No	122.24	17.22	186.2	129.105	74.0001	48.0458	15.0827	5.46891
13573	ENSMUSG00000005397	ENSMUST00000005532	Nid1	protein_coding	chr13:13529869-13604542:+	6046	0.708749	2.56523e-10	No	5087.12	3066.58	5456.66	5356.66	4501.29	3347.73	3041.68	2829.25
13572	ENSMUSG00000048175	ENSMUST00000123922	Asb8	protein_coding	chr15:97966145-97995991:-	1162	0.70749	0.000632063	No	209.79	121.42	240.834	209.492	180.375	145.766	117.31	102.086
13571	ENSMUSG00000062762	ENSMUST00000115086	Ei24	protein_coding	chr9:36586744-36604938:-	2180	0.70615	1.20432e-09	No	1351.05	812.71	1400.4	1401.89	1253.38	902.284	746.595	793.904
13570	ENSMUSG00000085998	ENSMUST00000148826	AW822252	antisense	chrX:51009205-51019755:-	935	0.705393	0.0642933	No	14.38	5.1	14.4946	10.9618	15.0313	4.88601	5.02758	2.73446
13569	ENSMUSG00000078706	ENSMUST00000129907	Gm53	protein_coding	chr11:96112419-96125798:+	1172	0.704788	0.000369569	No	177.36	103.58	183.97	163.209	182.688	115.636	101.389	92.06
13568	ENSMUSG00000086537	ENSMUST00000151472	Nespas	antisense	chr2:174106738-174120937:-	2248	0.702847	5.46201e-07	No	408.82	245.24	424.804	393.406	405.844	259.773	229.593	244.278
13567	ENSMUSG00000078872	ENSMUST00000134614	Gm14401	protein_coding	chr2:176864961-176871739:+	973	0.702349	0.00065458	No	516.05	292.34	576.44	517.64	457.876	410.425	266.461	226.048
13566	ENSMUSG00000037999	ENSMUST00000076623	Arap2	protein_coding	chr5:62993684-63157437:-	7384	0.702272	6.36415e-06	No	373.16	221.86	363.48	399.496	354.969	250.001	217.862	197.792
13565	ENSMUSG00000057132	ENSMUST00000111603	Rpgrip1	protein_coding	chr14:52730578-52780982:+	5181	0.700682	0.018056	No	59.11	32.49	54.6335	60.8988	58.9688	33.3878	30.1655	30.9905
13564	ENSMUSG00000026564	ENSMUST00000085992	Dusp27	protein_coding	chr1:168028284-168058029:-	4020	0.700151	0.000628934	No	1054.68	595.96	1217.55	998.74	962.001	848.538	573.144	432.955
13563	ENSMUSG00000019894	ENSMUST00000074204	Slc6a15	protein_coding	chr10:102830477-102882011:+	3607	0.699753	0.000731464	No	307.17	174.96	334.491	289.878	296	232.9	170.938	132.165
13562	ENSMUSG00000020566	ENSMUST00000020884	Atp6v1c2	protein_coding	chr12:17291528-17331509:-	1569	0.698635	0.0700248	No	23.14	9.2	30.1042	20.7056	17.3438	13.8437	4.18965	9.11485
13561	ENSMUSG00000090893	ENSMUST00000172293	Gm4840	protein_coding	chr18:46515047-46516621:-	1575	0.69848	0.0688539	No	16.07	5.81	10.0347	18.2696	18.5	2.44301	6.70343	6.3804
13560	ENSMUSG00000063760	ENSMUST00000081989	Rnf217	protein_coding	chr10:31222119-31328990:-	1893	0.697611	0.0711661	No	19.76	8.33	10.0347	20.7056	31.2188	6.51469	10.8931	5.46891
13559	ENSMUSG00000025090	ENSMUST00000069419	1700011F14Rik	protein_coding	chr19:58586492-58627575:+	1086	0.696558	0.0715315	No	17.95	6.77	15.6096	20.7056	15.0313	9.77203	4.18965	4.55743
13558	ENSMUSG00000030523	ENSMUST00000085222	Trpm1	protein_coding	chr7:71298721-71414661:+	5711	0.696556	0.047381	No	35.48	17.98	33.4491	36.5393	33.5313	13.8437	18.4344	19.1412
13557	ENSMUSG00000044042	ENSMUST00000102547	Fmn1	protein_coding	chr2:113167939-113550012:+	4967	0.696345	0.0630289	No	26.52	12.28	23.4144	25.5775	27.75	13.8437	12.5689	8.20337
13556	ENSMUSG00000043943	ENSMUST00000172171	Naalad2	protein_coding	chr9:18126395-18201982:-	4066	0.695232	0.0334699	No	206.9	15.04	269.823	216.8	149.156	39.9024	28.4896	1.82297
13555	ENSMUSG00000035184	ENSMUST00000039064	Fam124a	protein_coding	chr14:63174574-63227323:+	3558	0.694215	0.0656848	No	13.88	5.48	11.1497	6.08988	30.0625	4.88601	5.02758	3.64594
13554	ENSMUSG00000022474	ENSMUST00000023112	Pmm1	protein_coding	chr15:81781538-81791360:-	1300	0.69342	1.83468e-09	No	1712.81	1040.51	1846.39	1711.26	1587.53	1145.77	1038.19	944.299
13553	ENSMUSG00000026532	ENSMUST00000027817	Spna1	protein_coding	chr1:176102907-176178581:+	8406	0.693232	0.0486043	No	108.96	48.31	134.911	127.888	72.8438	97.7203	45.2482	23.6986
13552	ENSMUSG00000071952	ENSMUST00000087694	Gm10351	protein_coding	chr7:50355091-50355213:+	123	0.6931	0.00145174	No	150.24	87.25	156.096	153.465	138.75	102.606	73.7378	84.7681
13551	ENSMUSG00000033781	ENSMUST00000042288	Asb13	protein_coding	chr13:3633278-3651020:+	2405	0.692929	0.00816432	No	81.88	46.7	79.1629	79.1685	84.4064	48.0458	43.5723	45.5743
13550	ENSMUSG00000055254	ENSMUST00000079828	Ntrk2	protein_coding	chr13:58909261-59235331:+	8541	0.692881	0.0635949	No	12.5	3.89	12.2647	9.74381	12.7188	4.88601	1.67586	2.73446
13549	ENSMUSG00000055027	ENSMUST00000074301	Smyd1	protein_coding	chr6:71163934-71212275:-	3361	0.692778	0.00805313	No	136.07	74.47	146.061	137.631	122.563	105.864	69.5481	53.7776
13548	ENSMUSG00000042628	ENSMUST00000048319	Zfyve1	protein_coding	chr12:84887891-84938097:-	3869	0.692315	3.36039e-07	No	639.33	389.14	687.937	686.939	550.376	385.181	394.665	384.647
13547	ENSMUSG00000015305	ENSMUST00000015449	Sash1	protein_coding	chr10:8442017-8605868:-	7183	0.691815	1.19765e-10	No	1110.35	677.45	1109.4	1163.17	1057.97	711.729	678.723	640.774
13546	ENSMUSG00000061259	ENSMUST00000031175	Tmprss11d	protein_coding	chr5:86731242-86802445:-	2716	0.690998	0.0735126	No	21.28	9.1	23.4144	14.6157	24.2813	8.14336	11.731	5.46891
13545	ENSMUSG00000070889	ENSMUST00000094950	Pgap1	protein_coding	chr1:54537550-54614526:-	2871	0.690893	7.32122e-06	No	547.43	327.67	549.68	595.59	498.344	381.923	325.117	280.737
13544	ENSMUSG00000031224	ENSMUST00000033575	Magee2	protein_coding	chrX:102050294-102052606:-	2313	0.69044	0.041611	No	42.05	21.86	37.909	43.8471	41.6251	16.2867	21.7862	25.5216
13543	ENSMUSG00000091183	ENSMUST00000101547	Gm3604	protein_coding	chr13:62470223-62473296:-	1677	0.689359	3.09882e-06	No	334.89	202.59	336.721	325.2	339.938	202.77	192.724	209.642
13542	ENSMUSG00000063268	ENSMUST00000075689	Parp10	protein_coding	chr15:76063433-76073871:-	3284	0.689194	0.0730398	No	21.12	9.43	17.8395	21.9236	20.8125	8.14336	10.0552	7.29188
13541	ENSMUSG00000031139	ENSMUST00000063507	Mcf2	protein_coding	chrX:57309133-57432266:-	4227	0.689079	4.90291e-12	No	3100.16	1903.82	2830.91	3114.37	3376.25	1854.24	1944.83	1910.47
13540	ENSMUSG00000049680	ENSMUST00000118076	Urgcp	protein_coding	chr11:5614990-5662379:-	4208	0.689064	0.00717478	No	135.84	77.32	161.671	142.503	106.375	100.978	67.0343	65.6269
13539	ENSMUSG00000038517	ENSMUST00000107613	Tbkbp1	protein_coding	chr11:96999720-97011362:-	2173	0.68902	0.0140269	No	68.76	38.81	64.6683	68.2067	70.5313	38.2738	36.031	39.1939
13538	ENSMUSG00000054385	ENSMUST00000044547	Ceacam2	protein_coding	chr7:26301061-26325023:-	3827	0.688702	0.0664873	No	30.57	14.41	42.3689	21.9236	27.75	19.5441	13.4069	9.11485
13537	ENSMUSG00000020473	ENSMUST00000102923	Aebp1	protein_coding	chr11:5761950-5772091:+	3831	0.688074	0.0451102	No	49.81	26.19	71.3581	40.1932	40.4688	32.5734	26.8137	18.2297
13536	ENSMUSG00000020256	ENSMUST00000020497	Aldh1l2	protein_coding	chr10:82950195-82996885:-	6027	0.687699	0.0299108	No	62.55	32.69	61.3234	65.7707	57.8126	21.1727	33.5172	44.6628
13535	ENSMUSG00000078980	ENSMUST00000109666	Gm2035	pseudogene	chr12:89157867-89158301:-	435	0.687695	0.0739656	No	27.86	8.99	13.3796	23.1415	61.2813	15.4724	1.67586	15.4952
13534	ENSMUSG00000037921	ENSMUST00000093485	Ddx60	protein_coding	chr8:64406886-64516492:+	5989	0.687543	0.0763012	No	17.72	6.63	20.0695	13.3977	17.3438	8.14336	7.54136	2.73446
13533	ENSMUSG00000016386	ENSMUST00000111063	Mpped2	protein_coding	chr2:106533426-106708513:+	2848	0.687252	0.0182448	No	87.82	47.88	84.7377	105.964	72.8438	65.1469	44.4102	35.5479
13532	ENSMUSG00000090828	ENSMUST00000163261	Sox2ot	non_coding	chr3:34459303-34576915:+	2970	0.686653	0.0766771	No	20.27	8.49	23.4144	21.9236	13.875	9.77203	9.21722	4.55743
13531	ENSMUSG00000034813	ENSMUST00000147356	Grip1	protein_coding	chr10:118891090-119524316:+	3941	0.686372	0.0729285	No	22.32	10.39	22.2994	17.0517	25.4375	8.95769	9.21722	10.0263
13530	ENSMUSG00000087153	ENSMUST00000133001	Gm6483	protein_coding	chr8:19682270-19697095:+	4562	0.686361	9.15671e-10	No	1414.03	865.9	1294.48	1456.7	1496.19	809.45	858.04	931.538
13529	ENSMUSG00000083642	ENSMUST00000118892	Gm13148	pseudogene	chr4:147119926-147120670:-	745	0.686237	0.0398607	No	43.24	23.12	40.1389	37.7573	49.7188	19.5441	24.2999	22.7871
13528	ENSMUSG00000060256	ENSMUST00000075953	Tdpoz4	protein_coding	chr3:93600320-93601432:+	1113	0.686182	0.0523681	No	12.59	2.34	12.2647	10.9618	11.5625	5.70035	0	0.911485
13527	ENSMUSG00000089698	ENSMUST00000161209	Gm2541	pseudogene	chr16:85553478-85554188:-	711	0.686132	0.0691727	No	28.79	12.85	24.5293	32.8854	26.5938	19.5441	9.21722	9.11485
13526	ENSMUSG00000091380	ENSMUST00000169073	Gm17575	lincRNA	chr3:96179569-96192787:-	1991	0.685984	0.066764	No	13.26	3.82	10.0347	12.1798	15.0313	3.25734	5.8655	0.911485
13525	ENSMUSG00000091905	ENSMUST00000167639	Gm6395	pseudogene	chr12:65887298-65888021:+	723	0.685904	0.01343	No	78.45	45.07	71.3581	66.9887	97.1251	43.9741	43.5723	44.6628
13524	ENSMUSG00000028173	ENSMUST00000068952	Wls	protein_coding	chr3:159502701-159598797:+	3304	0.685379	0.00297443	No	156.83	90.58	137.141	166.863	165.344	72.4759	86.3067	114.847
13523	ENSMUSG00000073481	ENSMUST00000068725	Mosc2	protein_coding	chr1:186636947-186669760:-	1917	0.685363	2.38931e-06	No	781.28	475.26	902.011	774.633	679.876	509.774	496.892	421.106
13522	ENSMUSG00000023186	ENSMUST00000001544	Vwa5a	protein_coding	chr9:38525853-38550922:+	4157	0.684786	0.00184742	No	161.55	94.98	189.545	152.247	143.375	110.75	91.3343	82.0337
13521	ENSMUSG00000054727	ENSMUST00000067940	1700013H16Rik	protein_coding	chrX:51046078-51061008:-	1224	0.684542	0.0602637	No	291.43	51.7	372.4	314.238	209.282	139.251	52.7895	17.3182
13520	ENSMUSG00000046862	ENSMUST00000059790	Pramef8	protein_coding	chr4:143002329-143010994:+	3886	0.684142	1.47572e-06	No	397.6	242.24	425.919	394.624	371.157	245.929	235.458	242.455
13519	ENSMUSG00000023008	ENSMUST00000100213	Fmnl3	protein_coding	chr15:99147659-99200782:-	4285	0.684066	0.000191448	No	286.83	171.76	313.307	306.93	242.813	197.884	151.665	165.89
13518	ENSMUSG00000055216	ENSMUST00000068663	9430025C20Rik	pseudogene	chr4:3733782-3735898:-	2115	0.68367	0.0723278	No	14.79	4.96	7.80479	15.8337	20.8125	7.32902	4.18965	1.82297
13517	ENSMUSG00000024659	ENSMUST00000099584	Anxa1	protein_coding	chr19:20447920-20465162:-	1399	0.683065	0.0119425	No	86.29	48.46	92.5425	84.0404	79.7813	59.4465	46.924	38.2824
13516	ENSMUSG00000091614	ENSMUST00000168877	Gm17657	protein_coding	chr17:29656226-29656735:-	510	0.682994	0.0785985	No	17.71	7.36	10.0347	15.8337	28.9063	4.07168	7.54136	8.20337
13515	ENSMUSG00000048706	ENSMUST00000055922	D4Bwg0951e	protein_coding	chr4:80556550-80601532:+	3066	0.682503	0.00493561	No	115.25	67.45	95.8874	116.926	132.969	65.9612	59.493	74.7418
13514	ENSMUSG00000078670	ENSMUST00000107456	Fam174b	protein_coding	chr7:80885193-80921805:+	2678	0.681406	0.0473489	No	47.14	23.88	39.024	46.2831	54.3438	34.2021	20.1103	17.3182
13513	ENSMUSG00000073406	ENSMUST00000173080	H2-Bl	polymorphic_pseudogene	chr17:36217134-36221168:-	1138	0.680949	0.0792072	No	21.1	8.92	17.8395	23.1415	19.6563	4.88601	8.37929	11.8493
13512	ENSMUSG00000043415	ENSMUST00000052168	Otud1	protein_coding	chr2:19579689-19582217:+	2529	0.680031	0.0130683	No	99.98	56.44	113.727	108.4	78.6251	69.2185	58.655	41.9283
13511	ENSMUSG00000079662	ENSMUST00000024931	Ntn3	protein_coding	chr17:24340793-24346332:-	4894	0.679959	0.0592164	No	36.17	19.13	27.8743	29.2314	53.1876	19.5441	17.5965	17.3182
13510	ENSMUSG00000031432	ENSMUST00000033809	Prps1	protein_coding	chrX:136991152-137010679:+	1965	0.679129	7.79235e-11	No	1570.32	966.12	1607.79	1588.24	1513.53	1045.61	958.591	896.901
13509	ENSMUSG00000054814	ENSMUST00000068058	Usp46	protein_coding	chr5:74394670-74464455:-	4636	0.678292	6.5747e-07	No	1097.48	667.87	1201.94	1075.47	1019.81	780.134	590.74	643.509
13508	ENSMUSG00000046731	ENSMUST00000050555	Kctd11	protein_coding	chr11:69691767-69694487:-	2721	0.677598	0.073985	No	28.87	12.96	32.3341	23.1415	28.9063	6.51469	17.5965	14.5838
13507	ENSMUSG00000025076	ENSMUST00000026062	Casp7	protein_coding	chr19:56471619-56516834:+	2350	0.676846	0.0334582	No	84.87	43.13	94.7725	82.8224	75.1563	71.6615	33.5172	30.9905
13506	ENSMUSG00000049690	ENSMUST00000112583	Nckap5	protein_coding	chr1:127810214-128727209:-	7212	0.676151	0.0825804	No	22.97	9.96	34.5641	21.9236	13.875	14.658	5.8655	8.20337
13505	ENSMUSG00000004151	ENSMUST00000162563	Etv1	protein_coding	chr12:39506871-39592366:+	1865	0.675665	0.00385042	No	329.01	188.09	392.47	333.725	269.407	261.402	186.858	133.988
13504	ENSMUSG00000033966	ENSMUST00000086545	Cdkl4	protein_coding	chr17:80922890-80963174:-	2931	0.675189	0.0773724	No	23.74	11.16	24.5293	24.3595	19.6563	9.77203	8.37929	12.7608
13503	ENSMUSG00000058945	ENSMUST00000081152	Gm10056	pseudogene	chr4:6372185-6375059:-	2873	0.674247	0.0786179	No	25.1	11.97	20.0695	35.3213	19.6563	9.77203	9.21722	14.5838
13502	ENSMUSG00000027210	ENSMUST00000020367	Meis2	protein_coding	chr2:115688881-115890357:-	3127	0.673791	0.0825804	No	491.84	142.28	580.899	533.474	381.563	315.962	143.286	61.981
13501	ENSMUSG00000074652	ENSMUST00000092995	Myh7b	protein_coding	chr2:155436948-155460043:+	6163	0.673139	0.000402042	No	243.15	147.59	287.662	241.159	204.656	159.61	142.448	138.546
13500	ENSMUSG00000029512	ENSMUST00000031490	Ulk1	protein_coding	chr5:111213507-111239116:-	5213	0.672572	9.71499e-06	No	3565.39	2154.21	3773.06	3831.75	3132.29	2659.62	2135.88	1757.34
13499	ENSMUSG00000070576	ENSMUST00000094463	Mn1	protein_coding	chr5:111846462-111886053:+	6860	0.671906	0.0754947	No	35.57	19.14	17.8395	35.3213	64.7501	15.4724	17.5965	21.8756
13498	ENSMUSG00000000305	ENSMUST00000000314	Cdh4	protein_coding	chr2:179177136-179634078:+	6388	0.671871	0.0781227	No	176.07	42.92	187.315	199.748	143.375	109.935	30.1655	21.8756
13497	ENSMUSG00000022272	ENSMUST00000110457	Myo10	protein_coding	chr15:25552280-25743428:+	8125	0.671614	4.07175e-07	No	5131.1	3133.47	5601.61	5116.72	4710.57	3741.06	3044.2	2698.91
13496	ENSMUSG00000074170	ENSMUST00000098513	Plekhf1	protein_coding	chr7:39005673-39013013:-	1559	0.671538	0.000998798	No	189.21	114.61	220.764	194.876	154.938	109.935	118.986	112.113
13495	ENSMUSG00000041440	ENSMUST00000122383	Gk5	protein_coding	chr9:96019794-96085046:+	4474	0.671151	2.11951e-06	No	644.27	397.09	712.466	675.977	552.688	422.64	396.341	370.974
13494	ENSMUSG00000090914	ENSMUST00000165622	Gm17563	pseudogene	chr12:24611550-24612904:-	1354	0.670904	0.0796238	No	24.54	11.4	21.1844	28.0135	21.9688	13.0294	11.731	7.29188
13493	ENSMUSG00000025903	ENSMUST00000134384	Lypla1	protein_coding	chr1:4797869-4838491:+	1136	0.670313	6.83808e-07	No	980.17	597.99	1006.82	964.637	966.626	706.029	579.009	520.458
13492	ENSMUSG00000028434	ENSMUST00000095076	Epb4.1l4b	protein_coding	chr4:57004844-57156309:-	6746	0.669748	3.40518e-05	No	288.58	176.32	306.617	271.609	285.594	166.939	189.372	170.448
13491	ENSMUSG00000034488	ENSMUST00000081769	Edil3	protein_coding	chr13:88961116-89462828:+	5317	0.668999	0.0780503	No	25.19	12.29	20.0695	24.3595	28.9063	11.4007	12.5689	10.0263
13490	ENSMUSG00000028082	ENSMUST00000107664	Sh3d19	protein_coding	chr3:85888356-85934444:+	6414	0.668974	2.26618e-07	No	1501.31	925.1	1661.31	1509.07	1347.03	1055.38	857.202	872.291
13489	ENSMUSG00000045672	ENSMUST00000036300	Col27a1	protein_coding	chr4:62876469-62996025:+	7612	0.668911	0.0501962	No	42.9	22.81	36.794	40.1932	49.7188	26.0587	16.7586	23.6986
13488	ENSMUSG00000021536	ENSMUST00000022013	Adcy2	protein_coding	chr13:68758920-69138419:-	4211	0.668842	0.0110589	No	104.44	59.32	99.2323	97.4381	114.469	71.6615	64.5205	42.8398
13487	ENSMUSG00000021747	ENSMUST00000102996	4930452B06Rik	protein_coding	chr14:9263706-9498754:-	2681	0.668106	1.29915e-06	No	394.4	242.98	394.699	397.06	388.5	240.229	248.865	236.986
13486	ENSMUSG00000078546	ENSMUST00000106026	2210404O09Rik	protein_coding	chr17:22016537-22045059:-	1744	0.667998	0.000281317	No	212.38	128.73	204.04	231.415	200.031	123.779	139.934	120.316
13485	ENSMUSG00000034617	ENSMUST00000168523	Mtrr	protein_coding	chr13:68700240-68720983:-	3826	0.667966	8.943e-08	No	860.87	531.58	925.425	861.109	797.813	579.807	531.247	484.91
13484	ENSMUSG00000070777	ENSMUST00000094753	Ceacam20	protein_coding	chr7:20550761-20576462:+	2897	0.667846	0.024263	No	62.93	35.66	70.2431	60.8988	55.5001	39.0881	34.3551	30.9905
13483	ENSMUSG00000079427	ENSMUST00000113110	Gm2382	protein_coding	chr9:88583443-88614636:-	783	0.667368	0.0859786	No	21.59	9.82	24.5293	21.9236	16.1875	9.77203	10.8931	6.3804
13482	ENSMUSG00000033032	ENSMUST00000120472	Afap1l1	protein_coding	chr18:61889915-61946356:-	3444	0.666395	0.0334699	No	58.22	32.77	73.588	51.155	49.7188	37.4594	29.3275	29.1675
13481	ENSMUSG00000032531	ENSMUST00000142011	Amotl2	protein_coding	chr9:102619998-102635748:+	4427	0.665876	4.61735e-05	No	2186.68	1327.94	2572.24	2148.51	1889.31	1669.39	1234.27	1133.89
13480	ENSMUSG00000031709	ENSMUST00000168190	Tbc1d9	protein_coding	chr8:85689251-85796838:+	5845	0.665813	0.00429047	No	125.63	74.87	143.831	110.836	121.406	65.1469	74.5757	82.9452
13479	ENSMUSG00000019808	ENSMUST00000019944	Adat2	protein_coding	chr10:13272700-13283182:+	1466	0.665663	0.000564168	No	390.49	233.15	435.953	405.586	334.157	294.79	227.079	186.854
13478	ENSMUSG00000051495	ENSMUST00000054960	Irf2bp2	protein_coding	chr8:129112196-129117336:-	4530	0.664139	3.04233e-06	No	518.29	319.51	525.151	561.487	469.438	325.734	344.389	288.029
13477	ENSMUSG00000046532	ENSMUST00000052837	Ar	protein_coding	chrX:95345060-95518554:+	9096	0.663672	0.0910219	No	17.65	7.09	15.6096	18.2696	16.1875	8.95769	6.70343	3.64594
13476	ENSMUSG00000024140	ENSMUST00000024954	Epas1	protein_coding	chr17:87153247-87232750:+	5309	0.663367	0.0136491	No	220.61	128.73	278.743	260.647	145.688	174.268	124.851	95.7059
13475	ENSMUSG00000019849	ENSMUST00000166208	Prep	protein_coding	chr10:44787022-44878622:+	2536	0.66326	6.01293e-07	No	2072.81	1285.02	2189.8	2297.1	1767.91	1427.53	1291.25	1148.47
13474	ENSMUSG00000084569	ENSMUST00000122620	U6	snRNA	chr10:62356157-62356262:-	106	0.663251	0.0887072	No	15.17	5.86	20.0695	12.1798	11.5625	4.07168	7.54136	3.64594
13473	ENSMUSG00000059229	ENSMUST00000167843	Gm6802	protein_coding	chr12:19496163-19498145:+	1983	0.663249	0.00805099	No	99.5	58.41	92.5425	95.0021	108.688	64.3325	58.655	50.1317
13472	ENSMUSG00000038594	ENSMUST00000095691	Gm9766	protein_coding	chr10:53016060-53068936:-	1345	0.663038	0.0303416	No	61.66	34.5	52.4036	68.2067	62.4376	26.0587	38.5447	37.3709
13471	ENSMUSG00000028035	ENSMUST00000029669	Dnajb4	protein_coding	chr3:151848045-151872983:-	1497	0.661968	0.0477992	No	48.54	25.85	42.3689	48.719	52.0313	31.7591	17.5965	27.3446
13470	ENSMUSG00000032380	ENSMUST00000034944	Dapk2	protein_coding	chr9:66006030-66120049:+	1772	0.661787	0.0556318	No	40.89	21.91	43.4838	45.0651	32.375	17.9154	19.2724	26.4331
13469	ENSMUSG00000053964	ENSMUST00000066723	Lgals4	protein_coding	chr7:29618994-29626722:+	1258	0.66143	0.070327	No	39.56	20.37	28.9892	34.1033	57.8126	26.8731	13.4069	20.0527
13468	ENSMUSG00000022489	ENSMUST00000023132	Pde1b	protein_coding	chr15:103333729-103360483:+	2954	0.660763	0.000329638	No	224.87	137.81	253.098	222.89	198.875	135.18	129.879	145.838
13467	ENSMUSG00000026029	ENSMUST00000027189	Casp8	protein_coding	chr1:58852218-58904347:+	2585	0.659877	0.0687121	No	36.93	19.11	30.1042	31.6674	48.5626	17.9154	13.4069	24.6101
13466	ENSMUSG00000058736	ENSMUST00000069263	Gm10047	protein_coding	chr5:104884157-104885486:-	1330	0.659029	0.0681632	No	34.53	18.28	24.5293	40.1932	38.1563	14.658	19.2724	18.2297
13465	ENSMUSG00000020396	ENSMUST00000020667	Nefh	protein_coding	chr11:4839348-4848067:-	3241	0.658115	0.00366054	No	327.39	187.46	328.916	330.072	320.282	265.473	188.534	129.431
13464	ENSMUSG00000016494	ENSMUST00000110815	Cd34	protein_coding	chr1:196765015-196787486:+	2621	0.657415	0.0908911	No	23.84	10.99	16.7246	25.5775	27.75	14.658	9.21722	7.29188
13463	ENSMUSG00000067261	ENSMUST00000087285	Foxd3	protein_coding	chr4:99322990-99325362:+	2373	0.656207	0.00238024	No	222.47	131.2	229.684	235.069	201.188	166.124	134.907	98.4404
13462	ENSMUSG00000058135	ENSMUST00000004140	Gstm1	protein_coding	chr3:107815173-107820891:-	1289	0.655962	0.000127195	No	292.24	180.69	338.951	274.045	265.938	186.483	183.506	169.536
13461	ENSMUSG00000032024	ENSMUST00000034522	9030425E11Rik	protein_coding	chr9:40494095-40593402:+	4154	0.655538	0.0315997	No	63.23	35.25	56.8635	62.1168	68.2188	39.9024	39.3827	25.5216
13460	ENSMUSG00000038437	ENSMUST00000155835	Mllt6	protein_coding	chr11:97524886-97543845:+	4225	0.655225	2.07922e-09	No	2022.36	1264.36	1895.45	2147.29	2029.22	1318.41	1342.36	1139.36
13459	ENSMUSG00000041445	ENSMUST00000111908	Mmrn2	protein_coding	chr14:35188690-35217473:+	3935	0.655012	2.20912e-05	No	408.32	250.84	400.274	405.586	416.251	290.718	242.162	221.491
13458	ENSMUSG00000055493	ENSMUST00000069106	Epm2a	protein_coding	chr10:11063202-11179442:+	3287	0.654252	0.0819008	No	31.69	15.99	25.6443	25.5775	43.9376	14.658	10.8931	20.9642
13457	ENSMUSG00000038007	ENSMUST00000045224	Acer2	protein_coding	chr4:86520300-86566779:+	4216	0.653067	0.00461378	No	139.2	83.16	153.866	141.285	121.406	99.349	72.8998	76.5648
13456	ENSMUSG00000060063	ENSMUST00000071130	Alox5ap	protein_coding	chr5:150076634-150099621:+	852	0.652219	0.0941517	No	23.48	11.34	33.4491	19.4876	17.3438	11.4007	7.54136	12.7608
13455	ENSMUSG00000034377	ENSMUST00000039655	Tulp4	protein_coding	chr17:6138148-6240628:+	9687	0.652213	1.69387e-05	No	359.45	223.27	350.101	338.597	388.5	208.47	238.81	220.579
13454	ENSMUSG00000024594	ENSMUST00000025490	Prrc1	protein_coding	chr18:57514387-57552373:+	4801	0.651973	2.6008e-05	No	1423.8	879.78	1678.03	1348.3	1273.03	1043.98	873.96	743.772
13453	ENSMUSG00000087474	ENSMUST00000150255	Gm12100	lincRNA	chr11:30650832-30656147:+	1933	0.651743	0.0272476	No	75.86	43.43	85.8527	82.8224	58.9688	52.9318	42.7344	33.725
13452	ENSMUSG00000091028	ENSMUST00000151376	Gm10722	protein_coding	chr9:3000922-3002330:+	651	0.650915	0.0912624	No	16.3	4.86	15.6096	10.9618	20.8125	10.5864	2.51379	1.82297
13451	ENSMUSG00000025212	ENSMUST00000062213	Sfxn3	protein_coding	chr19:45122091-45130873:+	2941	0.649923	0.000831494	No	189.87	116.72	202.925	202.184	164.188	115.636	121.5	110.29
13450	ENSMUSG00000022738	ENSMUST00000012279	Gsc2	protein_coding	chr16:17913207-17915152:-	1165	0.649488	0.0994276	No	16.36	6.74	13.3796	14.6157	18.5	4.88601	8.37929	4.55743
13449	ENSMUSG00000026288	ENSMUST00000072999	Inpp5d	protein_coding	chr1:89516973-89617078:+	4677	0.649371	7.28654e-13	No	1983.53	1253.16	2022.56	2012.1	1914.75	1259.78	1230.92	1266.05
13448	ENSMUSG00000072934	ENSMUST00000155206	Gm15070	antisense	chrX:140891124-140911609:+	3585	0.649022	0.0999153	No	17.74	7.79	17.8395	9.74381	26.5938	7.32902	9.21722	4.55743
13447	ENSMUSG00000089944	ENSMUST00000135190	Gm8292	pseudogene	chr1:55392211-55392727:+	516	0.648848	0.073985	No	31.98	16.8	28.9892	31.6674	32.375	17.9154	15.0827	14.5838
13446	ENSMUSG00000073166	ENSMUST00000174150	Gm20472	pseudogene	chr12:22685582-22779713:+	1240	0.648738	0.0923228	No	24.58	12.36	30.1042	17.0517	25.4375	11.4007	10.0552	12.7608
13445	ENSMUSG00000091764	ENSMUST00000169125	Zfp964	protein_coding	chr8:72183162-72188069:+	1416	0.648528	0.0827329	No	31.47	16.43	30.1042	42.6292	21.9688	13.0294	19.2724	14.5838
13444	ENSMUSG00000027408	ENSMUST00000028897	Cpxm1	protein_coding	chr2:130216511-130223310:-	2366	0.648482	0.0034524	No	228.48	137.26	277.628	210.71	201.188	170.196	107.255	138.546
13443	ENSMUSG00000022504	ENSMUST00000074090	Ciita	protein_coding	chr16:10480237-10527657:+	5290	0.648428	0.100341	No	19.57	7.53	18.9545	18.2696	18.5	3.25734	12.5689	6.3804
13442	ENSMUSG00000045106	ENSMUST00000111114	Ccdc73	protein_coding	chr2:104726481-104839894:+	3944	0.648126	0.0814994	No	30.35	15.45	27.8743	34.1033	26.5938	18.7297	11.731	13.6723
13441	ENSMUSG00000026829	ENSMUST00000163121	Gbgt1	protein_coding	chr2:28352411-28360935:+	1335	0.648072	0.0590796	No	52.39	27.16	55.7485	58.4629	41.6251	34.2021	33.5172	15.4952
13440	ENSMUSG00000040729	ENSMUST00000037397	AK129341	protein_coding	chr9:8076633-8134294:-	3647	0.64793	0.0209694	No	72.26	42.42	79.1629	71.8606	63.5938	39.9024	44.4102	40.1054
13439	ENSMUSG00000032679	ENSMUST00000168176	Cd59a	protein_coding	chr2:103935958-103955506:+	1806	0.646641	0.0379247	No	72.05	41.64	49.0587	86.4763	84.4064	35.0164	36.8689	51.9547
13438	ENSMUSG00000092540	ENSMUST00000172606	Gm8738	pseudogene	chr11:103741229-103741557:-	329	0.645052	0.102197	No	18.44	8.22	16.7246	18.2696	17.3438	8.14336	8.37929	5.46891
13437	ENSMUSG00000020061	ENSMUST00000121629	Mybpc1	protein_coding	chr10:87981024-88067897:-	3922	0.644473	0.0924016	No	26.92	13.02	23.4144	26.7955	27.75	9.77203	17.5965	10.0263
13436	ENSMUSG00000025383	ENSMUST00000026449	Il23a	protein_coding	chr10:127733196-127735140:-	1359	0.64417	0.103151	No	17.5	7.8	18.9545	14.6157	16.1875	6.51469	5.8655	8.20337
13435	ENSMUSG00000069755	ENSMUST00000079237	Zfp125	protein_coding	chr12:20905683-20906728:-	543	0.644121	0.0201994	No	75.24	44.07	71.3581	71.8606	79.7813	47.2315	45.2482	37.3709
13434	ENSMUSG00000000402	ENSMUST00000000412	Egfl6	protein_coding	chrX:162960939-163023652:-	2704	0.643912	0.0217225	No	93.93	54.48	109.267	96.2201	76.3126	70.0329	42.7344	51.0432
13433	ENSMUSG00000020275	ENSMUST00000102864	Rel	protein_coding	chr11:23641514-23670970:-	2799	0.643532	0.0327961	No	59.49	34.46	65.7832	54.8089	55.5001	35.8308	31.0034	33.725
13432	ENSMUSG00000055817	ENSMUST00000177069	Mta3	protein_coding	chr17:84105524-84220856:+	3287	0.643512	0.000213502	No	901.29	557.61	1073.72	909.828	746.938	665.312	566.44	457.566
13431	ENSMUSG00000024663	ENSMUST00000121418	Rab3il1	protein_coding	chr19:10076159-10110076:+	3026	0.643321	0.103762	No	17.79	7.55	22.2994	12.1798	17.3438	4.07168	6.70343	10.0263
13430	ENSMUSG00000028457	ENSMUST00000107937	Atp8b5	protein_coding	chr4:43280057-43386705:+	4706	0.643045	0.0692453	No	37.49	20.59	43.4838	40.1932	27.75	20.3584	17.5965	20.9642
13429	ENSMUSG00000000296	ENSMUST00000169276	Tpd52l1	protein_coding	chr10:31052186-31165727:-	1282	0.642572	0.00227584	No	174.37	106.17	185.085	179.043	157.25	92.8343	98.8756	126.696
13428	ENSMUSG00000033799	ENSMUST00000096069	BC016423	protein_coding	chr13:3565282-3610354:-	8337	0.642297	2.82334e-06	No	1346.95	837.9	1266.61	1371.44	1403.69	999.19	813.629	720.985
13427	ENSMUSG00000075014	ENSMUST00000099683	Gm10800	protein_coding	chr2:98506704-98507458:-	660	0.642182	0.0713038	No	88.35	44.16	61.3234	81.6044	132.969	82.2479	34.3551	28.256
13426	ENSMUSG00000060961	ENSMUST00000148750	Slc4a4	protein_coding	chr5:89315843-89668678:+	7931	0.641997	0.0782323	No	32.98	17.37	31.2192	29.2314	35.8438	13.0294	16.7586	20.0527
13425	ENSMUSG00000070902	ENSMUST00000107129	Zfp352	protein_coding	chr4:89885511-89892393:+	2276	0.641116	0.0915324	No	15.44	4.2	16.7246	8.52583	20.8125	9.77203	0.837929	2.73446
13424	ENSMUSG00000051314	ENSMUST00000053156	Ffar2	protein_coding	chr7:31603376-31608794:-	2292	0.640964	0.0979449	No	18.82	5.18	18.9545	25.5775	11.5625	13.0294	4.18965	0.911485
13423	ENSMUSG00000025578	ENSMUST00000026663	Cbx8	protein_coding	chr11:118897619-118902283:-	3580	0.639957	0.0787661	No	35.39	19.27	45.7138	36.5393	24.2813	19.5441	20.1103	15.4952
13422	ENSMUSG00000028019	ENSMUST00000129285	Pdgfc	protein_coding	chr3:80841094-81017956:+	2818	0.639361	0.00082967	No	219.02	134.26	205.155	222.89	226.625	157.981	127.365	117.582
13421	ENSMUSG00000091880	ENSMUST00000166753	Zscan4e	protein_coding	chr7:11891727-11896031:-	1745	0.638997	0.0976028	No	114.83	41.48	73.588	76.7325	260.157	60.2608	22.6241	48.3087
13420	ENSMUSG00000074826	ENSMUST00000168767	Gm10767	protein_coding	chr13:67005850-67010172:+	2067	0.638974	0.0949834	No	11.99	4.26	11.1497	8.52583	13.875	4.88601	2.51379	2.73446
13419	ENSMUSG00000092622	ENSMUST00000167514	2410004A20Rik	protein_coding	chr9:72950317-72951999:+	1251	0.638489	5.70595e-05	No	794.64	502.65	986.749	751.491	674.095	518.732	524.544	463.946
13418	ENSMUSG00000074593	ENSMUST00000103097	Gm14316	protein_coding	chr2:164540805-164543568:+	443	0.638437	0.101819	No	14.68	5.3	13.3796	18.2696	10.4063	8.14336	2.51379	3.64594
13417	ENSMUSG00000036368	ENSMUST00000040368	Fam82a1	protein_coding	chr17:80014240-80081492:+	1802	0.637854	0.0102543	No	118.69	70.38	107.037	129.105	117.938	84.6909	72.0619	54.6891
13416	ENSMUSG00000043629	ENSMUST00000050567	1700019D03Rik	protein_coding	chr1:52979168-53009688:-	3641	0.637718	5.11135e-07	No	653.31	413.47	592.049	695.464	674.095	396.581	413.937	427.487
13415	ENSMUSG00000034460	ENSMUST00000110487	Six4	protein_coding	chr12:74201246-74214401:-	5343	0.637659	1.06896e-07	No	595.72	377.21	604.314	583.411	596.626	372.966	372.041	383.735
13414	ENSMUSG00000050799	ENSMUST00000052776	Hist1h2ba	protein_coding	chr13:24025637-24026025:-	389	0.637148	0.0111482	No	108.66	65.17	121.532	98.6561	104.063	52.1175	70.3861	72.0073
13413	ENSMUSG00000030556	ENSMUST00000053950	Lrrc28	protein_coding	chr7:74658297-74790122:-	2927	0.637125	0.000257148	No	270.42	167.39	273.168	278.917	256.688	186.483	172.613	143.103
13412	ENSMUSG00000040276	ENSMUST00000045896	Pacsin1	protein_coding	chr17:27792533-27848051:+	4190	0.636837	0.081706	No	61.67	28.93	45.7138	66.9887	72.8438	12.215	36.8689	47.3972
13411	ENSMUSG00000037860	ENSMUST00000147604	Aim2	protein_coding	chr1:175281010-175396171:+	2839	0.636678	9.21248e-06	No	520.08	327.17	575.325	500.588	485.626	350.979	336.848	293.498
13410	ENSMUSG00000084330	ENSMUST00000120148	Gm15019	pseudogene	chrX:132261537-132264013:+	434	0.636576	0.100742	No	12.93	4.78	10.0347	12.1798	13.875	5.70035	3.35172	2.73446
13409	ENSMUSG00000058976	ENSMUST00000106892	Usp17l5	protein_coding	chr7:110563586-110568394:+	2403	0.636438	0.106385	No	29.05	11.59	24.5293	26.7955	33.5313	23.6157	5.8655	8.20337
13408	ENSMUSG00000080732	ENSMUST00000119638	Gm13222	pseudogene	chr4:145168939-145169076:+	138	0.635895	0.0991368	No	12.5	4.42	12.2647	9.74381	12.7188	4.88601	4.18965	1.82297
13407	ENSMUSG00000028649	ENSMUST00000084301	Macf1	protein_coding	chr4:123026961-123361603:-	23407	0.635613	2.51938e-09	No	17209	10888.5	17432.6	17721.6	16493.9	12385.2	10603.2	9827.63
13406	ENSMUSG00000048458	ENSMUST00000066610	6530418L21Rik	protein_coding	chr3:105507517-105523760:+	4701	0.635599	0.0969184	No	30.38	14.68	28.9892	37.7573	23.125	20.3584	15.0827	8.20337
13405	ENSMUSG00000047583	ENSMUST00000052774	Tyw3	protein_coding	chr3:154240163-154260059:-	3722	0.63462	0.0152079	No	228.64	132.1	280.972	224.108	187.313	195.441	121.5	94.7945
13404	ENSMUSG00000073647	ENSMUST00000097690	Gm10557	pseudogene	chr18:4198214-4198967:-	750	0.634592	1.09817e-10	No	1508.71	961.23	1462.84	1545.61	1515.85	921.828	952.726	1008.1
13403	ENSMUSG00000060393	ENSMUST00000076334	Gm5580	pseudogene	chr6:116501160-116502622:+	1463	0.634408	0.092093	No	43.17	21.55	37.909	30.4494	64.7501	33.3878	11.731	21.8756
13402	ENSMUSG00000078160	ENSMUST00000104964	Gm16503	protein_coding	chr4:146914327-146917609:+	3283	0.634044	0.00495867	No	132.67	80.47	131.566	135.195	128.344	81.4336	91.3343	67.4499
13401	ENSMUSG00000025232	ENSMUST00000169932	Hexa	protein_coding	chr9:59387482-59412914:+	1844	0.633911	3.53983e-07	No	805.03	511.9	900.896	751.491	767.751	530.133	503.595	499.494
13400	ENSMUSG00000087207	ENSMUST00000125785	Gm13147	pseudogene	chr4:146604393-146632737:+	585	0.633861	6.8297e-06	No	525.74	330.16	519.576	528.602	526.094	369.708	289.924	332.692
13399	ENSMUSG00000022455	ENSMUST00000023089	Wbp2nl	protein_coding	chr15:82129414-82144988:+	1318	0.633694	0.105846	No	22.73	11.5	32.3341	19.4876	16.1875	10.5864	10.8931	10.0263
13398	ENSMUSG00000057143	ENSMUST00000098178	Trim12c	protein_coding	chr7:111489289-111501872:-	1688	0.633634	0.0395828	No	61.58	35.04	63.5533	56.0269	62.4376	42.3455	35.193	26.4331
13397	ENSMUSG00000092416	ENSMUST00000174407	Zfp141	protein_coding	chr7:49728756-49761096:-	4069	0.63343	1.17394e-08	No	1500.68	953.84	1614.48	1472.53	1418.72	1033.39	940.994	889.61
13396	ENSMUSG00000082765	ENSMUST00000121798	Gm14411	pseudogene	chr2:176910168-176912414:-	914	0.633286	0.048348	No	55.65	31.55	54.6335	64.5527	46.2501	35.8308	33.5172	23.6986
13395	ENSMUSG00000075602	ENSMUST00000023248	Ly6a	protein_coding	chr15:74825308-74828064:-	819	0.633164	0.108477	No	646.7	231.5	1051.42	718.606	356.125	437.298	214.51	130.342
13394	ENSMUSG00000031994	ENSMUST00000068135	Adamts8	protein_coding	chr9:30750147-30770441:+	3631	0.632936	0.0105235	No	135.5	80.68	144.946	143.721	116.781	102.606	62.8447	78.3877
13393	ENSMUSG00000072921	ENSMUST00000112740	Gm15091	protein_coding	chrX:146376198-146419525:+	2026	0.632933	0.0876037	No	14.19	3.18	8.91976	21.9236	11.5625	8.14336	2.51379	0
13392	ENSMUSG00000025333	ENSMUST00000026383	Gpr143	protein_coding	chrX:149216529-149243189:+	1586	0.63283	0.10286	No	13.75	4.68	11.1497	13.3977	13.875	7.32902	3.35172	1.82297
13391	ENSMUSG00000086476	ENSMUST00000149435	9530059O14Rik	lincRNA	chr9:122481620-122588714:+	2867	0.632745	0.111431	No	17.62	8.05	13.3796	13.3977	25.4375	6.51469	5.8655	9.11485
13390	ENSMUSG00000073652	ENSMUST00000126516	Apol7d	protein_coding	chr1:71699909-71709417:+	1193	0.632396	0.0996536	No	26.58	13.55	22.2994	34.1033	21.9688	13.0294	15.0827	10.0263
13389	ENSMUSG00000033111	ENSMUST00000112669	3830406C13Rik	protein_coding	chr14:13116723-13135745:+	2477	0.631942	0.00786566	No	117.88	72.33	99.2323	136.413	117.938	71.6615	71.224	71.0958
13388	ENSMUSG00000057715	ENSMUST00000137824	A830018L16Rik	protein_coding	chr1:11404193-11965982:+	2781	0.631845	0.0339553	No	72.36	41.54	63.5533	70.6426	80.9376	52.9318	39.3827	31.902
13387	ENSMUSG00000027201	ENSMUST00000110501	Myef2	protein_coding	chr2:124912007-124949331:-	2333	0.631797	2.36629e-11	No	1506.77	963.01	1531.97	1471.32	1514.69	981.274	943.508	961.617
13386	ENSMUSG00000020709	ENSMUST00000021050	Adap2	protein_coding	chr11:79967607-79992460:+	1785	0.630677	0.0192002	No	90.12	53.61	102.577	84.0404	82.0938	52.9318	62.8447	43.7513
13385	ENSMUSG00000025519	ENSMUST00000002025	Tktl2	protein_coding	chr8:69035639-69037677:+	2039	0.630459	0.112923	No	20.45	8.73	24.5293	31.6674	9.25001	13.0294	9.21722	3.64594
13384	ENSMUSG00000018196	ENSMUST00000163896	Glrx2	protein_coding	chr1:145586747-145593905:+	575	0.630099	0.00823501	No	114.09	69.72	102.577	110.836	127.188	61.8895	73.7378	71.0958
13383	ENSMUSG00000039982	ENSMUST00000045521	Dtx4	protein_coding	chr19:12540831-12576486:-	5765	0.629942	0.113436	No	18.11	8.19	15.6096	10.9618	28.9063	5.70035	5.8655	10.9378
13382	ENSMUSG00000022789	ENSMUST00000047122	Dnm1l	protein_coding	chr16:16312328-16359123:-	4146	0.629666	5.49437e-15	No	3879.2	2488.86	3901.28	3843.93	3889.63	2525.25	2467.7	2471.04
13381	ENSMUSG00000050953	ENSMUST00000068581	Gja1	protein_coding	chr10:56097106-56110225:+	3105	0.628876	0.101819	No	1140.75	523.45	1378.1	1208.23	889.157	891.698	488.513	327.223
13380	ENSMUSG00000053581	ENSMUST00000079996	Zfand2a	protein_coding	chr5:139947165-139960503:-	3169	0.628706	0.00357388	No	345.22	206.25	380.205	333.725	321.438	271.988	217.862	145.838
13379	ENSMUSG00000025588	ENSMUST00000026677	Nat1	protein_coding	chr8:70014657-70016003:+	1347	0.628556	0.0999153	No	27.53	13.94	24.5293	24.3595	31.2188	17.101	12.5689	10.0263
13378	ENSMUSG00000057440	ENSMUST00000115869	Mpp7	protein_coding	chr18:7347960-7626861:-	4975	0.628506	4.05107e-07	No	665.38	423.2	674.557	639.438	679.876	401.467	407.234	460.3
13377	ENSMUSG00000051367	ENSMUST00000050029	Six1	protein_coding	chr12:74137916-74148166:-	8214	0.628271	0.0504921	No	55.61	31.38	51.2886	59.6808	53.1876	23.6157	39.3827	30.079
13376	ENSMUSG00000029061	ENSMUST00000030937	Mmp23	protein_coding	chr4:155024764-155027493:-	1434	0.628249	0.11474	No	17.52	8.05	11.1497	23.1415	17.3438	5.70035	8.37929	7.29188
13375	ENSMUSG00000073678	ENSMUST00000097739	Pgap1	protein_coding	chr1:54529844-54532810:-	2967	0.627561	0.000329638	No	307.84	194.7	256.443	356.867	315.657	196.255	194.4	190.5
13374	ENSMUSG00000027581	ENSMUST00000167054	Stmn3	protein_coding	chr2:181041164-181043975:-	849	0.62755	0.0647757	No	74.87	40.6	99.2323	77.9505	52.0313	64.3325	28.4896	33.725
13373	ENSMUSG00000022120	ENSMUST00000022716	Rnf219	protein_coding	chr14:104876751-104921883:-	3456	0.627026	0.0314564	No	78.96	46.28	64.6683	79.1685	92.5001	57.8178	41.8965	38.2824
13372	ENSMUSG00000091094	ENSMUST00000169996	Gm9222	protein_coding	chr12:17889003-17889338:+	336	0.626354	0.0825804	No	34.54	18.83	31.2192	31.6674	38.1563	18.7297	15.0827	20.0527
13371	ENSMUSG00000037020	ENSMUST00000145027	Wdr62	protein_coding	chr7:31025157-31065415:-	4768	0.625649	2.10512e-05	No	848.3	535.78	840.688	952.457	759.657	624.595	513.651	476.707
13370	ENSMUSG00000031488	ENSMUST00000054212	Rab11fip1	protein_coding	chr8:28249245-28285120:-	7967	0.624902	0.000105002	No	1191.32	759.14	1481.8	1148.55	990.907	811.893	804.412	667.207
13369	ENSMUSG00000071064	ENSMUST00000098614	Zfp827	protein_coding	chr8:81552336-81717642:+	7581	0.624838	0.000383316	No	291.7	184.02	247.523	303.276	327.219	192.183	190.21	167.713
13368	ENSMUSG00000029826	ENSMUST00000114900	Zc3hav1	protein_coding	chr6:38255286-38304273:-	4944	0.624334	0.000482577	No	2133.67	1330.07	2376	2387.23	1710.1	1645.77	1369.18	1041.83
13367	ENSMUSG00000028347	ENSMUST00000030032	Tmeff1	protein_coding	chr4:48598046-48676003:+	2461	0.623982	1.33138e-08	No	1850.5	1182.63	1767.23	1856.2	1928.63	1066.78	1196.56	1292.49
13366	ENSMUSG00000030956	ENSMUST00000097999	Fam53b	protein_coding	chr7:139903765-140005211:-	5465	0.623679	0.000179262	No	387.05	243.39	428.149	386.098	348.032	283.389	228.755	219.668
13365	ENSMUSG00000078500	ENSMUST00000123460	Gm13235	protein_coding	chr4:145458697-145489878:+	1427	0.623404	1.81412e-05	No	709.94	454.11	598.739	725.914	819.782	473.129	434.047	453.008
13364	ENSMUSG00000021108	ENSMUST00000164444	Prkch	protein_coding	chr12:74685783-74879163:+	3634	0.622934	0.118092	No	21.01	9.45	14.4946	20.7056	26.5938	13.8437	5.8655	7.29188
13363	ENSMUSG00000041548	ENSMUST00000036991	Hspb8	protein_coding	chr5:116858500-116872873:-	1816	0.622447	2.91315e-06	No	848.5	539.57	913.161	836.75	796.657	552.12	471.754	599.757
13362	ENSMUSG00000024589	ENSMUST00000163516	Nedd4l	protein_coding	chr18:65047410-65377480:+	8163	0.622364	7.07635e-06	No	605.56	385.55	628.843	647.963	542.282	414.497	392.989	349.099
13361	ENSMUSG00000054659	ENSMUST00000098181	Pm20d2	protein_coding	chr4:33261205-33276408:-	1445	0.622278	0.118657	No	19.15	8.71	17.8395	17.0517	19.6563	8.95769	5.02758	10.0263
13360	ENSMUSG00000087283	ENSMUST00000131457	Gm13580	antisense	chr2:60249582-60250636:+	566	0.621808	0.0327785	No	70.64	41.72	62.4383	73.0786	74.0001	39.9024	34.3551	49.2202
13359	ENSMUSG00000021745	ENSMUST00000022264	Ptprg	protein_coding	chr14:12386046-13074555:+	9213	0.621758	1.68985e-07	No	1026.37	655.45	995.668	1088.87	994.376	717.43	654.423	597.023
13358	ENSMUSG00000024084	ENSMUST00000040789	Qpct	protein_coding	chr17:79451246-79489583:+	1924	0.621736	0.037566	No	81.55	47.67	98.1174	65.7707	80.9376	44.7885	36.031	62.8925
13357	ENSMUSG00000028134	ENSMUST00000029780	Ptbp2	protein_coding	chr3:119421660-119486306:-	3364	0.621491	2.38931e-06	No	496.07	316.28	485.012	509.114	491.407	335.506	313.386	298.056
13356	ENSMUSG00000022587	ENSMUST00000169343	Ly6e	protein_coding	chr15:74785481-74790335:+	2154	0.62148	1.55481e-05	No	831.71	532.02	956.644	844.058	709.938	564.335	485.161	546.891
13355	ENSMUSG00000060180	ENSMUST00000108684	Myh13	protein_coding	chr11:67135160-67185088:+	6062	0.62119	0.000568663	No	370.93	231.38	332.261	377.573	403.532	184.04	263.11	252.481
13354	ENSMUSG00000091171	ENSMUST00000172310	Gm10060	lincRNA	chr8:19789798-19798548:+	4010	0.620948	4.03284e-08	No	1649.91	1053.68	1636.78	1624.78	1685.81	1175.09	1053.28	942.476
13353	ENSMUSG00000085513	ENSMUST00000132460	Gm16363	pseudogene	chr2:177326386-177327262:-	877	0.620443	0.119696	No	19.94	7.61	16.7246	13.3977	30.0625	14.658	3.35172	5.46891
13352	ENSMUSG00000059439	ENSMUST00000108061	Bcas3	protein_coding	chr11:85166669-85639560:+	3810	0.618871	0.000139227	No	770.57	488.76	880.826	806.3	641.72	564.335	489.351	420.195
13351	ENSMUSG00000049507	ENSMUST00000057768	4930429B21Rik	protein_coding	chr3:32264697-32266358:+	1662	0.61853	0.104395	No	29.14	14.91	27.8743	32.8854	24.2813	18.7297	14.2448	10.0263
13350	ENSMUSG00000051285	ENSMUST00000172291	Pcmtd1	protein_coding	chr1:7079001-7163707:+	5228	0.618345	2.9518e-08	No	1123.64	723.31	1043.61	1124.19	1205.97	690.557	723.971	753.798
13349	ENSMUSG00000053219	ENSMUST00000065527	Raet1c	protein_coding	chr10:21893327-21903720:+	1274	0.617695	0.122266	No	19.51	8.91	15.6096	21.9236	18.5	10.5864	5.02758	9.11485
13348	ENSMUSG00000074682	ENSMUST00000099207	Zcchc3	protein_coding	chr2:152237692-152240780:-	3089	0.617504	1.10953e-05	No	424.75	270.89	409.194	431.164	431.282	269.545	289.924	251.57
13347	ENSMUSG00000038668	ENSMUST00000107571	Lpar1	protein_coding	chr4:58448127-58566183:-	3543	0.617059	3.72343e-05	No	863.63	556.1	1020.2	889.123	707.626	572.478	562.25	531.396
13346	ENSMUSG00000040584	ENSMUST00000047753	Abcb1a	protein_coding	chr5:8660077-8748575:+	4997	0.616814	3.49464e-06	No	758.3	485.13	815.043	775.851	686.813	538.276	470.078	448.451
13345	ENSMUSG00000016346	ENSMUST00000149964	Kcnq2	protein_coding	chr2:180810284-180869808:-	8098	0.616364	0.0354318	No	71.17	42.93	54.6335	80.3864	78.6251	43.1598	43.5723	39.1939
13344	ENSMUSG00000050751	ENSMUST00000140012	Pgbd5	protein_coding	chr8:126892953-126958238:-	3222	0.616346	0.0432552	No	65.95	39.26	52.4036	64.5527	80.9376	40.7168	41.8965	32.8135
13343	ENSMUSG00000047767	ENSMUST00000120267	Atg16l2	protein_coding	chr7:108438129-108450602:-	2165	0.616257	0.0119741	No	124.66	77.38	100.347	152.247	123.719	78.1762	68.7102	82.9452
13342	ENSMUSG00000037336	ENSMUST00000137337	Mfsd2b	protein_coding	chr12:4869878-4881164:-	2641	0.615964	0.00658616	No	130.62	80.93	115.957	137.631	136.438	89.5769	76.2516	74.7418
13341	ENSMUSG00000036155	ENSMUST00000038361	Mgat5	protein_coding	chr1:129101563-129379549:+	3104	0.615767	0.00156324	No	324.18	202.84	363.48	344.687	269.407	249.187	180.993	182.297
13340	ENSMUSG00000058186	ENSMUST00000168483	Gm13242	protein_coding	chr4:145104787-145294338:+	3970	0.615495	1.51757e-08	No	6443.4	4152.8	5884.81	6451.62	7042.73	4569.24	4027.09	3889.31
13339	ENSMUSG00000000938	ENSMUST00000125581	Hoxa10	protein_coding	chr6:52181196-52184938:-	2565	0.615218	0.122733	No	15.34	6.21	17.8395	10.9618	15.0313	7.32902	6.70343	2.73446
13338	ENSMUSG00000041930	ENSMUST00000043650	BC057022	protein_coding	chr5:115018025-115063229:+	2930	0.614941	0.107697	No	28.73	15.17	21.1844	28.0135	35.8438	16.2867	15.9207	10.9378
13337	ENSMUSG00000019539	ENSMUST00000019683	Rcn3	protein_coding	chr7:52338283-52347591:-	1462	0.614797	0.0146905	No	232.62	138.48	196.235	225.326	280.969	94.4629	144.962	189.589
13336	ENSMUSG00000050328	ENSMUST00000055562	Hoxc12	protein_coding	chr15:102767188-102769040:+	1031	0.614318	0.022552	No	87.32	53.14	100.347	85.2583	75.1563	54.5605	56.9792	45.5743
13335	ENSMUSG00000024998	ENSMUST00000025962	Plce1	protein_coding	chr19:38598699-38857285:+	7234	0.614064	0.00150267	No	175.99	111.09	179.51	164.427	181.531	106.678	109.769	113.936
13334	ENSMUSG00000022443	ENSMUST00000016771	Myh9	protein_coding	chr15:77591017-77672605:-	7433	0.613943	3.89836e-09	No	5927.87	3830.01	6201.46	6248.22	5373.1	4132.75	3794.98	3579.4
13333	ENSMUSG00000022177	ENSMUST00000022784	Haus4	protein_coding	chr14:55160622-55173198:-	1587	0.613698	0.00022626	No	367.73	233.18	365.71	409.24	329.532	262.216	233.782	204.173
13332	ENSMUSG00000021313	ENSMUST00000021750	Ryr2	protein_coding	chr13:11645370-12199212:-	16813	0.613425	0.00078125	No	392.31	245.5	390.24	439.689	349.188	292.347	253.893	196.881
13331	ENSMUSG00000069324	ENSMUST00000091776	Gm5096	pseudogene	chr18:87925747-87926970:+	1224	0.613274	0.124067	No	14.75	6.16	12.2647	18.2696	11.5625	7.32902	5.02758	3.64594
13330	ENSMUSG00000061468	ENSMUST00000077690	Gm3724	pseudogene	chr5:23624131-23624484:-	354	0.613008	0.0405967	No	82.7	47.24	74.703	88.9123	82.0938	51.3031	62.0068	30.9905
13329	ENSMUSG00000019429	ENSMUST00000094583	Ffar3	protein_coding	chr7:31639349-31641197:-	1625	0.611644	0.127528	No	17.36	7.46	23.4144	14.6157	12.7188	4.07168	5.8655	10.9378
13328	ENSMUSG00000064145	ENSMUST00000013338	Arih2	protein_coding	chr9:108505273-108551711:-	3924	0.611089	1.2665e-06	No	4032.95	2577.06	4076.33	4215.42	3814.47	3059.46	2466.86	2265.04
13327	ENSMUSG00000074838	ENSMUST00000099420	Gm16512	protein_coding	chr13:66222141-66222842:+	285	0.610821	0.00778548	No	227.92	138	240.834	241.159	201.188	189.74	119.824	113.024
13326	ENSMUSG00000049532	ENSMUST00000058326	Sall2	protein_coding	chr14:52930847-52948437:-	5152	0.610649	0.00570521	No	154.16	96.46	131.566	159.555	171.125	87.9483	89.6584	110.29
13325	ENSMUSG00000007783	ENSMUST00000063761	Cpt1c	protein_coding	chr7:52214743-52230184:-	2756	0.610648	0.000204014	No	289.32	184.91	258.673	311.802	297.157	189.74	183.506	178.651
13324	ENSMUSG00000037386	ENSMUST00000110312	Rims2	protein_coding	chr15:39029878-39513486:+	4917	0.610014	2.53122e-05	No	453.03	289.61	427.034	466.485	463.657	315.962	294.951	257.95
13323	ENSMUSG00000043432	ENSMUST00000058358	Leng9	protein_coding	chr7:4099785-4101474:-	1690	0.609984	0.128862	No	15.54	6.94	11.1497	15.8337	17.3438	5.70035	5.02758	7.29188
13322	ENSMUSG00000056900	ENSMUST00000072312	Usp13	protein_coding	chr3:32716468-32836993:+	7580	0.609926	0.00211027	No	185.49	117.2	162.786	203.402	189.625	125.408	108.931	114.847
13321	ENSMUSG00000042082	ENSMUST00000091403	Arsb	protein_coding	chr13:94541634-94712971:+	3989	0.609281	0.119484	No	26.11	12.84	23.4144	24.3595	27.75	17.9154	8.37929	10.9378
13320	ENSMUSG00000003420	ENSMUST00000003512	Fcgrt	protein_coding	chr7:52348363-52359192:-	1738	0.609204	0.00363955	No	185.56	115.59	189.545	191.222	173.438	95.2773	113.958	138.546
13319	ENSMUSG00000031950	ENSMUST00000034428	Gabarapl2	protein_coding	chr8:114464603-114477512:+	1677	0.609051	1.72969e-07	No	5712.51	3674.71	6011.92	5789.04	5353.44	4131.12	3763.14	3189.29
13318	ENSMUSG00000001827	ENSMUST00000001882	Folr1	protein_coding	chr7:109006845-109019295:-	1383	0.608888	0.000280752	No	684.02	434.29	736.995	747.837	578.126	527.69	398.854	386.47
13317	ENSMUSG00000039633	ENSMUST00000065297	Lonrf1	protein_coding	chr8:37279118-37312570:-	3930	0.608582	0.00216231	No	504.88	314.91	579.785	528.602	417.407	412.054	278.192	269.8
13316	ENSMUSG00000066705	ENSMUST00000085939	Fxyd6	protein_coding	chr9:45178268-45204241:+	1791	0.608396	0.00698223	No	766.85	455.55	711.351	764.889	825.564	343.65	391.313	698.198
13315	ENSMUSG00000027394	ENSMUST00000035812	Ttl	protein_coding	chr2:128891678-128922019:+	4567	0.607915	8.73125e-06	No	433.53	279.28	449.333	415.33	433.594	287.46	280.706	267.065
13314	ENSMUSG00000084128	ENSMUST00000115979	Esrp2	protein_coding	chr8:108654219-108660874:-	3536	0.607824	0.00242748	No	202.51	128.71	237.489	197.312	174.594	134.365	116.472	133.077
13313	ENSMUSG00000068762	ENSMUST00000106684	Gstm6	protein_coding	chr3:107741766-107746652:-	1179	0.607794	0.122434	No	13.01	5.09	14.4946	14.6157	8.09376	4.07168	2.51379	6.3804
13312	ENSMUSG00000053367	ENSMUST00000121024	Gm6792	protein_coding	chr7:6204312-6233461:+	957	0.607063	0.0161717	No	386.77	225.07	354.561	444.561	364.219	347.721	213.672	151.307
13311	ENSMUSG00000031303	ENSMUST00000033665	Map3k15	protein_coding	chrX:156426365-156561283:+	4348	0.606464	0.0528648	No	62.57	37.75	56.8635	49.937	82.0938	40.7168	35.193	34.6364
13310	ENSMUSG00000038331	ENSMUST00000114415	Satb2	protein_coding	chr1:56850830-57028702:-	5805	0.60621	0.00274911	No	384.03	240.31	451.563	388.534	320.282	305.376	227.917	196.881
13309	ENSMUSG00000021589	ENSMUST00000022078	Rhobtb3	protein_coding	chr13:76006985-76081315:-	4980	0.605216	0.000429424	No	246.64	158.04	267.593	231.415	239.344	153.095	154.179	164.067
13308	ENSMUSG00000024727	ENSMUST00000040489	Trpm6	protein_coding	chr19:18824473-18967000:+	6508	0.605198	0.131399	No	20.38	10.01	16.7246	26.7955	16.1875	7.32902	8.37929	11.8493
13307	ENSMUSG00000009628	ENSMUST00000124501	Tex15	protein_coding	chr8:34627796-34696054:+	2626	0.604825	0.00128123	No	375.03	238.04	312.192	382.445	438.219	285.017	222.889	209.642
13306	ENSMUSG00000031596	ENSMUST00000057784	Slc7a2	protein_coding	chr8:41947766-42007662:+	7910	0.604134	0.0465269	No	136.5	82.58	180.625	160.773	85.5626	115.636	69.5481	67.4499
13305	ENSMUSG00000034883	ENSMUST00000110621	Lrr1	protein_coding	chr12:70269801-70279997:+	1501	0.603971	0.0056088	No	257.86	164.61	336.721	247.249	203.5	188.112	156.693	148.572
13304	ENSMUSG00000022054	ENSMUST00000111089	Nefm	protein_coding	chr14:68700647-68742903:-	3680	0.603482	0.128895	No	177.92	54.16	180.625	226.544	135.281	120.522	56.1413	21.8756
13303	ENSMUSG00000050052	ENSMUST00000145695	2610019F03Rik	protein_coding	chr8:13954113-13975032:-	373	0.603419	0.0116193	No	195.63	122.53	251.983	188.786	154.938	149.838	117.31	102.086
13302	ENSMUSG00000029195	ENSMUST00000031096	Klb	protein_coding	chr5:65739625-65775242:+	3464	0.603322	0.135107	No	18.04	8.41	12.2647	23.1415	17.3438	7.32902	10.0552	5.46891
13301	ENSMUSG00000026077	ENSMUST00000056815	Npas2	protein_coding	chr1:39251057-39420079:+	4234	0.602028	0.133514	No	15.65	6.11	15.6096	13.3977	15.0313	2.44301	9.21722	5.46891
13300	ENSMUSG00000058005	ENSMUST00000081780	Tdpoz3	protein_coding	chr3:93629942-93631039:+	1098	0.601929	0.136265	No	20.36	8.86	24.5293	13.3977	21.9688	14.658	5.02758	6.3804
13299	ENSMUSG00000052675	ENSMUST00000005413	Zfp112	protein_coding	chr7:24897343-24912512:+	3044	0.601909	0.100573	No	37.02	20	42.3689	35.3213	31.2188	23.6157	22.6241	12.7608
13298	ENSMUSG00000087580	ENSMUST00000143083	Gm16869	lincRNA	chr9:3000282-3018084:-	1170	0.601733	0.0855929	No	57.03	30.76	61.3234	45.0651	63.5938	48.8601	21.7862	24.6101
13297	ENSMUSG00000050357	ENSMUST00000093200	Rltpr	protein_coding	chr8:108210174-108222078:+	3926	0.601218	0.0435583	No	88.2	54.45	72.4731	125.452	72.8438	57.8178	45.2482	58.3351
13296	ENSMUSG00000048728	ENSMUST00000163301	Zfp454	protein_coding	chr11:50686222-50701003:-	2090	0.60102	0.0177835	No	115.84	72.2	138.256	116.926	93.6564	83.0622	66.1964	65.6269
13295	ENSMUSG00000039720	ENSMUST00000038174	Got1l1	protein_coding	chr8:28307932-28313019:-	1355	0.600404	0.066764	No	71.37	41.03	53.5186	73.0786	89.0314	27.6874	40.2206	57.4236
13294	ENSMUSG00000059991	ENSMUST00000071782	Nptx2	protein_coding	chr5:145306756-145318347:+	2551	0.600055	0.00447805	No	346.48	212.29	340.066	365.393	331.844	282.574	215.348	154.952
13293	ENSMUSG00000022488	ENSMUST00000047405	Nckap1l	protein_coding	chr15:103284256-103329231:+	4717	0.598704	0.00118038	No	875.03	548.21	924.31	945.15	764.282	693.814	573.144	411.991
13292	ENSMUSG00000030772	ENSMUST00000033036	Dkk3	protein_coding	chr7:119259533-119302571:-	3357	0.598628	0.135686	No	26.68	12.06	26.7593	19.4876	32.375	8.95769	6.70343	21.8756
13291	ENSMUSG00000039450	ENSMUST00000026144	Dcxr	protein_coding	chr11:120586713-120588595:-	892	0.59819	0.0107423	No	129.08	81.57	129.337	151.029	107.531	85.5052	76.2516	80.2107
13290	ENSMUSG00000031074	ENSMUST00000155320	Fgf3	protein_coding	chr7:152023988-152028624:+	599	0.597858	0.12683	No	24.59	12.83	24.5293	23.1415	23.125	9.77203	14.2448	11.8493
13289	ENSMUSG00000040721	ENSMUST00000036328	Zfhx2	protein_coding	chr14:55679099-55711161:-	10397	0.597636	0.00317545	No	1830.9	1129.94	1996.91	1993.83	1538.97	1550.5	1141.26	813.045
13288	ENSMUSG00000036030	ENSMUST00000055535	Prtg	protein_coding	chr9:72655081-72765098:+	8748	0.597156	0.000651627	No	676.01	436.96	799.434	718.606	535.344	507.331	407.234	401.054
13287	ENSMUSG00000021133	ENSMUST00000085243	4933426M11Rik	protein_coding	chr12:81891546-81981819:+	5037	0.596706	6.36798e-06	No	981.35	633.87	999.013	1015.79	928.47	706.029	661.964	542.334
13286	ENSMUSG00000038181	ENSMUST00000088295	Chpf2	protein_coding	chr5:24092562-24100213:+	5368	0.596568	0.0170946	No	98.85	61.56	100.347	95.0021	98.2814	54.5605	60.3309	67.4499
13285	ENSMUSG00000054604	ENSMUST00000067744	Cggbp1	protein_coding	chr16:64851822-64859333:+	4425	0.596178	8.93973e-05	No	3623.98	2317.13	3960.37	3706.3	3239.82	2852.62	2298.44	1894.98
13284	ENSMUSG00000053580	ENSMUST00000066094	Tanc2	protein_coding	chr11:105451300-105790613:+	11885	0.59566	0.027163	No	113	69.06	113.727	135.195	91.3439	86.3196	67.8723	53.7776
13283	ENSMUSG00000078933	ENSMUST00000057427	Ipo11	protein_coding	chr13:107623940-107637347:-	1617	0.595431	0.0244273	No	113.21	68.96	109.267	131.541	98.2814	86.3196	68.7102	52.8661
13282	ENSMUSG00000038481	ENSMUST00000044672	Cdk19	protein_coding	chr10:40069114-40203624:+	5807	0.594967	2.28625e-05	No	464.33	301.42	445.988	492.062	453.251	284.203	289.924	329.046
13281	ENSMUSG00000084048	ENSMUST00000120479	Gm12042	pseudogene	chr11:21195563-21195863:+	301	0.594631	0.139442	No	25.31	12.48	13.3796	31.6674	33.5313	13.8437	16.7586	6.3804
13280	ENSMUSG00000040852	ENSMUST00000047206	Plekhh2	protein_coding	chr17:84911235-85021482:+	6886	0.594439	0.00176852	No	215.97	137.16	212.959	221.672	210.438	149.023	147.476	114.847
13279	ENSMUSG00000073771	ENSMUST00000153257	Btbd19	protein_coding	chr4:116794045-116798263:-	710	0.59387	0.0140533	No	109.45	68.38	105.922	115.708	104.063	72.4759	71.224	59.2465
13278	ENSMUSG00000039678	ENSMUST00000044556	Tbc1d13	protein_coding	chr2:29989266-30007533:+	3595	0.593615	9.21248e-06	No	2302.45	1492.95	2446.24	2433.52	2047.72	1736.98	1459.67	1309.8
13277	ENSMUSG00000079037	ENSMUST00000142070	Prnp	protein_coding	chr2:131735678-131743894:+	319	0.593179	0.127123	No	11.46	4.17	10.0347	10.9618	10.4063	4.88601	3.35172	1.82297
13276	ENSMUSG00000090637	ENSMUST00000164487	Gm6189	protein_coding	chr1:80379679-80381763:-	2085	0.592798	0.137789	No	17.48	6.63	11.1497	12.1798	32.375	8.14336	1.67586	10.9378
13275	ENSMUSG00000026617	ENSMUST00000027916	Bpnt1	protein_coding	chr1:187156028-187181656:+	2200	0.592556	2.07769e-08	No	1408.48	922.46	1455.04	1425.03	1344.72	978.831	930.939	858.619
13274	ENSMUSG00000073077	ENSMUST00000101410	Gm7173	protein_coding	chrX:76727907-76762624:-	2832	0.591178	0.128905	No	11.33	4.26	11.1497	12.1798	8.09376	4.88601	2.51379	2.73446
13273	ENSMUSG00000051998	ENSMUST00000169295	Lax1	protein_coding	chr1:135575606-135586685:-	2371	0.591125	0.100449	No	36.71	21.09	30.1042	35.3213	42.7813	21.9871	19.2724	19.1412
13272	ENSMUSG00000024561	ENSMUST00000025446	Mbd1	protein_coding	chr18:74427926-74442339:+	2833	0.590786	0.00265945	No	256.87	161.9	256.443	253.339	257.844	204.398	143.286	142.192
13271	ENSMUSG00000091408	ENSMUST00000169916	Gm6728	protein_coding	chr6:136434643-136438660:-	1098	0.590556	0.122918	No	12.02	3.72	12.2647	13.3977	8.09376	6.51469	0.837929	2.73446
13270	ENSMUSG00000022636	ENSMUST00000023312	Alcam	protein_coding	chr16:52249109-52454187:-	6036	0.590207	0.142504	No	19.9	6.23	23.4144	20.7056	13.875	13.8437	7.54136	0.911485
13269	ENSMUSG00000028832	ENSMUST00000030636	Stmn1	protein_coding	chr4:134024235-134029758:+	1060	0.589845	2.87485e-09	No	1655.78	1089.83	1710.36	1565.1	1692.75	1042.35	1101.04	1124.77
13268	ENSMUSG00000041801	ENSMUST00000038945	Phlda3	protein_coding	chr1:137662696-137665713:+	1435	0.588157	6.42325e-05	No	437.3	284.79	476.092	421.42	413.938	308.633	284.058	260.685
13267	ENSMUSG00000045519	ENSMUST00000068079	Zfp560	protein_coding	chr9:20149580-20189621:-	4751	0.587673	0.047685	No	69.11	42.53	63.5533	59.6808	83.2501	43.1598	44.4102	37.3709
13266	ENSMUSG00000040026	ENSMUST00000006956	Saa3	protein_coding	chr7:53967368-53971046:-	531	0.587636	0.0646429	No	65.05	39.1	80.2779	65.7707	49.7188	48.8601	33.5172	33.725
13265	ENSMUSG00000040363	ENSMUST00000115513	Bcor	protein_coding	chrX:11613866-11657679:-	6941	0.587054	0.000609615	No	562.29	358.72	531.841	604.116	550.376	447.07	347.741	294.41
13264	ENSMUSG00000001150	ENSMUST00000001178	Mcm3ap	protein_coding	chr10:75931672-75978598:+	6423	0.586923	2.21612e-06	No	3314.49	2160.64	3508.81	3342.13	3102.22	2448.71	2226.38	1847.58
13263	ENSMUSG00000084931	ENSMUST00000149731	1110019D14Rik	lincRNA	chr6:13821569-13846422:+	1499	0.586814	0.022036	No	103.92	65.2	115.957	108.4	86.7189	73.2902	62.8447	57.4236
13262	ENSMUSG00000081340	ENSMUST00000119805	Gm12275	pseudogene	chr11:62118366-62118672:-	307	0.58563	0.150102	No	20.07	7.5	16.7246	17.0517	24.2813	15.4724	5.8655	2.73446
13261	ENSMUSG00000085037	ENSMUST00000155691	4933421O10Rik	lincRNA	chr4:33114117-33118298:-	3847	0.58555	0.150767	No	16.67	7.96	16.7246	21.9236	10.4063	8.95769	5.8655	6.3804
13260	ENSMUSG00000032358	ENSMUST00000098546	Fam83b	protein_coding	chr9:76338512-76393611:-	3136	0.585376	0.0716177	No	50.82	30.56	45.7138	58.4629	46.2501	27.6874	31.0034	30.079
13259	ENSMUSG00000020925	ENSMUST00000092569	Ccdc43	protein_coding	chr11:102546000-102559096:-	2366	0.584823	7.57735e-06	No	1987.54	1297.47	2184.23	1926.84	1862.72	1498.38	1279.52	1136.62
13258	ENSMUSG00000053550	ENSMUST00000066041	Shisa7	protein_coding	chr7:4777155-4796298:-	6006	0.584518	0.00458932	No	165.97	106.15	153.866	170.517	171.125	100.163	118.986	97.5289
13257	ENSMUSG00000028986	ENSMUST00000168745	Klhl7	protein_coding	chr5:23606408-23667041:+	3417	0.582336	6.19306e-05	No	510.99	335.38	492.817	466.485	576.969	358.308	331.82	314.462
13256	ENSMUSG00000032060	ENSMUST00000093849	Cryab	protein_coding	chr9:50561125-50564735:+	830	0.582329	0.133979	No	35.15	17.67	35.679	40.1932	27.75	29.3161	14.2448	10.9378
13255	ENSMUSG00000085634	ENSMUST00000132880	Gm15290	lincRNA	chr13:112312644-112340119:-	577	0.581821	0.150494	No	14.69	6.63	15.6096	7.30786	21.9688	8.14336	5.8655	3.64594
13254	ENSMUSG00000037085	ENSMUST00000036937	Trmt12	protein_coding	chr15:58704204-58708336:+	4133	0.581717	0.0194653	No	124.7	77.68	108.152	132.759	131.813	91.2056	82.1171	60.158
13253	ENSMUSG00000034701	ENSMUST00000088056	Neurod1	protein_coding	chr2:79292798-79296733:-	2076	0.581576	0.153893	No	15.47	7.09	11.1497	14.6157	18.5	8.14336	5.02758	5.46891
13252	ENSMUSG00000022575	ENSMUST00000023238	Gsdmd	protein_coding	chr15:75692769-75697834:+	1776	0.581062	0.0649441	No	69.67	43.16	47.9437	76.7325	87.8751	35.8308	47.762	43.7513
13251	ENSMUSG00000058793	ENSMUST00000103181	Cds2	protein_coding	chr2:132088884-132137786:+	8396	0.580702	5.57301e-07	No	1938.66	1285.31	2196.49	1912.22	1732.06	1271.18	1265.27	1317.1
13250	ENSMUSG00000052334	ENSMUST00000168972	1700024B05Rik	protein_coding	chr14:42522802-42582626:+	1573	0.580682	0.135438	No	15.38	4.01	21.1844	10.9618	12.7188	8.95769	0	5.46891
13249	ENSMUSG00000059422	ENSMUST00000074819	Gm8116	pseudogene	chr9:78668445-78669647:-	1203	0.580179	0.00247236	No	396.02	251.11	372.4	392.188	422.032	328.177	225.403	211.465
13248	ENSMUSG00000086649	ENSMUST00000156236	Gm15286	processed_transcript	chr13:112370469-112435038:+	621	0.580117	0.154373	No	17.16	6.83	17.8395	14.6157	16.1875	12.215	4.18965	3.64594
13247	ENSMUSG00000090470	ENSMUST00000167951	2410012M07Rik	protein_coding	chr9:98765186-98766999:+	1814	0.580013	0.0691448	No	87.75	49.54	93.6575	80.3864	86.7189	78.1762	44.4102	32.8135
13246	ENSMUSG00000031196	ENSMUST00000033539	F8	protein_coding	chrX:72418054-72627655:-	9784	0.580008	0.0767807	No	49.02	29.44	45.7138	52.373	46.2501	26.0587	28.4896	30.9905
13245	ENSMUSG00000035934	ENSMUST00000039674	Pknox2	protein_coding	chr9:36698570-36954851:-	3488	0.579768	0.0877312	No	53.18	31.72	42.3689	70.6426	47.4063	38.2738	25.1379	30.079
13244	ENSMUSG00000066842	ENSMUST00000074783	Hmcn1	protein_coding	chr1:152410657-152840181:-	16905	0.579728	0.0492642	No	70.13	43.26	59.0934	76.7325	72.8438	42.3455	36.8689	48.3087
13243	ENSMUSG00000078234	ENSMUST00000049906	Klhdc7a	protein_coding	chr4:139521294-139523368:-	2073	0.578932	0.155334	No	15.8	7.34	7.80479	20.7056	19.6563	4.07168	6.70343	9.11485
13242	ENSMUSG00000022594	ENSMUST00000023259	Lynx1	protein_coding	chr15:74578286-74583409:-	3952	0.578013	0.143129	No	11.68	4.59	7.80479	12.1798	12.7188	2.44301	3.35172	5.46891
13241	ENSMUSG00000074405	ENSMUST00000086350	Zfp865	protein_coding	chr7:4981340-4983478:+	459	0.577827	0.0336793	No	82.16	51.39	84.7377	85.2583	74.0001	55.3748	45.2482	51.0432
13240	ENSMUSG00000093477	ENSMUST00000176099	Alkbh1	protein_coding	chr12:88768473-88784789:-	2503	0.577766	0.109061	No	39.1	22.21	37.909	34.1033	42.7813	25.2444	24.2999	15.4952
13239	ENSMUSG00000042363	ENSMUST00000047028	1110067D22Rik	protein_coding	chr11:20723579-20731059:-	3362	0.576769	3.3228e-05	No	432.44	284.6	448.218	416.548	430.126	295.604	289.924	266.154
13238	ENSMUSG00000046341	ENSMUST00000056452	Gm11223	pseudogene	chr4:69586235-69587205:-	971	0.576084	4.37889e-08	No	1060.69	704.19	1068.14	1020.66	1091.5	681.599	701.347	727.365
13237	ENSMUSG00000067338	ENSMUST00000087445	Tuba3b	protein_coding	chr6:145564277-145569999:+	1775	0.575102	0.150399	No	14.1	4.97	14.4946	13.3977	11.5625	3.25734	9.21722	1.82297
13236	ENSMUSG00000000197	ENSMUST00000000201	Nalcn	protein_coding	chr14:123675863-124026366:-	7115	0.575052	0.138855	No	28.53	15.94	28.9892	20.7056	34.6875	12.215	17.5965	15.4952
13235	ENSMUSG00000059634	ENSMUST00000077575	Gm11942	pseudogene	chr4:33051739-33052247:+	509	0.574954	0.000402042	No	1255.82	813.64	1114.97	1395.8	1269.56	892.512	940.994	638.951
13234	ENSMUSG00000024446	ENSMUST00000025319	Rpp21	protein_coding	chr17:36392612-36395014:-	729	0.5744	0.00430099	No	164.09	106.51	172.82	163.209	153.781	105.049	102.227	109.378
13233	ENSMUSG00000071266	ENSMUST00000088763	Zfp946	protein_coding	chr17:22561235-22593656:+	2935	0.573431	0.0040327	No	194.82	126.32	182.855	185.132	215.063	113.193	121.5	143.103
13232	ENSMUSG00000057924	ENSMUST00000072427	Gm10033	protein_coding	chr8:71896044-71897282:-	654	0.572465	0.000462005	No	289.6	190.3	280.972	274.045	312.188	199.512	178.479	190.5
13231	ENSMUSG00000045467	ENSMUST00000058266	Ttll13	protein_coding	chr7:87391262-87405707:+	3010	0.572075	0.0448782	No	73.02	45.63	65.7832	76.7325	74.0001	43.9741	41.0585	49.2202
13230	ENSMUSG00000024013	ENSMUST00000123989	Fgd2	protein_coding	chr17:29497859-29516605:+	2808	0.571862	0.163278	No	15.66	7.06	12.2647	15.8337	16.1875	4.07168	5.8655	9.11485
13229	ENSMUSG00000024910	ENSMUST00000025844	Ctsw	protein_coding	chr19:5465240-5468498:-	1232	0.571658	0.147896	No	11.66	4.44	8.91976	9.74381	13.875	4.88601	1.67586	4.55743
13228	ENSMUSG00000040969	ENSMUST00000147041	D630013G24Rik	protein_coding	chr3:132775242-132897853:-	6541	0.571495	0.00748039	No	163.42	106.34	187.315	141.285	161.875	109.935	97.1998	109.378
13227	ENSMUSG00000026817	ENSMUST00000113278	Ak1	protein_coding	chr2:32477278-32490578:+	2085	0.571219	1.47657e-05	No	765.28	505.46	819.503	747.837	728.438	568.406	468.402	482.176
13226	ENSMUSG00000073184	ENSMUST00000101568	Gm10479	protein_coding	chr12:20421799-20439560:+	318	0.570218	0.0168531	No	120.56	77.78	111.497	142.503	107.531	75.7332	76.2516	78.3877
13225	ENSMUSG00000036249	ENSMUST00000102768	Rbm43	protein_coding	chr2:51779968-51790683:-	2106	0.570217	0.0473507	No	71.36	44.69	62.4383	73.0786	76.3126	43.1598	46.0861	41.9283
13224	ENSMUSG00000027997	ENSMUST00000029626	Casp6	protein_coding	chr3:129604343-129617021:+	1456	0.570184	0.133979	No	33.05	18.16	34.5641	31.6674	30.0625	11.4007	20.1103	21.8756
13223	ENSMUSG00000056427	ENSMUST00000069837	Slit3	protein_coding	chr11:34934726-35522009:+	5228	0.569866	0.0924256	No	51.86	30.16	54.6335	46.2831	52.0313	35.0164	35.193	20.0527
13222	ENSMUSG00000045991	ENSMUST00000056719	Onecut2	protein_coding	chr18:64500041-64546321:+	1403	0.56963	0.163251	No	14.52	6.55	8.91976	18.2696	15.0313	4.07168	5.02758	8.20337
13221	ENSMUSG00000060429	ENSMUST00000039769	Sntb1	protein_coding	chr15:55470398-55738504:-	2464	0.569269	0.0705959	No	132.65	78.41	181.74	120.58	104.063	123.779	56.9792	65.6269
13220	ENSMUSG00000033967	ENSMUST00000045870	2310014L17Rik	protein_coding	chr7:13512765-13516421:+	3239	0.568909	0.0486732	No	90.73	55.12	94.7725	80.3864	94.8126	70.8472	56.9792	39.1939
13219	ENSMUSG00000049604	ENSMUST00000062709	Hoxb13	protein_coding	chr11:96055630-96058761:+	2206	0.568877	0.156688	No	26.02	13.23	27.8743	25.5775	21.9688	8.95769	10.0552	20.0527
13218	ENSMUSG00000030134	ENSMUST00000032230	Rasgef1a	protein_coding	chr6:117961392-118041564:+	3262	0.568703	0.0686135	No	59.08	36.06	55.7485	58.4629	60.1251	28.5017	38.5447	39.1939
13217	ENSMUSG00000081887	ENSMUST00000121523	Gm12097	pseudogene	chr11:30472791-30474454:-	1414	0.568596	0.14995	No	13.37	4.49	18.9545	8.52583	11.5625	8.14336	4.18965	0.911485
13216	ENSMUSG00000046088	ENSMUST00000055305	Gm9805	protein_coding	chr17:22826738-22826908:+	171	0.568531	0.165154	No	19.11	9.69	16.7246	17.0517	20.8125	10.5864	7.54136	8.20337
13215	ENSMUSG00000040013	ENSMUST00000044972	Fkbp6	protein_coding	chr5:135767574-135825861:-	1394	0.568391	0.0398607	No	208.56	123.83	236.374	207.056	182.688	193.812	111.445	85.6796
13214	ENSMUSG00000073164	ENSMUST00000149246	2410018L13Rik	lincRNA	chr12:22990656-23046941:+	3370	0.56819	0.0236024	No	106.57	67.57	98.1174	104.746	114.469	78.1762	63.6826	59.2465
13213	ENSMUSG00000074796	ENSMUST00000099362	Slc4a11	protein_coding	chr2:130509849-130523255:-	3196	0.568129	0.00963269	No	196.97	128.2	195.12	239.941	160.719	140.88	109.769	133.077
13212	ENSMUSG00000066307	ENSMUST00000095145	Rad54b	protein_coding	chr4:11506812-11511983:+	1603	0.567987	0.00436502	No	171.18	111.75	172.82	182.696	156.094	112.378	111.445	108.467
13211	ENSMUSG00000015501	ENSMUST00000015645	Hivep2	protein_coding	chr10:13686185-13871182:+	9766	0.566839	0.168378	No	20.22	10.76	21.1844	31.6674	10.4063	12.215	7.54136	10.0263
13210	ENSMUSG00000064264	ENSMUST00000085998	Zfp428	protein_coding	chr7:25292149-25300683:+	1141	0.566219	0.00863984	No	341.36	214.01	342.296	350.777	328.375	270.359	240.486	148.572
13209	ENSMUSG00000024180	ENSMUST00000025010	Tmem8	protein_coding	chr17:26250261-26260199:+	3464	0.564946	3.3842e-05	No	479.45	319.06	508.426	455.523	472.907	311.076	306.682	337.25
13208	ENSMUSG00000021509	ENSMUST00000021971	Slc25a48	protein_coding	chr13:56539716-56575600:+	3374	0.564865	0.167333	No	16.02	6.31	15.6096	17.0517	12.7188	11.4007	3.35172	3.64594
13207	ENSMUSG00000087547	ENSMUST00000131365	2410019O14Rik	lincRNA	chr2:157421319-157423056:-	629	0.56435	0.0739899	No	56.69	34.74	57.9785	54.8089	54.3438	28.5017	34.3551	39.1939
13206	ENSMUSG00000056602	ENSMUST00000052630	Fry	protein_coding	chr5:151062505-151300327:+	10756	0.564021	5.11135e-07	No	916	612.03	956.644	887.905	901.876	639.254	617.554	577.882
13205	ENSMUSG00000029552	ENSMUST00000076654	Tes	protein_coding	chr6:17015224-17055828:+	2685	0.563046	0.0110466	No	426.92	277.36	544.105	432.382	328.375	351.793	266.461	225.137
13204	ENSMUSG00000063952	ENSMUST00000004985	Brpf3	protein_coding	chr17:28938035-28975491:+	5766	0.562869	0.00108612	No	958.97	626.34	1098.25	954.893	838.282	783.391	596.606	523.193
13203	ENSMUSG00000030606	ENSMUST00000032827	Hapln3	protein_coding	chr7:86260026-86275895:-	3311	0.562453	0.154202	No	28.07	15.54	20.0695	34.1033	28.9063	10.5864	17.5965	16.4067
13202	ENSMUSG00000084127	ENSMUST00000122090	Gm13169	pseudogene	chr4:146207355-146209034:+	1459	0.56231	0.0468114	No	82.1	51.79	72.4731	95.0021	77.4688	44.7885	48.5999	60.158
13201	ENSMUSG00000030822	ENSMUST00000106292	Prr14	protein_coding	chr7:134613885-134620273:+	2175	0.562261	0.00384179	No	498.67	320.24	535.186	520.076	442.844	418.569	306.682	253.393
13200	ENSMUSG00000085906	ENSMUST00000126479	Gm16882	lincRNA	chr18:37911924-37927896:-	2685	0.562211	0.166852	No	23.79	13.44	12.2647	31.6674	30.0625	13.8437	11.731	11.8493
13199	ENSMUSG00000039157	ENSMUST00000048375	Fam102a	protein_coding	chr2:32390879-32425276:+	4223	0.56167	0.00568052	No	466.9	304.14	570.865	462.831	382.719	379.48	294.951	248.835
13198	ENSMUSG00000024207	ENSMUST00000112954	Acsbg2	protein_coding	chr17:56982527-57013870:-	2605	0.561503	0.106191	No	52.31	29.85	55.7485	52.373	46.2501	39.0881	33.5172	18.2297
13197	ENSMUSG00000084145	ENSMUST00000119105	Gm12263	pseudogene	chr11:59287786-59289267:-	1482	0.561481	0.139784	No	41.06	22.75	27.8743	46.2831	49.7188	34.2021	19.2724	15.4952
13196	ENSMUSG00000091673	ENSMUST00000165511	Gm17525	lincRNA	chr4:128986325-128995687:+	1048	0.5609	0.15395	No	26.14	14.61	24.5293	28.0135	23.125	14.658	12.5689	13.6723
13195	ENSMUSG00000081453	ENSMUST00000118650	Gm6767	pseudogene	chr16:51362565-51363945:-	1381	0.560632	0.170204	No	21.54	11.81	31.2192	17.0517	16.1875	10.5864	10.0552	11.8493
13194	ENSMUSG00000024893	ENSMUST00000025824	2700046G09Rik	lincRNA	chr19:32463706-32465674:+	1641	0.56051	0.175211	No	15.66	7.41	12.2647	15.8337	16.1875	4.88601	8.37929	6.3804
13193	ENSMUSG00000085663	ENSMUST00000131085	Gm15718	antisense	chr7:140171265-140175235:-	311	0.557299	0.124446	No	43.12	24.29	44.5988	41.4112	40.4688	29.3161	29.3275	14.5838
13192	ENSMUSG00000074071	ENSMUST00000125685	Fam169b	lincRNA	chr7:75418725-75507975:+	2819	0.556701	0.0116193	No	160.07	103.71	169.475	165.645	143.375	102.606	120.662	87.5026
13191	ENSMUSG00000031622	ENSMUST00000004494	Sin3b	protein_coding	chr8:75247187-75282102:+	4117	0.556412	2.05063e-08	No	1838.02	1238.07	1879.84	1897.61	1737.85	1272.81	1266.95	1173.99
13190	ENSMUSG00000026814	ENSMUST00000165273	Eng	protein_coding	chr2:32502218-32537643:+	2752	0.556287	7.84543e-05	No	456.22	303.93	462.713	457.959	445.157	317.591	320.089	273.446
13189	ENSMUSG00000069855	ENSMUST00000093029	Slc47a2	protein_coding	chr11:61115133-61156362:-	2377	0.556216	0.177036	No	14.57	6.84	17.8395	17.0517	8.09376	4.07168	5.8655	8.20337
13188	ENSMUSG00000060206	ENSMUST00000098070	Zfp462	protein_coding	chr4:54960848-55096435:+	10465	0.556132	0.136789	No	2384.81	1306	2886.66	2494.42	1881.22	2013.04	1269.46	869.557
13187	ENSMUSG00000035403	ENSMUST00000050372	Crb2	protein_coding	chr2:37631769-37654623:+	6372	0.555888	0.15969	No	26.34	14.87	20.0695	28.0135	28.9063	13.8437	15.0827	12.7608
13186	ENSMUSG00000030605	ENSMUST00000032825	Mfge8	protein_coding	chr7:86278655-86293946:-	2125	0.555782	2.4798e-06	No	1319.46	888.16	1348	1435.99	1184	852.609	867.257	944.299
13185	ENSMUSG00000046280	ENSMUST00000107401	She	protein_coding	chr3:89635320-89659053:+	1546	0.555641	0.0335037	No	122.87	76.86	112.612	123.016	130.656	100.978	72.8998	59.2465
13184	ENSMUSG00000032177	ENSMUST00000039413	Pde4a	protein_coding	chr9:20970158-21017692:+	4653	0.555569	0.0141861	No	133.33	86.7	132.681	142.503	122.563	81.4336	96.3619	80.2107
13183	ENSMUSG00000043999	ENSMUST00000109430	Gpr75	protein_coding	chr11:30785358-30793729:+	2926	0.555365	0.179583	No	15.1	7.54	8.91976	13.3977	23.125	5.70035	6.70343	7.29188
13182	ENSMUSG00000046449	ENSMUST00000087879	C77370	protein_coding	chrX:101272774-101396456:-	10891	0.555099	0.00546825	No	1697.54	1081.06	1829.67	1778.25	1500.81	1437.3	1157.18	757.444
13181	ENSMUSG00000025582	ENSMUST00000026670	Nptx1	protein_coding	chr11:119400033-119409067:-	5217	0.555073	0.176004	No	13.79	6.17	8.91976	18.2696	12.7188	7.32902	3.35172	5.46891
13180	ENSMUSG00000032315	ENSMUST00000034865	Cyp1a1	protein_coding	chr9:57545420-57551629:+	2619	0.554433	0.180853	No	31.2	11.49	40.1389	45.0651	15.0313	30.9448	9.21722	3.64594
13179	ENSMUSG00000067562	ENSMUST00000118218	Dmrtc1c1	protein_coding	chrX:99998302-100005281:+	1611	0.554365	0.179497	No	15.34	6.71	18.9545	13.3977	11.5625	4.88601	10.0552	3.64594
13178	ENSMUSG00000051980	ENSMUST00000063597	Casr	protein_coding	chr16:36493782-36562220:-	4534	0.554203	0.181062	No	16.82	8.83	31.2192	13.3977	9.25001	6.51469	10.0552	7.29188
13177	ENSMUSG00000050288	ENSMUST00000057893	Fzd2	protein_coding	chr11:102465745-102469372:+	3628	0.553899	0.0825804	No	68.6	43.35	49.0587	70.6426	89.0314	35.8308	49.4378	42.8398
13176	ENSMUSG00000010592	ENSMUST00000010736	Dazl	protein_coding	chr17:50418719-50432924:-	2942	0.553359	0.176669	No	462.56	216.29	594.279	433.6	381.563	406.354	165.072	148.572
13175	ENSMUSG00000036598	ENSMUST00000041569	Ccdc113	protein_coding	chr8:98058000-98082788:+	1271	0.552754	0.168378	No	25.39	13.7	24.5293	25.5775	23.125	10.5864	17.5965	10.9378
13174	ENSMUSG00000031919	ENSMUST00000034393	Tmed6	protein_coding	chr8:109585384-109589544:-	863	0.552697	0.173446	No	12.78	5.68	11.1497	7.30786	19.6563	4.07168	3.35172	7.29188
13173	ENSMUSG00000072972	ENSMUST00000171840	Adam4	protein_coding	chr12:82520541-82521965:-	1419	0.552021	0.136933	No	39.55	22.54	33.4491	38.9752	43.9376	30.1304	15.0827	21.8756
13172	ENSMUSG00000028785	ENSMUST00000116444	Hpca	protein_coding	chr4:128788814-128799280:-	1842	0.551989	0.182734	No	18.84	9.71	13.3796	24.3595	17.3438	6.51469	9.21722	10.9378
13171	ENSMUSG00000025723	ENSMUST00000026817	Nmb	protein_coding	chr7:88047114-88049962:-	705	0.551416	0.150662	No	40.44	21.42	36.794	38.9752	42.7813	18.7297	35.193	12.7608
13170	ENSMUSG00000030350	ENSMUST00000032500	Prmt8	protein_coding	chr6:127639029-127719490:-	2724	0.55136	0.181744	No	20.61	10.71	17.8395	15.8337	26.5938	6.51469	11.731	11.8493
13169	ENSMUSG00000020003	ENSMUST00000020182	Pex7	protein_coding	chr10:19579735-19627495:-	2070	0.551201	0.000162586	No	387.91	259.76	404.734	373.919	382.719	247.558	278.192	251.57
13168	ENSMUSG00000044734	ENSMUST00000076352	Serpinb1a	protein_coding	chr13:32933962-32943054:-	1917	0.550701	0.0182448	No	128.04	84.07	112.612	123.016	148	78.9906	83.7929	86.5911
13167	ENSMUSG00000091207	ENSMUST00000172258	Purb	protein_coding	chr11:6374795-6375920:-	1126	0.550432	0.032527	No	112.19	71.95	112.612	98.6561	123.719	57.0035	83.7929	74.7418
13166	ENSMUSG00000022203	ENSMUST00000022813	Efs	protein_coding	chr14:55535380-55545625:-	3571	0.550206	0.0572982	No	87.45	55.86	66.8982	93.7842	102.906	54.5605	46.0861	65.6269
13165	ENSMUSG00000070780	ENSMUST00000113726	Rbm47	protein_coding	chr5:66407788-66564356:-	5210	0.549357	0.103482	No	122.36	72.98	171.705	130.323	79.7813	118.079	62.8447	50.1317
13164	ENSMUSG00000086346	ENSMUST00000152190	Gm12510	lincRNA	chr4:55463556-55478686:-	362	0.549193	0.170889	No	11.67	4.64	8.91976	14.6157	9.25001	4.88601	5.02758	1.82297
13163	ENSMUSG00000025531	ENSMUST00000026607	Chm	protein_coding	chrX:110154204-110299126:-	4866	0.548812	2.25974e-08	No	1274.64	863.58	1271.07	1286.18	1263.78	842.837	874.798	870.468
13162	ENSMUSG00000050671	ENSMUST00000125733	Ism2	protein_coding	chr12:88619588-88640655:-	2526	0.548695	0.066272	No	69.52	43.38	65.7832	68.2067	71.6876	48.0458	46.924	33.725
13161	ENSMUSG00000059883	ENSMUST00000109247	Irak4	protein_coding	chr15:94374091-94398748:+	2819	0.548601	0.1308	No	37.1	22.34	40.1389	31.6674	37	20.3584	20.9482	22.7871
13160	ENSMUSG00000064430	ENSMUST00000082496	U5	snRNA	chr4:116862547-116862662:+	116	0.548198	0.170988	No	12.96	5.12	8.91976	23.1415	8.09376	4.07168	8.37929	1.82297
13159	ENSMUSG00000063558	ENSMUST00000001027	Aox1	protein_coding	chr1:58086775-58163257:+	4423	0.547859	0.173822	No	28.1	15.97	20.0695	42.6292	23.125	19.5441	11.731	14.5838
13158	ENSMUSG00000029475	ENSMUST00000046073	Kdm2b	protein_coding	chr5:123320677-123439108:-	5177	0.547638	0.00169967	No	2116.04	1398.77	2365.97	2287.36	1748.25	1723.95	1424.48	1112.01
13157	ENSMUSG00000039774	ENSMUST00000045041	Galnt12	protein_coding	chr4:47104781-47135942:+	2288	0.54757	0.0632943	No	74.7	47.36	66.8982	87.6943	68.2188	48.8601	38.5447	52.8661
13156	ENSMUSG00000083022	ENSMUST00000117476	Rps15a-ps6	pseudogene	chr11:6072647-6073039:-	393	0.547189	0.00314191	No	245.22	162.95	236.374	227.762	270.563	141.694	176.803	169.536
13155	ENSMUSG00000087446	ENSMUST00000142167	4930578M01Rik	lincRNA	chr15:98816396-98819712:+	907	0.547053	0.174505	No	11.37	4.92	14.4946	10.9618	6.93751	3.25734	5.02758	3.64594
13154	ENSMUSG00000037463	ENSMUST00000039998	Fbxo27	protein_coding	chr7:29477868-29484357:+	1946	0.545271	0.0739619	No	63.56	40.19	64.6683	68.2067	55.5001	34.2021	41.0585	42.8398
13153	ENSMUSG00000029094	ENSMUST00000064571	Afap1	protein_coding	chr5:36235968-36346572:+	6618	0.544514	0.00141069	No	464.56	311.03	534.071	468.921	397.75	356.679	302.492	276.18
13152	ENSMUSG00000024725	ENSMUST00000025631	Ostf1	protein_coding	chr19:18653818-18706279:-	2726	0.544183	0.000309455	No	535.78	362.81	588.704	576.103	450.938	356.679	353.606	375.532
13151	ENSMUSG00000054150	ENSMUST00000095439	4831426I19Rik	protein_coding	chr12:106168159-106236887:-	5436	0.544155	0.189075	No	20.38	10.53	16.7246	26.7955	16.1875	13.8437	7.54136	8.20337
13150	ENSMUSG00000076436	ENSMUST00000102640	Oxct2a	protein_coding	chr4:122999118-123000877:-	1760	0.544014	0.190764	No	14.83	7.18	11.1497	14.6157	16.1875	5.70035	7.54136	5.46891
13149	ENSMUSG00000078317	ENSMUST00000050295	F8a	protein_coding	chrX:70473655-70474862:+	1206	0.543783	0.168757	No	28.02	15.78	25.6443	25.5775	30.0625	12.215	19.2724	13.6723
13148	ENSMUSG00000024232	ENSMUST00000025075	Bambi	protein_coding	chr18:3507955-3516402:+	5040	0.543575	0.0227923	No	126.09	82.02	118.187	127.888	129.5	76.5476	71.224	97.5289
13147	ENSMUSG00000021870	ENSMUST00000102956	Slmap	protein_coding	chr14:27232654-27354417:-	5476	0.543076	1.14137e-05	No	2137.42	1442.28	2275.65	2183.83	1962.16	1651.47	1371.69	1321.65
13146	ENSMUSG00000031327	ENSMUST00000033690	Chic1	protein_coding	chrX:100551865-100585962:+	1854	0.542582	0.00240236	No	233.03	155.3	225.224	236.287	234.719	157.981	166.748	139.457
13145	ENSMUSG00000024726	ENSMUST00000025632	2410127L17Rik	protein_coding	chr19:18745270-18779278:+	2090	0.542553	0.000199044	No	1034.82	694.27	1128.35	1055.99	927.314	817.593	659.45	617.987
13144	ENSMUSG00000021760	ENSMUST00000022282	Gpx8	protein_coding	chr13:113832971-113836596:-	1016	0.541815	0.132217	No	39.64	24.16	37.909	32.8854	46.2501	25.2444	23.462	20.9642
13143	ENSMUSG00000088609	ENSMUST00000157984	mmu-mir-2134-4	miRNA	chr13:9833715-9833771:-	57	0.541515	0.0606498	No	121.99	76.06	147.176	108.4	111	66.7755	57.8171	109.378
13142	ENSMUSG00000023022	ENSMUST00000073691	Lima1	protein_coding	chr15:99608901-99705859:-	4215	0.541134	7.70402e-06	No	1654.36	1124.6	1665.77	1478.62	1834.97	1201.96	1127.85	1046.39
13141	ENSMUSG00000028076	ENSMUST00000029717	Cd1d1	protein_coding	chr3:86799756-86803363:-	1946	0.540813	0.0337178	No	109.17	70.91	120.417	99.874	105.219	69.2185	59.493	82.9452
13140	ENSMUSG00000069743	ENSMUST00000084141	Zfp820	protein_coding	chr17:21953843-21982726:-	3695	0.540529	0.000148089	No	699.64	469.72	732.535	669.887	694.907	548.862	440.751	425.664
13139	ENSMUSG00000040752	ENSMUST00000081857	Myh6	protein_coding	chr14:55560758-55585444:-	6079	0.540476	0.181116	No	26.8	15.76	15.6096	37.7573	28.9063	13.0294	15.9207	15.4952
13138	ENSMUSG00000049922	ENSMUST00000125276	Slc35c1	protein_coding	chr2:92292924-92300695:-	2668	0.53948	0.0877887	No	85.41	55.48	109.267	101.092	54.3438	63.5182	56.9792	44.6628
13137	ENSMUSG00000045658	ENSMUST00000176822	Pid1	protein_coding	chr1:84111907-84337685:-	1119	0.539212	0.0729285	No	68.91	43.44	72.4731	63.3348	68.2188	51.3031	41.8965	35.5479
13136	ENSMUSG00000053158	ENSMUST00000080932	Fes	protein_coding	chr7:87522644-87532832:-	2762	0.539118	0.179488	No	25.5	14.53	27.8743	26.7955	19.6563	13.8437	15.0827	11.8493
13135	ENSMUSG00000028551	ENSMUST00000097921	Cdkn2c	protein_coding	chr4:109333481-109339794:-	2471	0.538709	0.189829	No	26.75	13.31	24.5293	23.1415	30.0625	7.32902	10.8931	22.7871
13134	ENSMUSG00000027993	ENSMUST00000107691	Trim2	protein_coding	chr3:83964362-84063734:-	7428	0.538663	0.000210381	No	914.41	616.13	1022.43	887.905	839.439	704.4	617.554	535.042
13133	ENSMUSG00000030766	ENSMUST00000018324	Arhgap17	protein_coding	chr7:130427652-130513429:-	2527	0.538363	0.00235717	No	469.09	311.03	515.116	456.741	435.907	381.109	304.168	257.039
13132	ENSMUSG00000083410	ENSMUST00000120800	Gm14300	pseudogene	chr2:179347327-179348272:-	946	0.53775	0.181407	No	10.97	4.57	11.1497	10.9618	8.09376	4.88601	3.35172	2.73446
13131	ENSMUSG00000022545	ENSMUST00000023206	Ercc4	protein_coding	chr16:13109777-13148827:+	3480	0.537633	0.00463521	No	368.47	241.75	369.055	372.701	360.75	307.819	231.268	195.969
13130	ENSMUSG00000032313	ENSMUST00000085754	AI118078	protein_coding	chr9:55174720-55286152:+	4417	0.537391	0.198844	No	21.62	10.47	32.3341	23.1415	11.5625	17.9154	8.37929	5.46891
13129	ENSMUSG00000045374	ENSMUST00000173320	Wdr81	protein_coding	chr11:75254446-75268219:-	6908	0.537188	0.00131268	No	302.35	203.06	321.111	300.84	283.282	214.17	214.51	179.563
13128	ENSMUSG00000092484	ENSMUST00000172838	Gm20487	pseudogene	chr12:22510518-22510932:-	415	0.536797	0.197115	No	20.92	10.74	21.1844	14.6157	25.4375	5.70035	13.4069	11.8493
13127	ENSMUSG00000039458	ENSMUST00000038172	Mtmr12	protein_coding	chr15:12134783-12201995:+	4584	0.536591	5.42502e-06	No	1560.21	1058.22	1618.94	1507.85	1552.85	1200.33	1004.68	979.847
13126	ENSMUSG00000032431	ENSMUST00000084881	Crtap	protein_coding	chr9:114284252-114299793:-	1674	0.536223	8.14613e-05	No	827.59	563.55	840.688	928.098	723.813	600.98	555.547	533.219
13125	ENSMUSG00000025265	ENSMUST00000026296	Fgd1	protein_coding	chrX:147481713-147524064:+	4001	0.535668	2.47041e-05	No	1353.37	918.68	1440.54	1398.24	1227.94	1013.03	935.129	815.779
13124	ENSMUSG00000039349	ENSMUST00000048308	C130074G19Rik	protein_coding	chr1:186695805-186707097:-	3035	0.534636	0.0129208	No	208.49	140.92	264.248	194.876	173.438	140.066	144.962	134.9
13123	ENSMUSG00000055373	ENSMUST00000084770	Fut9	protein_coding	chr4:25536479-25727293:-	12134	0.534535	6.21107e-05	No	671.45	455.79	641.108	658.925	713.407	405.539	480.133	483.087
13122	ENSMUSG00000047989	ENSMUST00000055012	Ino80c	protein_coding	chr18:24264875-24280336:-	909	0.534148	0.0250104	No	235.07	151.87	266.478	244.813	196.563	206.027	137.42	121.228
13121	ENSMUSG00000018821	ENSMUST00000018965	Avpi1	protein_coding	chr19:42197763-42203549:-	1044	0.534062	0.000303712	No	368.21	250.17	372.4	342.251	388.5	252.444	247.189	247.924
13120	ENSMUSG00000020628	ENSMUST00000020954	Ttc15	protein_coding	chr12:29375494-29435318:-	3377	0.53315	0.000918581	No	612.98	413.38	655.602	660.143	529.563	473.943	417.289	354.568
13119	ENSMUSG00000091552	ENSMUST00000163114	Gm8711	pseudogene	chr10:99818871-99819750:+	879	0.53298	0.186332	No	11.24	4.87	6.68982	9.74381	16.1875	4.07168	2.51379	5.46891
13118	ENSMUSG00000043311	ENSMUST00000173873	D17H6S53E	protein_coding	chr17:35263331-35265800:+	1955	0.532042	0.0524349	No	85.36	55.46	75.818	93.7842	84.4064	56.1892	59.493	48.3087
13117	ENSMUSG00000085040	ENSMUST00000139241	A230028O05Rik	lincRNA	chr16:25059725-25069144:+	2793	0.531757	0.197419	No	21.84	11.87	17.8395	24.3595	20.8125	8.95769	14.2448	10.0263
13116	ENSMUSG00000032396	ENSMUST00000120760	Dis3l	protein_coding	chr9:64154818-64188960:-	3661	0.531497	0.00873326	No	282.01	190.72	218.534	327.636	309.875	207.656	191.886	171.359
13115	ENSMUSG00000037419	ENSMUST00000163822	Endod1	protein_coding	chr9:14160976-14185951:-	1605	0.530847	0.205706	No	15.77	8.11	11.1497	20.7056	13.875	6.51469	6.70343	8.20337
13114	ENSMUSG00000051455	ENSMUST00000100378	Gm1564	protein_coding	chr11:102526902-102543551:+	4573	0.530778	0.0383337	No	105.65	69.43	108.152	92.5662	114.469	62.7038	63.6826	80.2107
13113	ENSMUSG00000065999	ENSMUST00000081742	Gm13154	protein_coding	chr4:146927448-146959307:+	2762	0.530742	2.58521e-07	No	2324.46	1592.15	2208.76	2328.77	2438.53	1723.95	1512.46	1544.97
13112	ENSMUSG00000085843	ENSMUST00000133455	A730085A09Rik	antisense	chr4:98460459-98465591:+	2251	0.530582	0.136265	No	44.33	26.8	44.5988	45.0651	40.4688	23.6157	20.9482	34.6364
13111	ENSMUSG00000056155	ENSMUST00000070102	Nanos3	protein_coding	chr8:86697632-86700451:-	730	0.530011	0.149916	No	44.13	26.27	44.5988	53.591	33.5313	32.5734	28.4896	17.3182
13110	ENSMUSG00000007480	ENSMUST00000007624	Mc5r	protein_coding	chr18:68497250-68499377:+	1181	0.529504	0.188538	No	25.54	14.92	32.3341	21.9236	20.8125	13.8437	14.2448	13.6723
13109	ENSMUSG00000066158	ENSMUST00000139751	AY512931	lincRNA	chr8:46146056-46150772:-	2395	0.529206	0.207192	No	17.08	8.28	16.7246	19.4876	12.7188	4.07168	10.0552	9.11485
13108	ENSMUSG00000040043	ENSMUST00000099139	Rbms2	protein_coding	chr10:127566526-127617353:-	5390	0.529052	5.2938e-05	No	1363.71	934.58	1495.18	1442.08	1173.6	1006.52	926.75	872.291
13107	ENSMUSG00000070194	ENSMUST00000093684	U1	snRNA	chr11:87240218-87240381:+	164	0.528457	0.205016	No	16.24	6.84	13.3796	20.7056	12.7188	4.07168	12.5689	3.64594
13106	ENSMUSG00000004568	ENSMUST00000004684	Arhgef18	protein_coding	chr8:3393038-3456601:+	5271	0.527677	1.7131e-05	No	2180.73	1486.9	2336.98	2138.77	2072	1689.75	1473.08	1318.01
13105	ENSMUSG00000042195	ENSMUST00000048670	Slc35f2	protein_coding	chr9:53619342-53665968:+	2568	0.526963	0.000415849	No	532.33	363.2	598.739	496.934	504.126	382.738	324.279	382.824
13104	ENSMUSG00000010803	ENSMUST00000020707	Gabra1	protein_coding	chr11:41944441-41996432:-	4688	0.52689	0.188684	No	12.17	4.82	6.68982	9.74381	20.8125	8.14336	3.35172	1.82297
13103	ENSMUSG00000055102	ENSMUST00000032661	Zfp819	protein_coding	chr7:50862595-50873655:+	2362	0.52665	0.0112388	No	271.96	178.42	275.398	272.827	264.782	215.799	194.4	133.077
13102	ENSMUSG00000092062	ENSMUST00000168894	Gm7664	pseudogene	chr13:62629570-62630319:-	750	0.526281	0.208345	No	15.5	7.3	17.8395	18.2696	9.25001	10.5864	4.18965	5.46891
13101	ENSMUSG00000032228	ENSMUST00000034755	Tcf12	protein_coding	chr9:71692059-71959626:-	4707	0.526154	0.00155003	No	530	355.75	492.817	548.089	548.063	425.083	357.796	293.498
13100	ENSMUSG00000031995	ENSMUST00000034478	St14	protein_coding	chr9:30896987-30939438:-	3259	0.525975	0.00151193	No	424.88	289.09	473.862	438.471	366.532	316.777	255.568	295.321
13099	ENSMUSG00000020376	ENSMUST00000102776	Rnf130	protein_coding	chr11:49838850-49918255:+	1502	0.525903	0.0445548	No	121.04	79.08	104.807	141.285	116.781	61.0752	83.7929	92.9715
13098	ENSMUSG00000072214	ENSMUST00000096987	Sept5	protein_coding	chr16:18621904-18630004:-	2136	0.52572	0.194164	No	11.35	4.64	8.91976	13.3977	9.25001	4.88601	5.02758	1.82297
13097	ENSMUSG00000074854	ENSMUST00000079428	Gm8290	protein_coding	chr10:81471136-81471603:+	468	0.525703	0.203265	No	24.52	12.71	20.0695	28.0135	23.125	16.2867	15.0827	6.3804
13096	ENSMUSG00000039224	ENSMUST00000045108	D1Pas1	protein_coding	chr1:188791295-188794506:+	3212	0.525075	0.00951065	No	191.58	128.13	178.395	199.748	194.25	147.395	122.338	113.936
13095	ENSMUSG00000081297	ENSMUST00000120089	Gm12209	pseudogene	chr11:52292010-52292605:-	596	0.524219	0.193033	No	35.95	20.45	31.2192	56.0269	24.2813	29.3161	20.9482	11.8493
13094	ENSMUSG00000044433	ENSMUST00000171962	Camsap3	protein_coding	chr8:3587450-3609074:+	4295	0.523094	0.000830057	No	848.68	576.66	903.126	917.136	735.376	671.013	576.495	493.114
13093	ENSMUSG00000053613	ENSMUST00000151998	4732444A12Rik	antisense	chr11:120520471-120523129:+	2659	0.522819	0.200437	No	12.17	5.04	15.6096	8.52583	10.4063	4.88601	6.70343	1.82297
13092	ENSMUSG00000018339	ENSMUST00000125094	Gpx3	protein_coding	chr11:54715955-54723078:+	829	0.522718	0.166336	No	33.8	20.54	30.1042	31.6674	37	19.5441	20.9482	18.2297
13091	ENSMUSG00000021125	ENSMUST00000021550	Arg2	protein_coding	chr12:80231764-80257288:+	1428	0.522322	0.199867	No	12.14	4.83	12.2647	9.74381	11.5625	4.07168	1.67586	7.29188
13090	ENSMUSG00000020988	ENSMUST00000021370	L2hgdh	protein_coding	chr12:70791423-70825861:-	3338	0.522117	3.74726e-05	No	797.49	546.04	800.549	823.352	766.595	599.351	548.844	492.202
13089	ENSMUSG00000024548	ENSMUST00000161465	Setbp1	protein_coding	chr18:78947119-79306130:-	9953	0.522068	0.215173	No	17.98	9.71	10.0347	21.9236	21.9688	8.95769	6.70343	10.9378
13088	ENSMUSG00000086855	ENSMUST00000134541	Gm13844	lincRNA	chr6:31322895-31333877:+	581	0.521685	0.214943	No	14.43	7.25	15.6096	13.3977	11.5625	6.51469	5.8655	6.3804
13087	ENSMUSG00000054387	ENSMUST00000067429	Mdm4	protein_coding	chr1:134886422-134921925:-	3490	0.521561	3.86643e-06	No	2949.53	2032.4	2700.46	2966.99	3199.35	1887.63	1996.79	2224.02
13086	ENSMUSG00000087120	ENSMUST00000142533	Gm12279	antisense	chr11:62363549-62364543:-	294	0.521541	0.211505	No	13.64	6.94	7.80479	21.9236	11.5625	5.70035	6.70343	5.46891
13085	ENSMUSG00000034947	ENSMUST00000100403	Tmem106a	protein_coding	chr11:101443556-101453102:+	2428	0.520647	0.10223	No	62.63	39.75	66.8982	65.7707	53.1876	48.8601	34.3551	34.6364
13084	ENSMUSG00000083716	ENSMUST00000095028	Gm13436	pseudogene	chr2:36663309-36663924:-	616	0.520362	0.0777346	No	74.8	48.44	63.5533	81.6044	77.4688	48.8601	54.4654	40.1054
13083	ENSMUSG00000081590	ENSMUST00000122158	Gm14413	pseudogene	chr2:176951995-176957575:-	408	0.520257	0.204451	No	26.91	15.62	40.1389	21.9236	19.6563	19.5441	10.8931	14.5838
13082	ENSMUSG00000041346	ENSMUST00000048139	Wrap53	protein_coding	chr11:69375261-69392826:-	1891	0.520103	0.00378565	No	443.53	302.53	526.266	440.907	373.469	325.734	325.117	258.862
13081	ENSMUSG00000085795	ENSMUST00000127097	Zfp703	protein_coding	chr8:28087808-28091933:+	3304	0.51991	0.210536	No	12.69	6.01	8.91976	17.0517	10.4063	6.51469	4.18965	4.55743
13080	ENSMUSG00000032487	ENSMUST00000035065	Ptgs2	protein_coding	chr1:151947254-151955140:+	4143	0.519849	0.216841	No	21.53	9.96	20.0695	20.7056	20.8125	14.658	12.5689	3.64594
13079	ENSMUSG00000043391	ENSMUST00000165244	2510009E07Rik	protein_coding	chr16:21694016-21694682:-	663	0.519414	0.217302	No	18.12	9.58	21.1844	14.6157	16.1875	11.4007	7.54136	7.29188
13078	ENSMUSG00000073415	ENSMUST00000151136	Gm10501	lincRNA	chr17:35113844-35118733:-	2200	0.519242	0.217245	No	18.59	9.92	15.6096	23.1415	15.0313	7.32902	11.731	8.20337
13077	ENSMUSG00000025369	ENSMUST00000099131	Smarcc2	protein_coding	chr10:127896292-127927229:+	4685	0.517582	0.000128653	No	458.82	315.6	453.793	470.139	449.782	318.405	325.117	300.79
13076	ENSMUSG00000071302	ENSMUST00000079272	Gm10324	protein_coding	chr13:66139239-66141604:+	468	0.517551	0.00305859	No	443.51	299.22	476.092	415.33	438.219	368.894	266.461	269.8
13075	ENSMUSG00000078607	ENSMUST00000140447	1810010H24Rik	antisense	chr11:106889432-106891752:+	1197	0.517441	0.216066	No	13.26	6.33	11.1497	15.8337	10.4063	4.88601	4.18965	7.29188
13074	ENSMUSG00000064132	ENSMUST00000076595	Gm6421	pseudogene	chr13:118147019-118147429:-	411	0.517285	0.169858	No	42.7	24.89	41.2539	47.5011	37	14.658	32.6792	28.256
13073	ENSMUSG00000021908	ENSMUST00000022467	Gm6768	pseudogene	chr12:120499451-120501328:+	1851	0.517133	0.000111912	No	727.26	499.77	763.755	746.619	671.782	557.82	468.402	474.884
13072	ENSMUSG00000025742	ENSMUST00000026839	Prps2	protein_coding	chrX:163784254-163820681:-	3699	0.516478	0.000239758	No	481.96	332.42	483.897	440.907	521.469	337.135	316.737	340.895
13071	ENSMUSG00000014932	ENSMUST00000168707	Yes1	protein_coding	chr5:32913708-32989429:+	2258	0.516183	7.27295e-09	No	2767.31	1922.01	2648.05	2802.56	2852.47	1951.15	1924.72	1887.69
13070	ENSMUSG00000034035	ENSMUST00000051869	Ccdc17	protein_coding	chr4:116269335-116272871:+	2003	0.516164	0.219485	No	14.02	6.74	13.3796	10.9618	15.0313	8.14336	5.02758	4.55743
13069	ENSMUSG00000046774	ENSMUST00000149761	8030474K03Rik	protein_coding	chrX:98990025-98993979:+	1050	0.516	0.215829	No	24.52	12.65	22.2994	28.0135	20.8125	20.3584	8.37929	9.11485
13068	ENSMUSG00000065655	ENSMUST00000083721	U6	snRNA	chr5:22040555-22040661:-	107	0.515877	0.221846	No	17.21	9.19	20.0695	18.2696	11.5625	6.51469	8.37929	10.0263
13067	ENSMUSG00000015337	ENSMUST00000015481	Endog	protein_coding	chr2:30027013-30029589:+	1063	0.514403	0.0632946	No	95.14	61.84	102.577	91.3482	89.0314	77.3619	56.9792	51.0432
13066	ENSMUSG00000052414	ENSMUST00000064254	Atf7	protein_coding	chr15:102364008-102455881:-	2206	0.514393	0.00773383	No	258.82	175.06	285.432	255.775	234.719	201.955	176.803	147.661
13065	ENSMUSG00000030413	ENSMUST00000032573	Pglyrp1	protein_coding	chr7:19470039-19475787:+	681	0.513094	0.101653	No	68.99	44.58	64.6683	84.0404	57.8126	44.7885	51.9516	35.5479
13064	ENSMUSG00000027203	ENSMUST00000082122	Dut	protein_coding	chr2:125072926-125083484:+	1020	0.513033	1.64108e-06	No	1945.56	1349.02	2073.84	1896.39	1869.66	1447.89	1349.9	1253.29
13063	ENSMUSG00000078952	ENSMUST00000109431	Gm11019	lincRNA	chr13:98204925-98266960:+	2724	0.512792	9.16846e-10	No	5340.14	3720.38	5294.99	5181.27	5547.69	3804.58	3636.61	3718.86
13062	ENSMUSG00000030741	ENSMUST00000138141	Spns1	protein_coding	chr7:133513581-133520925:-	2152	0.512708	1.98711e-06	No	1041.33	722.78	1063.68	1064.51	994.376	751.632	706.374	708.224
13061	ENSMUSG00000034394	ENSMUST00000066283	Lif	protein_coding	chr11:4157560-4172517:+	4026	0.511266	0.113063	No	67.62	42.29	63.5533	71.8606	64.7501	57.8178	36.031	33.725
13060	ENSMUSG00000020564	ENSMUST00000146040	Atxn7l1	protein_coding	chr12:33832619-34058061:+	3139	0.511221	0.194703	No	29.79	17.79	33.4491	28.0135	25.4375	20.3584	15.9207	14.5838
13059	ENSMUSG00000039501	ENSMUST00000048988	Znfx1	protein_coding	chr2:166861293-166888515:-	7218	0.510713	0.00280603	No	622.4	425.07	706.891	627.258	541.126	480.458	455.833	348.187
13058	ENSMUSG00000066107	ENSMUST00000123179	Gm12666	protein_coding	chr4:91857435-91858440:-	764	0.509706	0.100449	No	69.09	44.44	74.703	60.8988	69.3751	55.3748	36.8689	40.1054
13057	ENSMUSG00000040128	ENSMUST00000049357	Pnrc1	protein_coding	chr4:33332398-33335485:-	1648	0.509386	6.45893e-05	No	565.68	391.98	576.44	566.359	551.532	383.552	413.937	376.443
13056	ENSMUSG00000062083	ENSMUST00000071866	Rpl13a-ps1	protein_coding	chr19:50104614-50105225:-	612	0.509292	0.0480272	No	113.1	75.39	98.1174	110.836	129.5	76.5476	85.4688	62.8925
13055	ENSMUSG00000033855	ENSMUST00000064035	Ston1	protein_coding	chr17:89025895-89048036:+	3287	0.508918	0.0117159	No	180.96	123.12	180.625	192.44	167.656	135.18	117.31	114.847
13054	ENSMUSG00000086930	ENSMUST00000136531	Gm14873	antisense	chr17:47836920-47838945:-	978	0.508871	0.222657	No	22.3	12.43	26.7593	19.4876	18.5	8.14336	11.731	15.4952
13053	ENSMUSG00000078863	ENSMUST00000108940	Gm14325	protein_coding	chr2:177566496-177575004:-	1053	0.508569	1.65866e-05	No	748.48	520.39	744.8	717.388	781.626	533.39	496.892	528.661
13052	ENSMUSG00000089857	ENSMUST00000110002	Zfp882	protein_coding	chr8:74432507-74440253:+	3152	0.508445	0.0207354	No	188.98	128.14	216.304	192.44	159.563	149.838	113.12	121.228
13051	ENSMUSG00000038535	ENSMUST00000098576	Zfp280d	protein_coding	chr9:72122706-72211577:+	4360	0.508358	8.19337e-05	No	1325.5	914.22	1397.06	1294.71	1284.6	1032.58	930.101	792.992
13050	ENSMUSG00000029420	ENSMUST00000111346	Rimbp2	protein_coding	chr5:129266276-129459237:-	4264	0.508262	0.207552	No	14.73	4.79	23.4144	13.3977	8.09376	12.215	3.35172	0.911485
13049	ENSMUSG00000024391	ENSMUST00000025249	Apom	protein_coding	chr17:35265942-35268995:-	1013	0.507881	0.188774	No	33.66	20.89	34.5641	41.4112	24.2813	18.7297	18.4344	22.7871
13048	ENSMUSG00000049230	ENSMUST00000061419	Gm9833	protein_coding	chr3:10088173-10092564:+	1766	0.507339	0.0159362	No	161.53	110.25	156.096	149.811	176.906	102.606	108.931	116.67
13047	ENSMUSG00000021268	ENSMUST00000143836	Meg3	lincRNA	chr12:110779215-110809931:+	1896	0.507231	0.00374366	No	592.82	409.84	487.242	604.116	704.157	377.037	384.61	471.238
13046	ENSMUSG00000049580	ENSMUST00000094161	Tsku	protein_coding	chr7:105499178-105509798:-	2760	0.507217	0.080999	No	87.93	58.6	110.382	80.3864	74.0001	51.3031	54.4654	68.3614
13045	ENSMUSG00000030554	ENSMUST00000107466	Synm	protein_coding	chr7:74877490-74904570:-	2585	0.507125	0.22271	No	22.35	12.88	15.6096	25.5775	24.2813	9.77203	13.4069	12.7608
13044	ENSMUSG00000027710	ENSMUST00000011492	Acad9	protein_coding	chr3:35964901-35993866:+	6021	0.506703	1.11388e-05	No	1015.09	706.22	1072.6	974.381	997.845	740.231	723.971	654.446
13043	ENSMUSG00000070047	ENSMUST00000093529	Fat1	protein_coding	chr8:46035562-46137611:+	14621	0.506518	0.000974084	No	9614.53	6548.64	10110.5	9956.96	8825.67	8146.61	6509.87	5292.99
13042	ENSMUSG00000036461	ENSMUST00000040131	Elf1	protein_coding	chr14:79881001-79982283:+	4217	0.506437	0.0162651	No	175.26	120.19	200.695	175.389	150.313	118.893	124.014	114.847
13041	ENSMUSG00000060301	ENSMUST00000039271	2610008E11Rik	protein_coding	chr10:78527119-78560345:-	4229	0.506314	0.00403196	No	256.19	176.5	234.144	255.775	277.5	172.639	166.748	187.766
13040	ENSMUSG00000077569	ENSMUST00000104381	SNORA58	snoRNA	chr3:89814517-89814652:-	136	0.506007	0.2188	No	11.41	5.82	4.45988	12.1798	19.6563	4.88601	5.02758	4.55743
13039	ENSMUSG00000015879	ENSMUST00000016023	Fam184b	protein_coding	chr5:45920945-46030740:-	4122	0.505988	0.227647	No	17.26	6.73	11.1497	19.4876	19.6563	4.07168	15.0827	2.73446
13038	ENSMUSG00000038172	ENSMUST00000102823	Ttc39b	protein_coding	chr4:82866204-82970159:-	8831	0.505951	3.5425e-08	No	2768.47	1933.76	2791.89	2794.04	2717.19	2041.54	1911.32	1850.32
13037	ENSMUSG00000071584	ENSMUST00000096143	Atf7	protein_coding	chr15:102359067-102359456:-	390	0.505706	0.147854	No	44.37	28.26	41.2539	43.8471	45.0938	25.2444	29.3275	27.3446
13036	ENSMUSG00000022464	ENSMUST00000023101	Slc38a4	protein_coding	chr15:96825254-96886387:-	3932	0.505555	1.80056e-07	No	2329.12	1627.71	2423.95	2228.9	2335.63	1590.4	1572.79	1720.88
13035	ENSMUSG00000091024	ENSMUST00000171655	Gm17351	lincRNA	chr10:66383650-66386347:+	1766	0.505015	0.206807	No	37.37	20.64	39.024	28.0135	43.9376	27.6874	26.8137	10.0263
13034	ENSMUSG00000000223	ENSMUST00000113224	Drp2	protein_coding	chrX:130939319-130988155:+	4147	0.504914	0.23458	No	18.56	9.64	14.4946	14.6157	25.4375	4.88601	11.731	10.9378
13033	ENSMUSG00000024565	ENSMUST00000057950	Sall3	protein_coding	chr18:81163115-81183317:-	6886	0.504201	0.0143992	No	350.98	236.18	301.042	382.445	372.313	283.389	255.568	179.563
13032	ENSMUSG00000025480	ENSMUST00000026553	Syce1	protein_coding	chr7:147963128-147973753:-	1462	0.504106	0.0653021	No	102.61	67.04	107.037	97.4381	100.594	83.0622	67.8723	51.0432
13031	ENSMUSG00000044337	ENSMUST00000159654	Cxcr7	protein_coding	chr1:92100581-92110408:+	404	0.503734	0.225975	No	12.44	5.78	6.68982	14.6157	15.0313	5.70035	6.70343	2.73446
13030	ENSMUSG00000034544	ENSMUST00000065074	Rsrc1	protein_coding	chr3:66789594-67162317:+	3224	0.503704	0.000273793	No	470.56	327.31	502.852	453.087	454.407	338.764	311.71	329.046
13029	ENSMUSG00000081309	ENSMUST00000117674	Gm12397	pseudogene	chr4:40859774-40860388:-	615	0.50348	0.108172	No	110.73	70.77	142.716	109.618	84.4064	98.5346	71.224	48.3087
13028	ENSMUSG00000087373	ENSMUST00000156149	Gm15892	lincRNA	chr11:87872568-87880978:+	1001	0.503126	0.229774	No	31.12	15.1	22.2994	34.1033	35.8438	25.2444	19.2724	5.46891
13027	ENSMUSG00000026659	ENSMUST00000027970	Dusp12	protein_coding	chr1:172804319-172815671:-	1374	0.502629	0.00175594	No	469.93	324.05	520.691	453.087	437.063	364.008	330.982	279.826
13026	ENSMUSG00000065954	ENSMUST00000084030	Tacc1	protein_coding	chr8:26265024-26311921:-	7695	0.502586	1.29931e-05	No	1525.63	1067.34	1655.73	1551.7	1379.41	1121.34	1012.22	1068.26
13025	ENSMUSG00000074269	ENSMUST00000098674	2410076I21Rik	protein_coding	chr9:58500685-58589366:-	861	0.502367	0.0492402	No	111.47	74.38	115.957	104.746	111	85.5052	60.3309	76.5648
13024	ENSMUSG00000028565	ENSMUST00000172094	Nfia	protein_coding	chr4:97444317-97749001:+	1818	0.502086	0.22726	No	11.89	5.73	10.0347	7.30786	17.3438	5.70035	3.35172	5.46891
13023	ENSMUSG00000029093	ENSMUST00000037370	Sorcs2	protein_coding	chr5:36359829-36740773:-	5707	0.502038	0.152315	No	47.44	30.14	46.8287	40.1932	53.1876	26.8731	36.031	25.5216
13022	ENSMUSG00000008167	ENSMUST00000142036	Fbxw9	protein_coding	chr8:87584466-87590780:+	1969	0.502011	0.0012592	No	493.61	343.05	501.737	555.397	428.969	348.536	366.175	313.551
13021	ENSMUSG00000027792	ENSMUST00000029367	Bche	protein_coding	chr3:73439730-73512337:-	6210	0.502003	0.154202	No	68.22	41.33	84.7377	58.4629	61.2813	61.0752	41.8965	25.5216
13020	ENSMUSG00000076137	ENSMUST00000102183	CT009594.1	miRNA	chr17:21421067-21421176:-	110	0.501087	0.239603	No	17.12	9.35	26.7593	13.3977	11.5625	8.95769	5.8655	10.9378
13019	ENSMUSG00000087193	ENSMUST00000126286	Gm14820	antisense	chrX:7626374-7650085:+	1449	0.500941	0.0124092	No	298.51	201.07	282.087	308.148	302.938	246.744	206.969	156.775
13018	ENSMUSG00000021555	ENSMUST00000022038	Naa35	protein_coding	chr13:59686656-59736159:+	2669	0.500741	0.000261324	No	2063.68	1429.73	2179.77	2166.78	1858.1	1644.14	1447.94	1225.04
13017	ENSMUSG00000028756	ENSMUST00000105817	Pink1	protein_coding	chr4:137869834-137882155:-	1711	0.500536	0.0771146	No	98.38	65.32	117.072	85.2583	92.5001	51.3031	65.3585	79.2992
13016	ENSMUSG00000021550	ENSMUST00000022032	2210016F16Rik	protein_coding	chr13:58481407-58486586:-	2822	0.500183	0.00572648	No	301.82	206.93	322.226	305.712	276.344	232.9	215.348	174.094
13015	ENSMUSG00000075825	ENSMUST00000101877	U1	snRNA	chr12:55839446-55839609:-	164	0.499731	0.233579	No	13.28	7.5	25.6443	14.6157	4.62501	5.70035	7.54136	6.3804
13014	ENSMUSG00000037369	ENSMUST00000052368	Kdm6a	protein_coding	chrX:17739701-17857062:+	5935	0.49957	0.000231982	No	1621.65	1125.2	1718.17	1684.46	1470.75	1283.39	1140.42	970.732
13013	ENSMUSG00000035168	ENSMUST00000037526	Tanc1	protein_coding	chr2:59450101-59684206:+	7873	0.499554	2.64625e-05	No	1830.68	1275.29	1917.75	1828.18	1747.1	1441.37	1240.14	1157.59
13012	ENSMUSG00000031387	ENSMUST00000116578	Renbp	protein_coding	chrX:71167460-71176189:-	1418	0.498986	0.00184376	No	785.11	551.84	962.219	770.979	649.813	554.563	553.871	544.157
13011	ENSMUSG00000009076	ENSMUST00000009220	Zmat5	protein_coding	chr11:4604681-4637672:+	792	0.498672	0.00966942	No	229.2	157.99	245.293	243.595	198.875	171.825	158.369	142.192
13010	ENSMUSG00000083038	ENSMUST00000118760	Gm13233	pseudogene	chr4:145615727-145617410:-	1443	0.498625	0.0628141	No	102.47	68.61	89.1976	102.31	114.469	67.5899	56.9792	80.2107
13009	ENSMUSG00000019989	ENSMUST00000020169	Enpp3	protein_coding	chr10:24493620-24556001:-	2815	0.49798	0.217901	No	28.12	16.89	25.6443	35.3213	21.9688	18.7297	16.7586	12.7608
13008	ENSMUSG00000007817	ENSMUST00000162645	Zmiz1	protein_coding	chr14:26278710-26486229:+	7482	0.497613	0.0238477	No	521.52	346.43	569.75	551.743	448.626	456.842	367.851	245.19
13007	ENSMUSG00000022263	ENSMUST00000090247	Trio	protein_coding	chr15:27660407-27955603:-	11494	0.497591	0.000180104	No	565.35	395.7	599.854	579.757	516.844	407.168	387.123	390.116
13006	ENSMUSG00000038151	ENSMUST00000039174	Prdm1	protein_coding	chr10:44156983-44178554:-	5281	0.49758	0.0929781	No	92.76	60.21	85.8527	86.4763	104.063	42.3455	74.5757	65.6269
13005	ENSMUSG00000092153	ENSMUST00000167249	Gm17266	protein_coding	chr18:84967983-85006108:-	2040	0.497537	0.241544	No	18.7	10.3	15.6096	17.0517	20.8125	7.32902	9.21722	11.8493
13004	ENSMUSG00000049647	ENSMUST00000059507	Purb	protein_coding	chr11:6367609-6369141:-	1533	0.497311	0.000761061	No	466.42	324.01	451.563	465.267	479.844	285.017	334.334	353.656
13003	ENSMUSG00000044340	ENSMUST00000061047	Phlpp1	protein_coding	chr1:108068329-108290827:+	6226	0.497034	0.000731464	No	467.38	325.17	439.298	467.703	493.719	293.975	356.12	325.4
13002	ENSMUSG00000086479	ENSMUST00000123363	Gm16014	sense_intronic	chr5:44267275-44268543:+	538	0.496371	0.245451	No	17.6	9.17	14.4946	19.4876	16.1875	10.5864	5.02758	10.0263
13001	ENSMUSG00000062064	ENSMUST00000059893	Slc2a7	protein_coding	chr4:149523081-149542591:+	1578	0.496079	0.211694	No	29.48	18.03	27.8743	34.1033	24.2813	14.658	17.5965	19.1412
13000	ENSMUSG00000075700	ENSMUST00000107924	2810407C02Rik	protein_coding	chr3:58380558-58397055:+	3157	0.496037	7.57735e-06	No	2596.64	1815.45	2639.13	2595.51	2553	2006.52	1840.09	1617.89
12999	ENSMUSG00000021592	ENSMUST00000120573	Arsk	protein_coding	chr13:76197870-76236096:-	3645	0.495431	0.130686	No	62.38	40.33	71.3581	60.8988	53.1876	48.0458	30.1655	41.9283
12998	ENSMUSG00000088314	ENSMUST00000157689	SNORA18	snoRNA	chr4:120748403-120748527:-	125	0.495404	0.229774	No	11.3	4.96	10.0347	13.3977	8.09376	6.51469	3.35172	2.73446
12997	ENSMUSG00000050556	ENSMUST00000059826	Kcnb1	protein_coding	chr2:166928878-167014299:-	3725	0.494789	0.196916	No	33.73	21.09	34.5641	36.5393	27.75	21.9871	19.2724	19.1412
12996	ENSMUSG00000030424	ENSMUST00000061201	Zfp939	protein_coding	chr7:46728732-46732703:+	927	0.493658	0.175953	No	43.96	28.5	31.2192	48.719	52.0313	29.3161	24.2999	29.1675
12995	ENSMUSG00000029326	ENSMUST00000031268	Enoph1	protein_coding	chr5:100469013-100497781:+	1472	0.493018	0.000257148	No	1047.74	732.7	1158.45	1008.48	981.657	819.222	730.674	654.446
12994	ENSMUSG00000041449	ENSMUST00000049922	Serpina3h	pseudogene	chr12:105486115-105491173:+	1239	0.492854	0.247352	No	14.16	7.47	7.80479	14.6157	19.6563	6.51469	5.02758	8.20337
12993	ENSMUSG00000084106	ENSMUST00000167233	Gm6136	pseudogene	chr1:88805337-88806264:-	928	0.492616	0.0406835	No	112.53	76.83	105.922	113.272	115.625	77.3619	75.4136	74.7418
12992	ENSMUSG00000062944	ENSMUST00000078816	9130023H24Rik	protein_coding	chr7:135377965-135381545:-	3581	0.491955	0.184823	No	37.71	23.95	33.4491	36.5393	40.4688	24.4301	22.6241	21.8756
12991	ENSMUSG00000001417	ENSMUST00000171887	Rhbg	protein_coding	chr3:88046796-88058631:-	1937	0.491724	0.194401	No	47.46	28.03	42.3689	49.937	47.4063	22.8014	19.2724	44.6628
12990	ENSMUSG00000082361	ENSMUST00000121044	Btc	protein_coding	chr5:91786287-91831939:-	2795	0.491671	0.136265	No	54.88	6.18	80.2779	66.9887	28.9063	22.8014	4.18965	0.911485
12989	ENSMUSG00000028492	ENSMUST00000030216	Fam154a	protein_coding	chr4:86090545-86204207:-	1892	0.491628	0.238532	No	11.77	5.35	8.91976	13.3977	10.4063	2.44301	5.8655	5.46891
12988	ENSMUSG00000030823	ENSMUST00000049052	9130019O22Rik	protein_coding	chr7:134525774-134530680:-	3878	0.491345	0.0654066	No	92.65	62.86	84.7377	104.746	86.7189	64.3325	61.1688	60.158
12987	ENSMUSG00000044308	ENSMUST00000112251	Ubr3	protein_coding	chr2:69735303-69862070:+	8081	0.490102	1.63272e-05	No	2872.54	2015.88	2917.88	2942.63	2757.66	2278.51	1962.43	1829.35
12986	ENSMUSG00000017978	ENSMUST00000142913	Cadps2	protein_coding	chr6:23212838-23789137:-	4535	0.489965	0.246671	No	25.34	15.18	40.1389	25.5775	13.875	20.3584	10.8931	12.7608
12985	ENSMUSG00000028807	ENSMUST00000030610	Zbtb8a	protein_coding	chr4:129030872-129055360:-	2321	0.48996	0.00197827	No	355	248.62	391.355	330.072	343.407	258.144	253.055	232.429
12984	ENSMUSG00000028893	ENSMUST00000030724	Sesn2	protein_coding	chr4:132047947-132066416:-	3475	0.489804	4.36841e-05	No	1157.54	817.66	1190.79	1258.17	1032.53	796.42	811.115	843.124
12983	ENSMUSG00000024236	ENSMUST00000055015	Svil	protein_coding	chr18:4920538-5119288:+	8014	0.489388	0.0119425	No	381.32	264.88	314.422	390.97	447.469	222.314	270.651	305.348
12982	ENSMUSG00000027333	ENSMUST00000110184	Smox	protein_coding	chr2:131317671-131350899:+	2046	0.488902	0.0376897	No	129.16	88.27	127.107	136.413	121.406	76.5476	97.1998	89.3256
12981	ENSMUSG00000027968	ENSMUST00000029588	Larp7	protein_coding	chr3:127239872-127256266:-	1880	0.488693	0.00122624	No	1357.92	942.16	1472.88	1332.47	1273.03	1146.58	898.26	809.399
12980	ENSMUSG00000091918	ENSMUST00000164164	Gm4301	protein_coding	chr10:99798310-99799225:+	916	0.488576	0.229774	No	10.43	4.44	6.68982	9.74381	12.7188	4.88601	1.67586	4.55743
12979	ENSMUSG00000021360	ENSMUST00000067778	Gcnt2	protein_coding	chr13:41013003-41056260:+	4004	0.488457	4.88587e-05	No	673.95	475.16	691.282	680.849	647.501	486.973	458.347	477.618
12978	ENSMUSG00000020038	ENSMUST00000020227	Cry1	protein_coding	chr10:84594447-84647799:-	3014	0.488026	0.00118085	No	459.9	321.19	471.632	472.575	433.594	363.194	304.168	297.144
12977	ENSMUSG00000056234	ENSMUST00000163336	Ncoa4	protein_coding	chr14:32973051-32993041:+	4065	0.487893	7.72792e-06	No	2978.28	2103.75	3211.11	2982.82	2755.35	2282.58	1981.7	2055.4
12976	ENSMUSG00000042063	ENSMUST00000039622	Zfp386	protein_coding	chr12:117293181-117298319:+	960	0.48779	0.037566	No	136.4	93.26	137.141	124.234	145.688	105.049	79.6033	93.883
12975	ENSMUSG00000031666	ENSMUST00000034091	Rbl2	protein_coding	chr8:93593956-93647743:+	4925	0.486766	0.00609594	No	265.05	185.38	236.374	271.609	286.75	175.082	180.993	197.792
12974	ENSMUSG00000087449	ENSMUST00000154720	Gm12971	sense_intronic	chr4:130314478-130318294:+	511	0.486424	0.18086	No	45.46	28.38	45.7138	42.6292	45.0938	35.8308	28.4896	20.0527
12973	ENSMUSG00000019817	ENSMUST00000105548	Plagl1	protein_coding	chr10:12810638-12850788:+	3913	0.48584	3.19718e-05	No	2633.63	1853.66	2786.31	2543.13	2574.97	2052.13	1892.88	1637.03
12972	ENSMUSG00000026193	ENSMUST00000055226	Fn1	protein_coding	chr1:71632097-71699745:-	8312	0.485646	8.88062e-07	No	18366.1	13030.4	19213.2	19315.9	16690.5	13791.6	12717.3	12611.3
12971	ENSMUSG00000019838	ENSMUST00000092566	Slc16a10	protein_coding	chr10:39753341-39862060:-	5394	0.485477	0.202348	No	42	25.39	42.3689	42.6292	38.1563	23.6157	16.7586	36.4594
12970	ENSMUSG00000026185	ENSMUST00000137339	Igfbp5	protein_coding	chr1:72904639-72920849:-	4281	0.485026	0.24443	No	12.19	5.29	7.80479	10.9618	16.1875	6.51469	1.67586	6.3804
12969	ENSMUSG00000022946	ENSMUST00000045004	Dopey2	protein_coding	chr16:93712152-93810830:+	7313	0.485011	0.00371772	No	425.94	296.23	412.539	451.869	411.625	246.744	309.196	337.25
12968	ENSMUSG00000056738	ENSMUST00000143346	A730036I17Rik	lincRNA	chr2:129044705-129061340:+	3431	0.484582	0.249538	No	12.19	5.78	7.80479	17.0517	10.4063	6.51469	5.8655	2.73446
12967	ENSMUSG00000078901	ENSMUST00000109051	Gm14440	protein_coding	chr2:175100626-175112306:+	3382	0.484331	0.00420471	No	288.51	201.85	289.892	306.93	267.094	214.17	204.455	185.032
12966	ENSMUSG00000040433	ENSMUST00000152594	Zbtb38	protein_coding	chr9:96583182-96653250:-	7413	0.483955	5.61361e-05	No	758.26	535.82	779.364	764.889	728.438	570.035	511.137	525.015
12965	ENSMUSG00000089911	ENSMUST00000029570	Hiat1	protein_coding	chr3:116334082-116365595:-	2782	0.483199	3.53983e-07	No	2218.89	1576.14	2305.76	2221.59	2129.82	1633.56	1524.19	1569.58
12964	ENSMUSG00000065211	ENSMUST00000083277	SNORA76	snoRNA	chr8:98280850-98280984:-	135	0.482796	0.22642	No	35.49	21	27.8743	35.3213	41.6251	30.9448	17.5965	14.5838
12963	ENSMUSG00000027668	ENSMUST00000091257	Mfn1	protein_coding	chr3:32428387-32478161:+	4562	0.482493	7.27828e-05	No	1668.76	1175.76	1752.73	1619.91	1633.78	1280.95	1234.27	1025.42
12962	ENSMUSG00000020629	ENSMUST00000020957	Adi1	protein_coding	chr12:29360096-29367040:+	1652	0.482487	0.0018124	No	918.19	643.46	1036.92	901.302	825.564	755.704	620.906	565.121
12961	ENSMUSG00000062170	ENSMUST00000071848	Fmr1nb	protein_coding	chrX:66015109-66057742:+	842	0.482324	0.00759818	No	237.29	166.04	245.293	220.454	243.969	176.711	153.341	165.89
12960	ENSMUSG00000092349	ENSMUST00000172817	BC033916	lincRNA	chr17:34042080-34043620:+	807	0.482306	0.0349109	No	142.74	98.09	130.452	152.247	143.375	105.864	103.065	83.8566
12959	ENSMUSG00000022033	ENSMUST00000022612	Pbk	protein_coding	chr14:66424674-66436659:+	1720	0.482236	0.00125907	No	630.76	443.97	708.006	612.642	575.813	492.673	444.94	396.496
12958	ENSMUSG00000028572	ENSMUST00000030306	Hook1	protein_coding	chr4:95633931-95692104:+	5517	0.481965	0.00499842	No	622.36	437.4	528.496	621.168	730.751	402.282	404.72	510.432
12957	ENSMUSG00000029005	ENSMUST00000030862	2610109H07Rik	protein_coding	chr4:147472546-147504807:-	5200	0.48181	0.263689	No	18.61	10.4	16.7246	12.1798	26.5938	8.95769	6.70343	13.6723
12956	ENSMUSG00000001348	ENSMUST00000165735	Acp5	protein_coding	chr9:21931175-21940190:-	1407	0.481067	0.132866	No	67.99	44.42	65.7832	71.8606	63.5938	43.1598	33.5172	56.5121
12955	ENSMUSG00000085152	ENSMUST00000128078	Gm11496	antisense	chr11:88854354-88857858:-	581	0.48089	0.20515	No	35.82	22.62	35.679	34.1033	34.6875	22.8014	24.2999	18.2297
12954	ENSMUSG00000065663	ENSMUST00000083729	SNORA25	snoRNA	chr9:15121120-15121252:+	133	0.480722	0.150566	No	71.86	46.57	54.6335	85.2583	76.3126	61.8895	45.2482	33.725
12953	ENSMUSG00000026739	ENSMUST00000028071	Bmi1	protein_coding	chr2:18598645-18608256:+	3594	0.480663	0.00343152	No	437.41	305.3	447.103	456.741	407	357.493	294.113	267.977
12952	ENSMUSG00000026082	ENSMUST00000027251	Rev1	protein_coding	chr1:38109632-38186507:-	4261	0.480428	0.00063798	No	889.26	632.17	747.03	967.073	970.095	650.654	622.581	620.721
12951	ENSMUSG00000049811	ENSMUST00000109557	Fam161a	protein_coding	chr11:22908465-22923741:+	1947	0.480196	0.0587107	No	109.25	75.11	100.347	124.234	101.75	76.5476	67.0343	79.2992
12950	ENSMUSG00000040209	ENSMUST00000041124	Zfp704	protein_coding	chr3:9427011-9610085:-	13843	0.480044	3.80974e-06	No	2397.94	1702.9	2527.64	2371.4	2297.47	1750.82	1794.84	1568.67
12949	ENSMUSG00000023707	ENSMUST00000024470	Ogfod2	protein_coding	chr5:124562306-124565492:+	1596	0.479864	0.227392	No	29.87	18.61	32.3341	26.7955	27.75	15.4724	17.5965	20.0527
12948	ENSMUSG00000003476	ENSMUST00000003568	Crhr2	protein_coding	chr6:55040043-55083008:-	2695	0.479666	0.252558	No	11.67	5.29	12.2647	12.1798	8.09376	4.07168	2.51379	7.29188
12947	ENSMUSG00000028145	ENSMUST00000049822	Them4	protein_coding	chr3:94114011-94136462:+	1781	0.479413	0.20247	No	44.23	27.15	42.3689	49.937	38.1563	28.5017	36.031	17.3182
12946	ENSMUSG00000062785	ENSMUST00000163842	Kcnc3	protein_coding	chr7:51846256-51860120:+	5055	0.479139	0.0956614	No	80.42	54.21	75.818	84.0404	78.6251	44.7885	59.493	56.5121
12945	ENSMUSG00000083496	ENSMUST00000121853	Gm11263	pseudogene	chr4:78973612-78974360:+	749	0.479114	0.265313	No	20.49	11.61	16.7246	14.6157	30.0625	8.14336	15.9207	9.11485
12944	ENSMUSG00000026131	ENSMUST00000097789	Dst	protein_coding	chr1:34068670-34365495:+	23285	0.478861	9.17156e-08	No	12636.3	9002.97	12143.1	12606.1	13177.8	9598.57	8773.96	8661.84
12943	ENSMUSG00000090397	ENSMUST00000172037	Gm17096	antisense	chr2:166769039-166769808:+	733	0.478268	0.235416	No	30.31	18.36	24.5293	31.6674	32.375	23.6157	14.2448	15.4952
12942	ENSMUSG00000074868	ENSMUST00000099450	Gm6478	pseudogene	chr13:62136780-62137523:+	744	0.478223	0.161574	No	50.59	33.16	46.8287	52.373	49.7188	36.6451	27.6517	32.8135
12941	ENSMUSG00000059078	ENSMUST00000081370	Gm10060	pseudogene	chr8:19784746-19785311:+	564	0.477999	0.00523306	No	259.99	183.3	278.743	247.249	252.063	179.968	180.155	186.854
12940	ENSMUSG00000066440	ENSMUST00000021547	Zfyve26	protein_coding	chr12:80333334-80397269:-	9368	0.477895	0.000484009	No	1124.18	792.75	1223.12	1094.96	1057.97	901.47	792.681	694.552
12939	ENSMUSG00000081405	ENSMUST00000117213	Gm13142	pseudogene	chr4:146476436-146478090:+	1453	0.477614	0.269345	No	17.03	8.72	18.9545	13.3977	16.1875	8.95769	4.18965	11.8493
12938	ENSMUSG00000034457	ENSMUST00000037353	Eda2r	protein_coding	chrX:94529179-94572555:-	4752	0.477335	7.48312e-05	No	1048.5	746.19	993.438	1003.61	1152.78	714.987	730.674	792.081
12937	ENSMUSG00000027546	ENSMUST00000109175	Atp9a	protein_coding	chr2:168459938-168559839:-	3729	0.47705	0.00040187	No	524.02	372.16	546.335	544.435	481.001	376.223	363.661	373.709
12936	ENSMUSG00000062157	ENSMUST00000074408	Il28ra	protein_coding	chr4:135242202-135264096:+	4182	0.476777	0.0380093	No	129.87	90.02	131.566	127.888	127.188	81.4336	90.4964	95.7059
12935	ENSMUSG00000071573	ENSMUST00000096114	Rnls	protein_coding	chr19:33212237-33466755:-	1597	0.47668	0.269666	No	15.61	7.79	13.3796	18.2696	12.7188	11.4007	5.8655	4.55743
12934	ENSMUSG00000042814	ENSMUST00000062148	Mcts2	protein_coding	chr2:152512884-152513676:+	793	0.476589	0.0135375	No	314.73	221.32	258.673	337.379	353.813	191.369	228.755	244.278
12933	ENSMUSG00000061544	ENSMUST00000065871	Zfp229	protein_coding	chr17:21870691-21885935:+	4525	0.476546	0.000126389	No	1581.15	1118.65	1489.6	1591.89	1663.85	1248.38	1132.88	987.139
12932	ENSMUSG00000065475	ENSMUST00000083541	Mir27b	miRNA	chr13:63402008-63402104:+	97	0.476281	0.23458	No	9.42	3.88	7.80479	10.9618	6.93751	4.88601	2.51379	1.82297
12931	ENSMUSG00000086113	ENSMUST00000152856	4930596I21Rik	sense_intronic	chr1:140874234-140875817:+	454	0.475803	0.243543	No	31.25	19.62	27.8743	21.9236	45.0938	23.6157	14.2448	19.1412
12930	ENSMUSG00000092465	ENSMUST00000174403	Gm4425	pseudogene	chr12:22118233-22212595:-	1240	0.475449	0.266267	No	12.59	6.21	12.2647	12.1798	10.4063	5.70035	6.70343	3.64594
12929	ENSMUSG00000078915	ENSMUST00000109187	Hsp25-ps1	pseudogene	chr13:45173867-45174496:-	594	0.475057	0.0554231	No	150.46	102	159.441	153.465	136.438	97.7203	129.879	81.1222
12928	ENSMUSG00000086806	ENSMUST00000154192	Gm13054	antisense	chr4:147375200-147378123:-	820	0.474947	0.265296	No	13.17	6.07	14.4946	9.74381	12.7188	8.95769	5.02758	2.73446
12927	ENSMUSG00000037649	ENSMUST00000042121	H2-DMa	protein_coding	chr17:34272127-34276046:+	1555	0.474713	0.268946	No	14.16	7.27	7.80479	14.6157	19.6563	4.07168	5.8655	10.0263
12926	ENSMUSG00000020184	ENSMUST00000105263	Mdm2	protein_coding	chr10:117125944-117147814:-	3132	0.473072	0.000137515	No	1790.56	1268.02	1738.24	1785.55	1846.53	1461.73	1218.35	1142.09
12925	ENSMUSG00000085337	ENSMUST00000138207	Gm15964	lincRNA	chr16:91611713-91624106:+	2745	0.473029	0.274774	No	16.42	9.02	20.0695	19.4876	9.25001	7.32902	5.8655	11.8493
12924	ENSMUSG00000063611	ENSMUST00000074761	Gm10134	protein_coding	chr2:28361615-28361995:+	381	0.473022	0.274796	No	16.84	9.1	20.0695	17.0517	11.5625	11.4007	8.37929	5.46891
12923	ENSMUSG00000034258	ENSMUST00000040461	Mfsd7c	protein_coding	chr12:87087489-87154535:+	3435	0.472704	0.00729016	No	344.33	241.77	363.48	359.303	309.875	281.76	224.565	220.579
12922	ENSMUSG00000052861	ENSMUST00000064948	Dnahc6	protein_coding	chr6:72967600-73171625:-	12652	0.472307	0.225709	No	36.45	22.77	30.1042	42.6292	34.6875	15.4724	24.2999	27.3446
12921	ENSMUSG00000004085	ENSMUST00000090824	B230120H23Rik	protein_coding	chr2:72123694-72280667:+	3334	0.472218	0.0364945	No	153.85	106.83	141.601	171.735	146.844	117.264	109.769	92.06
12920	ENSMUSG00000031831	ENSMUST00000093100	Lrrc50	protein_coding	chr8:122099135-122122354:+	2821	0.472203	0.272326	No	14.36	6.87	13.3796	17.0517	10.4063	10.5864	5.02758	3.64594
12919	ENSMUSG00000030276	ENSMUST00000032414	Ttll3	protein_coding	chr6:113342452-113364556:+	3143	0.472105	0.0381453	No	138.36	96.17	141.601	137.631	132.969	83.8766	98.8756	103.909
12918	ENSMUSG00000081176	ENSMUST00000119544	H3f3a-ps2	pseudogene	chr16:91114434-91114844:-	411	0.471662	0.21585	No	41.64	26.77	28.9892	48.719	47.4063	26.0587	32.6792	20.0527
12917	ENSMUSG00000003585	ENSMUST00000003681	Sec14l2	protein_coding	chr11:3997042-4018834:-	2631	0.471618	0.148141	No	66.53	43.98	59.0934	63.3348	75.1563	32.5734	45.2482	53.7776
12916	ENSMUSG00000067034	ENSMUST00000097390	Zfp960	protein_coding	chr17:17221711-17226348:+	1179	0.471382	0.000206892	No	732.38	521.75	697.971	783.159	715.72	555.377	485.999	523.193
12915	ENSMUSG00000036617	ENSMUST00000114627	Etl4	protein_coding	chr2:20211540-20732162:+	7413	0.470808	0.0037114	No	2366.08	1666.96	2667.01	2454.22	2021.13	2024.44	1619.72	1410.07
12914	ENSMUSG00000086502	ENSMUST00000144796	B130055M24Rik	processed_transcript	chr7:134592154-134603874:+	1778	0.470666	0.114729	No	77.14	51.68	79.1629	73.0786	76.3126	58.6322	55.3033	40.1054
12913	ENSMUSG00000083337	ENSMUST00000119837	Gm11539	pseudogene	chr11:96109947-96110503:+	557	0.470631	0.274486	No	13.32	6.74	13.3796	13.3977	10.4063	8.14336	5.02758	4.55743
12912	ENSMUSG00000086351	ENSMUST00000152854	6230400D17Rik	lincRNA	chr14:21506458-21522234:-	1554	0.470535	0.273818	No	21.02	11.62	16.7246	24.3595	19.6563	14.658	12.5689	6.3804
12911	ENSMUSG00000038756	ENSMUST00000167258	Ttll6	protein_coding	chr11:95995100-96026765:+	3205	0.470418	0.135413	No	85.29	55.68	79.1629	82.8224	91.3439	39.9024	52.7895	77.4762
12910	ENSMUSG00000036904	ENSMUST00000041080	Fzd8	protein_coding	chr18:9212854-9216199:+	3346	0.470381	0.132861	No	65.99	44.91	78.0479	58.4629	60.1251	43.9741	46.924	41.0168
12909	ENSMUSG00000027035	ENSMUST00000176018	Lass6	protein_coding	chr2:68699643-68946701:+	1279	0.470361	0.00748663	No	298.1	209.36	307.732	298.404	285.594	236.157	211.158	181.386
12908	ENSMUSG00000078889	ENSMUST00000123863	Gm14288	protein_coding	chr2:175790375-175800093:-	267	0.470027	0.237371	No	33.13	20.45	37.909	28.0135	31.2188	26.0587	19.2724	14.5838
12907	ENSMUSG00000049904	ENSMUST00000059319	Tmem17	protein_coding	chr11:22412091-22419237:+	1568	0.469792	0.184482	No	50.15	32.77	56.8635	47.5011	43.9376	31.7591	25.1379	40.1054
12906	ENSMUSG00000026821	ENSMUST00000113893	Ralgds	protein_coding	chr2:28388875-28408586:+	3683	0.469687	0.010166	No	220.18	155.55	217.419	231.415	209.282	158.795	149.151	155.864
12905	ENSMUSG00000056708	ENSMUST00000055322	Ier5	protein_coding	chr1:156943497-156946766:-	3270	0.469437	0.243459	No	31.72	20.1	36.794	21.9236	35.8438	14.658	22.6241	20.9642
12904	ENSMUSG00000081236	ENSMUST00000120482	Gm13574	pseudogene	chr2:59830008-59830401:-	394	0.469104	0.279237	No	14.43	7.8	15.6096	13.3977	11.5625	5.70035	7.54136	7.29188
12903	ENSMUSG00000063172	ENSMUST00000046558	Hspb11	protein_coding	chr4:106926530-106952533:+	608	0.468351	0.280639	No	16.07	9.14	20.0695	9.74381	17.3438	7.32902	10.0552	7.29188
12902	ENSMUSG00000064354	ENSMUST00000082405	mt-Co2	protein_coding	chrM:7013-7696:+	684	0.468135	0.280211	No	16.77	9.51	13.3796	15.8337	18.5	8.95769	7.54136	9.11485
12901	ENSMUSG00000042258	ENSMUST00000036060	Isl1	protein_coding	chr13:117088489-117099896:-	2515	0.467966	0.2798	No	19.01	10.86	13.3796	26.7955	16.1875	13.8437	8.37929	8.20337
12900	ENSMUSG00000026956	ENSMUST00000102925	Uap1l1	protein_coding	chr2:25215409-25221202:-	3349	0.467849	0.00908067	No	299.09	210.45	289.892	295.968	308.719	184.854	201.941	246.101
12899	ENSMUSG00000067851	ENSMUST00000088615	Arfgef1	protein_coding	chr1:10127652-10222751:-	6978	0.467759	0.000218641	No	1599.03	1137.17	1654.62	1634.52	1508.91	1293.98	1125.34	1007.19
12898	ENSMUSG00000032536	ENSMUST00000098282	Trak1	protein_coding	chr9:121206620-121382735:+	3981	0.467608	0.00255761	No	617.97	438.76	675.672	638.22	544.594	478.015	461.699	380.089
12897	ENSMUSG00000021098	ENSMUST00000110489	4930447C04Rik	protein_coding	chr12:73982096-74018747:-	1988	0.467527	0.104725	No	107.41	71.68	97.0024	102.31	121.406	93.6486	71.224	52.8661
12896	ENSMUSG00000034391	ENSMUST00000165749	Fbxo15	protein_coding	chr18:85126404-85150611:+	1275	0.467333	2.22887e-06	No	3678.17	2639.57	3687.21	3483.41	3871.13	2826.56	2522.17	2576.77
12895	ENSMUSG00000064817	ENSMUST00000082883	U1	snRNA	chr3:96290478-96290642:-	165	0.46638	0.271271	No	22.84	13.68	20.0695	19.4876	26.5938	9.77203	13.4069	15.4952
12894	ENSMUSG00000000194	ENSMUST00000056433	Gpr107	protein_coding	chr2:31007836-31074295:+	6134	0.466153	0.000189952	No	1154.16	824.33	1166.26	1224.07	1074.16	919.385	771.733	786.612
12893	ENSMUSG00000070427	ENSMUST00000094134	Il18bp	protein_coding	chr7:109163593-109166669:-	1400	0.46552	0.145723	No	76.59	52.1	59.0934	74.2965	98.2814	62.7038	48.5999	43.7513
12892	ENSMUSG00000068457	ENSMUST00000154666	Uty	protein_coding	chrY:433587-582137:-	5185	0.465488	8.82687e-06	No	1193.13	857.34	1142.84	1248.43	1187.47	868.896	857.202	843.124
12891	ENSMUSG00000074744	ENSMUST00000099271	Gm807	lincRNA	chr13:99870661-99877535:+	1723	0.465451	0.270576	No	28.43	17.19	16.7246	35.3213	34.6875	10.5864	16.7586	23.6986
12890	ENSMUSG00000053819	ENSMUST00000106397	Camk2d	protein_coding	chr3:126299891-126547972:+	4388	0.465194	0.20661	No	40.06	26.32	37.909	43.8471	35.8438	24.4301	25.1379	26.4331
12889	ENSMUSG00000071379	ENSMUST00000071858	Hpcal1	protein_coding	chr12:17697620-17798732:+	1561	0.464693	0.0936544	No	85.02	58.66	76.9329	88.9123	86.7189	54.5605	61.1688	57.4236
12888	ENSMUSG00000062908	ENSMUST00000072697	Acadm	protein_coding	chr3:153585321-153607596:-	2047	0.464608	0.000114325	No	2027.77	1460.18	2229.94	2113.19	1766.75	1504.89	1468.89	1405.51
12887	ENSMUSG00000088453	ENSMUST00000157828	7SK	misc_RNA	chr17:80595498-80595744:-	247	0.464452	0.214943	No	8.73	2.51	7.80479	7.30786	8.09376	4.88601	1.67586	0
12886	ENSMUSG00000007907	ENSMUST00000008051	4931407G18Rik	protein_coding	chr5:88408476-88410568:+	1492	0.464391	0.245572	No	10.98	3.39	10.0347	12.1798	8.09376	4.07168	6.70343	0
12885	ENSMUSG00000002083	ENSMUST00000002152	Bbc3	protein_coding	chr7:16894965-16903554:+	1814	0.464155	0.113777	No	87.59	59.39	84.7377	97.4381	78.6251	52.9318	50.2758	74.7418
12884	ENSMUSG00000027547	ENSMUST00000029061	Sall4	protein_coding	chr2:168573832-168592701:-	5073	0.464153	0.0170946	No	5785.23	3995.34	6425.57	6061.87	4968.41	5280.97	4082.39	2955.95
12883	ENSMUSG00000030847	ENSMUST00000033136	Bag3	protein_coding	chr7:135667097-135690491:+	2591	0.464145	0.00193391	No	536.22	384.11	600.969	540.781	471.751	408.797	375.392	366.417
12882	ENSMUSG00000026478	ENSMUST00000027752	Lamc1	protein_coding	chr1:155066052-155179916:-	7622	0.464036	3.29375e-07	No	10887.4	7849.95	11099.5	11473.3	10131.1	8050.52	7919.27	7584.47
12881	ENSMUSG00000057215	ENSMUST00000133824	Gm15514	lincRNA	chr7:114386536-114443910:+	1294	0.463964	0.0167481	No	194.27	137.28	190.66	203.402	186.156	140.88	140.772	127.608
12880	ENSMUSG00000045589	ENSMUST00000053681	6430704M03Rik	protein_coding	chr4:56970045-57003263:-	6817	0.463653	0.176431	No	52.76	35.42	59.0934	54.8089	42.7813	39.0881	32.6792	31.902
12879	ENSMUSG00000043987	ENSMUST00000114628	Cep164	protein_coding	chr9:45575030-45636721:-	5727	0.463553	0.00131096	No	730.36	519.09	770.444	733.222	686.813	588.765	524.544	450.274
12878	ENSMUSG00000028017	ENSMUST00000168182	Egf	protein_coding	chr3:129380493-129458228:-	4694	0.463439	0.285958	No	17.63	10.05	16.7246	18.2696	15.0313	7.32902	9.21722	10.9378
12877	ENSMUSG00000079022	ENSMUST00000159993	Col22a1	protein_coding	chr15:71626225-71864657:-	8809	0.463437	0.285721	No	21.46	11.63	14.4946	23.1415	25.4375	7.32902	8.37929	19.1412
12876	ENSMUSG00000027506	ENSMUST00000094381	Tpd52	protein_coding	chr3:8930788-8964048:-	1074	0.463294	0.000235406	No	755.99	542.47	816.158	732.004	720.345	577.364	523.706	525.015
12875	ENSMUSG00000022139	ENSMUST00000088419	Mbnl2	protein_coding	chr14:120674891-120830919:+	4552	0.462999	0.000938463	No	581.45	415.99	613.234	593.154	537.657	394.138	395.503	458.477
12874	ENSMUSG00000061848	ENSMUST00000072779	Gm5805	protein_coding	chr15:81802804-81803322:+	519	0.462959	0.286783	No	17.73	10.29	12.2647	21.9236	17.3438	8.95769	10.8931	8.20337
12873	ENSMUSG00000083805	ENSMUST00000121850	Gm14848	pseudogene	chrX:100494354-100494770:-	417	0.462655	0.284336	No	22.35	13.94	30.1042	30.4494	10.4063	17.101	12.5689	10.0263
12872	ENSMUSG00000076396	ENSMUST00000102441	Mir667	miRNA	chr12:110958216-110958307:+	92	0.462649	0.282357	No	13.96	7.12	6.68982	18.2696	17.3438	3.25734	6.70343	10.0263
12871	ENSMUSG00000045409	ENSMUST00000113706	Trim39	protein_coding	chr17:36395818-36408512:-	3204	0.462552	0.0147292	No	279.85	198.57	296.582	306.93	238.188	223.942	185.182	185.943
12870	ENSMUSG00000034761	ENSMUST00000110570	Map4k5	protein_coding	chr12:70904737-70994187:-	4498	0.462367	0.000250603	No	740.28	529.94	724.731	728.35	765.438	572.478	532.085	485.822
12869	ENSMUSG00000084067	ENSMUST00000120455	Gm14269	pseudogene	chr2:170289014-170289319:-	306	0.462247	0.278453	No	24.12	13.65	21.1844	21.9236	26.5938	16.2867	16.7586	7.29188
12868	ENSMUSG00000042590	ENSMUST00000109293	Ipo11	protein_coding	chr13:107584519-107726995:-	4309	0.46221	0.000692082	No	3264.64	2319.07	3398.43	3342.13	3060.6	2724.77	2329.44	1962.43
12867	ENSMUSG00000080626	ENSMUST00000116976	Mir1192	miRNA	chr19:23223921-23224041:+	121	0.461966	0.184996	No	63.56	40.29	64.6683	58.4629	64.7501	50.4888	48.5999	24.6101
12866	ENSMUSG00000052374	ENSMUST00000168193	Actn2	protein_coding	chr13:12361702-12432991:-	2920	0.460958	0.287183	No	19.23	11.39	13.3796	24.3595	18.5	12.215	10.0552	9.11485
12865	ENSMUSG00000051517	ENSMUST00000054538	E130306D19Rik	protein_coding	chr4:43509014-43512567:-	1659	0.460793	0.0185311	No	201.61	142.54	198.465	202.184	201.188	135.994	130.717	159.51
12864	ENSMUSG00000036111	ENSMUST00000036992	Lmo1	protein_coding	chr7:116282086-116313822:-	1071	0.460245	0.291567	No	23.56	10.83	17.8395	23.1415	27.75	3.25734	12.5689	20.9642
12863	ENSMUSG00000062518	ENSMUST00000066794	Zfp534	protein_coding	chr4:147047617-147076662:-	2795	0.459825	8.2164e-06	No	2622.24	1891.75	2459.62	2622.3	2792.35	2015.48	1824.17	1838.47
12862	ENSMUSG00000050967	ENSMUST00000053355	Creg2	protein_coding	chr1:39675251-39708027:-	5799	0.459511	0.284282	No	12.8	7.54	26.7593	8.52583	6.93751	5.70035	6.70343	7.29188
12861	ENSMUSG00000063001	ENSMUST00000077976	Gm15450	pseudogene	chr3:37613662-37614100:+	435	0.459302	0.0135383	No	1490.75	1048.8	1254.34	1531	1721.66	1206.85	1192.37	799.373
12860	ENSMUSG00000051582	ENSMUST00000060241	Otud6a	protein_coding	chrX:97624352-97625224:+	873	0.459269	0.290227	No	18.82	10.67	16.7246	19.4876	17.3438	12.215	6.70343	10.9378
12859	ENSMUSG00000062115	ENSMUST00000064190	Rai1	protein_coding	chr11:59918515-60012697:+	7348	0.458781	0.018638	No	211.25	149.07	210.729	211.928	208.125	162.053	155.855	128.519
12858	ENSMUSG00000041734	ENSMUST00000107618	Kirrel	protein_coding	chr3:86882523-86978669:-	7278	0.458684	0.0249695	No	1177.84	820.52	1323.47	1274	966.626	1082.25	802.736	633.482
12857	ENSMUSG00000092885	ENSMUST00000175144	AL646020.1	miRNA	chr11:6372228-6372280:-	53	0.458635	0.0676198	No	115.11	80.94	98.1174	116.926	129.5	75.7332	80.4412	83.8566
12856	ENSMUSG00000065521	ENSMUST00000083587	Mir296	miRNA	chr2:174092548-174092626:-	79	0.458546	0.258209	No	29.85	18.77	28.9892	25.5775	32.375	16.2867	15.0827	22.7871
12855	ENSMUSG00000022353	ENSMUST00000110150	Mtss1	protein_coding	chr15:58774985-58913581:-	2671	0.457636	0.000677954	No	729.33	523.8	700.201	795.338	693.751	519.546	571.468	481.264
12854	ENSMUSG00000061313	ENSMUST00000033975	Ddhd2	protein_coding	chr8:26835796-26864752:-	4267	0.457626	0.000104499	No	970.18	698.72	968.909	1017.01	923.845	753.261	670.343	672.676
12853	ENSMUSG00000064899	ENSMUST00000082965	Snord118	snoRNA	chr11:68886929-68887063:+	135	0.457477	0.291139	No	13.4	7.41	20.0695	13.3977	6.93751	4.88601	8.37929	6.3804
12852	ENSMUSG00000026421	ENSMUST00000097561	Csrp1	protein_coding	chr1:137616638-137648809:+	1828	0.457265	0.00326397	No	829.67	595.49	958.874	817.262	726.126	678.342	558.899	554.183
12851	ENSMUSG00000048790	ENSMUST00000062899	E030011O05Rik	protein_coding	chr9:96647700-96653146:-	1799	0.457125	0.225709	No	38.74	25.6	42.3689	30.4494	41.6251	23.6157	27.6517	22.7871
12850	ENSMUSG00000071773	ENSMUST00000115210	Rhox1	protein_coding	chrX:34753799-34762253:-	883	0.456846	0.295704	No	16.36	9.02	17.8395	14.6157	13.875	5.70035	10.8931	8.20337
12849	ENSMUSG00000025278	ENSMUST00000052678	Flnb	protein_coding	chr14:8650471-8784102:+	9100	0.45638	0.000534603	No	8555.24	6161.33	9551.95	8770.65	7471.7	6960.13	6064.93	5538.18
12848	ENSMUSG00000033256	ENSMUST00000125826	Shf	protein_coding	chr2:122174864-122194898:-	1566	0.45631	0.0538809	No	179.56	126.41	218.534	166.863	156.094	147.395	126.527	105.732
12847	ENSMUSG00000087299	ENSMUST00000138426	Gm12953	antisense	chr4:116224345-116225232:+	751	0.456165	0.270047	No	10.26	4.38	7.80479	9.74381	10.4063	3.25734	1.67586	6.3804
12846	ENSMUSG00000072949	ENSMUST00000085210	Acot1	protein_coding	chr12:85350448-85358621:+	1564	0.45614	0.294472	No	22.42	13.72	12.2647	20.7056	38.1563	9.77203	10.8931	19.1412
12845	ENSMUSG00000052911	ENSMUST00000065014	Lamb2	protein_coding	chr9:108382193-108392861:+	5624	0.456028	0.0016509	No	742.96	533.8	781.594	792.903	659.063	470.686	572.306	561.475
12844	ENSMUSG00000032402	ENSMUST00000034973	Smad3	protein_coding	chr9:63494574-63605801:-	5090	0.455939	0.00731498	No	330.97	236.67	323.341	365.393	304.094	256.516	213.672	238.809
12843	ENSMUSG00000029231	ENSMUST00000168162	Pdgfra	protein_coding	chr5:75552191-75594229:+	6570	0.455876	0.295609	No	16.02	7.78	15.6096	17.0517	12.7188	4.88601	13.4069	4.55743
12842	ENSMUSG00000022900	ENSMUST00000023617	Ildr1	protein_coding	chr16:36694064-36726890:+	3042	0.455472	0.0102042	No	725.24	514.23	830.653	710.08	644.032	627.038	501.082	430.221
12841	ENSMUSG00000025036	ENSMUST00000026011	Sfxn2	protein_coding	chr19:46647855-46671388:+	3210	0.455361	0.0180318	No	237.9	168.97	257.558	238.723	216.219	191.369	161.72	153.13
12840	ENSMUSG00000040451	ENSMUST00000142618	Sgms1	protein_coding	chr19:32197220-32423806:-	4036	0.454967	0.000892255	No	506.62	365.36	539.646	476.229	502.969	377.852	350.254	365.506
12839	ENSMUSG00000032540	ENSMUST00000035128	Abhd5	protein_coding	chr9:122260848-122288943:+	1386	0.454755	0.143578	No	67.81	46.18	71.3581	64.5527	64.7501	51.3031	46.924	38.2824
12838	ENSMUSG00000040990	ENSMUST00000073094	Sh3kbp1	protein_coding	chrX:156065473-156411101:+	2280	0.454603	0.24986	No	33.44	22.01	39.024	24.3595	35.8438	21.9871	19.2724	21.8756
12837	ENSMUSG00000030549	ENSMUST00000032766	Rhcg	protein_coding	chr7:86738249-86762543:-	2090	0.45425	0.294032	No	26.76	14.07	18.9545	26.7955	33.5313	21.1727	18.4344	5.46891
12836	ENSMUSG00000001819	ENSMUST00000001872	Hoxd13	protein_coding	chr2:74506367-74509656:+	2483	0.453909	0.219718	No	41.1	27.28	40.1389	46.2831	34.6875	27.6874	27.6517	23.6986
12835	ENSMUSG00000031402	ENSMUST00000033775	Mpp1	protein_coding	chrX:72355072-72376355:-	2525	0.453823	0.0161628	No	632.05	443.84	671.212	666.233	561.938	563.52	432.371	356.391
12834	ENSMUSG00000086096	ENSMUST00000136525	Gm12688	antisense	chr4:99320298-99321674:-	701	0.453131	0.237988	No	35.7	23.37	34.5641	31.6674	38.1563	24.4301	20.1103	22.7871
12833	ENSMUSG00000022257	ENSMUST00000022867	Laptm4b	protein_coding	chr15:34167781-34214050:+	1897	0.452959	0.00972714	No	336.62	240.27	359.02	339.815	309.875	241.858	207.806	272.534
12832	ENSMUSG00000046442	ENSMUST00000055438	Ppm1e	protein_coding	chr11:87040408-87172525:-	6344	0.452652	0.300332	No	15.2	8.48	10.0347	12.1798	23.125	4.88601	8.37929	10.0263
12831	ENSMUSG00000070923	ENSMUST00000168670	Klhl9	protein_coding	chr4:88365486-88368365:-	2878	0.452639	0.000398493	No	899.27	651.68	797.204	930.534	977.032	641.697	672.857	638.04
12830	ENSMUSG00000032369	ENSMUST00000093801	Plscr1	protein_coding	chr9:92144895-92166813:+	1692	0.452114	0.00400364	No	591.24	424.24	642.223	612.642	522.626	470.686	437.399	368.24
12829	ENSMUSG00000054901	ENSMUST00000068175	Arhgef33	protein_coding	chr17:80706747-80788028:+	3260	0.45148	0.2596	No	9.42	3.56	6.68982	8.52583	10.4063	2.44301	5.8655	0.911485
12828	ENSMUSG00000060227	ENSMUST00000078752	Casc4	protein_coding	chr2:121692706-121761956:+	4215	0.450965	0.000333513	No	847.27	613.85	774.904	856.237	913.439	637.625	578.171	624.367
12827	ENSMUSG00000034235	ENSMUST00000035340	Usp54	protein_coding	chr14:21368134-21437576:-	6495	0.450886	0.00209856	No	819.83	588.32	883.056	820.916	757.345	682.413	566.44	524.104
12826	ENSMUSG00000083953	ENSMUST00000121009	Gm14049	pseudogene	chr2:130813720-130814355:+	636	0.450767	0.294032	No	11.3	5.82	10.0347	8.52583	12.7188	4.88601	5.02758	4.55743
12825	ENSMUSG00000052384	ENSMUST00000143682	Lrrc33	protein_coding	chr16:32142911-32165580:-	3577	0.450313	0.116168	No	89.22	61.63	98.1174	87.6943	79.7813	56.1892	73.7378	53.7776
12824	ENSMUSG00000073233	ENSMUST00000101625	Gm9144	pseudogene	chr12:7866633-7868011:+	1265	0.450063	0.30478	No	16	8.15	16.7246	15.8337	12.7188	11.4007	8.37929	3.64594
12823	ENSMUSG00000074136	ENSMUST00000145562	4930513N10Rik	lincRNA	chr8:98330730-98345628:+	2803	0.449889	0.186564	No	52.42	35.42	53.5186	49.937	50.8751	33.3878	39.3827	30.9905
12822	ENSMUSG00000044393	ENSMUST00000059787	Dsg2	protein_coding	chr18:20716575-20763022:+	5766	0.449655	0.0109252	No	1622.81	1150.09	1771.69	1712.47	1406	1477.2	1035.68	991.696
12821	ENSMUSG00000033065	ENSMUST00000051226	Pfkm	protein_coding	chr15:97938902-97962878:+	2880	0.449571	0.00155007	No	454.92	328.59	476.092	457.959	428.969	344.464	329.306	309.905
12820	ENSMUSG00000071847	ENSMUST00000163716	Apcdd1	protein_coding	chr18:63081983-63112118:+	1842	0.449316	0.141577	No	132.5	88.42	161.671	126.67	111	128.665	81.2791	63.804
12819	ENSMUSG00000039959	ENSMUST00000167837	Hip1	protein_coding	chr5:135882393-136020992:-	7848	0.449153	0.00810593	No	1228.36	878.49	1428.28	1194.83	1083.41	1078.18	806.926	776.585
12818	ENSMUSG00000031563	ENSMUST00000057561	Wwc2	protein_coding	chr8:48911437-49075897:-	6546	0.448984	9.45786e-05	No	2257.65	1642.76	2429.52	2359.22	2004.94	1732.09	1597.09	1599.66
12817	ENSMUSG00000026200	ENSMUST00000155716	Glb1l	protein_coding	chr1:75194818-75207353:-	2927	0.448832	0.107566	No	91.97	63.97	88.0826	99.874	85.5626	53.7462	63.6826	72.9188
12816	ENSMUSG00000061520	ENSMUST00000077471	Olfr153	protein_coding	chr2:87371953-87373210:+	1258	0.448671	0.220626	No	45.93	30.56	35.679	49.937	50.8751	34.2021	31.8413	23.6986
12815	ENSMUSG00000042686	ENSMUST00000038382	Jph1	protein_coding	chr1:16987545-17087879:-	2192	0.448665	0.30716	No	14.84	8.65	18.9545	8.52583	16.1875	7.32902	8.37929	7.29188
12814	ENSMUSG00000014444	ENSMUST00000067252	Fam38a	protein_coding	chr8:125005598-125075229:-	8216	0.448154	3.13679e-05	No	2377.07	1729.39	2430.64	2532.17	2179.53	1837.96	1675.02	1677.13
12813	ENSMUSG00000041135	ENSMUST00000129036	Ripk2	protein_coding	chr4:16049888-16090790:-	2804	0.447945	0.063073	No	145.47	102.43	128.222	147.375	159.563	83.8766	115.634	107.555
12812	ENSMUSG00000069713	ENSMUST00000092680	4933406P04Rik	protein_coding	chr10:20030312-20032100:-	1789	0.447267	0.289998	No	10.81	5.35	5.57485	15.8337	10.4063	2.44301	5.8655	5.46891
12811	ENSMUSG00000028950	ENSMUST00000030792	Tas1r1	protein_coding	chr4:151402023-151412677:-	2863	0.446952	0.30387	No	19.53	11.67	15.6096	20.7056	19.6563	10.5864	12.5689	9.11485
12810	ENSMUSG00000036863	ENSMUST00000039517	Syde2	protein_coding	chr3:145650834-145684684:+	5498	0.446919	0.00212303	No	565.65	407.36	558.6	595.59	541.126	434.041	434.885	355.479
12809	ENSMUSG00000025572	ENSMUST00000026659	Tmc6	protein_coding	chr11:117627302-117641953:-	2865	0.446565	0.00364339	No	396	286.42	423.689	401.932	361.907	304.562	277.355	275.269
12808	ENSMUSG00000033985	ENSMUST00000045542	Tesk2	protein_coding	chr4:116393553-116476847:+	3033	0.446484	0.017867	No	403.68	287.77	419.229	444.561	350.344	350.164	253.893	265.242
12807	ENSMUSG00000023079	ENSMUST00000073161	Gtf2ird1	protein_coding	chr5:134833539-134932581:-	3587	0.445943	0.000317948	No	1037.59	752.87	1111.63	1024.32	978.189	824.108	734.864	701.844
12806	ENSMUSG00000072647	ENSMUST00000100757	Adam1a	protein_coding	chr5:121968613-121971704:-	3092	0.445705	0.310264	No	18.17	10.46	22.2994	19.4876	11.5625	13.0294	10.0552	6.3804
12805	ENSMUSG00000079884	ENSMUST00000116000	Gm10698	pseudogene	chr9:33535831-33536436:+	606	0.445649	0.102548	No	88.43	62.03	89.1976	85.2583	87.8751	57.8178	65.3585	60.158
12804	ENSMUSG00000050197	ENSMUST00000152730	Rhox13	protein_coding	chrX:35474396-35483143:+	875	0.44488	0.289295	No	10.25	4.64	8.91976	8.52583	10.4063	4.88601	5.02758	1.82297
12803	ENSMUSG00000042364	ENSMUST00000037864	Snx18	protein_coding	chr13:114382393-114408753:-	4419	0.444871	5.25609e-05	No	1937.14	1409.99	2067.15	1909.79	1838.44	1489.42	1447.94	1297.04
12802	ENSMUSG00000074397	ENSMUST00000114742	Foxr1	protein_coding	chr9:44241438-44248951:-	858	0.444654	0.283058	No	28.76	18.04	26.7593	32.8854	24.2813	17.9154	12.5689	21.8756
12801	ENSMUSG00000071470	ENSMUST00000095932	Ccnb1ip1	protein_coding	chr14:51408924-51415403:-	1508	0.444275	0.00063798	No	649.59	471.6	637.763	626.04	683.345	505.702	440.751	467.592
12800	ENSMUSG00000014158	ENSMUST00000071968	Trpv4	protein_coding	chr5:115072161-115108430:-	3228	0.444269	0.255802	No	36.55	24.28	26.7593	41.4112	40.4688	21.1727	21.7862	27.3446
12799	ENSMUSG00000084487	ENSMUST00000122538	SNORD113	snoRNA	chr12:110923172-110923244:+	73	0.443987	0.288554	No	27.58	17.88	21.1844	23.1415	38.1563	18.7297	17.5965	14.5838
12798	ENSMUSG00000039193	ENSMUST00000052124	Nlrc4	protein_coding	chr17:74825635-74858448:-	3838	0.44292	0.294677	No	34.7	19.84	43.4838	31.6674	27.75	34.2021	17.5965	10.9378
12797	ENSMUSG00000031539	ENSMUST00000163739	Ap3m2	protein_coding	chr8:23897826-23916126:-	3467	0.442784	0.187484	No	62.77	43.85	69.1282	75.5145	45.0938	44.7885	38.5447	45.5743
12796	ENSMUSG00000037169	ENSMUST00000043396	Mycn	protein_coding	chr12:12942902-12948720:-	2671	0.442561	0.00419599	No	744.22	534.38	780.479	719.824	730.751	643.325	480.971	490.379
12795	ENSMUSG00000020427	ENSMUST00000020702	Igfbp3	protein_coding	chr11:7106089-7113900:-	2421	0.442443	0.237219	No	41.21	27.36	36.794	46.2831	38.1563	31.7591	24.2999	23.6986
12794	ENSMUSG00000042857	ENSMUST00000059598	Gm9776	protein_coding	chr13:95125794-95128773:-	2980	0.442112	0.315455	No	16.93	10.1	17.8395	19.4876	11.5625	8.95769	9.21722	9.11485
12793	ENSMUSG00000015697	ENSMUST00000015841	Setdb1	protein_coding	chr3:95127447-95161122:-	4658	0.442094	0.00573178	No	4925.36	3522.45	5307.26	5088.7	4421.51	4321.68	3555.33	2842.01
12792	ENSMUSG00000048905	ENSMUST00000062357	4930539E08Rik	protein_coding	chr17:29033342-29052269:-	4592	0.441709	0.0719398	No	115.67	82.2	122.647	109.618	112.156	75.7332	87.1446	81.1222
12791	ENSMUSG00000084264	ENSMUST00000117833	Gm14142	pseudogene	chr2:150772063-150772545:-	296	0.441622	0.308736	No	11.99	6.22	13.3796	12.1798	8.09376	7.32902	4.18965	4.55743
12790	ENSMUSG00000074657	ENSMUST00000099172	Kif5a	protein_coding	chr10:126662755-126700127:-	6015	0.441568	0.0303416	No	218.1	157.09	188.43	248.467	218.532	151.466	144.962	173.182
12789	ENSMUSG00000051390	ENSMUST00000053429	Zbtb22	protein_coding	chr17:34053116-34056269:+	2611	0.441451	0.0166173	No	283.15	205.13	317.767	291.096	242.813	219.056	191.886	202.35
12788	ENSMUSG00000022303	ENSMUST00000022913	Dcstamp	protein_coding	chr15:39577478-39592480:+	1993	0.441425	0.193199	No	62.01	41.9	70.2431	54.8089	58.9688	30.1304	46.924	48.3087
12787	ENSMUSG00000024805	ENSMUST00000062389	Pcgf5	protein_coding	chr19:36484238-36530682:+	1626	0.441256	0.0680888	No	128.63	91.13	128.222	138.849	116.781	96.0916	97.1998	78.3877
12786	ENSMUSG00000024471	ENSMUST00000025349	Myot	protein_coding	chr18:44493728-44515378:+	2209	0.440706	0.313766	No	21.59	12.78	18.9545	30.4494	15.0313	14.658	15.0827	7.29188
12785	ENSMUSG00000026923	ENSMUST00000028288	Notch1	protein_coding	chr2:26313423-26359342:-	9488	0.440487	0.00157216	No	930.1	679.19	854.067	1074.26	874.126	632.739	683.75	720.985
12784	ENSMUSG00000045314	ENSMUST00000061328	Sowahb	protein_coding	chr5:93470149-93474048:-	3900	0.440478	0.266662	No	35.92	23.92	45.7138	26.7955	34.6875	18.7297	23.462	27.3446
12783	ENSMUSG00000021715	ENSMUST00000022228	Cwc27	protein_coding	chr13:105421220-105607033:-	2071	0.44033	0.000273793	No	662.86	483.5	655.602	668.669	661.376	485.344	496.892	465.769
12782	ENSMUSG00000038665	ENSMUST00000101532	Dgki	protein_coding	chr6:36796022-37249974:-	4596	0.440121	0.277383	No	32.89	21.82	26.7593	26.7955	45.0938	24.4301	19.2724	19.1412
12781	ENSMUSG00000023845	ENSMUST00000041047	Lnpep	protein_coding	chr17:17664687-17761453:-	5181	0.440022	5.74256e-06	No	2192.51	1604.78	2260.04	2206.97	2110.16	1626.23	1662.45	1525.83
12780	ENSMUSG00000029312	ENSMUST00000031254	Klhl8	protein_coding	chr5:104291069-104340278:-	3193	0.439882	0.00938994	No	285.28	206.41	275.398	287.442	290.219	193.812	199.427	224.225
12779	ENSMUSG00000072763	ENSMUST00000092720	5430403G16Rik	protein_coding	chr5:110103564-110120060:-	3341	0.439496	0.0277713	No	182.24	131.24	180.625	188.786	174.594	130.294	124.851	135.811
12778	ENSMUSG00000028943	ENSMUST00000030785	Espn	protein_coding	chr4:151494440-151526316:-	3406	0.438895	0.198858	No	52.24	35.97	56.8635	51.155	46.2501	33.3878	36.031	35.5479
12777	ENSMUSG00000042414	ENSMUST00000047577	Prdm14	protein_coding	chr1:13103538-13117244:-	2564	0.438772	0.00286878	No	532.61	386.18	565.29	518.858	512.219	427.526	387.961	344.541
12776	ENSMUSG00000026987	ENSMUST00000112553	Baz2b	protein_coding	chr2:59737424-59844244:-	7759	0.43876	5.75811e-05	No	1160.18	848.88	1116.09	1147.33	1216.38	842.023	887.367	815.779
12775	ENSMUSG00000033063	ENSMUST00000091554	Cntnap3	protein_coding	chr13:64838899-65005196:-	4868	0.438627	0.299857	No	10.29	5.06	6.68982	8.52583	13.875	5.70035	4.18965	2.73446
12774	ENSMUSG00000093622	ENSMUST00000175668	RP23-349B16.3	antisense	chr17:71184004-71185384:+	385	0.438508	0.298277	No	25.34	15.92	25.6443	25.5775	21.9688	16.2867	11.731	17.3182
12773	ENSMUSG00000086350	ENSMUST00000141846	B230369F24Rik	antisense	chr1:180243459-180248680:-	2560	0.438127	0.265143	No	37.7	24.26	32.3341	42.6292	35.8438	28.5017	26.8137	16.4067
12772	ENSMUSG00000062960	ENSMUST00000076072	Kdr	protein_coding	chr5:76330383-76374453:-	4361	0.437649	0.212799	No	53.09	35.68	55.7485	54.8089	46.2501	43.9741	33.5172	28.256
12771	ENSMUSG00000085642	ENSMUST00000144811	3110053B16Rik	pseudogene	chr12:20882945-20927123:-	704	0.437568	0.229157	No	45.97	30.86	50.1737	40.1932	45.0938	35.8308	30.1655	24.6101
12770	ENSMUSG00000037833	ENSMUST00000096000	Sh2d4b	protein_coding	chr14:41629157-41706555:-	1597	0.437003	0.0431197	No	334.41	237.16	355.675	367.829	283.282	303.747	221.213	195.969
12769	ENSMUSG00000032666	ENSMUST00000044581	1700025G04Rik	protein_coding	chr1:153731654-153937450:-	9754	0.436807	0.0459629	No	164.36	117.82	151.636	166.863	172.281	107.492	111.445	133.077
12768	ENSMUSG00000038534	ENSMUST00000168565	Osbpl7	protein_coding	chr11:96912134-96930218:+	3535	0.436419	0.0790113	No	227.11	163.76	282.087	246.031	166.5	187.297	171.775	133.988
12767	ENSMUSG00000052310	ENSMUST00000015467	Slc39a1	protein_coding	chr3:90052094-90057534:+	2364	0.435197	0.000353411	No	904.42	663.84	980.059	904.956	831.345	662.869	643.53	682.702
12766	ENSMUSG00000022885	ENSMUST00000023601	St6gal1	protein_coding	chr16:23224813-23360421:+	4506	0.434783	0.165183	No	72.34	50.87	74.703	84.0404	57.8126	53.7462	44.4102	51.9547
12765	ENSMUSG00000069049	ENSMUST00000091197	Eif2s3y	protein_coding	chrY:346986-365037:+	1836	0.434479	0.000234796	No	1165.1	852.24	1137.27	1196.05	1159.72	770.362	870.608	919.689
12764	ENSMUSG00000084790	ENSMUST00000150906	Gm15879	antisense	chr16:4032839-4037519:-	565	0.434141	0.326551	No	22.5	11.94	20.0695	30.4494	16.1875	17.101	15.9207	4.55743
12763	ENSMUSG00000022434	ENSMUST00000023069	Fam118a	protein_coding	chr15:84867492-84893258:+	2543	0.433664	0.00553807	No	520.3	376.85	517.346	544.435	497.188	438.113	360.31	336.338
12762	ENSMUSG00000049625	ENSMUST00000169652	Tifab	protein_coding	chr13:56275064-56280246:-	3498	0.433553	0.310962	No	11.54	5.44	16.7246	8.52583	8.09376	7.32902	5.8655	1.82297
12761	ENSMUSG00000025142	ENSMUST00000026135	Aspscr1	protein_coding	chr11:120534306-120570761:+	1820	0.433283	0.00033696	No	1029.11	754.04	1075.95	1049.9	962.001	816.779	738.216	708.224
12760	ENSMUSG00000019124	ENSMUST00000019268	Scrn1	protein_coding	chr6:54455884-54516483:-	4810	0.433061	0.0538809	No	163.84	117.79	143.831	176.607	169.969	109.121	108.931	133.988
12759	ENSMUSG00000040054	ENSMUST00000170054	Baz2a	protein_coding	chr10:127496046-127566359:+	8343	0.432566	0.000904711	No	7178.45	5232.85	7617.48	7387.03	6570.98	5990.25	5308.28	4503.65
12758	ENSMUSG00000023030	ENSMUST00000023774	Slc11a2	protein_coding	chr15:100218329-100253486:-	3025	0.432329	0.00827836	No	542.93	399.26	631.073	557.833	452.094	411.24	381.258	402.876
12757	ENSMUSG00000063406	ENSMUST00000002837	Tmed5	protein_coding	chr5:108550646-108561639:-	3800	0.432162	0.000790115	No	764.57	559.59	805.008	738.094	749.251	614.009	538.788	526.838
12756	ENSMUSG00000031647	ENSMUST00000160719	Mfap3l	protein_coding	chr8:63111657-63155526:+	6335	0.431801	0.277383	No	50.68	31.41	50.1737	62.1168	39.3125	52.1175	22.6241	23.6986
12755	ENSMUSG00000057605	ENSMUST00000077435	Gm6807	protein_coding	chr19:45524798-45525685:-	888	0.430942	0.241035	No	47	31.61	49.0587	38.9752	50.8751	28.5017	39.3827	25.5216
12754	ENSMUSG00000033460	ENSMUST00000113199	Armcx1	protein_coding	chrX:131252527-131256449:+	2413	0.430887	0.0188234	No	339.58	247.04	308.847	321.546	390.813	214.17	271.489	256.127
12753	ENSMUSG00000022641	ENSMUST00000023317	Bbx	protein_coding	chr16:50197272-50432494:-	3417	0.430797	0.000870804	No	641.96	471.89	680.132	655.271	590.844	469.057	482.647	461.212
12752	ENSMUSG00000040410	ENSMUST00000154344	Fbxl4	protein_coding	chr4:22284763-22361222:+	2570	0.430475	0.0335817	No	206.12	149.24	225.224	196.094	195.406	146.58	133.231	166.802
12751	ENSMUSG00000037234	ENSMUST00000167730	Hook3	protein_coding	chr8:27131907-27229696:-	12828	0.430418	0.000129309	No	1319.36	970.68	1258.8	1303.23	1396.75	924.271	947.698	1040.92
12750	ENSMUSG00000033487	ENSMUST00000089017	Fndc3a	protein_coding	chr14:72937753-73109810:-	6143	0.429925	4.32451e-05	No	1321.03	972.23	1336.85	1322.72	1300.78	995.118	1008.03	913.308
12749	ENSMUSG00000041037	ENSMUST00000049020	Irgq	protein_coding	chr7:25315667-25323618:+	6123	0.429649	0.0297603	No	328.78	236.63	361.25	338.597	287.907	269.545	254.73	190.5
12748	ENSMUSG00000007850	ENSMUST00000109142	Hnrnph1	protein_coding	chr11:50190492-50200030:+	2427	0.429602	3.30262e-07	No	4322.26	3192.25	4362.88	4287.28	4313.97	3278.52	3102.01	3195.67
12747	ENSMUSG00000026837	ENSMUST00000028280	Col5a1	protein_coding	chr2:27741945-27895034:+	8406	0.429246	0.0162078	No	326.18	238.87	282.087	375.137	324.907	226.385	233.782	254.304
12746	ENSMUSG00000028842	ENSMUST00000069097	Eif2c3	protein_coding	chr4:126009976-126106800:-	15595	0.429129	0.000365258	No	730.44	537.09	703.546	747.837	737.688	543.976	553.871	511.343
12745	ENSMUSG00000021716	ENSMUST00000022230	Srek1ip1	protein_coding	chr13:105607257-105629354:+	2365	0.429086	0.011688	No	272.18	198.69	276.513	264.301	272.875	194.626	188.534	210.553
12744	ENSMUSG00000025025	ENSMUST00000003870	Mxi1	protein_coding	chr19:53384996-53450300:+	5156	0.429037	0.00730319	No	334.43	244.47	318.881	337.379	344.563	238.6	230.431	262.508
12743	ENSMUSG00000010721	ENSMUST00000055195	Lmbr1	protein_coding	chr5:29556354-29704930:-	4920	0.428427	0.00793872	No	327.96	240.31	353.446	320.328	308.719	229.643	248.027	240.632
12742	ENSMUSG00000062296	ENSMUST00000078626	Trank1	protein_coding	chr9:111214243-111298278:+	10519	0.428393	0.257114	No	43.5	29.53	33.4491	45.0651	50.8751	22.8014	31.0034	32.8135
12741	ENSMUSG00000050064	ENSMUST00000056096	Zfp697	protein_coding	chr3:98186404-98235871:+	5163	0.428351	0.337011	No	17.63	9.37	16.7246	18.2696	15.0313	4.07168	10.0552	13.6723
12740	ENSMUSG00000022199	ENSMUST00000078122	Slc22a17	protein_coding	chr14:55525569-55531877:-	2079	0.428285	0.315772	No	35.84	22.75	20.0695	40.1932	52.0313	12.215	27.6517	30.079
12739	ENSMUSG00000070643	ENSMUST00000153799	Sox13	protein_coding	chr1:135278880-135320954:-	3693	0.428133	0.0749421	No	408.78	288.69	480.552	431.164	327.219	379.48	296.627	211.465
12738	ENSMUSG00000091589	ENSMUST00000166730	Gm17278	lincRNA	chr13:65691229-65692497:-	519	0.427787	0.330135	No	11.8	6.35	8.91976	12.1798	11.5625	5.70035	5.8655	4.55743
12737	ENSMUSG00000085859	ENSMUST00000131438	D030068K23Rik	lincRNA	chr8:111599122-111777539:+	3677	0.427675	0.227757	No	52.17	35.74	45.7138	48.719	60.1251	27.6874	36.8689	41.0168
12736	ENSMUSG00000079965	ENSMUST00000116081	Gm14853	pseudogene	chrX:103039804-103040352:-	549	0.427481	0.268461	No	53.56	34.75	40.1389	69.4246	52.0313	49.6745	35.193	21.8756
12735	ENSMUSG00000026418	ENSMUST00000152208	Tnni1	protein_coding	chr1:137695979-137707566:+	1105	0.426855	0.338155	No	19.85	10.92	17.8395	23.1415	16.1875	4.88601	15.0827	12.7608
12734	ENSMUSG00000042821	ENSMUST00000052631	Snai1	protein_coding	chr2:167363695-167368314:+	1621	0.426806	0.339019	No	18.86	10.63	20.0695	24.3595	11.5625	16.2867	5.8655	9.11485
12733	ENSMUSG00000054091	ENSMUST00000106429	1810037I17Rik	protein_coding	chr3:122627280-122629111:+	1010	0.426282	0.00480561	No	457.01	334.38	451.563	450.651	465.969	318.405	308.358	377.355
12732	ENSMUSG00000031789	ENSMUST00000119870	Cngb1	protein_coding	chr8:97762945-97808081:-	4750	0.426044	0.335128	No	14.85	7.23	18.9545	10.9618	12.7188	2.44301	7.54136	11.8493
12731	ENSMUSG00000082615	ENSMUST00000119920	Gm13239	pseudogene	chr4:145279745-145280381:+	637	0.425892	0.096045	No	110.3	78.99	117.072	109.618	101.75	87.1339	73.7378	73.8303
12730	ENSMUSG00000074034	ENSMUST00000075898	Gm5921	protein_coding	chr9:115346818-115347699:-	882	0.425607	0.335636	No	19.71	12.62	20.0695	12.1798	26.5938	12.215	11.731	10.9378
12729	ENSMUSG00000043639	ENSMUST00000050565	Rbm20	protein_coding	chr19:53751796-53941570:+	6638	0.425436	0.288607	No	32.2	21.45	32.3341	28.0135	33.5313	20.3584	18.4344	22.7871
12728	ENSMUSG00000066009	ENSMUST00000091878	Gm13051	protein_coding	chr4:146064746-146094022:+	2798	0.425309	2.13657e-05	No	2808.18	2075.15	2693.77	2805	2927.63	2215.81	2052.09	1962.43
12727	ENSMUSG00000024012	ENSMUST00000114693	Mtch1	protein_coding	chr17:29469023-29484704:-	1769	0.425295	0.00326513	No	708.45	518.56	676.787	745.401	701.845	460.1	507.785	593.377
12726	ENSMUSG00000058761	ENSMUST00000080817	Rnf169	protein_coding	chr7:107068764-107128968:-	7157	0.42481	0.000603361	No	803.93	592.41	836.228	812.39	761.97	632.739	589.902	554.183
12725	ENSMUSG00000028465	ENSMUST00000030187	Tln1	protein_coding	chr4:43544391-43575294:-	8393	0.424734	0.0123368	No	4445.96	3242.2	5030.75	4726.97	3693.07	3946.27	3176.59	2716.23
12724	ENSMUSG00000028256	ENSMUST00000098538	Odf2l	protein_coding	chr3:144781553-144816879:+	2584	0.424465	0.047381	No	187.65	135.78	204.04	177.825	179.219	149.838	115.634	141.28
12723	ENSMUSG00000086390	ENSMUST00000137995	1810019D21Rik	lincRNA	chr8:108659300-108662000:+	948	0.424426	0.331429	No	12.93	6.05	11.1497	10.9618	13.875	3.25734	3.35172	10.9378
12722	ENSMUSG00000069622	ENSMUST00000092511	Gm10273	pseudogene	chr10:58858503-58859132:+	630	0.424082	0.25676	No	46.08	31.26	52.4036	48.719	35.8438	36.6451	31.8413	23.6986
12721	ENSMUSG00000074867	ENSMUST00000099449	Zfp808	protein_coding	chr13:62231276-62274779:+	2571	0.423985	0.000663943	No	1391.63	1030.8	1219.78	1444.52	1526.25	1060.27	1034.84	995.342
12720	ENSMUSG00000048581	ENSMUST00000061706	E130311K13Rik	protein_coding	chr3:63718606-63733394:-	1640	0.423707	0.317219	No	25.95	16.92	21.1844	31.6674	23.125	14.658	15.0827	18.2297
12719	ENSMUSG00000024240	ENSMUST00000028100	Epc1	protein_coding	chr18:6435951-6490854:-	3965	0.423584	0.0306833	No	560.92	403.87	641.108	546.871	500.657	495.93	415.613	317.197
12718	ENSMUSG00000061469	ENSMUST00000126189	Gm12569	antisense	chr11:51046967-51048555:+	796	0.423574	0.215789	No	55.67	38.82	55.7485	63.3348	46.2501	38.2738	41.8965	33.725
12717	ENSMUSG00000036009	ENSMUST00000176924	BC067068	protein_coding	chr10:105200311-105278436:-	2145	0.423312	0.0549825	No	182.5	132.89	209.614	157.119	181.531	148.209	124.851	123.962
12716	ENSMUSG00000066026	ENSMUST00000171001	Dhrs3	protein_coding	chr4:144482730-144517548:+	1349	0.422914	0.33742	No	20.12	12.49	21.1844	15.8337	20.8125	13.8437	10.8931	10.0263
12715	ENSMUSG00000041789	ENSMUST00000067450	2700046A07Rik	protein_coding	chr18:62911329-62915929:-	2060	0.422819	0.320535	No	10.41	4.88	12.2647	7.30786	9.25001	5.70035	1.67586	5.46891
12714	ENSMUSG00000027478	ENSMUST00000109774	Dnmt3b	protein_coding	chr2:153475189-153513466:+	4320	0.422633	0.0381081	No	2484.55	1765.41	2718.3	2634.48	2139.07	2369.72	1764.68	1313.45
12713	ENSMUSG00000029287	ENSMUST00000031224	Tgfbr3	protein_coding	chr5:107535589-107718648:-	6087	0.42263	0.148294	No	93.06	65.42	81.3928	101.092	94.8126	80.6192	58.655	56.5121
12712	ENSMUSG00000055555	ENSMUST00000069209	4930502E18Rik	protein_coding	chrX:51028003-51041618:+	1427	0.42231	0.331153	No	35.49	19.27	37.909	38.9752	27.75	35.8308	20.1103	8.20337
12711	ENSMUSG00000039262	ENSMUST00000069817	Prrc2b	protein_coding	chr2:32037976-32090056:+	10543	0.422209	0.000380762	No	4820.37	3561.58	5019.6	5125.24	4350.97	3943.01	3520.14	3252.18
12710	ENSMUSG00000024142	ENSMUST00000070888	Mlst8	protein_coding	chr17:24610497-24616023:-	3359	0.421696	0.0124259	No	337.7	247.41	362.365	336.161	313.344	263.03	258.92	219.668
12709	ENSMUSG00000041530	ENSMUST00000097888	Eif2c1	protein_coding	chr4:126112256-126145827:-	7227	0.421502	0.00416056	No	1891.17	1391.29	2163.04	1831.84	1704.31	1622.97	1292.92	1280.64
12708	ENSMUSG00000086193	ENSMUST00000129337	Gm11508	antisense	chr11:87825493-87861508:-	440	0.421468	0.323636	No	9.8	4.92	8.91976	7.30786	10.4063	3.25734	5.02758	3.64594
12707	ENSMUSG00000021867	ENSMUST00000100806	Gm9746	protein_coding	chr14:27022841-27026015:-	1194	0.421306	0.268544	No	38.95	26.44	35.679	38.9752	39.3125	28.5017	23.462	24.6101
12706	ENSMUSG00000053898	ENSMUST00000066264	Ech1	protein_coding	chr7:29610236-29617266:+	1267	0.420936	0.00118601	No	629.77	465.48	594.279	662.579	631.313	442.999	488.513	463.034
12705	ENSMUSG00000038056	ENSMUST00000088250	Mll3	protein_coding	chr5:24777612-25004601:-	16901	0.42038	0.00059074	No	2682.36	1973.66	2636.9	2756.28	2652.44	2109.13	2146.77	1695.36
12704	ENSMUSG00000080354	ENSMUST00000116704	CT571271.1	miRNA	chr9:108555939-108556059:-	121	0.420379	0.157083	No	78.36	55.99	73.588	70.6426	89.0314	57.0035	56.1413	51.9547
12703	ENSMUSG00000089536	ENSMUST00000158911	Scarna3a	snoRNA	chr1:161270414-161270553:+	140	0.420209	0.345475	No	12.84	7.19	10.0347	15.8337	10.4063	4.88601	7.54136	6.3804
12702	ENSMUSG00000031162	ENSMUST00000033502	Gata1	protein_coding	chrX:7536386-7545036:-	1902	0.419985	0.349274	No	16.08	9.81	18.9545	21.9236	8.09376	10.5864	10.0552	6.3804
12701	ENSMUSG00000031575	ENSMUST00000068892	Ash2l	protein_coding	chr8:26926663-26951251:-	3104	0.419398	0.000164329	No	6004.64	4439.32	6307.39	5949.81	5766.23	4917.77	4465.32	3981.37
12700	ENSMUSG00000084433	ENSMUST00000122484	SNORA42	snoRNA	chr3:88511080-88511214:+	135	0.419397	0.339019	No	22.69	13.75	20.0695	23.1415	21.9688	12.215	18.4344	9.11485
12699	ENSMUSG00000059975	ENSMUST00000108212	Zfp74	protein_coding	chr7:30715834-30728774:-	2060	0.419267	0.119696	No	104.55	75.07	98.1174	95.0021	119.094	81.4336	77.0895	64.7155
12698	ENSMUSG00000020114	ENSMUST00000020315	Cand1	protein_coding	chr10:118636311-118677111:-	7766	0.419247	0.00310568	No	6569.6	4820.55	7130.23	6665.98	5962.79	5659.63	4840.72	4086.19
12697	ENSMUSG00000020070	ENSMUST00000020264	Rufy2	protein_coding	chr10:62442971-62481490:+	8932	0.418832	0.00288519	No	492.13	363.93	476.092	526.166	472.907	343.65	369.527	376.443
12696	ENSMUSG00000040536	ENSMUST00000108273	Necab1	protein_coding	chr4:14882076-15076941:-	2135	0.418291	0.21352	No	65.76	46.98	53.5186	58.4629	86.7189	47.2315	41.0585	50.1317
12695	ENSMUSG00000006311	ENSMUST00000006474	Etv2	protein_coding	chr7:31418653-31421166:-	1077	0.418145	0.35158	No	15.7	9.51	17.8395	10.9618	16.1875	8.95769	8.37929	8.20337
12694	ENSMUSG00000037486	ENSMUST00000111215	Asxl2	protein_coding	chr12:3426884-3506849:+	9006	0.417947	0.00107343	No	1975.26	1457.29	1831.9	2057.16	2041.94	1578.18	1550.17	1262.41
12693	ENSMUSG00000053559	ENSMUST00000066068	Smagp	protein_coding	chr15:100451773-100467286:-	1132	0.417828	0.181278	No	81.7	59.09	92.5425	96.2201	58.9688	62.7038	55.3033	56.5121
12692	ENSMUSG00000032562	ENSMUST00000055704	Gnai2	protein_coding	chr9:107516469-107537673:-	2177	0.41776	9.53928e-05	No	2031.77	1507.06	2087.22	2040.11	1966.78	1577.37	1374.2	1575.96
12691	ENSMUSG00000041353	ENSMUST00000173996	Tmem29	protein_coding	chrX:146832316-146893693:-	1433	0.417536	0.352378	No	16.22	9.5	15.6096	12.1798	18.5	11.4007	8.37929	6.3804
12690	ENSMUSG00000085389	ENSMUST00000147634	1700003M07Rik	lincRNA	chr4:129637618-129640764:+	564	0.417494	0.321886	No	9.45	4.42	8.91976	7.30786	9.25001	4.88601	4.18965	1.82297
12689	ENSMUSG00000042228	ENSMUST00000041377	Lyn	protein_coding	chr4:3605262-3718760:+	3463	0.417297	0.148876	No	84.48	60.69	72.4731	93.7842	85.5626	57.0035	62.0068	60.158
12688	ENSMUSG00000030214	ENSMUST00000032336	Plbd1	protein_coding	chr6:136560591-136610449:-	2010	0.41707	0.348375	No	19.47	12.25	24.5293	15.8337	16.1875	13.0294	10.8931	10.0263
12687	ENSMUSG00000090901	ENSMUST00000171443	Abl1	pseudogene	chr2:31657561-31658052:+	486	0.417039	0.050735	No	248.31	178.73	262.018	250.903	230.094	219.056	176.803	144.926
12686	ENSMUSG00000085912	ENSMUST00000133221	Gm16197	lincRNA	chr17:29194419-29215906:-	2956	0.416646	0.195549	No	64.64	45.63	63.5533	58.4629	69.3751	50.4888	40.2206	43.7513
12685	ENSMUSG00000054493	ENSMUST00000067599	Gm9947	protein_coding	chr1:14745535-14748454:+	2920	0.416643	0.353731	No	17.88	9.7	18.9545	18.2696	13.875	15.4724	5.02758	8.20337
12684	ENSMUSG00000042207	ENSMUST00000163900	Kdm5b	protein_coding	chr1:136456748-136527979:+	4830	0.416316	3.95888e-06	No	8901.2	6626.33	8811.61	9160.4	8734.32	6706.05	6978.27	6214.51
12683	ENSMUSG00000073738	ENSMUST00000097824	Gm10567	protein_coding	chr1:9950252-9952890:-	2639	0.415679	0.283991	No	39.68	26.56	40.1389	38.9752	37	19.5441	25.9758	32.8135
12682	ENSMUSG00000065453	ENSMUST00000083519	Mirlet7d	miRNA	chr13:48631381-48631483:-	103	0.415153	0.339543	No	23.45	15.45	26.7593	15.8337	26.5938	15.4724	14.2448	13.6723
12681	ENSMUSG00000036158	ENSMUST00000109255	Prickle1	protein_coding	chr15:93329545-93349954:-	4144	0.415048	0.250398	No	53.31	36.22	59.0934	48.719	49.7188	47.2315	32.6792	28.256
12680	ENSMUSG00000075528	ENSMUST00000107257	Aarsd1	protein_coding	chr11:101268006-101285833:-	1870	0.414846	0.00175108	No	713.21	527.64	723.616	712.516	700.688	576.55	475.106	533.219
12679	ENSMUSG00000019214	ENSMUST00000048054	Chtf18	protein_coding	chr17:25855871-25864364:-	3214	0.414319	0.000198698	No	1292.58	961.47	1350.23	1286.18	1240.66	1026.88	948.536	909.662
12678	ENSMUSG00000041423	ENSMUST00000147991	Paqr6	protein_coding	chr3:88168511-88172463:+	1670	0.414011	0.3565	No	14.38	8	14.4946	10.9618	15.0313	7.32902	10.0552	4.55743
12677	ENSMUSG00000034055	ENSMUST00000052012	Phka1	protein_coding	chrX:99709314-99839585:-	6115	0.41399	0.0183188	No	351.19	258.4	313.307	375.137	365.375	241.858	294.113	239.721
12676	ENSMUSG00000075327	ENSMUST00000100078	Zbtb2	protein_coding	chr10:5958433-5979467:+	3227	0.41396	0.126579	No	233.52	163.57	277.628	228.98	197.719	226.385	162.558	116.67
12675	ENSMUSG00000025558	ENSMUST00000167465	Dock9	protein_coding	chr14:121941261-122138151:-	8222	0.413942	0.00146028	No	747.74	556.33	772.674	795.338	677.563	579.807	531.247	556.006
12674	ENSMUSG00000019822	ENSMUST00000019965	Smpd2	protein_coding	chr10:41206978-41210146:-	1602	0.413785	0.0280768	No	228.93	168.1	230.799	224.108	228.938	151.466	182.669	168.625
12673	ENSMUSG00000029381	ENSMUST00000168878	Shroom3	protein_coding	chr5:93112651-93393788:+	5630	0.413638	0.0273868	No	735.12	535.64	826.193	750.273	638.251	677.527	476.782	473.061
12672	ENSMUSG00000010025	ENSMUST00000071413	Aldh3a2	protein_coding	chr11:61036919-61080649:-	2853	0.413377	0.0438188	No	205.97	151.43	185.085	202.184	230.094	136.808	152.503	163.156
12671	ENSMUSG00000092981	ENSMUST00000175240	Mir5125	miRNA	chr17:23960258-23960336:+	79	0.413342	0.334941	No	28.48	18.17	22.2994	26.7955	34.6875	13.8437	14.2448	25.5216
12670	ENSMUSG00000090620	ENSMUST00000003122	Gm6724	protein_coding	chr18:35129314-35130423:-	1110	0.412684	0.257114	No	47.91	33.38	46.8287	56.0269	39.3125	35.8308	33.5172	28.256
12669	ENSMUSG00000078931	ENSMUST00000055316	Pdf	processed_transcript	chr8:109570199-109572514:-	1527	0.412586	0.339195	No	27.43	18.81	35.679	34.1033	15.0313	19.5441	15.0827	19.1412
12668	ENSMUSG00000045098	ENSMUST00000113968	Suv420h1	protein_coding	chr19:3767523-3806324:+	3216	0.412436	0.0175271	No	382.95	280.81	401.389	388.534	357.282	303.747	306.682	235.163
12667	ENSMUSG00000082724	ENSMUST00000118630	Gm14416	pseudogene	chr2:176923365-176927036:+	2308	0.412324	0.360102	No	14.57	8.6	12.2647	10.9618	18.5	8.14336	5.8655	9.11485
12666	ENSMUSG00000042510	ENSMUST00000039323	AA986860	protein_coding	chr1:132628553-132641198:+	2908	0.412317	0.232495	No	81.06	54.33	94.7725	76.7325	70.5313	73.2902	61.1688	33.725
12665	ENSMUSG00000049676	ENSMUST00000169143	Catsperg1	protein_coding	chr7:29966557-29999003:-	3670	0.412244	0.330135	No	29.09	18.55	31.2192	25.5775	27.75	22.8014	11.731	20.0527
12664	ENSMUSG00000028271	ENSMUST00000029938	Gtf2b	protein_coding	chr3:142428190-142446567:+	1271	0.411997	0.00110795	No	620.78	462.15	639.993	617.514	602.407	464.986	442.427	476.707
12663	ENSMUSG00000060499	ENSMUST00000081908	Rpl10l	protein_coding	chr12:67384368-67385388:-	1021	0.411707	0.000339582	No	1435.58	1068.01	1499.63	1393.36	1412.94	1129.48	1111.09	967.997
12662	ENSMUSG00000028970	ENSMUST00000009058	Abcb1b	protein_coding	chr5:8798147-8866314:+	4344	0.411598	0.000465852	No	884.48	658.2	881.941	879.379	889.157	706.843	638.502	628.925
12661	ENSMUSG00000068226	ENSMUST00000089396	Gm6723	protein_coding	chr15:78384832-78385278:-	447	0.411445	0.357022	No	21.01	12.32	22.2994	20.7056	17.3438	6.51469	12.5689	17.3182
12660	ENSMUSG00000030862	ENSMUST00000033149	Cpxm2	protein_coding	chr7:139234499-139346422:-	3498	0.411294	0.361496	No	17.28	10.4	23.4144	15.8337	11.5625	8.95769	6.70343	13.6723
12659	ENSMUSG00000021998	ENSMUST00000145303	Lcp1	protein_coding	chr14:75536139-75630649:+	3841	0.410757	0.352407	No	12.63	8.45	27.8743	14.6157	3.46875	8.14336	9.21722	5.46891
12658	ENSMUSG00000044221	ENSMUST00000078945	Grsf1	protein_coding	chr5:89088473-89105196:-	2538	0.410397	0.00856858	No	4365.43	3190.83	4417.51	4519.91	4163.66	3830.64	3353.39	2526.64
12657	ENSMUSG00000019718	ENSMUST00000019862	2810055F11Rik	protein_coding	chr12:73174415-73186426:-	1831	0.409908	0.350571	No	21.86	13.92	21.1844	19.4876	21.9688	15.4724	11.731	11.8493
12656	ENSMUSG00000072762	ENSMUST00000112547	4930522L14Rik	protein_coding	chr5:110165009-110180616:-	2001	0.409765	0.0513723	No	188.66	138.82	182.855	171.735	210.438	151.466	129.879	133.077
12655	ENSMUSG00000020432	ENSMUST00000109993	Tcn2	protein_coding	chr11:3817195-3832162:-	2027	0.409728	0.118476	No	153.82	109.17	150.521	148.593	159.563	83.0622	106.417	143.103
12654	ENSMUSG00000024975	ENSMUST00000165617	Pdcd4	protein_coding	chr19:53977841-54004351:+	1806	0.409318	0.0398038	No	206.16	152.16	187.315	226.544	203.5	142.509	159.207	152.218
12653	ENSMUSG00000071083	ENSMUST00000095282	Gm10311	protein_coding	chr8:71897427-71897813:-	387	0.409084	0.124634	No	105.57	76.62	99.2323	98.6561	116.781	69.2185	72.8998	85.6796
12652	ENSMUSG00000067480	ENSMUST00000109000	Gm14403	protein_coding	chr2:177282931-177297014:+	3715	0.408875	0.0036336	No	440.89	328.26	441.528	427.51	450.938	334.692	330.144	317.197
12651	ENSMUSG00000080365	ENSMUST00000116715	SNORA79	snoRNA	chr12:92811870-92812012:-	143	0.408443	0.359124	No	19.77	12.62	14.4946	23.1415	19.6563	12.215	11.731	10.9378
12650	ENSMUSG00000019848	ENSMUST00000019994	Popdc3	protein_coding	chr10:45009111-45038258:+	1853	0.408132	0.363387	No	13.69	8.04	22.2994	9.74381	9.25001	8.95769	8.37929	4.55743
12649	ENSMUSG00000028132	ENSMUST00000135818	Tmem56	protein_coding	chr3:120904679-120986016:-	1336	0.407762	0.340549	No	10.59	4.72	7.80479	9.74381	11.5625	3.25734	1.67586	8.20337
12648	ENSMUSG00000040855	ENSMUST00000112334	Reps2	protein_coding	chrX:158849886-159081581:-	7675	0.407687	0.241942	No	53.9	37.85	49.0587	51.155	58.9688	30.9448	38.5447	41.9283
12647	ENSMUSG00000086147	ENSMUST00000146688	Gm13150	protein_coding	chr4:146346085-146364864:+	2295	0.407531	0.00100676	No	1274.03	951.37	1205.28	1226.5	1395.6	1030.95	942.67	883.229
12646	ENSMUSG00000039988	ENSMUST00000164582	Ankrd13c	protein_coding	chr3:157610378-157668874:+	1735	0.407502	0.0152551	No	608.81	446.33	595.394	632.13	596.626	537.462	440.751	372.797
12645	ENSMUSG00000083261	ENSMUST00000119884	Gm7816	pseudogene	chr5:40189453-40190646:+	1194	0.407354	0.355669	No	25.73	15.6	17.8395	29.2314	28.9063	21.1727	17.5965	8.20337
12644	ENSMUSG00000084347	ENSMUST00000120718	Akt2-ps	pseudogene	chr11:16414536-16415984:+	1449	0.407335	0.367329	No	16.49	9.94	14.4946	17.0517	15.0313	10.5864	9.21722	7.29188
12643	ENSMUSG00000021752	ENSMUST00000170111	Kctd6	protein_coding	chr14:9047016-9056075:+	3052	0.407247	0.0108201	No	318.65	236.75	325.571	313.02	314.5	246.744	232.106	228.783
12642	ENSMUSG00000030499	ENSMUST00000032709	Kctd15	protein_coding	chr7:35424038-35440528:-	2480	0.40724	0.125586	No	110.83	81.2	130.452	108.4	93.6564	83.8766	81.2791	75.6533
12641	ENSMUSG00000039395	ENSMUST00000048860	Mreg	protein_coding	chr1:72205807-72258881:-	2493	0.406453	0.00211707	No	1697.72	1273.06	1816.29	1848.89	1454.56	1356.68	1246.84	1216.83
12640	ENSMUSG00000044813	ENSMUST00000061986	Shb	protein_coding	chr4:45436150-45543202:-	2244	0.406078	0.210756	No	63.35	45.04	62.4383	63.3348	61.2813	39.0881	43.5723	50.1317
12639	ENSMUSG00000046031	ENSMUST00000062784	Fam26f	protein_coding	chr10:33845875-33847778:-	1080	0.405899	0.3644	No	13.2	6.84	13.3796	14.6157	9.25001	8.14336	8.37929	2.73446
12638	ENSMUSG00000023965	ENSMUST00000024761	Fbxl17	protein_coding	chr17:63406801-63849366:-	4925	0.40574	0.108978	No	136.35	99.45	128.222	160.773	120.25	100.978	111.445	84.7681
12637	ENSMUSG00000024151	ENSMUST00000024967	Msh2	protein_coding	chr17:88071670-88123053:+	3283	0.405465	3.22961e-06	No	5630.06	4226.95	5523.56	5747.63	5618.23	4321.68	4340.47	4023.3
12636	ENSMUSG00000055401	ENSMUST00000105706	Fbxo6	protein_coding	chr4:147519825-147526017:-	1938	0.405432	0.0237326	No	345.03	255.68	373.515	354.431	307.563	247.558	228.755	291.675
12635	ENSMUSG00000032174	ENSMUST00000019616	Icam5	protein_coding	chr9:20836482-20843480:+	2982	0.405343	0.368555	No	13.23	7.62	16.7246	8.52583	12.7188	5.70035	9.21722	5.46891
12634	ENSMUSG00000078789	ENSMUST00000044949	Dph1	protein_coding	chr11:74991145-75004021:-	2139	0.405159	0.028963	No	232.84	172.65	246.408	231.415	218.532	181.597	163.396	170.448
12633	ENSMUSG00000024177	ENSMUST00000164743	Nme4	protein_coding	chr17:26228684-26232425:-	878	0.40511	0.0127921	No	489.14	361.63	473.862	504.242	486.782	330.62	331.82	427.487
12632	ENSMUSG00000029524	ENSMUST00000112066	Sirt4	protein_coding	chr5:115928019-115934734:-	1794	0.405105	0.212799	No	70.72	49.67	69.1282	71.8606	68.2188	37.4594	51.1137	60.158
12631	ENSMUSG00000026571	ENSMUST00000027856	Dcaf6	protein_coding	chr1:167259642-167390596:-	3297	0.404827	0.0245749	No	267.25	198.64	247.523	260.647	292.532	184.04	203.617	205.996
12630	ENSMUSG00000054752	ENSMUST00000159415	Fsd1l	protein_coding	chr4:53644441-53714025:+	1543	0.404544	0.0516924	No	370.43	271.11	421.459	377.573	316.813	322.477	284.058	215.111
12629	ENSMUSG00000088604	ENSMUST00000157979	SCARNA15	snoRNA	chr3:88497853-88497979:+	127	0.404511	0.359439	No	23.78	14.8	21.1844	26.7955	20.8125	11.4007	10.8931	20.9642
12628	ENSMUSG00000093726	ENSMUST00000175674	RP23-358B23.3	sense_overlapping	chr14:68291234-68293163:-	1930	0.404499	0.11844	No	114.63	83.51	120.417	102.31	119.094	76.5476	94.686	77.4762
12627	ENSMUSG00000078452	ENSMUST00000095795	Raet1d	protein_coding	chr10:22081700-22093943:+	1269	0.404285	0.363691	No	21.96	14.61	14.4946	19.4876	32.375	13.8437	11.731	15.4952
12626	ENSMUSG00000025217	ENSMUST00000111940	Btrc	protein_coding	chr19:45438224-45607831:+	6323	0.404237	0.00202602	No	566.04	423.74	532.956	578.539	585.063	416.94	425.668	425.664
12625	ENSMUSG00000041308	ENSMUST00000047425	Sntb2	protein_coding	chr8:109459650-109538092:+	4423	0.404223	0.000163521	No	1078.53	808.81	1084.87	1087.65	1060.28	828.179	818.657	777.497
12624	ENSMUSG00000044250	ENSMUST00000059433	Fam113b	protein_coding	chr15:97077538-97216120:+	2198	0.403997	0.035388	No	266.75	198.8	301.042	276.481	225.469	204.398	203.617	185.943
12623	ENSMUSG00000028161	ENSMUST00000056758	Ppp3ca	protein_coding	chr3:136333734-136598743:+	2194	0.40387	0.0454433	No	190.39	140.91	179.51	205.838	183.844	145.766	137.42	136.723
12622	ENSMUSG00000035067	ENSMUST00000176862	Xkr6	protein_coding	chr14:64277994-64281934:+	796	0.403814	0.373303	No	18.09	10.58	17.8395	21.9236	12.7188	14.658	5.8655	10.0263
12621	ENSMUSG00000058905	ENSMUST00000077628	Gm10051	pseudogene	chr5:133950950-133951446:+	497	0.403658	0.277191	No	43.22	30.11	39.024	45.0651	42.7813	30.9448	30.1655	26.4331
12620	ENSMUSG00000038793	ENSMUST00000037361	Lefty1	protein_coding	chr1:182865153-182868531:+	1620	0.403534	0.224864	No	103.95	70.24	107.037	93.7842	108.688	43.9741	73.7378	102.086
12619	ENSMUSG00000048070	ENSMUST00000123434	Pirt	protein_coding	chr11:66725483-66743378:+	4200	0.403458	0.363387	No	21.2	13.64	24.5293	20.7056	16.1875	12.215	15.0827	10.9378
12618	ENSMUSG00000043372	ENSMUST00000150275	Hexim2	protein_coding	chr11:102993743-102999812:+	681	0.402931	0.296749	No	45.19	31.33	32.3341	52.373	50.8751	22.8014	34.3551	35.5479
12617	ENSMUSG00000039989	ENSMUST00000026665	Cbx4	protein_coding	chr11:118938887-118947535:-	5179	0.402775	0.261801	No	56.32	40.09	50.1737	46.2831	72.8438	33.3878	37.7068	47.3972
12616	ENSMUSG00000019820	ENSMUST00000076817	Utrn	protein_coding	chr10:12101986-12581533:-	12382	0.402762	0.000344217	No	1590.3	1190.27	1603.33	1601.64	1563.25	1311.89	1152.99	1112.01
12615	ENSMUSG00000039337	ENSMUST00000039146	Tex19.2	protein_coding	chr11:120977529-120979991:-	2046	0.402513	0.34513	No	10.77	4.63	7.80479	14.6157	8.09376	8.95769	1.67586	2.73446
12614	ENSMUSG00000035235	ENSMUST00000165015	Trim13	protein_coding	chr14:62217063-62224783:+	1640	0.402392	0.0281991	No	458.09	338.75	444.873	415.33	516.844	325.734	291.599	405.611
12613	ENSMUSG00000004562	ENSMUST00000093813	Arhgef40	protein_coding	chr14:52604508-52625922:+	5622	0.401569	0.290227	No	50.18	33.63	46.8287	49.937	50.8751	24.4301	29.3275	48.3087
12612	ENSMUSG00000074811	ENSMUST00000099393	Hps6	protein_coding	chr19:46077968-46080663:+	2696	0.401312	0.132191	No	134.88	99.7	156.096	151.029	101.75	107.492	102.227	87.5026
12611	ENSMUSG00000077625	ENSMUST00000104437	Snord4a	snoRNA	chr11:77995188-77995258:-	71	0.400999	0.33462	No	31.12	20.73	30.1042	34.1033	26.5938	20.3584	24.2999	15.4952
12610	ENSMUSG00000027079	ENSMUST00000165219	Clp1	protein_coding	chr2:84562261-84567399:-	2564	0.400984	0.00147873	No	728.27	545.39	741.455	729.568	711.095	589.579	530.409	515.901
12609	ENSMUSG00000035569	ENSMUST00000039345	Ankrd11	protein_coding	chr8:125407221-125565897:-	8996	0.400943	4.88267e-05	No	5491.04	4124.37	5429.9	5613.65	5428.6	4353.44	4276.79	3765.35
12608	ENSMUSG00000036980	ENSMUST00000153117	Taf6	protein_coding	chr5:138619856-138628449:-	2619	0.400594	0.00394723	No	665.04	497.57	690.167	683.285	620.907	446.256	512.813	535.042
12607	ENSMUSG00000050435	ENSMUST00000059509	Ube2dnl	protein_coding	chrX:112018621-112019550:+	743	0.40053	0.359555	No	13	5.6	13.3796	18.2696	6.93751	9.77203	7.54136	0.911485
12606	ENSMUSG00000028199	ENSMUST00000154252	Cryz	protein_coding	chr3:154259675-154286146:+	2606	0.400282	0.00479194	No	493.76	370.37	531.841	467.703	481.001	385.181	355.282	368.24
12605	ENSMUSG00000058317	ENSMUST00000150727	Ube2e2	protein_coding	chr14:19406091-19726290:-	1523	0.400159	0.346501	No	28.89	19.19	33.4491	28.0135	23.125	13.8437	22.6241	19.1412
12604	ENSMUSG00000038902	ENSMUST00000107270	Pogz	protein_coding	chr3:94641489-94686248:+	6399	0.400086	0.00477267	No	1602.6	1193.18	1724.86	1590.68	1497.35	1383.56	1189.02	1029.98
12603	ENSMUSG00000043411	ENSMUST00000105841	Usp48	protein_coding	chr4:137150104-137214451:+	5748	0.399174	0.00112128	No	5468.3	4090.76	5691.92	5599.04	5127.97	4716.63	3884.64	3733.44
12602	ENSMUSG00000030559	ENSMUST00000107256	Rab38	protein_coding	chr7:95578783-95639976:+	1471	0.398909	0.132876	No	134.88	99.64	165.016	135.195	107.531	113.193	93.0101	91.1485
12601	ENSMUSG00000085299	ENSMUST00000142133	Gm16627	lincRNA	chr17:71223692-71274336:-	1796	0.39882	0.377937	No	13.11	7.63	17.8395	8.52583	11.5625	4.88601	9.21722	6.3804
12600	ENSMUSG00000008482	ENSMUST00000008626	Rnf151	protein_coding	chr17:24852784-24855002:-	1189	0.398696	0.375563	No	13	6.82	13.3796	8.52583	15.0313	8.95769	7.54136	2.73446
12599	ENSMUSG00000020134	ENSMUST00000149675	Peli1	protein_coding	chr11:20992121-21049405:+	3529	0.398543	0.0106942	No	487.83	363.17	499.507	496.934	464.813	415.311	348.579	328.135
12598	ENSMUSG00000029298	ENSMUST00000031238	Gbp9	protein_coding	chr5:105507413-105539311:-	3633	0.398448	0.380645	No	16.58	10.17	17.8395	12.1798	17.3438	11.4007	9.21722	7.29188
12597	ENSMUSG00000036103	ENSMUST00000040069	Colec12	protein_coding	chr18:9707646-9877993:+	3322	0.398432	0.351891	No	28.31	19.44	21.1844	24.3595	39.3125	16.2867	20.1103	19.1412
12596	ENSMUSG00000026701	ENSMUST00000051925	Prdx6	protein_coding	chr1:163171729-163181297:-	959	0.398402	0.00272808	No	1592.13	1189.24	1689.18	1533.43	1555.16	1346.1	1205.78	1033.62
12595	ENSMUSG00000058579	ENSMUST00000102481	Cela2a	protein_coding	chr4:141370877-141382075:-	1070	0.398271	0.339004	No	10.7	3.69	8.91976	7.30786	13.875	7.32902	5.02758	0
12594	ENSMUSG00000041351	ENSMUST00000105835	Rap1gap	protein_coding	chr4:137236668-137285776:+	4140	0.397965	0.0742816	No	148.53	109.83	148.291	151.029	143.375	101.792	114.796	110.29
12593	ENSMUSG00000084407	ENSMUST00000119042	Gm14018	pseudogene	chr2:121311168-121317248:+	455	0.397952	0.37906	No	18.29	11.76	14.4946	14.6157	24.2813	10.5864	11.731	10.0263
12592	ENSMUSG00000037577	ENSMUST00000087721	Ephx3	protein_coding	chr17:32320715-32326408:-	2416	0.397614	0.382778	No	16.01	9.09	15.6096	10.9618	19.6563	13.8437	5.8655	6.3804
12591	ENSMUSG00000036885	ENSMUST00000079300	Arhgef26	protein_coding	chr3:62142266-62266143:+	5638	0.397525	0.369068	No	319.97	182.49	324.456	326.418	306.407	329.806	172.613	104.821
12590	ENSMUSG00000024784	ENSMUST00000113526	Gpha2	protein_coding	chr19:6226388-6227768:+	762	0.397302	0.327847	No	8.34	3.44	7.80479	7.30786	6.93751	0.814336	5.02758	2.73446
12589	ENSMUSG00000020128	ENSMUST00000006221	Vps54	protein_coding	chr11:21139284-21221139:+	4323	0.397224	0.000111912	No	3033.17	2283.67	2952.44	3121.67	3024.75	2462.55	2285.03	2113.73
12588	ENSMUSG00000020069	ENSMUST00000020263	Hnrnph3	protein_coding	chr10:62477412-62486642:-	2213	0.397134	0.0458773	No	211.92	157.4	202.925	208.274	222	143.323	152.503	175.005
12587	ENSMUSG00000034429	ENSMUST00000109966	Zfp707	protein_coding	chr15:75799553-75806179:+	1803	0.396993	0.176975	No	85.69	62.74	72.4731	85.2583	98.2814	58.6322	62.0068	64.7155
12586	ENSMUSG00000028072	ENSMUST00000029712	Ntrk1	protein_coding	chr3:87582166-87599084:-	2588	0.396841	0.381204	No	12.8	7.54	8.91976	15.8337	11.5625	5.70035	6.70343	7.29188
12585	ENSMUSG00000023902	ENSMUST00000120967	Zscan10	protein_coding	chr17:23737823-23747986:+	2609	0.396799	0.292662	No	1330.68	902.23	1622.28	1384.84	1046.41	1276.88	890.719	643.509
12584	ENSMUSG00000080850	ENSMUST00000117162	Gm12439	pseudogene	chr4:48688028-48688392:+	365	0.396324	0.355454	No	10.25	4.45	8.91976	8.52583	10.4063	5.70035	5.8655	0.911485
12583	ENSMUSG00000031258	ENSMUST00000033611	Xkrx	protein_coding	chrX:130683582-130696467:-	2876	0.396262	0.369309	No	24.8	15.94	31.2192	21.9236	19.6563	17.9154	18.4344	10.0263
12582	ENSMUSG00000031910	ENSMUST00000034385	Has3	protein_coding	chr8:109394142-109406802:+	5912	0.395742	0.360864	No	30.86	20.95	43.4838	32.8854	18.5	27.6874	18.4344	15.4952
12581	ENSMUSG00000049969	ENSMUST00000054776	Plekhf2	protein_coding	chr4:10915809-10934823:-	2977	0.395719	0.0011108	No	2558.08	1917.6	2623.52	2555.31	2494.03	2134.37	1969.97	1674.4
12580	ENSMUSG00000085401	ENSMUST00000072389	Slc39a1-ps	pseudogene	chr2:30014915-30015886:+	972	0.395718	0.38589	No	14.61	8.96	17.8395	12.1798	11.5625	8.14336	7.54136	8.20337
12579	ENSMUSG00000087494	ENSMUST00000147194	Gm16728	lincRNA	chr5:110688182-110698866:+	1378	0.395716	0.384834	No	15.17	8.41	16.7246	9.74381	17.3438	9.77203	10.8931	3.64594
12578	ENSMUSG00000033763	ENSMUST00000052457	Mtss1l	protein_coding	chr8:113245376-113265300:+	4717	0.395643	0.0359694	No	238.97	178.73	245.293	258.211	212.75	174.268	186.02	173.182
12577	ENSMUSG00000075304	ENSMUST00000100043	Sp5	protein_coding	chr2:70312980-70315786:+	2100	0.395553	0.246442	No	71.87	50.23	83.6228	69.4246	61.2813	59.4465	57.8171	34.6364
12576	ENSMUSG00000073543	ENSMUST00000097544	Chmp1b	pseudogene	chr18:67365074-67367461:+	2384	0.395526	0.00554244	No	500.3	376.72	488.357	545.653	467.126	367.265	374.554	385.558
12575	ENSMUSG00000020623	ENSMUST00000020949	Map2k6	protein_coding	chr11:110260436-110374955:+	2068	0.395402	0.0174724	No	360.99	269.47	365.71	371.483	343.407	242.672	301.655	264.331
12574	ENSMUSG00000030660	ENSMUST00000170430	Pik3c2a	protein_coding	chr7:123480790-123586972:-	8042	0.395239	3.60371e-05	No	1945.06	1469.97	1941.16	1975.56	1915.91	1526.88	1437.89	1443.79
12573	ENSMUSG00000039456	ENSMUST00000044068	Morc3	protein_coding	chr16:93832366-93876317:+	4178	0.394714	2.77506e-05	No	3090.1	2336.3	3140.87	2985.26	3143.85	2455.22	2314.36	2241.34
12572	ENSMUSG00000039220	ENSMUST00000087210	Ppp1r10	protein_coding	chr17:36053856-36069226:+	4273	0.394561	0.0316779	No	1768.6	1292.81	1808.48	1837.93	1661.53	1632.74	1349.9	978.024
12571	ENSMUSG00000024274	ENSMUST00000070583	Zscan30	protein_coding	chr18:24123319-24130245:-	1518	0.394245	0.27938	No	50.94	35.93	41.2539	51.155	58.9688	38.2738	39.3827	28.256
12570	ENSMUSG00000026425	ENSMUST00000097588	Srgap2	protein_coding	chr1:133181828-133423938:-	8040	0.394235	0.000558161	No	1215.67	918.3	1262.15	1256.95	1129.66	897.398	967.808	888.698
12569	ENSMUSG00000036432	ENSMUST00000099089	Siah2	protein_coding	chr3:58478860-58496285:-	2079	0.394068	0.236265	No	73.73	53.03	69.1282	60.8988	91.3439	40.7168	61.1688	56.5121
12568	ENSMUSG00000071303	ENSMUST00000172445	Rps8-ps1	protein_coding	chr10:56074218-56074904:-	687	0.394028	0.375071	No	10.67	5.66	10.0347	9.74381	9.25001	6.51469	3.35172	4.55743
12567	ENSMUSG00000065589	ENSMUST00000083655	Mir301	miRNA	chr11:86926506-86926591:+	86	0.393991	0.388464	No	13.85	8.39	13.3796	9.74381	16.1875	7.32902	6.70343	8.20337
12566	ENSMUSG00000087275	ENSMUST00000152840	1110002J07Rik	lincRNA	chr10:66375237-66383006:-	2236	0.393807	0.0558306	No	270.08	199.55	280.972	291.096	238.188	223.128	216.186	162.244
12565	ENSMUSG00000020593	ENSMUST00000111067	Lpin1	protein_coding	chr12:16542475-16596576:-	5626	0.393705	0.00853407	No	554.33	414.95	553.025	556.615	550.376	403.91	371.203	473.061
12564	ENSMUSG00000028626	ENSMUST00000030372	Col9a2	protein_coding	chr4:120711990-120727927:+	2924	0.393236	0.297449	No	102.51	66.61	81.3928	97.4381	131.813	34.2021	80.4412	102.086
12563	ENSMUSG00000030232	ENSMUST00000160288	Aebp2	protein_coding	chr6:140572210-140602094:+	1518	0.393118	0.0896932	No	1052.1	766.99	1258.8	1103.49	835.97	1042.35	739.054	583.351
12562	ENSMUSG00000070291	ENSMUST00000113367	Ddx43	protein_coding	chr9:78243584-78271394:+	2207	0.392462	0.0799631	No	163.8	121.86	143.831	172.953	173.438	117.264	113.12	133.077
12561	ENSMUSG00000062358	ENSMUST00000071172	Gm5619	protein_coding	chr9:85675425-85676279:-	855	0.392099	0.390027	No	13.44	8.08	10.0347	18.2696	10.4063	5.70035	7.54136	8.20337
12560	ENSMUSG00000029647	ENSMUST00000176600	Pan3	protein_coding	chr5:148242029-148360072:+	5541	0.391992	0.000445055	No	1156.37	875.79	1139.5	1238.68	1092.66	868.896	882.339	873.203
12559	ENSMUSG00000066643	ENSMUST00000085745	Wdr35	protein_coding	chr12:8980698-9035653:+	4501	0.39164	0.000868474	No	969.28	731.46	952.185	980.471	972.407	763.033	758.326	673.588
12558	ENSMUSG00000025977	ENSMUST00000173983	Boll	protein_coding	chr1:55325700-55417585:-	2635	0.391291	0.388622	No	12.46	7.46	7.80479	18.2696	10.4063	7.32902	6.70343	5.46891
12557	ENSMUSG00000028393	ENSMUST00000107444	Alad	protein_coding	chr4:62170203-62180928:-	1247	0.391186	0.0237171	No	419	313.34	464.943	401.932	390.813	345.278	329.306	267.977
12556	ENSMUSG00000036977	ENSMUST00000048147	Anapc10	protein_coding	chr8:82235719-82301220:+	2802	0.391181	0.0197675	No	803	599.46	855.182	853.801	706.47	721.501	558.061	532.307
12555	ENSMUSG00000075703	ENSMUST00000145167	Ept1	protein_coding	chr5:30559121-30598558:+	6388	0.390988	0.00801962	No	771.4	579.7	829.538	705.208	781.626	662.869	545.492	535.953
12554	ENSMUSG00000003573	ENSMUST00000140212	Homer3	protein_coding	chr8:72806726-72818260:+	2608	0.390398	0.0558699	No	243.43	181.79	262.018	256.993	211.594	176.711	160.882	207.819
12553	ENSMUSG00000021950	ENSMUST00000022519	Anxa8	protein_coding	chr14:34899167-34913757:+	1880	0.390143	0.392925	No	14.2	9.76	20.0695	23.1415	4.62501	8.14336	10.0552	8.20337
12552	ENSMUSG00000032727	ENSMUST00000137268	Mier3	protein_coding	chr13:112476534-112508801:+	5165	0.389919	0.00099623	No	993.07	751.59	1052.53	958.547	967.782	796.42	744.919	712.781
12551	ENSMUSG00000025372	ENSMUST00000106233	Baiap2	protein_coding	chr11:119804077-119868096:+	2442	0.389832	0.0762921	No	177.52	132.4	190.66	187.568	153.781	136.808	139.934	118.493
12550	ENSMUSG00000057982	ENSMUST00000034773	Zfp809	protein_coding	chr9:22039464-22043696:+	1092	0.389655	0.00766407	No	666.29	500.48	623.268	683.285	691.438	561.892	498.568	444.805
12549	ENSMUSG00000028041	ENSMUST00000153311	Adam15	protein_coding	chr3:89142464-89153904:-	3914	0.389344	0.0565033	No	264.7	198.46	284.317	293.532	219.688	223.128	190.21	181.386
12548	ENSMUSG00000024513	ENSMUST00000074058	Mbd2	protein_coding	chr18:70727843-70785785:+	1953	0.389145	0.0773267	No	155.54	116.09	143.831	166.863	153.781	115.636	114.796	114.847
12547	ENSMUSG00000001123	ENSMUST00000108269	Lgals9	protein_coding	chr11:78776481-78798426:-	1586	0.388948	0.385557	No	11.06	6.02	10.0347	9.74381	10.4063	4.07168	4.18965	7.29188
12546	ENSMUSG00000032249	ENSMUST00000085519	Anp32a	protein_coding	chr9:62189136-62226619:+	2113	0.388168	0.000262198	No	2139.31	1623.78	2054.89	2088.83	2277.82	1518.74	1663.29	1691.72
12545	ENSMUSG00000091460	ENSMUST00000165126	Gm7808	pseudogene	chr9:19732340-19732498:-	159	0.388044	0.397447	No	13.7	8.28	17.8395	10.9618	10.4063	8.95769	5.8655	7.29188
12544	ENSMUSG00000062929	ENSMUST00000078124	Cfl2	protein_coding	chr12:55959804-55963864:-	2940	0.388029	0.0162201	No	510.83	386.06	466.058	485.973	585.063	385.995	352.768	419.283
12543	ENSMUSG00000086468	ENSMUST00000140161	2900053O20Rik	antisense	chr11:17853973-17859581:+	550	0.387914	0.395673	No	19.51	12.69	27.8743	12.1798	18.5	8.14336	14.2448	13.6723
12542	ENSMUSG00000052632	ENSMUST00000064595	Asap2	protein_coding	chr12:21117609-21276032:+	5678	0.38788	0.0368187	No	348.85	263.4	403.619	349.559	298.313	236.972	269.813	282.56
12541	ENSMUSG00000028773	ENSMUST00000070532	Fabp3	protein_coding	chr4:129985839-129992707:+	823	0.387629	0.05345	No	445.02	333.66	532.956	378.791	433.594	344.464	276.517	386.47
12540	ENSMUSG00000034768	ENSMUST00000036467	Asb16	protein_coding	chr11:102130057-102140776:+	2843	0.387427	0.229936	No	70.71	50.59	66.8982	70.6426	71.6876	59.4465	51.1137	40.1054
12539	ENSMUSG00000082926	ENSMUST00000163828	Gm8172	pseudogene	chrX:66858632-66859428:-	797	0.387342	0.0659008	No	185.23	138.85	168.361	181.478	204.656	140.066	129.041	144.926
12538	ENSMUSG00000021362	ENSMUST00000021791	Gcm2	protein_coding	chr13:41196796-41205357:-	2879	0.38727	0.379222	No	10.82	5.3	11.1497	7.30786	11.5625	5.70035	1.67586	7.29188
12537	ENSMUSG00000034636	ENSMUST00000043616	Zyg11b	protein_coding	chr4:107902329-107973701:-	8691	0.387233	0.000149081	No	1394.88	1059.95	1420.47	1360.48	1401.38	1026.88	1091.82	1059.15
12536	ENSMUSG00000032239	ENSMUST00000165328	Rp9	protein_coding	chr9:22252755-22272781:-	1119	0.387168	0.0458773	No	214.68	161.19	226.339	218.018	197.719	166.124	162.558	152.218
12535	ENSMUSG00000091188	ENSMUST00000164865	2700016F22Rik	lincRNA	chr4:138932464-138936294:-	3605	0.386984	0.399745	No	16.06	9.48	17.8395	18.2696	10.4063	13.0294	8.37929	5.46891
12534	ENSMUSG00000025885	ENSMUST00000121875	Myo5b	protein_coding	chr18:74602261-74930459:+	6065	0.386971	0.346501	No	39.95	28.35	27.8743	36.5393	57.8126	21.9871	26.8137	34.6364
12533	ENSMUSG00000037062	ENSMUST00000106210	Sh3glb1	protein_coding	chr3:144351808-144383287:-	4012	0.386655	0.0187919	No	547.59	415.01	586.474	606.552	459.032	444.627	413.937	385.558
12532	ENSMUSG00000022178	ENSMUST00000054487	Jub	protein_coding	chr14:55186309-55196253:-	3255	0.386281	0.00946107	No	1559.58	1171.99	1655.73	1622.34	1409.47	1387.63	1119.47	1033.62
12531	ENSMUSG00000006740	ENSMUST00000025083	Kif5b	protein_coding	chr18:6201000-6241521:-	6032	0.386192	1.33581e-05	No	6557.04	4987.72	6535.96	6561.24	6570.98	5270.38	4954.68	4748.84
12530	ENSMUSG00000074656	ENSMUST00000166171	Eif2s2	protein_coding	chr2:154697154-154718518:-	2312	0.386136	4.32111e-06	No	17311.7	13184.8	16837.2	17844.6	17265.1	13751.7	12998	12820
12529	ENSMUSG00000037855	ENSMUST00000064656	Zfp365	protein_coding	chr10:67348851-67375410:-	4259	0.385891	0.0508618	No	234.52	174.77	226.339	235.069	239.344	184.854	191.048	148.572
12528	ENSMUSG00000020721	ENSMUST00000106746	Helz	protein_coding	chr11:107409282-107555140:+	13147	0.385428	0.00372691	No	3250.12	2450.4	3460.87	3267.83	3032.85	2741.87	2563.23	2090.95
12527	ENSMUSG00000086075	ENSMUST00000140833	Gm15728	lincRNA	chr5:117839148-117843507:+	3492	0.385227	0.399295	No	12.96	7.53	10.0347	9.74381	17.3438	6.51469	9.21722	4.55743
12526	ENSMUSG00000022211	ENSMUST00000076236	Lrrc16b	protein_coding	chr14:56109930-56127083:+	4580	0.385049	0.395677	No	11.91	7.09	6.68982	18.2696	10.4063	7.32902	6.70343	4.55743
12525	ENSMUSG00000013878	ENSMUST00000014022	Rnf170	protein_coding	chr8:27229840-27254343:+	3929	0.384979	0.0264852	No	325.22	245.49	348.986	332.508	293.688	222.314	253.055	259.773
12524	ENSMUSG00000048661	ENSMUST00000119093	Lemd3	protein_coding	chr10:120360908-120416388:-	4370	0.38451	0.00149282	No	709.29	538.86	709.121	725.914	690.282	526.061	554.709	533.219
12523	ENSMUSG00000029304	ENSMUST00000086833	Spp1	protein_coding	chr5:104864137-104870067:+	1411	0.384164	0.00176658	No	5986.52	4544.2	5435.48	6041.16	6530.51	4372.98	4206.4	5097.94
12522	ENSMUSG00000034252	ENSMUST00000165607	Senp6	protein_coding	chr9:79915300-79991713:+	3495	0.38406	9.42699e-05	No	1654.24	1260.16	1606.67	1684.46	1669.63	1272.81	1280.36	1225.04
12521	ENSMUSG00000073452	ENSMUST00000074584	Zfp97	protein_coding	chr17:17278926-17282845:+	1638	0.383898	0.00277338	No	1321.68	998.63	1326.81	1327.59	1307.72	1115.64	876.474	1015.39
12520	ENSMUSG00000027669	ENSMUST00000108234	Gnb4	protein_coding	chr3:32482920-32515439:-	2510	0.383811	0.0974156	No	171.24	128.32	147.176	170.517	196.563	113.193	129.879	140.369
12519	ENSMUSG00000039782	ENSMUST00000114065	Cpeb2	protein_coding	chr5:43625195-43680963:+	5459	0.383777	0.317226	No	52.34	35.79	43.4838	57.2449	54.3438	30.1304	26.8137	51.9547
12518	ENSMUSG00000036985	ENSMUST00000037960	Zdhhc9	protein_coding	chrX:45525146-45561864:-	2982	0.383596	0.154325	No	114.25	84.48	130.452	103.528	107.531	90.3913	90.4964	71.0958
12517	ENSMUSG00000066235	ENSMUST00000166228	C85492	protein_coding	chr9:121891016-121892831:-	1812	0.38341	0.298607	No	45.14	32.24	43.4838	47.5011	41.6251	32.5734	29.3275	31.902
12516	ENSMUSG00000026991	ENSMUST00000169005	Pkp4	protein_coding	chr2:58998907-59193261:+	4661	0.383212	0.00358334	No	2162.46	1637.03	2261.16	2266.65	1970.25	1838.77	1647.37	1445.62
12515	ENSMUSG00000047613	ENSMUST00000058393	A430005L14Rik	protein_coding	chr4:153331346-153336034:+	1098	0.382935	0.0366599	No	380.67	286.84	433.723	341.033	370	330.62	268.137	263.419
12514	ENSMUSG00000020380	ENSMUST00000020649	Rad50	protein_coding	chr11:53463021-53520821:-	5153	0.382924	0.00120746	No	1213.79	923.12	1245.42	1267.91	1129.66	992.675	880.664	896.901
12513	ENSMUSG00000045659	ENSMUST00000106605	Plekha7	protein_coding	chr7:123267008-123451890:-	5148	0.382921	0.00114365	No	1189.35	903.47	1189.67	1242.34	1135.44	944.629	940.157	827.629
12512	ENSMUSG00000028247	ENSMUST00000029909	Coq3	protein_coding	chr4:21806820-21839309:+	2651	0.382496	0.0556318	No	223.59	168.87	253.098	207.056	210.438	159.61	163.396	181.386
12511	ENSMUSG00000042055	ENSMUST00000084519	Wdr11	protein_coding	chr7:136735377-136779252:+	4550	0.382454	0.004394	No	556.32	421.97	548.565	557.833	559.626	448.699	416.451	399.231
12510	ENSMUSG00000022906	ENSMUST00000114880	Parp9	protein_coding	chr16:35938556-35972689:+	3654	0.382126	0.0375207	No	243.32	183.76	256.443	243.595	227.782	173.453	190.21	185.032
12509	ENSMUSG00000041143	ENSMUST00000050949	Tmco4	protein_coding	chr4:138528820-138615082:+	3318	0.381555	0.253404	No	61.41	44.33	60.2084	60.8988	60.1251	44.7885	48.5999	37.3709
12508	ENSMUSG00000045629	ENSMUST00000172152	Sh3tc2	protein_coding	chr18:62112729-62184019:+	4937	0.381495	0.369236	No	9.3	4.24	6.68982	12.1798	6.93751	2.44301	1.67586	7.29188
12507	ENSMUSG00000024901	ENSMUST00000025834	Peli3	protein_coding	chr19:4931856-4943127:-	1971	0.381339	0.406976	No	14.86	8.64	11.1497	15.8337	15.0313	4.88601	7.54136	11.8493
12506	ENSMUSG00000029106	ENSMUST00000114335	Add1	protein_coding	chr5:34916691-34974943:+	4547	0.381299	0.00368009	No	1815.02	1384.05	1970.15	1918.31	1579.44	1493.49	1366.66	1296.13
12505	ENSMUSG00000021339	ENSMUST00000021772	Mrs2	protein_coding	chr13:25084352-25112248:-	2035	0.381298	0.057966	No	194.56	146.59	191.775	182.696	206.969	152.281	141.61	143.103
12504	ENSMUSG00000000346	ENSMUST00000000356	Dazap2	protein_coding	chr15:100446069-100451184:+	1838	0.381032	0.00290273	No	700.7	532.09	697.971	702.772	698.376	561.892	544.654	489.468
12503	ENSMUSG00000037697	ENSMUST00000149286	Ddhd1	protein_coding	chr14:46214326-46277773:-	3648	0.38088	0.0198183	No	415.23	313.3	416.999	399.496	426.657	270.359	337.685	333.604
12502	ENSMUSG00000073207	ENSMUST00000101588	Ccdc160	protein_coding	chrX:50144377-50152645:+	1536	0.38067	0.199008	No	94.48	70.39	86.9677	80.3864	116.781	63.5182	67.8723	77.4762
12501	ENSMUSG00000044231	ENSMUST00000052747	Nhlrc1	protein_coding	chr13:47107927-47110219:-	2293	0.38063	0.307171	No	49.19	34.52	50.1737	43.8471	50.8751	43.9741	29.3275	29.1675
12500	ENSMUSG00000030380	ENSMUST00000069289	Mzf1	protein_coding	chr7:13627652-13640113:-	3497	0.380454	0.399851	No	22.57	14.24	23.4144	23.1415	18.5	19.5441	9.21722	12.7608
12499	ENSMUSG00000022297	ENSMUST00000022906	Fzd6	protein_coding	chr15:38837879-38869732:+	4081	0.38036	0.176261	No	93.34	69.4	95.8874	81.6044	100.594	70.8472	67.8723	66.5384
12498	ENSMUSG00000022487	ENSMUST00000141364	Gtsf1	protein_coding	chr15:103232945-103260810:-	700	0.380349	0.375066	No	29.82	20.8	21.1844	38.9752	28.9063	17.101	22.6241	20.0527
12497	ENSMUSG00000021408	ENSMUST00000167374	Ripk1	protein_coding	chr13:34094743-34127039:+	4495	0.380206	0.12933	No	246.5	178.5	265.363	238.723	233.563	245.929	160.882	141.28
12496	ENSMUSG00000017548	ENSMUST00000017692	Suz12	protein_coding	chr11:79806608-79847625:+	4373	0.379906	0.00222669	No	6815.83	5165.96	6964.1	7066.7	6431.07	5930.81	5085.39	4568.36
12495	ENSMUSG00000031461	ENSMUST00000033842	Myom2	protein_coding	chr8:15057653-15133541:+	5075	0.379864	0.409453	No	18.01	10.42	13.3796	15.8337	23.125	9.77203	5.02758	16.4067
12494	ENSMUSG00000025937	ENSMUST00000027071	Lactb2	protein_coding	chr1:13614926-13650627:-	2979	0.379411	0.00113121	No	1659.48	1265.76	1540.89	1684.46	1757.5	1173.46	1269.46	1358.11
12493	ENSMUSG00000041685	ENSMUST00000040340	Fcho2	protein_coding	chr13:99493362-99585404:-	5118	0.379194	0.00180118	No	880.87	671.04	886.401	858.673	894.939	617.266	697.995	698.198
12492	ENSMUSG00000022619	ENSMUST00000023291	Mapk8ip2	protein_coding	chr15:89284344-89294899:+	5558	0.379071	0.327148	No	59.5	42.78	37.909	66.9887	78.6251	29.3161	47.762	51.9547
12491	ENSMUSG00000006179	ENSMUST00000006341	Prss16	protein_coding	chr13:22094045-22101610:-	2152	0.37904	0.314966	No	51.21	36.48	42.3689	64.5527	46.2501	30.9448	31.0034	46.4857
12490	ENSMUSG00000047898	ENSMUST00000054414	Ccr4	protein_coding	chr9:114399434-114405662:-	2787	0.378279	0.409924	No	23.78	12.98	28.9892	20.7056	19.6563	21.1727	16.7586	4.55743
12489	ENSMUSG00000084604	ENSMUST00000122655	SNORD113	snoRNA	chr12:110926265-110926335:+	71	0.378154	0.40685	No	22.53	16.23	10.0347	36.5393	26.5938	17.101	15.0827	13.6723
12488	ENSMUSG00000005871	ENSMUST00000115781	Apc	protein_coding	chr18:34380638-34481843:+	12346	0.377961	0.00023231	No	3912.39	2985.61	3994.94	3847.59	3893.1	3262.23	2927.72	2783.68
12487	ENSMUSG00000024209	ENSMUST00000167627	1700061G19Rik	protein_coding	chr17:57014906-57028327:+	2641	0.377856	0.0237818	No	691.79	523.6	782.709	682.067	617.438	614.009	478.458	485.822
12486	ENSMUSG00000021234	ENSMUST00000065536	Fam161b	protein_coding	chr12:85686259-85702783:-	3000	0.377773	0.291467	No	50.74	36.64	54.6335	49.937	45.0938	35.0164	39.3827	32.8135
12485	ENSMUSG00000006641	ENSMUST00000114668	Slc5a6	protein_coding	chr5:31338409-31350935:-	3436	0.377497	0.0787128	No	635.57	471.23	751.49	584.629	581.594	614.823	452.482	373.709
12484	ENSMUSG00000037001	ENSMUST00000093063	Zfp39	protein_coding	chr11:58703451-58717727:-	1890	0.377442	0.214712	No	80.33	58.86	76.9329	77.9505	83.2501	51.3031	67.8723	55.6006
12483	ENSMUSG00000090491	ENSMUST00000171179	Fryl	protein_coding	chr5:73585067-73647827:-	1640	0.377433	0.408371	No	21.72	14.29	13.3796	31.6674	20.8125	8.95769	14.2448	18.2297
12482	ENSMUSG00000053046	ENSMUST00000174499	Brsk2	protein_coding	chr7:149135991-149190152:+	4223	0.377404	0.394695	No	24.32	16.39	26.7593	25.5775	18.5	17.9154	15.9207	12.7608
12481	ENSMUSG00000042423	ENSMUST00000048896	Fbrs	protein_coding	chr7:134628735-134635027:+	2650	0.377047	0.157408	No	207.65	154.79	227.454	248.467	156.094	193.812	149.151	125.785
12480	ENSMUSG00000037526	ENSMUST00000042988	Atg14	protein_coding	chr14:48160569-48188109:-	3450	0.376645	0.0572982	No	879.76	661.88	1048.07	881.815	734.22	803.749	671.181	535.042
12479	ENSMUSG00000061882	ENSMUST00000165148	Ccdc62	protein_coding	chr5:124380698-124419904:+	3920	0.376485	0.413601	No	14.52	8.64	8.91976	18.2696	15.0313	7.32902	5.02758	11.8493
12478	ENSMUSG00000039089	ENSMUST00000040219	L3mbtl3	protein_coding	chr10:25994277-26093762:-	4572	0.376465	0.07742	No	195.1	146	188.43	203.402	190.781	161.238	152.503	123.962
12477	ENSMUSG00000063856	ENSMUST00000082429	Gpx1	protein_coding	chr9:108241607-108242671:+	847	0.376355	0.315855	No	2764.5	1897.49	2933.49	3210.59	2240.82	2592.03	2125.83	1237.8
12476	ENSMUSG00000052928	ENSMUST00000065082	Ctif	protein_coding	chr18:75590878-75857208:-	4360	0.376297	0.223008	No	86.32	62.59	91.4276	87.6943	77.4688	71.6615	68.7102	47.3972
12475	ENSMUSG00000055069	ENSMUST00000068449	Rab39	protein_coding	chr9:53492215-53514337:-	2971	0.376291	0.318221	No	61.26	43.9	44.5988	59.6808	82.0938	30.1304	49.4378	52.8661
12474	ENSMUSG00000059003	ENSMUST00000115835	Grin2a	protein_coding	chr16:9577803-9995014:-	4820	0.375846	0.410664	No	18.68	9.17	26.7593	21.9236	9.25001	21.9871	5.02758	4.55743
12473	ENSMUSG00000030562	ENSMUST00000043406	Nox4	protein_coding	chr7:94395308-94547216:+	3717	0.375756	0.347706	No	41.04	29.09	30.1042	43.8471	48.5626	30.9448	21.7862	32.8135
12472	ENSMUSG00000045999	ENSMUST00000062783	AY036118	pseudogene	chr17:39985048-39985772:-	714	0.375562	0.00380109	No	448257	344519	530466	421990	402364	330860	365656	338003
12471	ENSMUSG00000084808	ENSMUST00000143719	9430091E24Rik	lincRNA	chr8:113652976-113669380:-	1021	0.375369	0.40557	No	11.76	6.09	12.2647	9.74381	10.4063	8.95769	2.51379	5.46891
12470	ENSMUSG00000044068	ENSMUST00000049506	Zrsr1	protein_coding	chr11:22873215-22876498:+	3284	0.375271	0.0484499	No	254.62	192.17	253.098	254.557	253.219	181.597	175.127	219.668
12469	ENSMUSG00000087060	ENSMUST00000139271	2810442I21Rik	lincRNA	chr11:16835705-16851085:-	600	0.374701	0.417012	No	14.55	8.45	13.3796	14.6157	12.7188	10.5864	8.37929	4.55743
12468	ENSMUSG00000063652	ENSMUST00000076493	Slc22a21	protein_coding	chr11:53763467-53793834:-	3461	0.374445	0.402648	No	22.26	14.92	18.9545	21.9236	23.125	12.215	14.2448	15.4952
12467	ENSMUSG00000007041	ENSMUST00000007257	Clic1	protein_coding	chr17:35186911-35195694:+	1466	0.374194	0.0161057	No	524.02	399.39	578.67	507.896	486.782	430.784	358.634	409.257
12466	ENSMUSG00000034201	ENSMUST00000056649	Gas2l1	protein_coding	chr11:4960375-4965330:-	2847	0.373694	0.0484499	No	475.11	361.73	546.335	500.588	389.657	405.539	367.013	315.374
12465	ENSMUSG00000029310	ENSMUST00000031250	Nudt9	protein_coding	chr5:104475888-104494398:+	1488	0.373478	0.024263	No	385.57	292.06	383.55	393.406	376.938	333.063	269.813	274.357
12464	ENSMUSG00000055593	ENSMUST00000131649	Tead1	processed_transcript	chr7:120046474-120050321:+	3848	0.373316	0.000405433	No	1377.56	1055.9	1348	1395.8	1386.35	1064.34	1101.04	1001.72
12463	ENSMUSG00000055653	ENSMUST00000069360	Gpc3	protein_coding	chrX:49625603-49967098:-	2216	0.373068	0.0437365	No	261.2	198.41	270.938	242.377	268.25	184.854	191.048	217.845
12462	ENSMUSG00000083534	ENSMUST00000119193	H2-M6-ps	pseudogene	chr17:37106140-37108341:-	1034	0.372913	0.076991	No	396.51	301	344.526	365.393	491.407	268.731	279.03	360.037
12461	ENSMUSG00000085671	ENSMUST00000142846	C330046G13Rik	lincRNA	chr10:84010162-84016083:-	1334	0.372749	0.242868	No	88.91	65.23	73.588	110.836	83.2501	73.2902	72.0619	50.1317
12460	ENSMUSG00000089509	ENSMUST00000158884	SNORD113	snoRNA	chr12:110871978-110872052:+	75	0.372613	0.348757	No	38.47	27.3	32.3341	42.6292	38.1563	22.8014	30.1655	26.4331
12459	ENSMUSG00000075271	ENSMUST00000099994	Ttc30a1	protein_coding	chr2:75817163-75820024:-	2862	0.372463	0.0474212	No	256.6	194.59	275.398	252.121	240.5	197.884	209.482	175.005
12458	ENSMUSG00000020099	ENSMUST00000077925	Unc5b	protein_coding	chr10:60225358-60294329:-	5852	0.372416	0.0878275	No	678.61	507.89	788.284	718.606	549.219	654.726	485.999	409.257
12457	ENSMUSG00000071454	ENSMUST00000101637	Dtnb	protein_coding	chr12:3572523-3781505:+	2428	0.372072	0.0221856	No	382	291.09	402.504	392.188	350.344	289.904	314.223	267.977
12456	ENSMUSG00000020453	ENSMUST00000134089	Patz1	protein_coding	chr11:3189284-3209086:+	1904	0.371891	0.0275571	No	680.06	512.37	683.477	710.08	645.188	611.566	513.651	425.664
12455	ENSMUSG00000086592	ENSMUST00000144637	Gm12682	antisense	chr4:99329232-99379663:-	1081	0.371376	0.417031	No	13.13	7.46	7.80479	12.1798	18.5	11.4007	5.02758	4.55743
12454	ENSMUSG00000021782	ENSMUST00000164815	Dlg5	protein_coding	chr14:24953177-25065142:-	7866	0.371343	0.0144763	No	1243.54	945.18	1303.4	1319.07	1115.78	1084.7	961.943	806.664
12453	ENSMUSG00000020634	ENSMUST00000020962	Ubxn2a	protein_coding	chr12:4885838-4914511:-	2696	0.371162	0.00295984	No	2779.15	2117.93	2815.3	2752.63	2766.91	2390.08	2156.83	1840.29
12452	ENSMUSG00000084024	ENSMUST00000120727	Gm15937	pseudogene	chr15:5158913-5160147:+	1235	0.371007	0.395978	No	8.78	5.48	13.3796	2.43595	12.7188	4.88601	5.02758	3.64594
12451	ENSMUSG00000075704	ENSMUST00000115606	Txnrd2	protein_coding	chr16:18426510-18479166:+	1905	0.370894	0.332846	No	45.84	33.7	57.9785	46.2831	33.5313	32.5734	31.8413	33.725
12450	ENSMUSG00000039901	ENSMUST00000045396	9130011E15Rik	protein_coding	chr19:45892634-46072978:-	2896	0.370817	0.0516385	No	357.3	269.26	373.515	372.701	324.907	323.291	253.893	235.163
12449	ENSMUSG00000004951	ENSMUST00000111156	Hspb1	protein_coding	chr5:136363929-136365428:+	722	0.370701	0.0066001	No	2550.93	1940.66	2707.15	2459.09	2490.57	2157.99	2068.01	1635.2
12448	ENSMUSG00000027533	ENSMUST00000168466	Fabp5	protein_coding	chr3:10012605-10016333:+	651	0.370647	0.173085	No	196.03	142.53	220.764	183.914	182.688	198.698	123.176	115.759
12447	ENSMUSG00000021668	ENSMUST00000022172	Polk	protein_coding	chr13:97250644-97312440:-	4226	0.370634	0.0362652	No	375.13	286.11	342.296	360.521	424.344	272.802	264.786	320.843
12446	ENSMUSG00000039199	ENSMUST00000044286	Zdhhc1	protein_coding	chr8:107996325-108008330:-	1873	0.370535	0.39808	No	37.35	27.77	21.1844	34.1033	65.9063	21.1727	26.8137	33.725
12445	ENSMUSG00000024773	ENSMUST00000045351	Atg2a	protein_coding	chr19:6241668-6262335:+	6371	0.370363	0.0714536	No	1332.49	1003.7	1604.44	1342.21	1096.13	1256.52	1010.54	793.904
12444	ENSMUSG00000048410	ENSMUST00000125763	Zfp407	protein_coding	chr18:84377096-84758896:-	7906	0.369925	0.0142402	No	1077.19	818.95	1170.72	1023.1	1040.63	953.587	810.278	708.224
12443	ENSMUSG00000043419	ENSMUST00000129321	A030009H04Rik	lincRNA	chr11:69153963-69156143:+	2081	0.369901	0.3543	No	42.35	30.06	50.1737	45.0651	31.2188	36.6451	29.3275	22.7871
12442	ENSMUSG00000028618	ENSMUST00000030361	Tmem59	protein_coding	chr4:106851004-106873601:+	1775	0.369729	0.00203396	No	964.21	739.61	986.749	940.278	963.157	767.104	680.399	772.028
12441	ENSMUSG00000022849	ENSMUST00000023555	Hspbap1	protein_coding	chr16:35770472-35828532:+	4590	0.36972	0.00271493	No	1269.95	972.63	1274.41	1205.8	1329.69	1065.15	971.998	885.964
12440	ENSMUSG00000063535	ENSMUST00000032622	Zfp773	protein_coding	chr7:7083389-7089466:-	3025	0.36972	0.301934	No	50.4	36.68	53.5186	47.5011	47.4063	38.2738	35.193	33.725
12439	ENSMUSG00000020627	ENSMUST00000020958	Klhl29	protein_coding	chr12:5084278-5382488:-	7041	0.369589	0.414394	No	10.59	6.08	11.1497	9.74381	8.09376	4.88601	5.8655	4.55743
12438	ENSMUSG00000014195	ENSMUST00000014339	Dnajc7	protein_coding	chr11:100444132-100481482:-	2330	0.36948	0.000328874	No	2684.78	2062.01	2680.39	2738.01	2633.94	2210.92	2069.69	1913.21
12437	ENSMUSG00000092946	ENSMUST00000175205	Mir3070a	miRNA	chr12:110826153-110826241:+	89	0.369474	0.420061	No	19.11	12.51	15.6096	18.2696	20.8125	13.8437	10.0552	10.9378
12436	ENSMUSG00000092279	ENSMUST00000061251	1500011B03Rik	protein_coding	chr5:115262802-115263954:-	579	0.369404	0.385439	No	32.1	22.7	28.9892	42.6292	24.2813	18.7297	25.9758	20.9642
12435	ENSMUSG00000024370	ENSMUST00000025228	Cdc23	protein_coding	chr18:34790605-34811389:-	2084	0.369356	0.0019153	No	1633	1253.01	1717.05	1666.19	1519.31	1303.75	1322.25	1138.45
12434	ENSMUSG00000020682	ENSMUST00000103209	Mmp28	protein_coding	chr11:83254270-83276524:-	3438	0.369242	0.426048	No	19.56	11.79	25.6443	19.4876	12.7188	5.70035	11.731	18.2297
12433	ENSMUSG00000030522	ENSMUST00000174210	Mtmr10	protein_coding	chr7:71432668-71482915:+	2477	0.369013	0.0839685	No	197.19	148.73	182.855	197.312	209.282	164.496	152.503	128.519
12432	ENSMUSG00000032534	ENSMUST00000093791	Cep63	protein_coding	chr9:102488908-102528454:-	2696	0.368914	0.0299108	No	320.07	243.98	315.537	339.815	302.938	254.887	253.055	222.402
12431	ENSMUSG00000050050	ENSMUST00000060930	Ccdc158	protein_coding	chr5:93037279-93104151:-	3676	0.368856	0.41649	No	20.61	13.75	17.8395	18.2696	23.125	13.0294	10.8931	14.5838
12430	ENSMUSG00000031684	ENSMUST00000034111	Slc10a7	protein_coding	chr8:81033234-81257904:+	3630	0.3684	0.00388324	No	779.41	599.5	767.1	844.058	728.438	587.136	587.388	621.633
12429	ENSMUSG00000025402	ENSMUST00000026469	Nab2	protein_coding	chr10:127097974-127103766:-	2582	0.367741	0.116933	No	167.32	126.25	186.2	165.645	149.156	143.323	109.769	124.873
12428	ENSMUSG00000031529	ENSMUST00000033929	Tnks	protein_coding	chr8:35892233-36028744:-	6444	0.367605	0.000194711	No	2474.43	1907.11	2373.77	2483.45	2566.88	1824.11	1990.08	1907.74
12427	ENSMUSG00000043342	ENSMUST00000059272	Hoxd9	protein_coding	chr2:74535737-74538265:+	2183	0.367585	0.411277	No	9.89	5.45	8.91976	8.52583	9.25001	4.07168	5.8655	3.64594
12426	ENSMUSG00000022811	ENSMUST00000165418	Zfp148	protein_coding	chr16:33380861-33503989:+	9431	0.367404	0.00301255	No	1369.72	1050.12	1434.97	1356.83	1316.97	1175.09	995.46	987.139
12425	ENSMUSG00000040446	ENSMUST00000046206	Rprd1a	protein_coding	chr18:24643463-24688705:-	4297	0.36722	0.0930263	No	526.25	397.77	429.264	534.692	631.313	322.477	391.313	494.936
12424	ENSMUSG00000071636	ENSMUST00000169803	Rimbp3	protein_coding	chr16:17208228-17214064:+	5837	0.3671	0.301419	No	65.18	48.48	85.8527	63.3348	48.5626	49.6745	39.3827	54.6891
12423	ENSMUSG00000090756	ENSMUST00000108936	Gm17635	protein_coding	chr18:90761007-90761174:+	168	0.367021	0.247491	No	81.06	60.97	64.6683	77.9505	101.75	55.3748	62.8447	61.981
12422	ENSMUSG00000035357	ENSMUST00000101117	Pdzrn3	protein_coding	chr6:101099601-101327882:-	3941	0.366974	0.292537	No	55.84	41.11	46.8287	60.8988	57.8126	39.0881	39.3827	41.9283
12421	ENSMUSG00000076281	ENSMUST00000102326	mmu-mir-2134-4	miRNA	chr9:56071522-56071578:-	57	0.366758	0.219863	No	93.66	69.45	100.347	81.6044	97.1251	56.1892	69.5481	82.0337
12420	ENSMUSG00000023067	ENSMUST00000023829	Cdkn1a	protein_coding	chr17:29230717-29237667:+	1910	0.366603	0.0103462	No	821.47	631.68	880.826	863.545	726.126	618.895	588.226	689.083
12419	ENSMUSG00000044708	ENSMUST00000165893	Kcnj10	protein_coding	chr1:174271518-174302250:+	3204	0.366582	0.417287	No	22.27	14.79	18.9545	24.3595	20.8125	11.4007	12.5689	18.2297
12418	ENSMUSG00000028518	ENSMUST00000030243	Prkaa2	protein_coding	chr4:104702479-104782495:-	7969	0.36655	0.0444497	No	550.95	418.25	485.012	573.667	597.782	352.607	413.937	497.671
12417	ENSMUSG00000032217	ENSMUST00000034739	Rnf111	protein_coding	chr9:70273236-70351532:-	4880	0.366501	0.0336793	No	1754.64	1323.86	1928.9	1714.91	1630.31	1650.66	1292.92	1084.67
12416	ENSMUSG00000086059	ENSMUST00000140748	Gm15797	processed_transcript	chr16:18923166-18925750:+	936	0.366418	0.404407	No	26.55	17.84	25.6443	26.7955	24.2813	17.101	21.7862	12.7608
12415	ENSMUSG00000033576	ENSMUST00000149569	Apol6	protein_coding	chr15:76875706-76887537:+	2315	0.366255	0.384565	No	50.51	31.73	44.5988	56.0269	48.5626	51.3031	36.031	15.4952
12414	ENSMUSG00000057722	ENSMUST00000153082	Lepr	protein_coding	chr4:101390009-101487957:+	4233	0.366249	0.42941	No	14.97	8.41	17.8395	14.6157	10.4063	11.4007	3.35172	10.0263
12413	ENSMUSG00000024014	ENSMUST00000024811	Pim1	protein_coding	chr17:29627757-29632390:+	1972	0.366094	0.00131837	No	1210.81	934.13	1293.37	1207.01	1134.28	947.887	900.774	951.591
12412	ENSMUSG00000038014	ENSMUST00000060805	Fam120a	protein_coding	chr13:48974588-49063386:-	5105	0.366035	0.000512323	No	2844.87	2188.52	2857.67	2814.74	2859.41	2385.19	2166.88	2025.32
12411	ENSMUSG00000026833	ENSMUST00000028177	Olfm1	protein_coding	chr2:28061179-28086256:+	2757	0.365993	0.386701	No	48.98	34.36	43.4838	75.5145	33.5313	21.9871	33.5172	50.1317
12410	ENSMUSG00000089762	ENSMUST00000065134	Ier5l	protein_coding	chr2:30328168-30329719:-	1552	0.365859	0.242402	No	128.15	92.9	158.326	116.926	111	105.049	117.31	62.8925
12409	ENSMUSG00000065979	ENSMUST00000096272	Cpped1	protein_coding	chr16:11803814-11909516:-	2663	0.365796	0.0989707	No	248.17	185.6	251.983	263.083	227.782	227.2	185.182	149.484
12408	ENSMUSG00000064358	ENSMUST00000082409	mt-Co3	protein_coding	chrM:8607-9390:+	784	0.365678	0.417722	No	11.1	6.07	10.0347	14.6157	6.93751	4.07168	3.35172	9.11485
12407	ENSMUSG00000032348	ENSMUST00000034903	Gsta4	protein_coding	chr9:78039773-78057155:+	957	0.365592	6.83116e-05	No	3397.77	2624.63	3518.85	3290.97	3384.35	2706.85	2623.56	2543.04
12406	ENSMUSG00000084131	ENSMUST00000117131	Rpl3-ps2	pseudogene	chrX:71415992-71417205:+	1214	0.365476	0.205806	No	188.42	142.17	131.566	224.108	223.157	162.867	159.207	108.467
12405	ENSMUSG00000025915	ENSMUST00000168907	Sgk3	protein_coding	chr1:9788211-9892637:+	5503	0.365094	0.209878	No	277.24	200.19	226.339	282.57	329.532	143.323	186.02	296.233
12404	ENSMUSG00000046005	ENSMUST00000143315	D830044D21Rik	lincRNA	chr14:32719714-32743065:+	2060	0.364863	0.432271	No	14.26	8.64	16.7246	8.52583	16.1875	4.88601	7.54136	11.8493
12403	ENSMUSG00000074521	ENSMUST00000108935	Gm14327	protein_coding	chr2:177631801-177640489:+	1451	0.364638	0.20661	No	96.13	71.23	94.7725	91.3482	99.4376	81.4336	72.8998	58.3351
12402	ENSMUSG00000021044	ENSMUST00000166940	Adck1	protein_coding	chr12:89599245-89700162:+	2287	0.36444	0.0519568	No	238.48	182.46	255.328	232.633	225.469	188.926	172.613	183.209
12401	ENSMUSG00000045149	ENSMUST00000058336	Gm8946	pseudogene	chr7:26856829-26857995:+	1026	0.364322	0.432117	No	12.85	7.71	12.2647	9.74381	13.875	6.51469	5.02758	9.11485
12400	ENSMUSG00000042500	ENSMUST00000084285	Eif2c4	protein_coding	chr4:126166789-126210702:-	6924	0.364185	0.430225	No	20.67	12.8	16.7246	20.7056	21.9688	6.51469	15.9207	15.4952
12399	ENSMUSG00000040865	ENSMUST00000046020	Ino80d	protein_coding	chr1:63104754-63160841:-	2903	0.363994	0.0680803	No	671.95	507.58	696.856	758.799	571.188	618.081	522.03	402.876
12398	ENSMUSG00000060081	ENSMUST00000072391	Hist1h2aa	protein_coding	chr13:24026331-24026720:+	390	0.363878	0.295831	No	99.3	70.79	84.7377	88.9123	126.031	45.6028	76.2516	97.5289
12397	ENSMUSG00000031565	ENSMUST00000084027	Fgfr1	protein_coding	chr8:26629264-26686186:+	4988	0.363643	0.0165701	No	1408.32	1077.28	1559.84	1388.49	1286.91	1271.18	1004.68	976.201
12396	ENSMUSG00000088929	ENSMUST00000158304	SNORD5	snoRNA	chr9:15118518-15118588:+	71	0.363231	0.420305	No	28.3	18.63	17.8395	31.6674	35.8438	26.8731	18.4344	10.9378
12395	ENSMUSG00000025171	ENSMUST00000026170	Ubtd1	protein_coding	chr19:42056253-42109131:+	1527	0.363184	0.231619	No	83.21	62.41	74.703	97.4381	76.3126	61.0752	56.9792	66.5384
12394	ENSMUSG00000022159	ENSMUST00000167116	Rab2b	protein_coding	chr14:52881441-52898973:-	1573	0.363179	0.144741	No	137.51	103.77	139.371	146.157	124.875	97.7203	93.0101	119.405
12393	ENSMUSG00000057696	ENSMUST00000119767	Rpl30-ps1	pseudogene	chr6:38326807-38327154:+	348	0.363055	0.239603	No	75.36	56.2	69.1282	77.9505	76.3126	52.1175	53.6275	60.158
12392	ENSMUSG00000021552	ENSMUST00000091579	Gkap1	protein_coding	chr13:58334712-58375549:-	1518	0.362838	0.0572414	No	246.9	188.86	229.684	242.377	267.094	171.01	196.913	196.881
12391	ENSMUSG00000081593	ENSMUST00000117060	Gm11841	pseudogene	chr4:12052437-12054399:+	1963	0.362779	0.31022	No	52.08	38.14	50.1737	56.0269	47.4063	34.2021	41.0585	36.4594
12390	ENSMUSG00000058056	ENSMUST00000121785	Palld	protein_coding	chr8:63992043-64381466:-	4536	0.362535	0.0855929	No	357.26	267.31	376.86	345.905	346.875	335.506	267.299	210.553
12389	ENSMUSG00000044252	ENSMUST00000074352	Osbpl1a	protein_coding	chr18:12913823-13100350:-	3956	0.36234	0.00167227	No	1052.38	812.93	1077.06	1002.39	1076.47	773.619	853.85	810.31
12388	ENSMUSG00000051184	ENSMUST00000086349	Zfp524	protein_coding	chr7:4967103-4970088:+	1110	0.362304	0.353286	No	40.72	29.38	39.024	36.5393	43.9376	28.5017	25.1379	31.902
12387	ENSMUSG00000028051	ENSMUST00000029686	Hcn3	protein_coding	chr3:88949996-88964118:-	4002	0.36195	0.36078	No	40.51	29.44	36.794	49.937	33.5313	26.8731	26.8137	31.902
12386	ENSMUSG00000009073	ENSMUST00000053079	Nf2	protein_coding	chr11:4672337-4749368:-	2470	0.361892	0.00451784	No	1175.71	904.74	1243.19	1144.9	1138.91	992.675	912.505	814.868
12385	ENSMUSG00000001656	ENSMUST00000001701	Hoxc11	protein_coding	chr15:102784858-102788139:+	2021	0.361847	0.437312	No	14.6	9.26	7.80479	18.2696	17.3438	6.51469	11.731	7.29188
12384	ENSMUSG00000020400	ENSMUST00000102731	Tnip1	protein_coding	chr11:54724289-54776419:-	2973	0.361697	0.0161717	No	452.71	348.37	470.517	461.613	424.344	359.122	320.927	363.683
12383	ENSMUSG00000001657	ENSMUST00000001703	Hoxc8	protein_coding	chr15:102821053-102824698:+	2299	0.361683	0.407006	No	8.68	4.58	6.68982	7.30786	9.25001	3.25734	5.02758	2.73446
12382	ENSMUSG00000030643	ENSMUST00000032879	Rab30	protein_coding	chr7:99890113-99985627:+	2038	0.361608	0.188033	No	104.22	78.55	107.037	92.5662	111	85.5052	70.3861	77.4762
12381	ENSMUSG00000020335	ENSMUST00000109124	Zfp354b	protein_coding	chr11:50735325-50745135:-	2455	0.361592	0.436862	No	13.36	8.66	6.68982	17.0517	16.1875	7.32902	6.70343	9.11485
12380	ENSMUSG00000021958	ENSMUST00000022528	Pinx1	protein_coding	chr14:64479149-64538696:+	1351	0.361285	0.0578962	No	288.98	219.99	276.513	277.699	311.032	236.157	237.972	186.854
12379	ENSMUSG00000052609	ENSMUST00000075249	Plekhg3	protein_coding	chr12:77634547-77680026:+	4955	0.361187	0.0691309	No	693.67	531.87	842.917	693.028	568.876	627.853	527.057	452.097
12378	ENSMUSG00000028969	ENSMUST00000030814	Cdk5	protein_coding	chr5:23924068-23929348:-	2050	0.360893	0.0553426	No	234.8	180.29	254.213	224.108	224.313	176.711	183.506	177.74
12377	ENSMUSG00000000552	ENSMUST00000087898	Zfp385a	protein_coding	chr15:103144319-103170515:-	2287	0.360661	0.144955	No	175.36	132.8	191.775	191.222	144.531	156.352	113.12	129.431
12376	ENSMUSG00000056267	ENSMUST00000093795	Cep70	protein_coding	chr9:99143887-99200820:+	2577	0.360617	0.0246565	No	360.41	277.95	352.331	336.161	391.969	274.431	274.841	281.649
12375	ENSMUSG00000065426	ENSMUST00000083492	Mir134	miRNA	chr12:110972349-110972419:+	71	0.360263	0.439456	No	17.53	10.96	14.4946	15.8337	19.6563	13.0294	11.731	6.3804
12374	ENSMUSG00000047264	ENSMUST00000061508	Zfp358	protein_coding	chr8:3493138-3497208:+	1999	0.360114	0.283425	No	64.9	48.07	63.5533	57.2449	71.6876	39.9024	50.2758	51.9547
12373	ENSMUSG00000037347	ENSMUST00000044138	Chst7	protein_coding	chrX:19636686-19674647:+	2206	0.360114	0.425151	No	9.89	5.82	12.2647	9.74381	5.78126	4.88601	5.02758	4.55743
12372	ENSMUSG00000064325	ENSMUST00000079038	Hhip	protein_coding	chr8:82494244-82581905:-	4582	0.359978	0.414394	No	32.05	21.65	24.5293	43.8471	27.75	31.7591	15.9207	17.3182
12371	ENSMUSG00000057093	ENSMUST00000120004	C030039L03Rik	protein_coding	chr7:28474359-28491503:+	4612	0.359898	0.0452293	No	928.3	704.58	838.458	1025.54	927.314	862.381	698.833	577.882
12370	ENSMUSG00000085829	ENSMUST00000131222	Gm4285	antisense	chr14:76243186-76244771:-	902	0.359887	0.431102	No	10.7	6.4	13.3796	9.74381	6.93751	4.88601	5.02758	6.3804
12369	ENSMUSG00000020315	ENSMUST00000006629	Spnb2	protein_coding	chr11:29999395-30168169:-	8461	0.359807	0.00575134	No	6872.49	5284.05	7310.86	6955.86	6380.2	6104.26	5154.94	4685.95
12368	ENSMUSG00000093172	ENSMUST00000175431	Mir3112	miRNA	chrX:130609855-130609936:+	82	0.359746	0.399438	No	30.14	21.34	27.8743	25.5775	34.6875	22.8014	19.2724	19.1412
12367	ENSMUSG00000052854	ENSMUST00000131829	Nrk	protein_coding	chrX:135448970-135544343:+	7458	0.359429	0.345793	No	44.52	32.32	45.7138	38.9752	46.2501	35.8308	27.6517	30.9905
12366	ENSMUSG00000038127	ENSMUST00000100026	Ccdc50	protein_coding	chr16:27388955-27452304:+	7089	0.359397	0.00403514	No	1000.46	771.83	1000.13	1012.14	986.282	697.886	783.464	837.655
12365	ENSMUSG00000091956	ENSMUST00000171652	C2cd4b	protein_coding	chr9:67607244-67608736:+	1326	0.35937	0.413601	No	9	4.78	6.68982	7.30786	10.4063	5.70035	3.35172	2.73446
12364	ENSMUSG00000090561	ENSMUST00000168686	Gm17207	sense_intronic	chr5:73601348-73603873:-	683	0.359059	0.433753	No	24.1	15.85	26.7593	30.4494	15.0313	21.1727	16.7586	9.11485
12363	ENSMUSG00000086988	ENSMUST00000152619	1700086O06Rik	lincRNA	chr18:38398059-38409852:-	1564	0.358933	0.438125	No	19.47	12.77	24.5293	15.8337	16.1875	13.8437	14.2448	8.20337
12362	ENSMUSG00000082130	ENSMUST00000120899	Gm15799	pseudogene	chr16:18937494-18937782:+	289	0.358818	0.424685	No	9.72	5.46	11.1497	8.52583	6.93751	3.25734	5.8655	4.55743
12361	ENSMUSG00000047485	ENSMUST00000087157	Klhl34	protein_coding	chrX:154256367-154258301:+	1935	0.358602	0.432929	No	34.32	22.29	55.7485	31.6674	20.8125	38.2738	20.9482	11.8493
12360	ENSMUSG00000004473	ENSMUST00000004587	Clec11a	protein_coding	chr7:51559140-51562329:-	1952	0.358583	0.428726	No	22.45	15.4	16.7246	26.7955	21.9688	13.0294	16.7586	13.6723
12359	ENSMUSG00000071708	ENSMUST00000112529	Sms	protein_coding	chrX:153881787-153930219:-	3717	0.358437	0.00499842	No	1264.25	974.47	1323.47	1227.72	1240.66	1072.48	991.27	867.734
12358	ENSMUSG00000045394	ENSMUST00000053577	Epcam	protein_coding	chr17:88035319-88050446:+	2040	0.358345	0.0465269	No	307.46	236.17	293.237	294.75	333	220.685	223.727	263.419
12357	ENSMUSG00000031351	ENSMUST00000164800	Zfp185	protein_coding	chrX:70232678-70276882:+	3557	0.358327	0.051342	No	293.72	226.02	267.593	287.442	326.063	208.47	223.727	244.278
12356	ENSMUSG00000027242	ENSMUST00000110602	Wdr76	protein_coding	chr2:121332519-121370596:+	4170	0.358171	0.00207397	No	2153.43	1673.61	2406.11	2090.05	1982.97	1714.18	1635.64	1668.93
12355	ENSMUSG00000021814	ENSMUST00000065504	Anxa7	protein_coding	chr14:21274483-21299173:-	2734	0.358097	0.00112751	No	1684.47	1303.85	1736.01	1689.33	1626.85	1403.91	1288.74	1222.3
12354	ENSMUSG00000089659	ENSMUST00000159379	Gm3470	pseudogene	chr5:99450759-99451459:-	701	0.358066	0.432271	No	11.02	6.05	8.91976	12.1798	9.25001	3.25734	8.37929	4.55743
12353	ENSMUSG00000048027	ENSMUST00000057264	Rgmb	protein_coding	chr17:15941626-15958120:-	3623	0.357994	0.186876	No	128.58	96.12	127.107	141.285	115.625	118.079	88.8205	82.0337
12352	ENSMUSG00000025196	ENSMUST00000026210	Cpn1	protein_coding	chr19:44030797-44061046:-	1828	0.357599	0.424269	No	24.35	16.9	20.0695	21.9236	28.9063	13.8437	15.9207	18.2297
12351	ENSMUSG00000093396	ENSMUST00000176758	RP23-285E19.5	sense_overlapping	chr12:88767119-88767997:-	879	0.35759	0.309615	No	62.14	45.72	49.0587	69.4246	67.0626	46.4171	52.7895	36.4594
12350	ENSMUSG00000002250	ENSMUST00000002320	Ppard	protein_coding	chr17:28369699-28438414:+	3218	0.35734	0.128482	No	160.39	122.76	169.475	176.607	135.281	123.779	129.041	113.024
12349	ENSMUSG00000028763	ENSMUST00000030547	Hspg2	protein_coding	chr4:137024684-137126545:+	14187	0.356726	0.00568101	No	5226.91	4042.16	5303.91	5702.56	4718.66	4584.71	3810.06	3778.11
12348	ENSMUSG00000045838	ENSMUST00000059997	A430105I19Rik	protein_coding	chr2:118579894-118588397:-	4703	0.356515	0.446922	No	16.6	10.77	22.2994	14.6157	11.5625	7.32902	9.21722	13.6723
12347	ENSMUSG00000035370	ENSMUST00000038411	Adat3	protein_coding	chr10:80065625-80070399:+	1411	0.356459	0.290621	No	76.51	55.25	73.588	81.6044	71.6876	72.4759	53.6275	41.0168
12346	ENSMUSG00000092087	ENSMUST00000166669	Gm10772	protein_coding	chr13:66328423-66328509:-	87	0.356432	0.246864	No	79.88	59.55	79.1629	75.5145	82.0938	68.4042	53.6275	54.6891
12345	ENSMUSG00000092495	ENSMUST00000174002	Gm20405	processed_transcript	chr15:65689431-65689918:+	229	0.356162	0.444179	No	18.68	12.2	16.7246	21.9236	15.0313	9.77203	9.21722	15.4952
12344	ENSMUSG00000021118	ENSMUST00000021544	Plek2	protein_coding	chr12:79989678-80007951:-	1583	0.356098	0.414673	No	29.05	21.07	39.024	19.4876	28.9063	21.1727	20.9482	18.2297
12343	ENSMUSG00000091524	ENSMUST00000163639	2610020C07Rik	lincRNA	chr16:11203476-11225889:+	2925	0.355783	0.377967	No	37.65	27.4	44.5988	32.8854	33.5313	24.4301	28.4896	26.4331
12342	ENSMUSG00000033411	ENSMUST00000036647	Ctdspl2	protein_coding	chr2:121781737-121839378:+	5053	0.355638	0.000551349	No	1708.27	1328.5	1724.86	1622.34	1778.31	1320.85	1296.28	1366.32
12341	ENSMUSG00000032517	ENSMUST00000174193	Mobp	protein_coding	chr9:120058860-120090602:+	2609	0.355475	0.445263	No	20.28	14.47	16.7246	12.1798	34.6875	16.2867	11.731	12.7608
12340	ENSMUSG00000020482	ENSMUST00000020776	Ccdc117	protein_coding	chr11:5428890-5442190:-	3372	0.355413	0.0607823	No	1097.46	844.48	1345.77	1023.1	957.376	1020.36	798.547	736.48
12339	ENSMUSG00000037405	ENSMUST00000086399	Icam1	protein_coding	chr9:20820404-20833241:+	2540	0.355177	0.00952669	No	686.65	533.12	731.42	618.732	712.251	540.719	548.844	507.697
12338	ENSMUSG00000074860	ENSMUST00000099439	Gm10778	protein_coding	chr10:81111816-81126976:+	1593	0.355176	0.377907	No	50.58	34.82	43.4838	47.5011	58.9688	49.6745	21.7862	35.5479
12337	ENSMUSG00000082334	ENSMUST00000118855	Gm13244	pseudogene	chr4:145335649-145337304:+	1446	0.355085	0.414831	No	29.09	20.84	22.2994	38.9752	25.4375	21.1727	17.5965	20.9642
12336	ENSMUSG00000027433	ENSMUST00000028921	Xrn2	protein_coding	chr2:146838732-146903736:+	3434	0.35485	0.00165615	No	4012.78	3106.27	4107.55	4044.9	3886.16	3450.34	3085.26	2812.84
12335	ENSMUSG00000040548	ENSMUST00000042780	Tex2	protein_coding	chr11:106363461-106474244:-	4934	0.354712	0.002138	No	998.65	776.45	1060.34	957.329	978.189	793.977	762.516	770.205
12334	ENSMUSG00000046591	ENSMUST00000035977	5730590G19Rik	protein_coding	chr7:86805082-86843020:+	7185	0.354708	0.080773	No	4863.58	3637.85	5241.47	5024.15	4366.01	4836.34	3685.21	2698.91
12333	ENSMUSG00000074890	ENSMUST00000099486	Lcmt2	protein_coding	chr2:120954043-120966114:-	2047	0.354494	0.205898	No	108.56	81.09	110.382	105.964	106.375	92.8343	85.4688	64.7155
12332	ENSMUSG00000074807	ENSMUST00000099385	Gm10762	protein_coding	chr2:128792329-128793461:-	1133	0.353907	0.427055	No	26.94	18.15	23.4144	28.0135	26.5938	11.4007	20.9482	20.9642
12331	ENSMUSG00000062588	ENSMUST00000078030	Gm6104	protein_coding	chr1:4869283-4870750:-	1468	0.353854	0.328042	No	55.06	40.22	57.9785	52.373	52.0313	37.4594	32.6792	49.2202
12330	ENSMUSG00000065904	ENSMUST00000083970	SNORD63	snoRNA	chr18:35102298-35102367:-	70	0.35374	0.44732	No	19.58	12.56	17.8395	20.7056	17.3438	7.32902	13.4069	15.4952
12329	ENSMUSG00000064493	ENSMUST00000082559	Snora28	snoRNA	chr12:112779152-112779278:+	127	0.352608	0.231461	No	87.78	66.07	82.5078	92.5662	85.5626	60.2608	73.7378	61.981
12328	ENSMUSG00000029673	ENSMUST00000061007	Auts2	protein_coding	chr5:131915306-133017693:-	3783	0.35255	0.169845	No	138.6	106.2	127.107	165.645	123.719	95.2773	107.255	113.936
12327	ENSMUSG00000039087	ENSMUST00000128570	Rreb1	protein_coding	chr13:37918184-38043869:+	8431	0.352536	0.0266329	No	1086.02	837.41	1184.1	1125.41	958.532	955.216	857.202	714.604
12326	ENSMUSG00000022304	ENSMUST00000022915	Dpys	protein_coding	chr15:39600031-39689013:-	2468	0.352505	0.32368	No	71.83	54.14	50.1737	75.5145	93.6564	43.1598	54.4654	63.804
12325	ENSMUSG00000044447	ENSMUST00000039135	Dock5	protein_coding	chr14:68369985-68551629:-	10335	0.352438	0.0617092	No	1260.05	960.45	1317.89	1393.36	1086.88	1197.89	949.374	776.585
12324	ENSMUSG00000036817	ENSMUST00000058716	Sun1	protein_coding	chr5:139676591-139725794:+	4134	0.352306	0.000652587	No	2503.29	1952.87	2524.29	2674.68	2320.6	1971.51	1924.72	1959.69
12323	ENSMUSG00000047166	ENSMUST00000050151	Tigd5	pseudogene	chr15:75740221-75742136:+	1914	0.351906	0.449415	No	23.06	14.09	22.2994	23.1415	20.8125	22.8014	7.54136	12.7608
12322	ENSMUSG00000081949	ENSMUST00000120332	Gm14392	pseudogene	chr2:174929955-174935516:-	401	0.351675	0.42468	No	26.99	19	31.2192	25.5775	21.9688	21.1727	16.7586	16.4067
12321	ENSMUSG00000024101	ENSMUST00000072383	ORF19	protein_coding	chr17:66460886-66469843:+	2904	0.351522	0.0325014	No	336.73	260.38	333.376	323.982	350.344	274.431	262.272	242.455
12320	ENSMUSG00000017707	ENSMUST00000099107	Serinc3	protein_coding	chr2:163451154-163470848:-	1516	0.351337	0.00684615	No	782.78	607.51	786.054	795.338	764.282	593.651	565.602	664.473
12319	ENSMUSG00000031093	ENSMUST00000033419	Dock11	protein_coding	chrX:33428827-33616557:+	6665	0.350857	0.0114283	No	835.8	650.56	798.319	781.941	931.939	600.98	665.316	685.437
12318	ENSMUSG00000047888	ENSMUST00000067689	Tnrc6b	protein_coding	chr15:80590016-80771516:+	17043	0.35064	0.00115583	No	1357.44	1057.45	1343.54	1399.45	1327.38	1037.46	1115.28	1019.04
12317	ENSMUSG00000028962	ENSMUST00000080067	Slc4a2	protein_coding	chr5:23931050-23946768:+	4179	0.35057	0.143396	No	405.62	305.78	466.058	423.856	335.313	405.539	285.734	244.278
12316	ENSMUSG00000064302	ENSMUST00000070989	Clasp1	protein_coding	chr1:120285635-120506009:+	7767	0.350338	0.00468312	No	1236.95	960.29	1290.02	1227.72	1192.1	1032.58	990.432	863.177
12315	ENSMUSG00000023830	ENSMUST00000024599	Igf2r	protein_coding	chr17:12875272-12962530:-	8887	0.3502	0.00222379	No	2143.86	1667.61	2193.15	2198.45	2040.78	1523.62	1672.51	1816.59
12314	ENSMUSG00000044362	ENSMUST00000061391	Ccdc89	protein_coding	chr7:97574822-97577170:+	2349	0.349957	0.458378	No	13.26	8.39	14.4946	12.1798	10.4063	6.51469	7.54136	8.20337
12313	ENSMUSG00000025355	ENSMUST00000026411	Mmp19	protein_coding	chr10:128228009-128237880:+	3410	0.3498	0.441823	No	25.22	18.33	14.4946	36.5393	26.5938	16.2867	15.9207	20.0527
12312	ENSMUSG00000021209	ENSMUST00000021631	Ppp4r4	protein_coding	chr12:104770775-104852042:+	3683	0.349402	0.323667	No	58.56	43.55	54.6335	51.155	68.2188	39.0881	50.2758	39.1939
12311	ENSMUSG00000030376	ENSMUST00000006175	Slc8a2	protein_coding	chr7:16715509-16745856:+	4371	0.349277	0.377668	No	45.2	33.23	57.9785	40.1932	37	39.0881	26.8137	31.902
12310	ENSMUSG00000040111	ENSMUST00000119373	Gramd1b	protein_coding	chr9:40100824-40338968:-	3866	0.349173	0.0474122	No	316.87	245.35	295.467	310.584	343.407	226.385	264.786	243.367
12309	ENSMUSG00000038280	ENSMUST00000144806	Ostm1	protein_coding	chr10:42303644-42420298:+	727	0.349165	0.22271	No	104.07	79.37	121.532	99.874	90.1876	68.4042	82.1171	85.6796
12308	ENSMUSG00000077358	ENSMUST00000104170	SNORD70	snoRNA	chr1:59749353-59749436:+	84	0.349132	0.300848	No	68.13	50.4	63.5533	63.3348	75.1563	50.4888	59.493	40.1054
12307	ENSMUSG00000031012	ENSMUST00000116623	Cask	protein_coding	chrX:13094206-13423667:-	8347	0.348992	0.00374961	No	859.31	668.96	865.217	861.109	848.689	713.358	651.071	641.686
12306	ENSMUSG00000033585	ENSMUST00000038775	Ndn	protein_coding	chr7:69493163-69494814:+	1652	0.348761	0.356849	No	54.62	40.76	42.3689	73.0786	49.7188	33.3878	46.924	40.1054
12305	ENSMUSG00000085783	ENSMUST00000050774	Gm9816	pseudogene	chr16:62716816-62718279:+	1464	0.348731	0.409908	No	33.65	24.12	34.5641	25.5775	39.3125	26.0587	25.9758	18.2297
12304	ENSMUSG00000051451	ENSMUST00000143408	Crebzf	protein_coding	chr7:97592352-97594500:+	1102	0.348423	0.11007	No	355.74	272.5	316.652	334.943	420.876	219.056	280.706	325.4
12303	ENSMUSG00000001435	ENSMUST00000081654	Col18a1	protein_coding	chr10:76514923-76629293:-	5063	0.348216	0.00745001	No	1819.41	1412.05	1709.25	1917.09	1834.97	1611.57	1327.28	1313.45
12302	ENSMUSG00000026235	ENSMUST00000027451	Epha4	protein_coding	chr1:77363760-77511663:-	6328	0.348178	0.00170251	No	4077.4	3180.43	4365.11	4037.59	3843.38	3440.57	3174.91	2942.27
12301	ENSMUSG00000038773	ENSMUST00000043775	Kdm3b	protein_coding	chr18:34936662-34999024:+	7112	0.34808	0.0666721	No	4043.96	3095.81	4582.53	4242.21	3399.38	3852.62	3141.4	2449.16
12300	ENSMUSG00000054008	ENSMUST00000066785	Ndst1	protein_coding	chr18:60845632-60908304:-	6463	0.348073	0.0260259	No	490.04	380.41	529.611	482.319	457.876	410.425	342.713	388.293
12299	ENSMUSG00000063531	ENSMUST00000073957	Sema3e	protein_coding	chr5:14025317-14256689:+	6820	0.3478	0.457877	No	11.68	7.18	7.80479	12.1798	12.7188	7.32902	5.8655	5.46891
12298	ENSMUSG00000060427	ENSMUST00000121886	Zfp868	protein_coding	chr8:72134756-72149447:-	2259	0.347649	0.0150974	No	529.52	412.04	554.14	538.345	494.876	430.784	418.127	385.558
12297	ENSMUSG00000074406	ENSMUST00000116354	Zfp628	protein_coding	chr7:4866819-4873605:+	3524	0.347513	0.209878	No	109.85	84.33	124.877	114.49	90.1876	88.7626	81.2791	80.2107
[truncated: 12,296 more rows]
